# Supplementary material for: Liver microRNA transcriptome reveals miR-182 as link between type 2 diabetes and fatty liver disease in obesity
Source: eLife. 2024 Jul 22;12:RP92075. doi: 10.7554/eLife.92075 (PMC11262792; doi:10.7554/eLife.92075)
Supplement: Figure 2—source data 1. [file elife-92075-fig2-data1.zip]

Archive with 12 entries (12 files):
- Figure 2E Replicate 1 and 2/HASP90 AG Kirchner 2020-10-23 13h19m23s.scn
- Figure 2E Replicate 1 and 2/HSP90 AG Kirchner 2020-10-23 13h19m23s(Chemiluminescence).tif
- Figure 2E Replicate 1 and 2/HSP90 Marker AG Kirchner 2020-10-23 13h18m28s(Colorimetric).tif
- Figure 2E Replicate 1 and 2/HSP90 MArker AG Kirchner 2020-10-23 13h18m28s.scn
- Figure 2E Replicate 1 and 2/LRP6 AG Kirchner 2020-10-22 13h18m05s(Chemiluminescence).jpg
- Figure 2E Replicate 1 and 2/LRP6 AG Kirchner 2020-10-22 13h18m05s.scn
- Figure 2E Replicate 1 and 2/LRP6 Marker AG Kirchner 2020-10-22 13h17m23s(Colorimetric).tif
- Figure 2E Replicate 1 and 2/LRP6 Marker AG Kirchner 2020-10-22 13h17m23s.scn
- Figure 2E Replicate 3/HSP90.scn
- Figure 2E Replicate 3/Marker_HSP90.scn
- Figure 2E Replicate 3/Marker_LRP6.scn
- Figure 2E Replicate 3/Optimal_Auto_LRP6.scn
