# Supplementary material for: Liver microRNA transcriptome reveals miR-182 as link between type 2 diabetes and fatty liver disease in obesity
Source: eLife. 2024 Jul 22;12:RP92075. doi: 10.7554/eLife.92075 (PMC11262792; doi:10.7554/eLife.92075)
Supplement: Figure 2—source data 3. [file elife-92075-fig2-data3.zip]

Archive with 12 entries (12 files):
- Figure 2H Replicate 1 Akt/AG Kirchner 2020-12-04~WB-Versuch2~AktAk(Chemiluminescence).jpg
- Figure 2H Replicate 1 Akt/AG Kirchner 2020-12-04~WB-Versuch2~AktAk.scn
- Figure 2H Replicate 1 pAkt/AG Kirchner 2020-12-03-WB-Versuch2-PhosphoAkt(Chemiluminescence).jpg
- Figure 2H Replicate 1 pAkt/AG Kirchner 2020-12-03-WB-Versuch2-PhosphoAkt.scn
- Figure 2H Replicate 2 Akt/AG Kirchner 2020-11-27-AktAK-WB4(Chemiluminescence).jpg
- Figure 2H Replicate 2 Akt/AG Kirchner 2020-11-27-AktAK-WB4.scn
- Figure 2H Replicate 2 pAkt/AG Kirchner 2020-11-26-PhoshpoAkt-WB4(Chemiluminescence).jpg
- Figure 2H Replicate 2 pAkt/AG Kirchner 2020-11-26-PhoshpoAkt-WB4.scn
- Figure 2H Replicate 3 Akt/AG Kirchner 2020-10-15-AktAK-WB1(Chemiluminescence).jpg
- Figure 2H Replicate 3 Akt/AG Kirchner 2020-10-15-AktAK-WB1.scn
- Figure 2H Replicate 3 pAkt/AG Kirchner 2020-10-14-PhosphoAkt-WB1(Chemiluminescence).jpg
- Figure 2H Replicate 3 pAkt/AG Kirchner 2020-10-14-PhosphoAkt-WB1.scn
