# Supplementary material for: Liver microRNA transcriptome reveals miR-182 as link between type 2 diabetes and fatty liver disease in obesity
Source: eLife. 2024 Jul 22;12:RP92075. doi: 10.7554/eLife.92075 (PMC11262792; doi:10.7554/eLife.92075)
Supplement: Figure 4—source data 1. [file elife-92075-fig4-data1.zip]

Archive with 9 entries (9 files):
- Figure 4J Western Blots Lrp6 und Hsp90 mouse trial/Hsp90_chemiluminescence.jpg
- Figure 4J Western Blots Lrp6 und Hsp90 mouse trial/Hsp90_chemiluminescence.scn
- Figure 4J Western Blots Lrp6 und Hsp90 mouse trial/Hsp90_colorimetric.jpg
- Figure 4J Western Blots Lrp6 und Hsp90 mouse trial/Hsp90_colorimetric.scn
- Figure 4J Western Blots Lrp6 und Hsp90 mouse trial/Lrp6_chemiluminescence.jpg
- Figure 4J Western Blots Lrp6 und Hsp90 mouse trial/Lrp6_chemiluminescence.scn
- Figure 4J Western Blots Lrp6 und Hsp90 mouse trial/Lrp6_colorimetric.jpg
- Figure 4J Western Blots Lrp6 und Hsp90 mouse trial/Lrp6_colorimetric.scn
- Figure 4J Western Blots Lrp6 und Hsp90 mouse trial/Sample Orientation.txt
