# Supplementary material for: Liver microRNA transcriptome reveals miR-182 as link between type 2 diabetes and fatty liver disease in obesity
Source: eLife. 2024 Jul 22;12:RP92075. doi: 10.7554/eLife.92075 (PMC11262792; doi:10.7554/eLife.92075)
Supplement: Figure 4—source data 1. [file elife-92075-fig4-data1.zip › Figure 4J Western Blots Lrp6 und Hsp90 mouse trial/Hsp90_colorimetric.scn]

MIME-Version: 1.0 (Generated by Image Lab 5.2.1)
Content-Type: multipart/mixed; boundary="20230524-115556-07B9B550"
Content-Description: Image Lab Image File
X-EntityRank: middle
X-LastSaveDate: 2023.05.24.11.55.56.953

--20230524-115556-07B9B550
Content-Type: text/xml; charset="utf8"
Content-Length: 1867
Content-Description: ItemHeaderTag
X-EntityRank: first
X-LastSaveDate: 2023.05.24.11.55.56.953

<!DOCTYPE XML>
<root version="2">
 <FileAuthoringInfo>
  <applicationName>Image Lab Touch</applicationName>
  <applicationSchema>3</applicationSchema>
  <majorVer>2</majorVer>
  <minorVer>3</minorVer>
  <subMinorVer>0</subMinorVer>
  <buildNumber>7</buildNumber>
  <changeList>198661</changeList>
  <buildType></buildType>
  <version>2.3.0.07</version>
 </FileAuthoringInfo>
 <name>AG Kirchner 2023-05-24 11h55m56s</name>
 <scan_id>55211529222913671</scan_id>
 <description></description>
 <user>AG Kirchner</user>
 <document_control_sign>0</document_control_sign>
 <document_controlled>0</document_controlled>
 <frame_sync_type>sync_frames_and_lanes</frame_sync_type>
 <normalization_channel>-1</normalization_channel>
 <normalization_use_bands>0</normalization_use_bands>
 <DisplaySettings>
  <showAnnotations>true</showAnnotations>
  <showLaneFrame>true</showLaneFrame>
  <showLanes>true</showLanes>
  <showBands>true</showBands>
  <showLaneLabels>true</showLaneLabels>
  <showBandsAttributes>true</showBandsAttributes>
  <bandsAttributes>1</bandsAttributes>
  <selectedLaneAttr>true</selectedLaneAttr>
  <showMWLegend>true</showMWLegend>
  <showVolumes>true</showVolumes>
  <showVolumesLabel>true</showVolumesLabel>
  <showBandEdges>false</showBandEdges>
 </DisplaySettings>
 <channel_count>1</channel_count>
 <rgb_composite>true</rgb_composite>
 <RGBDisplaySettings>
  <Red>
   <Channel>-1</Channel>
   <Enable>false</Enable>
  </Red>
  <Green>
   <Channel>-1</Channel>
   <Enable>false</Enable>
  </Green>
  <Blue>
   <Channel>-1</Channel>
   <Enable>false</Enable>
  </Blue>
 </RGBDisplaySettings>
 <scan_0>
  <transform low_frac="0.88751" highlight_saturate="true" gamma="1" high_frac="0.999146" invert="false"/>
  <colormap>Gray</colormap>
  <zoom>-1.0000000000000000</zoom>
  <image_anchor x="0.0000000000000000" y="0.0000000000000000"/>
 </scan_0>
</root>
--20230524-115556-07B9B550
Content-Type: multipart/mixed; boundary="20230524-115556-07B9B608"
Content-Description: ScanImageTag0
X-EntityRank: first
X-LastSaveDate: 2023.05.24.11.55.56.953

--20230524-115556-07B9B608
Content-Type: application/octet-stream
Content-Length: 12179328
Content-Description: ImageData
X-EntityRank: first
X-LastSaveDate: 2023.05.24.11.55.56.953

ÿÿµÿ½ÿ¿ÿºÿ­ÿ¢ÿ²ÿ«ÿ¡ÿªÿ®ÿ¶ÿ¹ÿ±ÿ¬ÿ³ÿ©ÿ±ÿ¯ÿ¬ÿ¦ÿ¦ÿµÿÀÿ¸ÿ»ÿ²ÿ¬ÿ ÿ¤ÿ¸ÿÁÿ³ÿ¥ÿÿªÿ¯ÿ¶ÿ¯ÿ«ÿ®ÿ¯ÿ´ÿ¾ÿ·ÿÿ©ÿ§ÿ«ÿ¯ÿ³ÿ·ÿªÿ½ÿ²ÿ ÿ¥ÿ­ÿ¢ÿÿªÿ§ÿ©ÿÿÿªÿ¬ÿ©ÿ¨ÿ³ÿ¼ÿ­ÿ±ÿªÿ­ÿ©ÿ­ÿ³ÿ¶ÿ°ÿªÿ±ÿ¶ÿªÿªÿÿ©ÿ¨ÿ©ÿ¥ÿÿÿ¼ÿ°ÿ¦ÿ¸ÿ®ÿ¦ÿ­ÿ¶ÿ±ÿ±ÿ»ÿ·ÿÄÿ§ÿ¡ÿ²ÿ¸ÿµÿ´ÿ«ÿ¢ÿ¡ÿ²ÿ±ÿ¤ÿ¤ÿ¦ÿ¥ÿ­ÿ¯ÿ ÿ¹ÿªÿÿ¬ÿ«ÿªÿ¢ÿ¥ÿ®ÿ¥ÿªÿÿµÿ¸ÿ¦ÿ«ÿ®ÿ®ÿ­ÿ¤ÿÿªÿ³ÿ³ÿ±ÿ³ÿµÿ´ÿ²ÿ¯ÿ±ÿ¶ÿ³ÿ¯ÿ¯ÿ¾ÿÄÿ©ÿ§ÿ®ÿ®ÿ®ÿ¨ÿ¶ÿÃÿ±ÿ¹ÿ¸ÿ¯ÿ°ÿ®ÿ±ÿ¶ÿ§ÿªÿ ÿ¹ÿ½ÿÁÿ¤ÿ¡ÿ¯ÿ±ÿªÿ¨ÿ«ÿªÿ­ÿÃÿ¬ÿ¸ÿ¼ÿ¸ÿ·ÿ´ÿ¬ÿ«ÿ½ÿÿÇÿ¬ÿ§ÿªÿ¾ÿ·ÿ«ÿ²ÿ°ÿ­ÿ­ÿ§ÿ¢ÿ¥ÿÿÿÿÿÿÿ¢ÿ¢ÿ¥ÿÂÿ­ÿ¤ÿ«ÿ°ÿ£ÿ£ÿ¬ÿ­ÿµÿ¯ÿ¦ÿ¸ÿÿ¥ÿ°ÿµÿ´ÿ±ÿ³ÿ¾ÿ»ÿ¦ÿ¿ÿ ÿ¹ÿ»ÿ²ÿºÿ¶ÿ¾ÿ·ÿ¦ÿ¶ÿÁÿ¨ÿªÿµÿ²ÿªÿ¬ÿ­ÿ²ÿ¶ÿ¶ÿ°ÿ¡ÿ©ÿ½ÿÿºÿ¿ÿ°ÿ·ÿ¬ÿ®ÿ°ÿ°ÿ·ÿ»ÿ´ÿ­ÿ½ÿªÿ¾ÿ­ÿ ÿ¡ÿ¨ÿ«ÿ«ÿ©ÿ§ÿ¯ÿ®ÿ¬ÿÆÿ£ÿ¦ÿ°ÿÀÿ¿ÿ¹ÿ¶ÿ±ÿ¬ÿ«ÿ©ÿµÿ¬ÿ©ÿ¶ÿ¸ÿ¾ÿ¹ÿ®ÿªÿ©ÿ©ÿµÿ°ÿµÿ°ÿ¿ÿ´ÿ³ÿ®ÿ±ÿ®ÿÿ¢ÿ´ÿ°ÿ®ÿ³ÿªÿ§ÿ¯ÿ½ÿ¤ÿ ÿ®ÿ¬ÿ«ÿ®ÿ¨ÿ¦ÿ¯ÿ¸ÿ³ÿ¯ÿ§ÿ¤ÿ§ÿ¼ÿ®ÿ¨ÿ«ÿ©ÿ£ÿ­ÿ¾ÿ³ÿ£ÿ¤ÿ¯ÿ±ÿ§ÿ®ÿ¸ÿ·ÿ¶ÿ«ÿ®ÿ¹ÿ·ÿ¸ÿ¬ÿ§ÿ£ÿ¤ÿÄÿ¸ÿ¨ÿ§ÿ²ÿ¼ÿµÿ­ÿ²ÿµÿ¬ÿ°ÿ¶ÿ°ÿªÿ®ÿ¶ÿ©ÿ£ÿªÿ¶ÿµÿ¶ÿ»ÿ®ÿ©ÿ¬ÿ¨ÿ¼ÿ§ÿ³ÿÅÿªÿ¶ÿ¨ÿ ÿ¦ÿ°ÿ´ÿµÿ´ÿ°ÿ¶ÿ¨ÿ¸ÿµÿ¤ÿªÿµÿ°ÿ´ÿ²ÿªÿ²ÿµÿ¨ÿ£ÿ²ÿÒÿ½ÿÿ¥ÿ®ÿµÿÿ¡ÿ±ÿ·ÿ¶ÿ¬ÿ°ÿ²ÿ¯ÿ¸ÿ°ÿµÿ¿ÿ§ÿ¿ÿ°ÿ³ÿ±ÿ®ÿ¼ÿ½ÿ¿ÿ³ÿµÿÍÿÆÿ¯ÿºÿ°ÿ²ÿ¡ÿ¾ÿ«ÿ¹ÿ¨ÿ¥ÿ®ÿ©ÿªÿºÿºÿ¬ÿ°ÿºÿ±ÿ¦ÿ²ÿ²ÿ¼ÿÂÿºÿ¶ÿÿ¦ÿ£ÿªÿ¿ÿ¼ÿ±ÿ¯ÿ±ÿ½ÿ¶ÿ¡ÿ¬ÿ®ÿ«ÿ¦ÿ¤ÿ¹ÿ§ÿ¯ÿ¯ÿ¢ÿÿ¬ÿ«ÿ§ÿ«ÿ¢ÿ±ÿÀÿÃÿ±ÿ­ÿ¥ÿ«ÿ«ÿµÿ§ÿ¯ÿ°ÿ§ÿÿ£ÿªÿ¬ÿµÿ²ÿ­ÿ¯ÿ©ÿÂÿµÿ®ÿ·ÿ¹ÿ±ÿ²ÿ´ÿ´ÿ©ÿ¢ÿ¯ÿ¶ÿ²ÿµÿ·ÿ·ÿ«ÿ¥ÿ¢ÿ±ÿ£ÿ¤ÿÿ·ÿ¨ÿºÿ­ÿÿ±ÿÀÿ·ÿªÿ¨ÿ±ÿ¶ÿ¶ÿ®ÿ¤ÿ¨ÿ¡ÿªÿ±ÿ©ÿ©ÿ§ÿÿ¦ÿÿ ÿ¡ÿ£ÿ´ÿ»ÿ»ÿ¼ÿ³ÿ®ÿ¢ÿ¥ÿÿ¶ÿ¤ÿ§ÿ®ÿ«ÿµÿÿ¦ÿÿ®ÿ ÿÿÿ£ÿ­ÿ¨ÿ©ÿ§ÿ©ÿªÿÿÿ°ÿ¦ÿ¡ÿÿ ÿÿÿÿ¢ÿ¨ÿ¥ÿ°ÿ«ÿÿ¤ÿ¤ÿ¢ÿ±ÿ¯ÿ¬ÿ£ÿ®ÿ¡ÿÿ«ÿ®ÿÿÿªÿ­ÿ£ÿ¤ÿ¡ÿ£ÿ¬ÿ¨ÿ¥ÿªÿ¦ÿ¦ÿ¡ÿÿ®ÿ¯ÿÿ§ÿ³ÿÿ«ÿÿÿÿ¯ÿÿÿÿ£ÿ ÿÿ§ÿ¡ÿÿ¥ÿÿÿ¥ÿÿ¡ÿÿ£ÿ­ÿ©ÿ«ÿÿÿÿÿÿÿÿ¨ÿ¨ÿÿÿÿÿÿÿÿÿµÿÿ«ÿ®ÿÿ«ÿªÿÿ¨ÿ¿ÿ¨ÿÿÿ¤ÿ«ÿ¯ÿ°ÿ¢ÿÿ¦ÿ®ÿ¯ÿ²ÿ¥ÿ¡ÿ©ÿªÿ¥ÿµÿ¦ÿ®ÿ¸ÿÿ£ÿ¦ÿÿÿÿÿÿ£ÿ°ÿ¬ÿ¶ÿ²ÿ«ÿ«ÿÿ¡ÿµÿ¸ÿ­ÿ«ÿ­ÿÿ¤ÿÿ»ÿ®ÿ¤ÿ®ÿ°ÿ¬ÿ²ÿ·ÿ¦ÿ«ÿ°ÿ²ÿ´ÿ¶ÿ­ÿ¦ÿ©ÿ©ÿ­ÿ¥ÿªÿ¯ÿ¨ÿ«ÿ©ÿÿ¢ÿ¸ÿ§ÿ§ÿ­ÿ­ÿ´ÿ­ÿ¨ÿ¥ÿ§ÿÿ©ÿ®ÿ°ÿ¨ÿÿ¬ÿ¶ÿ®ÿ°ÿµÿ»ÿªÿÿ¦ÿ·ÿ­ÿ«ÿ¦ÿÿ¬ÿªÿ±ÿ¯ÿ©ÿ±ÿ©ÿ©ÿ¥ÿ©ÿ¬ÿ®ÿ±ÿºÿ¯ÿ£ÿ¨ÿ©ÿ¥ÿ«ÿ¯ÿ«ÿ£ÿ¬ÿ°ÿµÿ«ÿ¸ÿ·ÿµÿ­ÿ¹ÿÿ¯ÿ¨ÿ®ÿ«ÿ»ÿ¯ÿ ÿªÿ§ÿ·ÿ»ÿ­ÿÿ­ÿ½ÿµÿ²ÿ»ÿ¯ÿ ÿ³ÿ¤ÿÿ£ÿ¯ÿ³ÿ­ÿ¡ÿ¸ÿ ÿ²ÿ¬ÿ«ÿ¶ÿ³ÿ¸ÿ¤ÿ¸ÿ§ÿ©ÿ¦ÿ£ÿÿÿ«ÿ®ÿ£ÿ§ÿ©ÿ§ÿªÿ«ÿ²ÿ¬ÿ¨ÿ®ÿ¯ÿ¤ÿ·ÿ½ÿÿ²ÿ¤ÿ«ÿ·ÿ¨ÿ±ÿÿµÿ³ÿ¿ÿ¥ÿ¦ÿ®ÿ»ÿ¬ÿ¬ÿ±ÿ©ÿ¦ÿ­ÿªÿ¨ÿ­ÿ¯ÿ¬ÿ¨ÿ´ÿ´ÿºÿ²ÿ®ÿ¬ÿ´ÿ°ÿÿ¡ÿ°ÿ¦ÿ·ÿÿ¶ÿ ÿÿÿ¤ÿ¬ÿ­ÿ¨ÿ¢ÿ£ÿ§ÿ¥ÿ«ÿ§ÿÿÿ¥ÿ¤ÿ£ÿ©ÿ©ÿ¢ÿ ÿÿ¥ÿ±ÿ§ÿ©ÿ¥ÿ§ÿÿ©ÿ ÿ¦ÿÿÿ°ÿ§ÿ«ÿ¥ÿ¢ÿ¥ÿÿ­ÿÿÿÿÿ¡ÿ¦ÿºÿµÿ¯ÿªÿ«ÿ¨ÿÿ¡ÿ§ÿ©ÿ·ÿªÿ¯ÿ¨ÿ©ÿ°ÿºÿ°ÿ¡ÿ¦ÿÿÿ°ÿ§ÿ£ÿ­ÿµÿ°ÿµÿ«ÿ¤ÿ¦ÿ¦ÿÿ±ÿ¦ÿ¨ÿ¥ÿ ÿ¨ÿ¥ÿ¢ÿ§ÿ©ÿ§ÿ¥ÿ¡ÿ¨ÿ´ÿ©ÿ ÿ©ÿ¨ÿ£ÿ­ÿÿ§ÿ©ÿ«ÿÀÿ£ÿ¯ÿ±ÿªÿ«ÿ°ÿ«ÿ¯ÿ·ÿÿÿÿ¨ÿ¨ÿ§ÿ¯ÿ£ÿÿ®ÿ¼ÿ®ÿ¥ÿ®ÿ¯ÿ¨ÿ ÿ£ÿ­ÿªÿ ÿ¡ÿ­ÿ¢ÿÿ¦ÿ¬ÿÿÿÿ ÿÿÿ£ÿÿÿÿ¢ÿ ÿÿÿ¤ÿÿÿ£ÿÿÿ¢ÿÿÿÿÿÿÿÿÿÿÿÿwÿÿ¡ÿÿÿÿÿÿÿÿÿÿÿÿÿÿÿÿÿÿÿÿÿÿÿ¤ÿÿÿÿÿÿÿÿ¢ÿÿÿÿ¢ÿ¨ÿ ÿÿ ÿ©ÿÿÿ¨ÿÿÿÿÿ¤ÿ¦ÿ§ÿ­ÿ«ÿ¬ÿ«ÿ£ÿ­ÿ¦ÿ¡ÿÿÿÿÿÿÿ°ÿ§ÿ¼ÿ§ÿªÿ¥ÿÀÿ ÿ¾ÿ¯ÿÿ¢ÿÿÿÿ¥ÿºÿ¤ÿ£ÿ¦ÿ©ÿÿ®ÿ«ÿ«ÿ£ÿÿÿÿ«ÿ­ÿ©ÿ§ÿ¢ÿ©ÿ¤ÿ ÿ®ÿ«ÿ£ÿ°ÿµÿºÿ³ÿ©ÿ¨ÿ¨ÿ±ÿ®ÿ¯ÿ§ÿ©ÿ ÿ®ÿ¤ÿ­ÿ¢ÿ¤ÿ¯ÿ¼ÿ²ÿ«ÿ¥ÿ¤ÿ­ÿ ÿ¡ÿ¡ÿ¢ÿ¬ÿ¥ÿ­ÿ©ÿÿÿ«ÿ°ÿ·ÿ³ÿ¨ÿ¡ÿ¤ÿ¬ÿ°ÿ¯ÿ­ÿªÿªÿ¯ÿ¬ÿ«ÿ³ÿ®ÿ¸ÿ¼ÿ°ÿ¢ÿ­ÿ§ÿ¬ÿ±ÿ³ÿ¡ÿ©ÿ­ÿ®ÿÿÿ½ÿÿ©ÿ¨ÿ´ÿ«ÿ©ÿÿ¢ÿÿ©ÿ®ÿ¼ÿ³ÿ®ÿ®ÿ«ÿÿÿ«ÿ³ÿ®ÿÿÿ¥ÿ¨ÿªÿ«ÿ«ÿ­ÿ©ÿ¦ÿÿ¦ÿ®ÿ¢ÿ¤ÿ§ÿ¦ÿ´ÿ¶ÿ­ÿ¨ÿ¨ÿ±ÿ¨ÿ·ÿ¡ÿÿªÿ±ÿÿ±ÿ£ÿÿ§ÿ§ÿ±ÿ§ÿ¤ÿ¬ÿ°ÿ¤ÿ¢ÿ´ÿ¸ÿ¹ÿ¶ÿ¦ÿÿ§ÿ¯ÿ¦ÿ§ÿªÿ°ÿ³ÿ¥ÿ¡ÿ¦ÿ¡ÿ ÿ¤ÿ«ÿ´ÿ¦ÿ¨ÿ®ÿ®ÿÿ«ÿ¨ÿ¯ÿ¬ÿ²ÿ¯ÿªÿ©ÿ¯ÿÂÿ¦ÿ¡ÿ©ÿ¥ÿ«ÿµÿ£ÿ¡ÿ³ÿ¤ÿ¬ÿ®ÿ¦ÿ ÿÿ¶ÿ´ÿ¢ÿ¡ÿ­ÿªÿ§ÿ©ÿ¨ÿ¤ÿ¢ÿ¦ÿ«ÿ¢ÿ ÿ¥ÿ ÿ¥ÿ­ÿ²ÿ§ÿ§ÿ ÿ¬ÿ«ÿªÿ«ÿ§ÿ¶ÿµÿÿ«ÿ±ÿ¦ÿ²ÿ´ÿ ÿÿ¡ÿ©ÿ·ÿ¡ÿ«ÿÿ ÿ­ÿ®ÿ§ÿ§ÿ­ÿ²ÿ²ÿ²ÿ¯ÿ«ÿ¡ÿÿ±ÿªÿ¥ÿ®ÿ·ÿ°ÿ ÿ¥ÿ°ÿ´ÿ¬ÿ§ÿ¬ÿ¯ÿ«ÿºÿ»ÿ¨ÿ£ÿÿ¬ÿ¯ÿ¯ÿ¯ÿ³ÿÿ¥ÿÿÿ¤ÿ¯ÿ«ÿÿ·ÿÿ­ÿ½ÿ¨ÿ£ÿÿ ÿÿ©ÿ¬ÿ°ÿ²ÿ¸ÿ¬ÿµÿ³ÿ§ÿ¡ÿ§ÿ¦ÿ¡ÿ­ÿ²ÿµÿ»ÿµÿ¬ÿ¢ÿÿ©ÿ¡ÿ ÿ£ÿ°ÿ¹ÿ±ÿ½ÿ¬ÿÁÿÿ§ÿ­ÿ«ÿ­ÿ±ÿ¤ÿ¦ÿªÿªÿ§ÿ«ÿ¢ÿ®ÿ¦ÿ³ÿ´ÿµÿ«ÿ®ÿ©ÿ§ÿ¦ÿ®ÿ¸ÿ²ÿ¬ÿ¥ÿ¢ÿ¥ÿ§ÿ©ÿ¬ÿ¯ÿ¬ÿ®ÿÿ¡ÿ©ÿ»ÿ¬ÿ«ÿ¢ÿªÿ°ÿ¶ÿ³ÿ©ÿ°ÿ«ÿ³ÿ¦ÿ¡ÿ¹ÿ¨ÿ®ÿ ÿ¦ÿ ÿ¤ÿ©ÿ°ÿºÿ·ÿ±ÿ¶ÿ­ÿ®ÿ®ÿ¨ÿ¤ÿ©ÿ§ÿ£ÿ¦ÿ¡ÿ£ÿÿ©ÿºÿ´ÿ³ÿÿÿ¢ÿÿÿÿÿÿ¬ÿÿ§ÿ²ÿ¡ÿÿÿÿÿÿÿÿ¦ÿ¥ÿÿÿ©ÿ¦ÿ£ÿÿÿÿÿÿÿÿÿÿÿÿÿÿÿÿÿÿÿ}ÿÿÿÿÿÿÿÿÿ~ÿÿÿÿÿÿÿÿÿÿÿÿÿÿÿÿÿÿÿÿÿÿÿÿÿÿÿÿÿÿ¤ÿ­ÿÿ¼ÿ®ÿ«ÿÿÿ®ÿ£ÿ~ÿÿ¤ÿ±ÿ¢ÿÿ¾ÿ¥ÿÿ¢ÿÿ¡ÿ¬ÿ¤ÿ§ÿ§ÿÿ¦ÿ¬ÿ¨ÿÿÿªÿ¬ÿ·ÿ±ÿ¯ÿ¥ÿ²ÿ©ÿ¥ÿ°ÿÿ¤ÿ©ÿ®ÿÿ¤ÿ²ÿ²ÿ­ÿ«ÿ±ÿ¥ÿªÿ®ÿ®ÿ°ÿ°ÿ¨ÿ¥ÿÿ¥ÿ¶ÿ´ÿ°ÿ°ÿ«ÿ¹ÿ¸ÿªÿµÿµÿ£ÿ¨ÿÿ£ÿ¹ÿ«ÿ¨ÿ³ÿÿÿÿ¢ÿ ÿ¦ÿ ÿqÿ!ÿEþâýîþÿÿÿÿÿÿ¨ÿµÿ´ÿ¨ÿ­ÿ²ÿµÿ¦ÿ·ÿÿ«ÿ¹ÿ§ÿ¬ÿ¾ÿ¦ÿ ÿ¹ÿ­ÿ«ÿ ÿ­ÿ¦ÿ®ÿ²ÿªÿ¢ÿ¥ÿ¥ÿ¬ÿ°ÿ®ÿ¶ÿ±ÿ£ÿ¦ÿÿÿ©ÿªÿµÿ¥ÿªÿ¨ÿªÿ¡ÿÿÿ­ÿ£ÿ¨ÿ»ÿ­ÿ²ÿ¼ÿ£ÿÿ£ÿ§ÿªÿ«ÿ±ÿ¶ÿµÿ¬ÿªÿ²ÿ«ÿ¨ÿªÿ¬ÿ¬ÿ®ÿÿ¨ÿ¯ÿ¡ÿ¾ÿ ÿ¾ÿÿµÿ«ÿªÿ«ÿ¢ÿ©ÿºÿ¢ÿÿ¨ÿ§ÿ©ÿ­ÿ±ÿ°ÿ«ÿ¬ÿ¡ÿ¢ÿ¦ÿ¢ÿ¬ÿ®ÿ¤ÿ¢ÿ­ÿ¨ÿ´ÿ¯ÿ¸ÿ«ÿ±ÿ¬ÿ°ÿ±ÿ¬ÿ­ÿ³ÿ²ÿ¡ÿÿ­ÿ³ÿ±ÿ¬ÿ£ÿ§ÿ¢ÿÿ¶ÿ»ÿªÿ¦ÿ«ÿ ÿ¬ÿ£ÿÆÿ«ÿÿ§ÿ¦ÿ±ÿªÿ«ÿ­ÿ¥ÿ¤ÿ¤ÿ§ÿ¬ÿ¬ÿ³ÿ²ÿ ÿ¯ÿ²ÿ°ÿ¤ÿ¤ÿ ÿ¢ÿÿ«ÿ¶ÿÿ«ÿ¥ÿ«ÿ§ÿªÿ¦ÿÿ ÿªÿªÿ¯ÿ°ÿ¡ÿ­ÿ¹ÿ·ÿ§ÿ£ÿ«ÿµÿÿ¾ÿ»ÿ´ÿ¶ÿ¦ÿÿ­ÿªÿ­ÿ®ÿ¥ÿ¤ÿ§ÿ¡ÿÿ£ÿ¨ÿ±ÿ´ÿ§ÿ©ÿ«ÿ³ÿ ÿ§ÿ¦ÿ®ÿ±ÿ³ÿ¬ÿ¨ÿ¸ÿ¹ÿ¬ÿ­ÿ¯ÿµÿ¸ÿ­ÿ±ÿ»ÿ©ÿºÿ­ÿ«ÿ¾ÿ ÿªÿÿ§ÿ¨ÿ«ÿÿ¶ÿµÿ§ÿ¥ÿ©ÿ­ÿ¬ÿ«ÿ­ÿ°ÿ«ÿ¤ÿ°ÿ¿ÿ¬ÿÿ£ÿ±ÿ¤ÿ¤ÿ®ÿ±ÿ±ÿ¯ÿ¢ÿÿ¡ÿ¡ÿÿ«ÿ´ÿ¬ÿ§ÿ¢ÿªÿ°ÿ¯ÿ¨ÿÿ¨ÿ«ÿ¤ÿ³ÿºÿÿÿÿ¡ÿ ÿ£ÿ¬ÿÿwÿnÿÿÿÿ¦ÿÿÿ¤ÿ«ÿÿÿÿÿÿ¦ÿ¤ÿ­ÿÿÿ~ÿÿÿÿÿÿ£ÿ¨ÿÿ¡ÿÿ¡ÿÿÿÿÿªÿÿÿ¢ÿÿÿ¡ÿÿ¨ÿ§ÿÿÿÿ ÿÿ{ÿÿÿÿ§ÿ¤ÿ¨ÿÿªÿ¯ÿÿÿ¤ÿ¦ÿ£ÿ¯ÿ§ÿ±ÿ¥ÿ¡ÿ¤ÿÿ§ÿ­ÿ«ÿÿ¤ÿ©ÿ ÿÿÿÿÿÿÿ¤ÿÿÿ£ÿÿ¥ÿ­ÿ¬ÿ£ÿ¦ÿ§ÿ«ÿ«ÿªÿ­ÿ©ÿªÿ³ÿ«ÿ¦ÿ±ÿµÿ¥ÿ¤ÿÿ·ÿ¯ÿ§ÿ¨ÿ©ÿ²ÿ²ÿ¦ÿ¬ÿ¹ÿ¯ÿ®ÿ¦ÿ¤ÿÿÿÿ±ÿ¦ÿÿ¨ÿ­ÿ­ÿ­ÿ¬ÿªÿªÿ¬ÿ´ÿºÿªÿ¬ÿ²ÿÿ­ÿ¬ÿ¹ÿ¥ÿ¦ÿ±ÿµÿ©ÿ¤ÿ¿ÿËÿ·ÿ°ÿ°ÿÿ¶ÿÁÿ¬ÿ±ÿ¶ÿ¹ÿ¤ÿ¡ÿ¥ÿ©ÿ¯ÿ¬ÿ­ÿ£ÿ¼ÿ«ÿ´ÿ£ÿ¶ÿ¼ÿ¸ÿ´ÿ¶ÿºÿ­ÿ¨ÿ©ÿ¦ÿ³ÿ´ÿ´ÿ®ÿ³ÿ«ÿ»ÿ·ÿ»ÿ¿ÿ®ÿ¥ÿ«ÿ³ÿ¶ÿ¹ÿÀÿ¶ÿ¥ÿÆÿ¿ÿ¯ÿÀÿ¬ÿ¹ÿ¿ÿ°ÿ°ÿ­ÿªÿ´ÿ³ÿ«ÿºÿ´ÿ´ÿ«ÿÈÿµÿ¹ÿ­ÿ¯ÿ·ÿµÿ¯ÿ­ÿªÿ­ÿ½ÿ¿ÿ¨ÿ¾ÿ¥ÿ¡ÿ³ÿ¾ÿ²ÿ·ÿ³ÿ¡ÿÿ©ÿ¶ÿ«ÿ®ÿ°ÿ©ÿ´ÿ³ÿ¬ÿ¨ÿµÿ³ÿ«ÿ²ÿ¹ÿ®ÿ£ÿºÿ¤ÿ¯ÿ«ÿ ÿ¬ÿÃÿµÿ»ÿ¬ÿªÿ¿ÿ´ÿ°ÿ³ÿÆÿ¥ÿ§ÿÿ±ÿ¹ÿ»ÿ¸ÿ¶ÿ±ÿ³ÿ·ÿ©ÿ²ÿ¾ÿ·ÿÈÿ«ÿ¹ÿµÿ»ÿ¸ÿ·ÿ»ÿ¸ÿ±ÿµÿ¯ÿ»ÿµÿ¹ÿ·ÿ±ÿ¶ÿµÿ´ÿµÿ²ÿ¯ÿ­ÿ§ÿ¹ÿ§ÿ§ÿ ÿ¬ÿ¬ÿ¨ÿ©ÿ¯ÿ±ÿ²ÿ²ÿ°ÿ³ÿµÿ·ÿ¸ÿµÿ°ÿ½ÿµÿ©ÿ®ÿ´ÿ²ÿ²ÿ£ÿ¾ÿ´ÿ¦ÿ³ÿ¹ÿ±ÿ­ÿ¯ÿ¯ÿ¨ÿ¦ÿ­ÿ´ÿ¨ÿ¬ÿ±ÿ¯ÿªÿ±ÿ»ÿ½ÿ»ÿ¹ÿ¹ÿ²ÿÆÿ¶ÿ¬ÿ®ÿªÿ¶ÿ¶ÿ­ÿ¬ÿ¯ÿ¨ÿ©ÿ¶ÿ¯ÿ©ÿ®ÿ²ÿ¯ÿ³ÿ¯ÿ¯ÿ·ÿ±ÿ²ÿÿÿ¤ÿºÿ¥ÿ©ÿ©ÿ§ÿ°ÿ®ÿÿ©ÿ¬ÿ³ÿµÿ©ÿ¯ÿ¶ÿ¥ÿÿ¤ÿ³ÿ«ÿ¤ÿ¦ÿÿÀÿµÿµÿ®ÿªÿ¹ÿ¾ÿ¯ÿµÿ¶ÿ¯ÿ¬ÿ­ÿ®ÿ®ÿ»ÿÁÿºÿ³ÿ±ÿ¹ÿºÿ°ÿ³ÿ³ÿµÿ¹ÿµÿ°ÿ²ÿ°ÿ¬ÿ¾ÿ¶ÿ®ÿ»ÿ¸ÿ³ÿ¹ÿ»ÿºÿ¾ÿ¨ÿ¥ÿ¯ÿ¬ÿ®ÿ¯ÿ¶ÿ¯ÿ©ÿ®ÿ±ÿµÿÿÿ¬ÿ©ÿ¥ÿ«ÿ®ÿ¯ÿ¯ÿÿ«ÿÿ²ÿÍÿ«ÿ¥ÿ¨ÿ°ÿ¹ÿ·ÿ±ÿÇÿ¯ÿ¯ÿ¢ÿµÿºÿ§ÿ¤ÿ¬ÿ£ÿªÿ¡ÿ¸ÿ¹ÿ£ÿ­ÿ²ÿºÿÂÿ¼ÿ±ÿ­ÿªÿ­ÿ¨ÿ®ÿ®ÿ¯ÿ³ÿ°ÿ¬ÿµÿ¬ÿ¥ÿ¦ÿ©ÿªÿ¬ÿ±ÿ¶ÿ¶ÿ¤ÿ«ÿ¦ÿ¥ÿ­ÿ»ÿ´ÿ«ÿ¬ÿªÿ¬ÿ¸ÿªÿ¾ÿ¹ÿ¦ÿ¥ÿ²ÿ²ÿ¥ÿ ÿÀÿ¹ÿ¢ÿ­ÿºÿ±ÿ¦ÿªÿ§ÿ­ÿªÿ²ÿÿÿ«ÿ´ÿ°ÿ·ÿ¶ÿÒÿÿ¦ÿ®ÿ®ÿ°ÿ²ÿ²ÿ·ÿ®ÿ©ÿµÿ´ÿ°ÿ´ÿµÿ­ÿ§ÿ±ÿ¢ÿ¸ÿ«ÿ­ÿ·ÿºÿ²ÿ¨ÿ­ÿ¢ÿ¢ÿ»ÿªÿ­ÿ´ÿµÿ¯ÿÿ¡ÿ¥ÿ¬ÿªÿ­ÿ©ÿ©ÿ³ÿ³ÿÁÿ ÿµÿÀÿ³ÿ¬ÿ±ÿ®ÿªÿ³ÿ¦ÿ¥ÿ±ÿ®ÿ¶ÿ¾ÿ±ÿ¬ÿ¯ÿªÿªÿµÿ«ÿ¤ÿªÿ¯ÿ¯ÿ¦ÿ¨ÿ¤ÿ©ÿ­ÿ­ÿ¸ÿÂÿ­ÿÿ®ÿ§ÿ¥ÿ°ÿ±ÿ±ÿ¹ÿ¸ÿÿ¸ÿÁÿ¯ÿ«ÿªÿ«ÿ¨ÿ©ÿµÿ«ÿ³ÿ»ÿ©ÿ±ÿ¬ÿ¡ÿ¢ÿ¥ÿÿ¬ÿ¯ÿ¡ÿ±ÿ¯ÿ´ÿ·ÿ¶ÿ¶ÿ¤ÿ·ÿ±ÿ¸ÿ©ÿ¨ÿ´ÿ»ÿ¶ÿ©ÿÿ¶ÿ·ÿ§ÿ¦ÿ³ÿ·ÿ²ÿ®ÿ¬ÿ­ÿ°ÿµÿ°ÿ³ÿ®ÿ©ÿ¬ÿ´ÿ¸ÿ°ÿ·ÿ¶ÿ¥ÿ½ÿ¸ÿªÿ©ÿ·ÿ¿ÿ±ÿÿ®ÿÅÿ´ÿ¥ÿ¡ÿªÿ¦ÿÿ­ÿ¥ÿ´ÿ¨ÿ¢ÿ¬ÿ±ÿ«ÿ ÿ¥ÿ´ÿ¢ÿ¡ÿ¡ÿ¤ÿ±ÿ­ÿ§ÿ§ÿ©ÿªÿ§ÿ©ÿ®ÿ¦ÿªÿ¡ÿ­ÿ¹ÿ®ÿ¨ÿ³ÿ¬ÿÿ·ÿ¹ÿ°ÿ¸ÿ±ÿªÿ§ÿ¬ÿ­ÿ«ÿ¥ÿªÿ¾ÿ·ÿ­ÿ¯ÿ«ÿ¸ÿ¸ÿ§ÿªÿÿªÿ£ÿ²ÿ°ÿºÿ²ÿºÿÃÿ¹ÿ¨ÿÿ£ÿ±ÿ®ÿ¿ÿ®ÿ°ÿ¹ÿ°ÿ¦ÿ°ÿ»ÿ»ÿ©ÿÀÿ³ÿ´ÿ­ÿ·ÿ¹ÿºÿ¸ÿ³ÿ³ÿ¯ÿ¬ÿ¦ÿÿ¤ÿÿÿÿtÿkÿÿ ÿ¶ÿÿ«ÿ¾ÿ¼ÿ·ÿ°ÿ©ÿªÿ°ÿ¬ÿ§ÿ±ÿÿ¶ÿ£ÿ¡ÿ´ÿ½ÿ­ÿ°ÿºÿ­ÿ«ÿ©ÿÁÿ§ÿ¨ÿ¬ÿ¶ÿ¶ÿ·ÿ¸ÿ²ÿ¬ÿ´ÿ¸ÿªÿ±ÿºÿ¹ÿµÿ¬ÿ±ÿµÿ»ÿ¹ÿ¬ÿ¦ÿ©ÿ³ÿ·ÿ³ÿ·ÿ±ÿµÿ¥ÿ¦ÿ¼ÿÁÿ¶ÿµÿ¾ÿ¬ÿ½ÿ¥ÿ³ÿ¦ÿ¯ÿ°ÿ«ÿªÿ¯ÿ·ÿ·ÿ¾ÿ«ÿ¤ÿÈÿËÿ±ÿ¬ÿ·ÿµÿ¶ÿ»ÿ²ÿ­ÿ²ÿ°ÿ²ÿ§ÿ¯ÿºÿ½ÿµÿ±ÿ§ÿ ÿªÿ´ÿªÿÁÿËÿ«ÿ¾ÿµÿ¾ÿ³ÿÁÿÄÿ¶ÿ°ÿ³ÿ¬ÿ¦ÿ²ÿ²ÿ¥ÿ¬ÿºÿ ÿ¦ÿ«ÿ·ÿ¹ÿ±ÿ¦ÿÿ®ÿ­ÿ³ÿ³ÿ§ÿ ÿ®ÿ°ÿ¡ÿÿ¥ÿ¯ÿ±ÿ®ÿ´ÿ¬ÿ£ÿ°ÿ¨ÿ¯ÿ¥ÿ¦ÿ·ÿ¼ÿ²ÿ¬ÿ±ÿ¹ÿ¸ÿ§ÿÿ¸ÿ¦ÿ ÿ±ÿ¼ÿ¡ÿ¥ÿ­ÿµÿªÿ£ÿ°ÿºÿ¶ÿ¬ÿ®ÿ´ÿ³ÿ¢ÿ³ÿ¶ÿ¥ÿ»ÿ¼ÿÂÿÃÿ±ÿ«ÿ¥ÿ¯ÿºÿ©ÿ¤ÿ²ÿ·ÿ¬ÿ¬ÿÿ¡ÿ­ÿ²ÿ¶ÿ¶ÿ±ÿ²ÿ»ÿ®ÿ¼ÿ¹ÿ®ÿ±ÿ³ÿ®ÿ´ÿ´ÿ­ÿ¦ÿ¬ÿ±ÿ«ÿ¶ÿ¾ÿ°ÿ¤ÿ°ÿ°ÿ©ÿ«ÿÿ­ÿ¶ÿ±ÿ¨ÿªÿ¬ÿ­ÿ¼ÿ·ÿ¶ÿ´ÿ¡ÿ¸ÿ¯ÿ©ÿ¾ÿ¯ÿ²ÿ£ÿ¥ÿ§ÿ§ÿ¶ÿ½ÿ³ÿ¬ÿ¹ÿ·ÿ¡ÿ¬ÿÿ¾ÿ³ÿ¥ÿªÿ¥ÿ¬ÿÀÿÀÿ²ÿ®ÿ°ÿ¶ÿ³ÿ³ÿ¡ÿÏÿ²ÿ±ÿ¿ÿ£ÿ¡ÿ³ÿ¿ÿ¼ÿ¸ÿ®ÿ±ÿ¾ÿ¹ÿ´ÿ«ÿ«ÿµÿ¨ÿÀÿ¬ÿ¸ÿ¨ÿÿÿÿÿÿ£ÿ«ÿµÿ©ÿªÿ¤ÿ¤ÿ©ÿ¨ÿ²ÿ³ÿ¯ÿ¿ÿ³ÿ±ÿ¹ÿ©ÿ ÿ¨ÿ®ÿ¯ÿ³ÿ³ÿ¯ÿ¯ÿ²ÿ´ÿ³ÿ¥ÿ¸ÿ²ÿ­ÿ¤ÿ±ÿ´ÿ­ÿ¨ÿ¥ÿµÿÁÿ©ÿÿªÿ·ÿ¾ÿ¥ÿÿªÿÿ´ÿ½ÿ«ÿ«ÿ±ÿ±ÿ³ÿ¾ÿ¼ÿ¨ÿ¥ÿ´ÿ¹ÿ­ÿÿ{ÿ¦ÿ©ÿÿªÿ®ÿ«ÿªÿ®ÿ³ÿ¦ÿÿ®ÿ³ÿÿ¦ÿ¬ÿÿÿÿ¤ÿ¸ÿÿ´ÿ ÿ¯ÿ®ÿ³ÿ·ÿ¢ÿ«ÿ§ÿªÿ ÿÿ¡ÿ¤ÿ­ÿ«ÿ©ÿÿÿÿÿÿ¬ÿ£ÿ§ÿ ÿ²ÿ¥ÿÿ§ÿ ÿ£ÿ«ÿ¢ÿÿÿÿÿÿ©ÿ¨ÿ«ÿ©ÿÿÿÿ¢ÿ§ÿ§ÿ«ÿ§ÿ¡ÿ¡ÿ¤ÿ¡ÿ¨ÿªÿ¥ÿÿÿ¤ÿÿ£ÿÿÿ©ÿÿÿÿÿÿ£ÿÿÿÿ¢ÿÿÿ©ÿ¢ÿÿÿÿÿ£ÿÿÿ¦ÿ ÿ ÿªÿ©ÿ£ÿ¬ÿ¤ÿÿÿ§ÿÿÿÿ§ÿ³ÿ±ÿ ÿÿ¦ÿ£ÿÿÿÿÿ­ÿ¸ÿ£ÿ¤ÿ£ÿÿ ÿ ÿ¬ÿ­ÿÿ¨ÿ±ÿ´ÿ«ÿ§ÿ¦ÿ¡ÿ¥ÿ«ÿ©ÿ¬ÿ¸ÿ°ÿ¤ÿ«ÿ¦ÿ¨ÿ´ÿÿ´ÿÂÿ²ÿ¬ÿÿÿÿ¤ÿÿ¢ÿÿÿÿ«ÿ°ÿ«ÿ²ÿ²ÿ¾ÿµÿ®ÿ¤ÿÿÿ¥ÿÿÿµÿ£ÿÿ¤ÿ¤ÿ±ÿ³ÿ²ÿ©ÿ¤ÿ¥ÿ®ÿ³ÿ«ÿ¢ÿÿ¢ÿªÿ¨ÿ¨ÿ¡ÿ£ÿ¥ÿ±ÿ¢ÿ°ÿ ÿ­ÿ¦ÿ°ÿÿ±ÿ±ÿ­ÿ¨ÿ¬ÿ²ÿ¨ÿ¨ÿ§ÿµÿ½ÿ¶ÿ·ÿ¯ÿ ÿÿÿ¼ÿ´ÿ£ÿ³ÿ²ÿ¥ÿ£ÿªÿªÿ£ÿÁÿ­ÿ­ÿÿ¨ÿ°ÿ¨ÿ¡ÿ®ÿ¬ÿ®ÿ°ÿ«ÿÿÿ¨ÿ°ÿ©ÿÿ¥ÿ ÿ¢ÿªÿ¨ÿ§ÿÿ¹ÿµÿ°ÿ»ÿ«ÿÿ¢ÿ£ÿ§ÿ¡ÿªÿ±ÿÿÿÿ«ÿ¶ÿµÿ³ÿ³ÿ®ÿ¤ÿ¥ÿ­ÿ¨ÿ¡ÿ©ÿ§ÿ¥ÿ¥ÿ©ÿ©ÿ°ÿ¥ÿ¸ÿ§ÿ·ÿ«ÿªÿ®ÿ´ÿ·ÿ¡ÿµÿªÿ ÿ¦ÿ°ÿ¬ÿ©ÿ¬ÿ¦ÿ¡ÿ©ÿ¬ÿ«ÿ¬ÿ«ÿ«ÿ¡ÿ¢ÿ£ÿ®ÿ©ÿ¢ÿ±ÿ©ÿºÿ²ÿ£ÿ³ÿ«ÿ¨ÿ¨ÿ¬ÿ»ÿÿ¡ÿ®ÿ«ÿ²ÿ¨ÿ®ÿ­ÿ¥ÿ¤ÿÿ£ÿ±ÿ±ÿ«ÿ¦ÿ¥ÿªÿ¯ÿ­ÿ©ÿ©ÿ§ÿ¯ÿ±ÿ¯ÿ©ÿªÿÿ¦ÿ¦ÿÿÿÿ¦ÿÿ¢ÿ¨ÿÿÿ¡ÿÿÿ¥ÿ¯ÿ­ÿ­ÿ¢ÿÿÿ¥ÿ¦ÿÿÿÿÿÿÿªÿ¦ÿ ÿ ÿÿ£ÿ§ÿ©ÿÿ§ÿ±ÿ¬ÿÿÿªÿ®ÿ¯ÿÿÿÿ¯ÿ¥ÿ£ÿ±ÿ¯ÿ¤ÿ§ÿ­ÿ®ÿÿÿ£ÿ©ÿ³ÿ¨ÿ§ÿ£ÿ¬ÿ´ÿ³ÿ¸ÿ¤ÿ¥ÿÿ¨ÿ£ÿ°ÿ±ÿ«ÿ©ÿ©ÿ¦ÿªÿ¤ÿ ÿ²ÿ¡ÿªÿ£ÿÿ«ÿ§ÿ«ÿ³ÿ®ÿ§ÿ²ÿ¬ÿÿ¢ÿ©ÿªÿ¤ÿ¥ÿ¯ÿ¥ÿÿ¢ÿÿ¡ÿ¦ÿ¬ÿ¦ÿ®ÿªÿ¦ÿÿ¨ÿÂÿ¯ÿ«ÿ¨ÿÿrÿ_ÿÿÿ ÿ§ÿ§ÿ­ÿ¤ÿ§ÿ¤ÿÿÿ¡ÿ ÿ£ÿÿÿ¦ÿ¨ÿ ÿ¤ÿÿÿ§ÿ£ÿÿÿÿ¤ÿ ÿÿªÿÿÿ«ÿ§ÿ¢ÿ}ÿÿ¢ÿÿÿÿÿÿÿÿÿÿÿÿÿÿÿÿÿÿwÿÿ¡ÿ§ÿ ÿÿÿÿ~ÿÿÿÿÿvÿÿÿÿÿÿÿÿÿÿÿÿÿÿÿuÿÿÿÿÿÿ¥ÿÿÿÿÿÿÿÿÿÿÿ ÿÿÿ¡ÿ¢ÿ¥ÿÿÿÿ ÿÿ¡ÿªÿ³ÿÿÿ¯ÿ¦ÿ¨ÿ«ÿÿÿÿÿÿÿ§ÿÿ¢ÿÿ¦ÿÿÿ¢ÿÿ­ÿªÿ¼ÿ®ÿÿ£ÿ¬ÿ±ÿ ÿ±ÿ¹ÿ«ÿ©ÿ®ÿ¨ÿÿ¤ÿ¨ÿ¦ÿ¢ÿ ÿ®ÿ¯ÿ¤ÿ£ÿ¡ÿÿ©ÿ´ÿ»ÿ§ÿ ÿÿ¢ÿªÿ¡ÿ°ÿ¤ÿ°ÿ¤ÿ¡ÿ¦ÿ¸ÿ«ÿ®ÿ¸ÿ¼ÿ¿ÿ¹ÿÿ¶ÿ±ÿ¦ÿ°ÿªÿÿ¸ÿ§ÿ©ÿ¶ÿ¥ÿ¡ÿ©ÿ°ÿºÿ¯ÿ£ÿ®ÿ¶ÿ¹ÿ´ÿ¯ÿµÿ®ÿªÿ³ÿ«ÿ§ÿ«ÿ²ÿµÿ³ÿ²ÿ£ÿ¯ÿ¯ÿ²ÿ«ÿ­ÿ«ÿ©ÿ¦ÿºÿÿ§ÿµÿ«ÿ¤ÿ©ÿ¯ÿ¤ÿ¢ÿ¢ÿ¦ÿÿ®ÿ±ÿºÿ¬ÿ®ÿªÿ¥ÿÿÿ©ÿ­ÿ¬ÿ¤ÿÿ£ÿ²ÿªÿÿ¥ÿªÿ§ÿªÿ¤ÿªÿ²ÿ§ÿªÿ²ÿ¬ÿªÿÂÿ¨ÿ®ÿ³ÿ²ÿ®ÿ²ÿ¥ÿ¢ÿ¬ÿ»ÿ­ÿ­ÿÿ£ÿ°ÿ£ÿ­ÿ§ÿ§ÿ¬ÿ¸ÿ¡ÿ¥ÿ©ÿ»ÿ»ÿ¶ÿ¯ÿªÿ´ÿ·ÿ¡ÿ ÿ©ÿ­ÿ°ÿ¯ÿ®ÿ°ÿ·ÿ¯ÿªÿ¸ÿ·ÿ©ÿ¯ÿ¶ÿªÿ£ÿ§ÿ¢ÿ®ÿ¥ÿ¶ÿ ÿ±ÿ®ÿ±ÿ¹ÿ²ÿªÿÿ·ÿ§ÿ®ÿ¦ÿÿ³ÿ¨ÿ¾ÿ¬ÿ¢ÿ§ÿ¡ÿ¡ÿ±ÿ£ÿ ÿ¨ÿ©ÿ¬ÿ±ÿ©ÿ¢ÿ­ÿ¶ÿ°ÿ¥ÿ ÿ ÿ¤ÿªÿ­ÿ¯ÿ«ÿ²ÿ©ÿ§ÿ¯ÿµÿ©ÿ±ÿ£ÿ¨ÿ¦ÿªÿ®ÿ¯ÿ®ÿ§ÿÿ­ÿ°ÿ®ÿ±ÿÿ©ÿ©ÿÿ ÿ£ÿ®ÿ£ÿÿ®ÿ¶ÿµÿ¯ÿºÿ¶ÿ¤ÿ¯ÿ±ÿ§ÿ¦ÿ©ÿ¯ÿ¬ÿ¦ÿªÿµÿ´ÿªÿ°ÿ©ÿ¯ÿ©ÿ²ÿ£ÿÿ®ÿ®ÿ¸ÿ°ÿ¦ÿ³ÿ³ÿ¦ÿÿ¨ÿ¼ÿ¶ÿ¤ÿºÿªÿ¯ÿÿ§ÿ¤ÿÿªÿÀÿ®ÿÿ¤ÿ¨ÿ¤ÿ³ÿ§ÿ¬ÿ´ÿ¨ÿ¢ÿ¡ÿ¢ÿ´ÿÀÿ¬ÿ¢ÿ­ÿ¯ÿ«ÿ«ÿ©ÿ¢ÿ©ÿ¢ÿ¦ÿ¨ÿ¸ÿ¬ÿ¨ÿ®ÿµÿ½ÿÿ£ÿ¡ÿ²ÿ´ÿ®ÿ­ÿªÿ¤ÿÿ±ÿ©ÿ²ÿ¯ÿ°ÿÿªÿ¬ÿ²ÿ³ÿ±ÿ§ÿ«ÿ®ÿ²ÿ«ÿ¥ÿ¤ÿ¤ÿ¬ÿªÿ§ÿ«ÿ¯ÿ·ÿ¬ÿÿ¯ÿÃÿºÿ©ÿÿ¢ÿ¨ÿ¿ÿ¬ÿ§ÿ«ÿ°ÿ¦ÿ¢ÿ¢ÿ£ÿ®ÿ¹ÿ±ÿ§ÿ£ÿ¥ÿªÿªÿ¯ÿ²ÿ²ÿ±ÿ±ÿªÿ¨ÿ¯ÿ¤ÿ¦ÿ·ÿ¹ÿ²ÿ¬ÿ«ÿ¦ÿ¥ÿ¥ÿ¨ÿ¬ÿ¥ÿ¥ÿ²ÿÿÿÿ¤ÿÿÿ~ÿªÿÿºÿ¤ÿÿ¡ÿÿÿ¡ÿÿ¦ÿ©ÿÿÿÿÿÿ¦ÿÿÿÿÿÿÿÿ¨ÿÿÿÿÿÿÿÿÿÿÿÿÿÿÿÿÿÿÿuÿÿÿzÿÿÿÿÿÿÿÿÿÿÿÿÿ ÿÿÿÿÿ¢ÿ¤ÿÿÿÿÿÿÿÿÿ¯ÿªÿ­ÿ³ÿÿÿÿ«ÿ§ÿÿÿ°ÿ°ÿ¥ÿ­ÿ¢ÿ­ÿ­ÿÿ ÿ ÿ®ÿ¯ÿÿ«ÿ¾ÿ³ÿ¨ÿ¥ÿÿ¥ÿ¬ÿ¨ÿ°ÿ©ÿÿÿ¢ÿ¥ÿ®ÿ´ÿ ÿ±ÿ¦ÿ»ÿ¢ÿ¥ÿ§ÿ®ÿ²ÿ§ÿ´ÿ¢ÿ±ÿ²ÿ¦ÿ±ÿ³ÿ£ÿÿ£ÿªÿ®ÿ°ÿ´ÿ¬ÿ¢ÿ¯ÿ½ÿ´ÿ«ÿ¦ÿ¢ÿ¬ÿ¨ÿ²ÿ§ÿ²ÿ­ÿÿÿµÿ¨ÿ«ÿ«ÿ¤ÿÿKÿýú5úÊý}ÿ¥ÿÿÿÿ ÿ¬ÿ³ÿ©ÿÿÿ¥ÿ­ÿ¬ÿ¸ÿ¨ÿ®ÿ¤ÿ©ÿ¯ÿ³ÿ«ÿ­ÿ½ÿ¦ÿ¦ÿ¨ÿ®ÿ§ÿ·ÿ±ÿ³ÿ¢ÿ©ÿ²ÿ¯ÿ¯ÿ­ÿ¬ÿ©ÿ§ÿ¯ÿ±ÿ¯ÿ¦ÿ¦ÿ¨ÿ ÿ°ÿ±ÿ¤ÿÿ©ÿ¾ÿ¾ÿ¡ÿ±ÿ°ÿ¨ÿ´ÿ¹ÿ±ÿÿ¢ÿÿ±ÿ©ÿ¥ÿ³ÿ·ÿ®ÿ¨ÿ«ÿ§ÿ¡ÿ¥ÿ°ÿªÿ«ÿÿ¾ÿ·ÿ¤ÿ»ÿÿ¸ÿÿ§ÿÿÿ¢ÿ¥ÿ±ÿ³ÿ¤ÿ§ÿªÿ³ÿ¯ÿ«ÿ®ÿ¢ÿÿ¬ÿ¶ÿ­ÿ¶ÿµÿÿ«ÿÿ¦ÿ¹ÿ±ÿÿ²ÿ¾ÿ´ÿ­ÿ­ÿ¯ÿ£ÿ³ÿ®ÿ±ÿ¶ÿ±ÿ¡ÿ¥ÿ­ÿ©ÿ®ÿ¬ÿ¬ÿ¸ÿ²ÿ²ÿ¬ÿ»ÿ®ÿ¬ÿ¯ÿ¦ÿ²ÿ¤ÿ¯ÿ¯ÿ©ÿ¸ÿ°ÿ¸ÿ·ÿ¬ÿªÿ¾ÿ¼ÿ©ÿ ÿÿ¥ÿ¯ÿ©ÿªÿ¨ÿ®ÿ±ÿ³ÿÿ¢ÿ¨ÿ¯ÿ§ÿÿ§ÿ¨ÿ§ÿ³ÿ½ÿ®ÿÿ¤ÿªÿ¯ÿ±ÿ¤ÿ¢ÿ«ÿ¦ÿ¬ÿ¾ÿ´ÿ³ÿ£ÿ°ÿÿ²ÿ¯ÿ¯ÿ¥ÿÿ¤ÿ§ÿ¢ÿ­ÿ¹ÿ­ÿ§ÿ¬ÿ®ÿªÿ¦ÿ§ÿ©ÿ©ÿ®ÿªÿ±ÿ«ÿ°ÿ¡ÿ°ÿ°ÿ¬ÿ¢ÿ­ÿ°ÿ°ÿ¡ÿªÿ®ÿ¥ÿ ÿ¢ÿ´ÿÀÿ°ÿ§ÿ¦ÿÿ³ÿ ÿ¨ÿ©ÿ¦ÿÿ©ÿ£ÿªÿ®ÿ©ÿ«ÿ¬ÿ±ÿ¬ÿ£ÿÿ£ÿ®ÿ¦ÿ·ÿ¾ÿ©ÿ¦ÿ¨ÿ§ÿªÿÿ­ÿ¸ÿÿ¥ÿ£ÿ´ÿ©ÿ¹ÿ¯ÿªÿ·ÿ¸ÿ³ÿ§ÿ¥ÿªÿÂÿ©ÿ¤ÿ«ÿºÿ¨ÿ®ÿ¥ÿÿÿ«ÿ®ÿªÿ¨ÿÿÿwÿÿÿÿ£ÿÿÿ¢ÿÿ«ÿÿÿÿ§ÿ¥ÿÿ¤ÿ«ÿ¡ÿ ÿ£ÿÿÿÿÿÿ¥ÿ¬ÿ¢ÿÿ¤ÿ¦ÿÿÿ¤ÿÿ°ÿÿÿÿÿÿÿÿÿÿÿÿÿ¤ÿÿÿÿ£ÿÿÿÿ¤ÿ§ÿ¬ÿ¬ÿ¥ÿÿÿ¢ÿ§ÿ³ÿ«ÿ³ÿ£ÿÿÿÿÿ¯ÿ­ÿ¨ÿÿ£ÿ©ÿªÿ©ÿ¢ÿ¢ÿÿÿ¦ÿ¢ÿÿ£ÿ£ÿ¼ÿÿ®ÿªÿ¦ÿ ÿ©ÿªÿ ÿÿ¥ÿ®ÿ­ÿ¯ÿ¨ÿ¥ÿ­ÿ ÿÿ©ÿµÿ²ÿ§ÿ¦ÿ°ÿ­ÿ¨ÿÿÿ£ÿ´ÿ±ÿ ÿ«ÿ©ÿÿ¬ÿ¢ÿ©ÿªÿ­ÿµÿ±ÿ°ÿ°ÿ­ÿ¯ÿ­ÿ¸ÿÁÿ³ÿÿ­ÿ¦ÿºÿ¸ÿ¬ÿÿ ÿ¦ÿ¦ÿ«ÿ¸ÿ¼ÿ¹ÿºÿ©ÿ½ÿ¢ÿ¾ÿ«ÿ´ÿ£ÿ¸ÿ¸ÿÿ£ÿ¯ÿ®ÿ±ÿµÿ¬ÿ®ÿ·ÿ¨ÿ´ÿ¬ÿ°ÿ½ÿ­ÿ«ÿ»ÿÀÿ¶ÿ±ÿ«ÿ®ÿ¾ÿ¼ÿ»ÿ°ÿ­ÿ§ÿ³ÿ±ÿ²ÿ¬ÿ¥ÿ¨ÿµÿ´ÿ¯ÿ´ÿ´ÿ»ÿ¦ÿ¼ÿ®ÿ¬ÿ·ÿ¶ÿÃÿÿ¢ÿ²ÿ¬ÿ¢ÿ¤ÿ¨ÿ±ÿ½ÿ´ÿ½ÿ·ÿ»ÿ·ÿ¸ÿ¶ÿ¶ÿ»ÿ¶ÿ­ÿ¨ÿ£ÿ¦ÿ°ÿÀÿ¿ÿ»ÿ¶ÿºÿ¾ÿ°ÿ¨ÿ®ÿ¶ÿ°ÿÿÿ´ÿ²ÿ´ÿªÿ¬ÿ³ÿ®ÿ¯ÿµÿ¹ÿ«ÿ¦ÿ¯ÿ°ÿ²ÿ½ÿ¡ÿ¨ÿ®ÿÿÿ¬ÿ¾ÿ§ÿ¦ÿ«ÿ¶ÿºÿ´ÿ¸ÿ¬ÿÂÿ«ÿÿÿ·ÿ¶ÿ«ÿ¦ÿ¡ÿ©ÿ²ÿ¦ÿ£ÿ­ÿ³ÿ¬ÿ¯ÿ¥ÿ´ÿ°ÿ©ÿ©ÿªÿ®ÿ²ÿµÿµÿ¯ÿºÿ¬ÿ¼ÿ­ÿ¶ÿ¹ÿ¾ÿ¹ÿ±ÿ­ÿ¥ÿ¦ÿ¾ÿÃÿ²ÿ£ÿ¥ÿ½ÿ°ÿ±ÿ¸ÿ¬ÿ¥ÿ­ÿ³ÿ±ÿ¸ÿµÿµÿ¿ÿºÿ²ÿ²ÿ¹ÿ·ÿ¸ÿ»ÿ¶ÿ»ÿ°ÿ©ÿ·ÿ¯ÿ²ÿ§ÿ¹ÿ¹ÿ¹ÿ·ÿ«ÿ¥ÿ«ÿ¸ÿ¯ÿ±ÿ¥ÿ·ÿ¯ÿ±ÿµÿ·ÿ´ÿ­ÿ¬ÿ¶ÿÁÿ§ÿ§ÿ«ÿ£ÿ¯ÿ¸ÿ­ÿ¦ÿ©ÿ¨ÿ¤ÿ­ÿ¸ÿªÿµÿ­ÿ¦ÿ­ÿ±ÿ²ÿ²ÿ²ÿ´ÿÀÿ¨ÿºÿ·ÿ®ÿ¥ÿ¢ÿ¤ÿ©ÿ©ÿ¥ÿ°ÿ°ÿµÿ»ÿ¯ÿ±ÿ¸ÿ²ÿ«ÿ´ÿµÿ¦ÿ¹ÿ²ÿµÿ´ÿ½ÿ§ÿ¨ÿ±ÿ²ÿ³ÿºÿºÿ²ÿ´ÿÿ²ÿ®ÿ§ÿ±ÿ»ÿ¹ÿ¹ÿ»ÿªÿºÿ×ÿ³ÿ¶ÿ«ÿªÿ®ÿ¯ÿ®ÿ±ÿ¸ÿºÿ²ÿ³ÿ»ÿ½ÿµÿ·ÿ¶ÿ±ÿ±ÿ±ÿ©ÿ©ÿ¼ÿ¡ÿ³ÿµÿ§ÿ²ÿºÿ®ÿ¹ÿ£ÿÿ¼ÿ¨ÿ¥ÿ¸ÿ²ÿ®ÿ³ÿ°ÿ°ÿ§ÿ³ÿ¥ÿ·ÿ°ÿ¼ÿ½ÿ³ÿ±ÿ¯ÿ®ÿ§ÿ¹ÿ©ÿ²ÿ´ÿ¯ÿ­ÿ¬ÿ­ÿ°ÿ£ÿ¯ÿ±ÿ·ÿ±ÿ»ÿ­ÿÿªÿ¬ÿ°ÿ©ÿ­ÿµÿ¸ÿ®ÿ¯ÿ²ÿ¬ÿ°ÿµÿ´ÿÿjÿÿÿªÿ±ÿ¨ÿÿ§ÿ¹ÿ¯ÿ­ÿ±ÿ¢ÿ¨ÿ¶ÿ´ÿ­ÿªÿ¸ÿ¦ÿ¸ÿ¯ÿ©ÿ²ÿ¸ÿ²ÿ«ÿ¸ÿ«ÿ§ÿ¤ÿ¢ÿ®ÿªÿÿÿÿ¥ÿ¥ÿ{ÿ;ÿ]ÿÿ¬ÿ³ÿºÿÆÿ¨ÿµÿÿ¯ÿªÿ©ÿ®ÿ¯ÿ³ÿ¨ÿ®ÿ¯ÿ¨ÿ¦ÿ²ÿ¹ÿ¯ÿ¦ÿ«ÿ¯ÿ±ÿ¸ÿ½ÿ®ÿ¨ÿ¨ÿ­ÿ¼ÿ´ÿ¥ÿ´ÿªÿµÿ½ÿ·ÿ¬ÿ¬ÿÃÿ­ÿ©ÿ´ÿ²ÿ¬ÿ°ÿ¯ÿ§ÿÀÿµÿ±ÿ·ÿºÿ±ÿªÿ­ÿ°ÿ¬ÿ­ÿ²ÿ·ÿ´ÿ¶ÿ¿ÿ±ÿ¦ÿ´ÿ§ÿÿ´ÿ¾ÿ»ÿ¼ÿ³ÿµÿ¯ÿ©ÿ®ÿ¥ÿ¯ÿ¶ÿ¸ÿ¾ÿ¯ÿ£ÿÉÿ³ÿÿ®ÿ´ÿ«ÿ¢ÿÿ±ÿÿ°ÿ«ÿ°ÿ³ÿ©ÿ¤ÿ°ÿ¾ÿ²ÿ£ÿ®ÿ²ÿ«ÿ®ÿ³ÿ·ÿ½ÿ¶ÿ³ÿ³ÿ®ÿ¯ÿ³ÿ°ÿµÿÁÿÁÿ°ÿ·ÿ³ÿ³ÿ©ÿ¢ÿ¬ÿ´ÿ±ÿµÿ¶ÿ³ÿ³ÿ¯ÿ¬ÿ¶ÿ¹ÿªÿ¦ÿ¹ÿ°ÿµÿ·ÿ°ÿ©ÿ¬ÿ¬ÿ«ÿ¬ÿ©ÿ§ÿ¬ÿ®ÿ¥ÿ¬ÿ¡ÿ¦ÿªÿ¬ÿÀÿ¼ÿÿ·ÿ¿ÿ®ÿ­ÿ¬ÿ®ÿ¬ÿ¡ÿ¨ÿ¬ÿÿ½ÿºÿ¥ÿ±ÿ®ÿªÿ·ÿºÿ½ÿ¬ÿ®ÿªÿ¤ÿ¬ÿ±ÿªÿ¡ÿÿ¢ÿ¯ÿ¯ÿ©ÿ«ÿ©ÿ¯ÿ²ÿ­ÿ©ÿ³ÿÁÿ®ÿ£ÿ£ÿ¨ÿ¶ÿ°ÿ«ÿ©ÿ©ÿªÿ¢ÿ´ÿ¦ÿµÿ´ÿ±ÿ§ÿ«ÿµÿ¬ÿÿ±ÿ·ÿ²ÿªÿªÿ¯ÿ¿ÿ®ÿ©ÿºÿ¸ÿ§ÿ£ÿ¡ÿ´ÿ§ÿ¯ÿ±ÿ¶ÿ¶ÿµÿ´ÿ­ÿ©ÿ®ÿ¤ÿ·ÿ®ÿ´ÿ­ÿµÿ·ÿ²ÿ²ÿ¯ÿ¿ÿ³ÿµÿ¨ÿ«ÿ°ÿ±ÿ«ÿÿÿÿÿÿ§ÿ¢ÿºÿ®ÿ§ÿ²ÿ²ÿ®ÿ°ÿ±ÿ¬ÿªÿ¦ÿ¥ÿ¯ÿ©ÿ©ÿ£ÿ¬ÿ²ÿ¯ÿ¬ÿ«ÿ¹ÿ½ÿ°ÿ«ÿºÿ»ÿ´ÿ©ÿ©ÿ±ÿ¯ÿ®ÿ»ÿ³ÿ°ÿ¦ÿ¯ÿ°ÿ¼ÿ§ÿ¤ÿ¦ÿ§ÿ°ÿ¯ÿ²ÿ®ÿ¨ÿ¬ÿ¬ÿµÿ»ÿ¸ÿµÿµÿ²ÿ¬ÿªÿ­ÿ³ÿ³ÿ±ÿ¨ÿ²ÿ²ÿ¹ÿµÿ¯ÿ°ÿ±ÿ¬ÿ¦ÿ¬ÿ·ÿ¹ÿ³ÿ¹ÿÀÿ´ÿ°ÿ´ÿºÿ¿ÿ¾ÿ»ÿµÿ­ÿ¤ÿ®ÿ´ÿªÿ³ÿ­ÿ±ÿ¹ÿ¹ÿ³ÿ¦ÿ¬ÿ²ÿ­ÿ¶ÿ¸ÿ©ÿµÿ»ÿ¼ÿ½ÿ¹ÿ´ÿ¯ÿ¦ÿ¢ÿ·ÿ·ÿªÿ°ÿ¯ÿ«ÿ°ÿ¶ÿ°ÿ¯ÿ³ÿ®ÿ©ÿ©ÿ¾ÿ¥ÿ¯ÿºÿ´ÿ«ÿ¯ÿ­ÿ±ÿ­ÿ§ÿ°ÿ¹ÿ±ÿÿ ÿ±ÿ°ÿ§ÿ¬ÿ¬ÿ¥ÿ±ÿ´ÿ²ÿ¨ÿÿ­ÿ´ÿ¸ÿ¶ÿ¤ÿ©ÿ´ÿ¬ÿ±ÿ±ÿ²ÿ±ÿ¦ÿ ÿªÿ°ÿ·ÿ¦ÿ¯ÿ±ÿ¹ÿ¢ÿªÿ¸ÿ§ÿ£ÿªÿÿÿ¨ÿ«ÿ¥ÿ«ÿ«ÿ°ÿ£ÿ¬ÿºÿ³ÿ±ÿ©ÿ¯ÿ¶ÿºÿ¾ÿ¸ÿ«ÿ¬ÿ·ÿ¬ÿ¶ÿÁÿ°ÿ°ÿ¬ÿ°ÿÿÿ²ÿµÿ²ÿºÿ¶ÿ£ÿ´ÿºÿªÿ¨ÿ©ÿ«ÿ»ÿ³ÿ°ÿ¹ÿºÿ¶ÿ³ÿ°ÿ®ÿºÿÃÿÃÿºÿ©ÿ¸ÿ®ÿ°ÿ¬ÿ°ÿ¶ÿ¦ÿ°ÿ¸ÿ¬ÿ¬ÿ´ÿºÿ¥ÿ²ÿ¿ÿ²ÿ¨ÿ­ÿÀÿ»ÿ­ÿ§ÿ«ÿ®ÿµÿ·ÿ°ÿ´ÿ°ÿ¤ÿ¯ÿ©ÿÿÿ·ÿÅÿ°ÿÿ£ÿ­ÿ­ÿ²ÿ±ÿ§ÿ¦ÿ®ÿ¬ÿ¥ÿ®ÿ«ÿªÿ±ÿÉÿ¨ÿ¨ÿ¦ÿÿÿÿ ÿ²ÿ»ÿ²ÿ´ÿ±ÿ¥ÿªÿ¢ÿÿ·ÿÿªÿ²ÿ·ÿ´ÿµÿºÿµÿ®ÿªÿ¨ÿ«ÿ±ÿµÿ°ÿ¥ÿ±ÿ¬ÿ¬ÿªÿ±ÿªÿ³ÿ±ÿ±ÿ´ÿ°ÿ¨ÿ¤ÿ²ÿÂÿµÿ±ÿ«ÿÁÿ©ÿ«ÿ¬ÿ¤ÿ¤ÿµÿ¹ÿ«ÿ§ÿ®ÿ´ÿ®ÿ±ÿ¸ÿ¬ÿ¥ÿ²ÿ­ÿÿpÿeÿÿ£ÿ¥ÿÿ¢ÿ«ÿ ÿ¢ÿ²ÿ©ÿ£ÿÿ¡ÿ¦ÿÿÿ¡ÿÿÿ¢ÿ²ÿÿ§ÿ¢ÿªÿ§ÿ®ÿ®ÿ¦ÿ©ÿ¤ÿªÿ§ÿÿÿ¡ÿ¦ÿ©ÿªÿÿÿ§ÿ¥ÿ¦ÿ«ÿ¢ÿ©ÿ¢ÿ«ÿ©ÿÿÿ¬ÿ¶ÿ²ÿ¡ÿÿÿÿ¤ÿÿÿÿ£ÿµÿÿ¢ÿ¢ÿ ÿÿ¯ÿ²ÿ¨ÿÿÿ£ÿÿ¤ÿ¨ÿ¤ÿÿÿ¡ÿÿ ÿ¡ÿ«ÿÿÿ£ÿ§ÿµÿÿ ÿÿ¨ÿÿ¦ÿ¡ÿÿ¥ÿÿÿÿÿÿÿ¥ÿÿÿ¡ÿ ÿ­ÿ¬ÿÿ¦ÿ ÿÿÿ±ÿ£ÿÿÿÿÿ£ÿ¦ÿ¢ÿÿÿÿ°ÿ¼ÿ­ÿÿ»ÿ´ÿ§ÿ¦ÿÿ¡ÿ®ÿÿÿÿÿªÿ³ÿ¬ÿ¥ÿ©ÿ«ÿ¦ÿ¤ÿ£ÿ£ÿ³ÿ¸ÿ»ÿªÿ¦ÿ£ÿ«ÿ¬ÿ©ÿ§ÿ°ÿµÿ§ÿÿÿ®ÿ³ÿ¡ÿÿ·ÿÀÿ¯ÿ°ÿ¯ÿ«ÿ³ÿ¬ÿ«ÿ­ÿ©ÿ®ÿ£ÿ¡ÿ¦ÿªÿ­ÿ¯ÿÿªÿÿ¬ÿ®ÿ«ÿ³ÿ°ÿ«ÿ³ÿ¶ÿ¬ÿ¨ÿ«ÿ¦ÿ©ÿ¬ÿ®ÿ ÿªÿ¸ÿ±ÿ­ÿ²ÿÿÿ ÿ¤ÿ§ÿ¤ÿ¹ÿÿÿÿ¨ÿ¨ÿÿ£ÿ·ÿ½ÿ¶ÿ´ÿ¯ÿ£ÿ¢ÿ°ÿ¸ÿ¶ÿ·ÿÄÿ°ÿ°ÿ´ÿ ÿ¸ÿÿÂÿ³ÿ¬ÿ¢ÿ±ÿ¸ÿ¢ÿÿ®ÿ°ÿ®ÿ¦ÿÿÿ¤ÿ¢ÿ¢ÿ«ÿ¡ÿ¦ÿÿÿ¡ÿÆÿ§ÿ¨ÿ®ÿ¬ÿ·ÿ¿ÿ¡ÿ­ÿ«ÿºÿ±ÿ­ÿ±ÿ©ÿ£ÿ°ÿ¯ÿ®ÿ­ÿ«ÿ¯ÿ¨ÿ ÿ¬ÿ²ÿ¦ÿ¡ÿ¢ÿ¢ÿ¨ÿ«ÿ¨ÿ¤ÿÿ«ÿ¦ÿ±ÿ¶ÿ­ÿµÿ»ÿ®ÿ©ÿ°ÿ ÿªÿ°ÿ®ÿ³ÿºÿ±ÿ²ÿ§ÿ£ÿ©ÿ°ÿ¸ÿ®ÿ­ÿ©ÿÿ¬ÿ½ÿªÿ¤ÿ§ÿ§ÿ¨ÿ¬ÿ·ÿºÿµÿ¢ÿ·ÿ£ÿªÿ°ÿ¥ÿ¨ÿ§ÿ²ÿ§ÿ£ÿ³ÿ³ÿ¦ÿ«ÿ©ÿ¤ÿ§ÿ©ÿ­ÿ§ÿ¢ÿ©ÿ¦ÿ¢ÿÿ¢ÿÿ£ÿ¬ÿ¤ÿ®ÿ¶ÿ¦ÿÿÿ¬ÿÿÿ¤ÿ·ÿ¦ÿªÿ¤ÿ¢ÿ¦ÿµÿ¤ÿÿÿ§ÿ¬ÿ¡ÿÿÿ ÿ©ÿ¤ÿÿ¢ÿ¥ÿ¢ÿªÿ¬ÿ±ÿ­ÿµÿ²ÿÿÿÿÿÿÿ²ÿ¯ÿÿ¨ÿ¬ÿÿ¶ÿ¤ÿ©ÿ§ÿ±ÿ¡ÿ¢ÿ­ÿ°ÿ¬ÿ©ÿ©ÿ­ÿ­ÿÿÿªÿ­ÿªÿ«ÿ¦ÿ¨ÿªÿªÿ´ÿ©ÿ¤ÿ®ÿ§ÿ¥ÿ£ÿºÿ¶ÿÿ±ÿ¡ÿªÿ§ÿ ÿ®ÿ¢ÿÿ¤ÿ¨ÿÂÿ«ÿ£ÿ±ÿ»ÿ®ÿ£ÿ«ÿ¤ÿ¨ÿ¬ÿ¨ÿ±ÿÿÿÿÿÿªÿ«ÿ²ÿ¤ÿµÿÿÿ£ÿÿ¬ÿÊÿ³ÿ¨ÿ ÿÁÿÿÿ­ÿ ÿÿªÿÿ®ÿªÿÿ¡ÿ§ÿ®ÿ­ÿªÿÿ ÿ¤ÿ«ÿ·ÿ©ÿÿÿÿÿ ÿÿ¢ÿÿ ÿ¢ÿÿÿÿÿÿ¡ÿÿÿÿÿÿ{ÿÿÿÿÿÿÿÿÿÿÿÿÿÿÿÿÿ}ÿÿ¥ÿ£ÿÿÿÿÿÿÿÿÿÿÿÿÿÿ¦ÿ©ÿÿÿÿÿÿÿ}ÿÿÿ¨ÿÿÿ ÿÿÿÿÿÿÿÿÿÿÿ®ÿªÿÿÿÿ¦ÿ±ÿ§ÿÿÿÿ ÿªÿ¥ÿÿÿÿ§ÿ°ÿÿÿ¦ÿ¨ÿÿÿÿÿ®ÿ¡ÿ¬ÿ£ÿ¬ÿªÿµÿ¨ÿ£ÿÿ¢ÿ­ÿ¸ÿ¯ÿ²ÿÿ ÿ¬ÿ°ÿ±ÿ°ÿ­ÿÿ¬ÿ²ÿ©ÿ¯ÿ·ÿ¬ÿ¥ÿ­ÿ«ÿ¨ÿ§ÿÿÿ¢ÿ®ÿ¸ÿ®ÿ¡ÿ¨ÿ§ÿ°ÿ§ÿ°ÿÿ¡ÿ¼ÿ¦ÿÿÿ©ÿ¯ÿ¹ÿ¢ÿªÿ¶ÿµÿÿ±ÿ¥ÿ¨ÿªÿ­ÿ«ÿ¯ÿ²ÿ®ÿ®ÿ­ÿ¦ÿÿ£ÿ¶ÿ²ÿ¥ÿ®ÿ¶ÿ±ÿ®ÿ«ÿ¯ÿ®ÿ§ÿ³ÿ­ÿ ÿ¥ÿ¬ÿ±ÿ­ÿ´ÿ´ÿ«ÿ²ÿ®ÿ©ÿªÿ³ÿ±ÿ­ÿ²ÿ¨ÿÂÿ§ÿ¹ÿ¦ÿ®ÿÿ¤ÿ¥ÿ·ÿ¯ÿÿ®ÿ±ÿ¬ÿ ÿ°ÿªÿ ÿÿÿ©ÿ«ÿ²ÿºÿ­ÿ¤ÿªÿ«ÿ¤ÿ«ÿ±ÿ¨ÿ®ÿ°ÿ§ÿ¨ÿ¬ÿªÿ¶ÿ²ÿ®ÿ±ÿªÿ®ÿ®ÿ¦ÿ­ÿ¯ÿ°ÿ´ÿ²ÿ¼ÿ¯ÿ¯ÿÿ®ÿ¯ÿ§ÿ«ÿµÿ¯ÿ¯ÿ¾ÿ£ÿ ÿ¢ÿ²ÿ«ÿ°ÿµÿ§ÿ¬ÿ±ÿ¥ÿ¦ÿ«ÿ¬ÿ²ÿ°ÿªÿ®ÿ½ÿÀÿ³ÿ½ÿ­ÿ¦ÿ³ÿ»ÿ©ÿ­ÿ¦ÿÿ±ÿ­ÿ´ÿÿºÿ©ÿ¶ÿ­ÿ¹ÿ¥ÿÿ¾ÿÿ±ÿ¯ÿÿ§ÿ§ÿ¶ÿ«ÿÿ¨ÿ¤ÿ¤ÿ³ÿ¬ÿ¥ÿ­ÿ³ÿ°ÿ±ÿ«ÿ©ÿ´ÿ·ÿ¬ÿ§ÿ£ÿ§ÿ³ÿ«ÿÿ¤ÿ®ÿªÿ©ÿ¬ÿ°ÿ¹ÿ¬ÿ¼ÿÿ£ÿµÿªÿ¯ÿ³ÿ¦ÿ£ÿ¯ÿ­ÿ§ÿÿ³ÿ®ÿ®ÿµÿ²ÿ¦ÿ­ÿ«ÿ§ÿ«ÿ¹ÿ¹ÿ¼ÿ±ÿ¨ÿ±ÿ§ÿ¬ÿ­ÿ¥ÿ©ÿ©ÿ«ÿ ÿÿ¶ÿ¸ÿ¨ÿ¦ÿ²ÿ¨ÿ¥ÿÿ¥ÿ²ÿ¶ÿ´ÿ­ÿ³ÿ¨ÿ¤ÿ©ÿ¥ÿ¶ÿ¢ÿ«ÿ§ÿºÿ®ÿ´ÿ¥ÿ«ÿ­ÿ«ÿ¼ÿ³ÿ¾ÿ²ÿ®ÿÿ³ÿ²ÿµÿ§ÿ¯ÿºÿ¢ÿ¦ÿ¶ÿ°ÿ­ÿ­ÿ­ÿ¤ÿ ÿ¶ÿ¿ÿªÿ¡ÿ¯ÿ¶ÿªÿÿ£ÿ§ÿ¦ÿ³ÿ¥ÿ¢ÿ´ÿ±ÿ­ÿÿ¨ÿ®ÿ©ÿ§ÿ©ÿ´ÿ²ÿ©ÿ®ÿªÿ­ÿ±ÿÂÿ§ÿ¥ÿ¨ÿ®ÿµÿ¬ÿ£ÿÿ¢ÿªÿ¦ÿ©ÿ¬ÿ¦ÿ«ÿ®ÿ¦ÿ§ÿ¯ÿ¯ÿ´ÿ©ÿ¯ÿ³ÿµÿ­ÿÿÿ¥ÿÂÿ£ÿ ÿÿ¾ÿÿ­ÿ£ÿÿ°ÿ´ÿ¸ÿªÿ¥ÿ¥ÿªÿÿ¤ÿ­ÿ¬ÿ­ÿ®ÿ£ÿ§ÿ®ÿ£ÿ£ÿ§ÿ¥ÿ§ÿ£ÿ¨ÿ¶ÿ»ÿ¯ÿ¤ÿ¤ÿ§ÿ²ÿÿÿ¨ÿ¤ÿ§ÿÿ­ÿÿ§ÿÿ¥ÿ®ÿ­ÿ¤ÿ£ÿÿ¤ÿÿµÿ±ÿ¦ÿÿÿÿÿÿÿÿÿÿÿÿÿÿÿÿ¢ÿÿÿÿ ÿ¢ÿÿÿÿÿÿ|ÿÿÿÿÿvÿÿÿÿÿÿÿÿÿÿÿÿÿÿÿÿÿÿÿÿÿÿÿ ÿÿÿÿÿÿÿ¢ÿ¡ÿÿÿÿ¯ÿÿÿ¨ÿªÿ¥ÿ¦ÿ¯ÿÿ®ÿ¦ÿ ÿÿ¢ÿ´ÿ£ÿ¦ÿ¦ÿ¡ÿÿ©ÿ­ÿ¡ÿ¬ÿ¹ÿ°ÿ±ÿµÿ¬ÿ®ÿ¢ÿ­ÿ ÿÿ©ÿµÿ§ÿ®ÿÅÿ ÿ²ÿ§ÿ§ÿ¦ÿ°ÿÄÿ©ÿ¯ÿ¡ÿ´ÿ°ÿ§ÿÿÿ§ÿ­ÿ£ÿ§ÿ©ÿ©ÿ¬ÿ¤ÿ£ÿ§ÿ±ÿ·ÿ­ÿªÿ¨ÿ°ÿ¨ÿªÿ¬ÿ¨ÿ£ÿ¸ÿ¥ÿÿÆÿÿ©ÿ§ÿÿkÿ&ýM÷¥ögü3ÿÿÿªÿ¦ÿ¡ÿ®ÿ°ÿ®ÿ§ÿÿÿ©ÿ®ÿ«ÿ¦ÿ§ÿÿ ÿ®ÿ¢ÿ´ÿµÿ½ÿ¦ÿ¬ÿ¯ÿ³ÿ´ÿ­ÿ·ÿ·ÿµÿ®ÿ­ÿ±ÿ±ÿ­ÿ¦ÿ§ÿ«ÿ¨ÿ­ÿ¶ÿ°ÿ©ÿ³ÿ¹ÿÿÿ©ÿ¥ÿ¼ÿ ÿ¯ÿ§ÿ«ÿÿ¦ÿµÿµÿ¯ÿ®ÿ¥ÿ©ÿ¶ÿ¤ÿ«ÿ¸ÿ»ÿ½ÿ®ÿ¤ÿ§ÿÿÿ¬ÿ°ÿ©ÿ§ÿ¹ÿ½ÿ¯ÿ«ÿÿ¬ÿ£ÿ¢ÿ«ÿ®ÿÿ­ÿ²ÿ«ÿ¦ÿªÿ£ÿªÿ¸ÿ¶ÿ­ÿ¨ÿ¦ÿªÿªÿ§ÿ¶ÿ®ÿ¡ÿªÿ®ÿÿ¾ÿÿ¬ÿ£ÿ¹ÿ¡ÿÿªÿ¶ÿ¥ÿ²ÿ¶ÿ«ÿ±ÿ³ÿ ÿ¦ÿ®ÿ¨ÿ²ÿµÿ°ÿ±ÿ±ÿ£ÿ¥ÿ´ÿ¹ÿ«ÿ¯ÿ¬ÿºÿ·ÿ±ÿÿ­ÿ¬ÿ«ÿÿÿ¯ÿºÿ·ÿ³ÿ§ÿ¬ÿµÿ­ÿ±ÿªÿ¨ÿ¦ÿ®ÿÂÿ»ÿ­ÿ¬ÿµÿ´ÿ¡ÿÿ§ÿ¨ÿ¨ÿÁÿ¶ÿ¡ÿ ÿ­ÿ­ÿ°ÿ¬ÿ¨ÿ®ÿ¤ÿ¬ÿ³ÿ¶ÿ±ÿºÿ¥ÿ ÿµÿ·ÿ¯ÿ¥ÿªÿ¤ÿ³ÿ«ÿ§ÿ¶ÿ°ÿ¥ÿ¥ÿ´ÿ­ÿ£ÿ­ÿ¨ÿ¨ÿ­ÿ¯ÿ¬ÿ¦ÿ«ÿ¬ÿÿ«ÿ¤ÿÿ¥ÿªÿ®ÿ±ÿ§ÿ±ÿ³ÿ ÿÿ¤ÿ£ÿ­ÿ¸ÿ°ÿ§ÿ¬ÿÅÿÂÿÄÿÿÿÿ«ÿÿÿ©ÿ¢ÿ¹ÿ¶ÿÀÿ­ÿ ÿÿÿ¤ÿ¦ÿ¹ÿ´ÿªÿ¨ÿÿªÿ¦ÿ¢ÿ°ÿ§ÿ®ÿ«ÿÿ¤ÿ¯ÿ°ÿ°ÿ³ÿ®ÿ§ÿ¦ÿ§ÿ¤ÿ¥ÿ°ÿ§ÿ¥ÿ¤ÿ­ÿ®ÿªÿ¦ÿ£ÿ¥ÿ¬ÿ¦ÿ¥ÿ¥ÿÿÿÿÿÿÿ ÿÿÿÿÿÿÿÿÿÿ¢ÿ§ÿÿÿ¤ÿ¤ÿÿ£ÿ®ÿ¨ÿÿ ÿÿ®ÿ£ÿÿ¦ÿ«ÿ¦ÿÿÿ£ÿ¨ÿÿÿÿÿÿÿÿÿ¢ÿ£ÿÿÿqÿzÿ¡ÿ£ÿ ÿÿ®ÿªÿÿÿÿÿÿ¤ÿ¢ÿÿ§ÿ±ÿ©ÿ¥ÿÿÿÿÿ¢ÿ¯ÿ«ÿªÿÿ¤ÿ®ÿ®ÿ¦ÿ ÿ¦ÿ¦ÿÿ ÿ ÿ¥ÿÿ§ÿ²ÿ²ÿÀÿÿÿ¡ÿ°ÿ©ÿÿÿ£ÿ±ÿ«ÿªÿÿ¡ÿ§ÿ¤ÿ¦ÿ­ÿ­ÿ¬ÿ¡ÿ¦ÿ¶ÿ¬ÿ¦ÿªÿ§ÿ¨ÿ¯ÿÿÿªÿ£ÿ¨ÿ»ÿ®ÿ§ÿ«ÿ§ÿ®ÿ¶ÿºÿ±ÿ«ÿ®ÿ®ÿ¬ÿ°ÿ³ÿ¤ÿµÿ®ÿ¾ÿ²ÿ¯ÿ­ÿ´ÿ«ÿ¡ÿ¢ÿ¯ÿ²ÿªÿ²ÿ®ÿÄÿ§ÿ¸ÿµÿ»ÿ¬ÿ¹ÿ¹ÿ²ÿ¸ÿµÿ§ÿ«ÿ±ÿ©ÿ©ÿ­ÿ­ÿºÿ¦ÿ¬ÿ¬ÿ¢ÿ»ÿ¹ÿ´ÿ±ÿ­ÿ¶ÿ¸ÿ«ÿ¶ÿÂÿ¼ÿ®ÿ¢ÿ¥ÿ¼ÿ¸ÿ¤ÿ¡ÿ«ÿÀÿ¸ÿ­ÿ­ÿ«ÿ¸ÿ¸ÿ±ÿ«ÿ±ÿ¤ÿÿµÿ¶ÿ±ÿ·ÿ§ÿ§ÿ¯ÿ²ÿ¿ÿ¸ÿ¿ÿºÿ¸ÿ°ÿ­ÿ¨ÿ±ÿ¯ÿ¶ÿ®ÿ¦ÿ¬ÿ±ÿ®ÿ®ÿ¹ÿ¸ÿ¯ÿÁÿ²ÿºÿ´ÿ¢ÿ­ÿ¸ÿ´ÿ¡ÿ£ÿ·ÿ©ÿ®ÿ²ÿ¯ÿ§ÿ¸ÿ¯ÿ¯ÿ·ÿ³ÿªÿ¬ÿ¶ÿ¸ÿ¬ÿ®ÿ­ÿ«ÿÿ­ÿ¬ÿ¸ÿ¸ÿ·ÿ½ÿ¼ÿ¼ÿÅÿÃÿ³ÿ¼ÿ³ÿ¨ÿ¤ÿ²ÿ¶ÿ¢ÿªÿ­ÿ¨ÿ¤ÿ§ÿ®ÿ¯ÿ±ÿ¶ÿ¶ÿ¶ÿºÿ«ÿµÿ¬ÿ¸ÿ¶ÿªÿ¯ÿ²ÿ®ÿ²ÿ§ÿ§ÿ²ÿ±ÿ¯ÿÄÿ¾ÿ¬ÿ¨ÿ­ÿ¬ÿ®ÿ½ÿ¯ÿ¨ÿÏÿ°ÿ§ÿÄÿÄÿ¿ÿ®ÿ©ÿ¸ÿ·ÿ¸ÿ²ÿ½ÿÅÿ¾ÿµÿ¥ÿ°ÿ¶ÿ±ÿ«ÿ²ÿ¿ÿµÿ³ÿºÿ¨ÿ®ÿ¬ÿ¸ÿ¿ÿ¼ÿµÿ©ÿ¡ÿ®ÿ¸ÿ·ÿÁÿ¦ÿ½ÿ¸ÿ¹ÿ³ÿ±ÿ­ÿ¥ÿ§ÿ°ÿ°ÿ¼ÿ«ÿ²ÿ°ÿ«ÿ½ÿ¾ÿ­ÿ§ÿ¦ÿÿªÿºÿ²ÿªÿ«ÿ¨ÿ²ÿ°ÿ°ÿ°ÿ¥ÿ«ÿ´ÿÿ¡ÿµÿ´ÿ¶ÿ³ÿ©ÿ¦ÿ§ÿ¯ÿ·ÿ®ÿµÿ¿ÿ®ÿµÿ¿ÿºÿ´ÿ´ÿµÿ´ÿ³ÿ½ÿ§ÿ¶ÿªÿ°ÿÇÿÁÿ¬ÿ­ÿ·ÿ­ÿ¦ÿµÿ°ÿ½ÿ´ÿ«ÿ©ÿ¯ÿ²ÿ±ÿ¯ÿªÿ¦ÿÁÿÇÿ©ÿ£ÿ®ÿµÿ¯ÿ§ÿ²ÿÄÿ¬ÿ´ÿ·ÿ·ÿ´ÿ¹ÿ¶ÿ±ÿ­ÿ±ÿ¼ÿ²ÿ§ÿÿ¤ÿ®ÿ¥ÿ¢ÿ²ÿ­ÿ¤ÿ¸ÿ¹ÿ¢ÿ¤ÿ¤ÿªÿµÿµÿ°ÿµÿºÿ¯ÿºÿ³ÿ¨ÿ¶ÿ¦ÿ³ÿ½ÿ²ÿÿÿ¤ÿ£ÿ§ÿ³ÿ«ÿªÿ²ÿ³ÿ´ÿ¹ÿ³ÿ£ÿ¦ÿ§ÿ»ÿ·ÿÁÿ¸ÿ§ÿ¡ÿ£ÿ¦ÿ¯ÿ²ÿ«ÿ«ÿ¬ÿ²ÿªÿ¤ÿ­ÿ·ÿ¯ÿyÿíþ`ÿ£ÿ­ÿ¯ÿ¶ÿ·ÿ´ÿ«ÿ¬ÿ¶ÿµÿµÿ¼ÿ±ÿ¤ÿ¨ÿ«ÿªÿ¯ÿ¶ÿ§ÿ¦ÿ±ÿµÿ¹ÿÁÿ®ÿ±ÿ£ÿªÿÿ¢ÿÿÿÿ¡ÿÿÿÿÆþ1ÿÿ¬ÿ«ÿ¨ÿ´ÿ»ÿÁÿÿ¢ÿ¦ÿ¶ÿ½ÿ½ÿÁÿ±ÿ°ÿ²ÿ§ÿ£ÿ®ÿ¬ÿ¦ÿ¤ÿÿ¼ÿ£ÿªÿ·ÿ·ÿ°ÿ¯ÿ®ÿ®ÿ¾ÿ£ÿºÿ²ÿµÿ·ÿ®ÿ§ÿ²ÿÃÿ¬ÿ§ÿ©ÿ«ÿ©ÿ¶ÿºÿ¨ÿ¯ÿ¤ÿ°ÿªÿ¯ÿ¶ÿ­ÿ®ÿ®ÿ°ÿ±ÿ¿ÿ¹ÿ´ÿµÿ±ÿ°ÿ§ÿÅÿ¶ÿªÿ¥ÿ²ÿ®ÿÿ¯ÿºÿ¶ÿ³ÿ­ÿ«ÿ±ÿ·ÿ·ÿºÿ·ÿ­ÿ¶ÿÿÿ²ÿÃÿÀÿºÿ¿ÿ£ÿÿ®ÿ¬ÿ¬ÿ³ÿ¬ÿ§ÿ½ÿ¾ÿ°ÿ¢ÿ¥ÿ°ÿ®ÿ³ÿ»ÿµÿ·ÿªÿ½ÿ¨ÿ·ÿ³ÿ°ÿ³ÿ¶ÿ»ÿºÿ·ÿ´ÿµÿ°ÿ¨ÿ£ÿ©ÿ´ÿ°ÿ©ÿ³ÿºÿÿªÿ¯ÿ²ÿ³ÿ°ÿ±ÿºÿ¶ÿ¹ÿ¬ÿ«ÿ¯ÿ´ÿ®ÿ¬ÿ»ÿºÿ±ÿ³ÿ¥ÿ¦ÿ´ÿ¬ÿ¨ÿ­ÿ¯ÿ¼ÿ³ÿ²ÿ°ÿªÿ¨ÿ®ÿ±ÿªÿ«ÿ³ÿ¡ÿ´ÿ§ÿÂÿ±ÿ°ÿµÿµÿ°ÿ±ÿ­ÿ¥ÿÅÿ°ÿ±ÿÿ¥ÿ¹ÿ´ÿ ÿÿÿ¬ÿ±ÿ¹ÿ®ÿ¯ÿ²ÿ©ÿ¦ÿ±ÿ·ÿ»ÿ°ÿ°ÿªÿ­ÿ²ÿ´ÿ«ÿ§ÿªÿ¨ÿ«ÿ¾ÿ¹ÿ¨ÿ«ÿ§ÿ®ÿ¯ÿ¦ÿ¢ÿ¥ÿ¤ÿ¥ÿ³ÿ¡ÿ¨ÿ­ÿ²ÿ­ÿ¥ÿ­ÿ´ÿ¨ÿºÿ­ÿ¶ÿ¨ÿºÿ¸ÿ²ÿ²ÿ·ÿºÿ¹ÿ¬ÿ¶ÿ°ÿ«ÿ©ÿ­ÿ´ÿ¹ÿµÿ°ÿ®ÿ«ÿ·ÿ±ÿ´ÿ±ÿ°ÿ¿ÿ¶ÿ©ÿ¬ÿ¡ÿÿÿÿ¨ÿ³ÿ¢ÿ²ÿ¬ÿ±ÿ¬ÿ­ÿ²ÿ©ÿ«ÿ°ÿÿ­ÿ¤ÿ£ÿ¤ÿ¢ÿ©ÿ®ÿ¯ÿ®ÿ©ÿ¹ÿ²ÿÄÿ°ÿ¬ÿ¦ÿ°ÿ®ÿ°ÿ²ÿ¬ÿ¨ÿ­ÿ³ÿ¹ÿ¢ÿ©ÿ¦ÿ´ÿ£ÿ¦ÿ¸ÿ³ÿ­ÿÄÿ­ÿ¢ÿ²ÿµÿµÿ­ÿ§ÿªÿµÿµÿ¦ÿÿ§ÿ¸ÿ¢ÿ±ÿ§ÿ®ÿ¶ÿµÿ­ÿ­ÿ§ÿ£ÿ«ÿ±ÿ½ÿ¤ÿ¬ÿ§ÿ¦ÿ®ÿ¦ÿ«ÿ¬ÿ²ÿ·ÿµÿ¼ÿÀÿ¸ÿ©ÿÿ°ÿ±ÿ¬ÿªÿ´ÿ¶ÿ²ÿ®ÿ°ÿ´ÿ¥ÿ½ÿ¶ÿ½ÿ²ÿÿ£ÿ¼ÿ¸ÿ±ÿ³ÿ«ÿ§ÿ«ÿ£ÿ¶ÿ¸ÿ§ÿ¯ÿ´ÿ­ÿÿ­ÿ·ÿ»ÿ¿ÿ´ÿ¶ÿ³ÿ¦ÿ ÿ»ÿÄÿµÿªÿ±ÿ¬ÿ­ÿ¯ÿ­ÿ³ÿ¸ÿ±ÿ ÿÿ§ÿ ÿ«ÿ±ÿ¨ÿ ÿ­ÿ¿ÿ¾ÿ­ÿÿ£ÿÊÿ°ÿ­ÿ¦ÿ°ÿ´ÿ¸ÿ£ÿ§ÿºÿ¶ÿ«ÿ­ÿ­ÿ¯ÿ´ÿ·ÿµÿµÿÂÿÁÿ¤ÿ«ÿ¯ÿ³ÿ¯ÿªÿ²ÿ¼ÿºÿ¨ÿ«ÿÿ³ÿÄÿ®ÿ­ÿ¬ÿ¼ÿ·ÿ³ÿ´ÿºÿ¾ÿ·ÿ³ÿ¨ÿ®ÿ³ÿ³ÿ­ÿ¤ÿ±ÿ¼ÿ´ÿ ÿÿ­ÿ²ÿ§ÿ©ÿ¼ÿ¸ÿ¯ÿ±ÿ³ÿ©ÿ¿ÿ¬ÿ³ÿµÿ¯ÿ±ÿ¶ÿºÿ·ÿ®ÿ¬ÿ®ÿ³ÿÁÿÅÿºÿ±ÿ¶ÿÀÿ«ÿ¤ÿ¢ÿ°ÿ¸ÿ´ÿ¶ÿ·ÿ¯ÿªÿ¦ÿ²ÿ¬ÿÄÿ¹ÿ»ÿ¾ÿµÿ»ÿ¯ÿ±ÿ³ÿªÿ¦ÿ¬ÿ¸ÿ¸ÿ¶ÿ¶ÿºÿÿ²ÿ¨ÿ¥ÿ¡ÿÿ§ÿ±ÿ±ÿ²ÿ´ÿµÿ¼ÿ¸ÿ©ÿ¤ÿ­ÿªÿÿ­ÿ·ÿÿ¤ÿ£ÿ©ÿ¬ÿ­ÿ²ÿ´ÿ°ÿ®ÿ°ÿ³ÿÂÿ¬ÿÿÿ³ÿ ÿµÿ¯ÿ­ÿ¯ÿµÿ´ÿ´ÿ­ÿµÿµÿÿ©ÿµÿ²ÿ¤ÿ¯ÿ¬ÿ£ÿ§ÿ¨ÿ«ÿ´ÿ®ÿ±ÿ«ÿ¬ÿ®ÿªÿµÿÀÿºÿ°ÿ¢ÿ»ÿµÿµÿ¶ÿÿ©ÿµÿ³ÿ²ÿ±ÿ¥ÿ¬ÿ®ÿ¡ÿ§ÿ®ÿ§ÿ©ÿÿ~ÿpÿÿÿ©ÿ±ÿ§ÿ¸ÿ ÿ¢ÿ©ÿ¨ÿ¬ÿ¸ÿºÿ½ÿºÿ¥ÿ¨ÿ¹ÿ±ÿ«ÿµÿ§ÿ¨ÿÿªÿ¬ÿ¢ÿ¢ÿÿÿ©ÿ¤ÿ¤ÿ¥ÿÿÿ¡ÿ¥ÿ©ÿªÿ°ÿ§ÿÿÿ²ÿÿ¬ÿ ÿ²ÿÿ¡ÿÿÿ£ÿ¤ÿÿ ÿ¥ÿ¥ÿ§ÿÿ¥ÿ ÿÿ¦ÿ®ÿÿ£ÿÿ¦ÿ­ÿ±ÿ¦ÿ§ÿ¡ÿÿ£ÿ¡ÿÿÿ ÿªÿ¨ÿ©ÿÿªÿ´ÿÿÿÿµÿ¶ÿªÿÿ¥ÿ­ÿ¦ÿ¦ÿ¦ÿ¥ÿÿ ÿÿÿÿ ÿ¦ÿÿÿ ÿÿ¡ÿÿ¥ÿ§ÿÿÿ©ÿºÿ¨ÿ¬ÿÿÿÿÿ¡ÿ£ÿ¦ÿ¨ÿªÿ¥ÿ¯ÿ°ÿÿ§ÿ ÿ°ÿ£ÿ¤ÿÿ³ÿ°ÿ«ÿÿ¡ÿ§ÿ¦ÿ¨ÿªÿªÿ¨ÿªÿªÿ¤ÿ¤ÿ§ÿ¤ÿ²ÿ¬ÿ²ÿ¤ÿ¬ÿ¦ÿ¢ÿ¢ÿÿ§ÿ«ÿ¯ÿ´ÿ±ÿ¯ÿ¥ÿ§ÿ»ÿÂÿ½ÿ«ÿ©ÿ¸ÿ°ÿ¬ÿ¡ÿ¥ÿ´ÿ©ÿ¬ÿµÿ¤ÿ ÿ«ÿÿ¨ÿ¦ÿ¥ÿ´ÿ£ÿ£ÿ¯ÿ«ÿ«ÿ¯ÿ°ÿ°ÿ±ÿ°ÿ°ÿ²ÿ³ÿµÿ´ÿ´ÿ¶ÿªÿÿ¢ÿ¤ÿ¤ÿªÿÿ®ÿ¯ÿ¬ÿ«ÿÿ¯ÿ­ÿ·ÿ³ÿ·ÿ°ÿ¯ÿºÿ´ÿ£ÿ¥ÿ«ÿ£ÿ¥ÿ®ÿ·ÿ©ÿ¶ÿµÿÿ´ÿ¯ÿ ÿ¾ÿ±ÿºÿ·ÿ®ÿ©ÿ¶ÿ·ÿ£ÿÿ¬ÿºÿ°ÿ ÿ¢ÿ©ÿ¤ÿÿ¥ÿ³ÿµÿ¢ÿÿ´ÿ¦ÿ ÿ¥ÿ¯ÿ«ÿ¯ÿ¬ÿ°ÿ¤ÿ«ÿ®ÿ®ÿºÿ¯ÿ§ÿ¦ÿ§ÿ°ÿ±ÿ±ÿºÿ¹ÿ«ÿ§ÿ¥ÿ¨ÿ²ÿ°ÿ´ÿ±ÿªÿ®ÿ¡ÿ¡ÿÿÿ­ÿ£ÿÄÿ¤ÿ¦ÿ¸ÿ¸ÿ²ÿ¢ÿµÿ®ÿªÿªÿ©ÿ«ÿ²ÿ±ÿ¨ÿ¨ÿ³ÿ¬ÿ§ÿ¶ÿµÿ´ÿ­ÿÿ±ÿ±ÿÀÿ¶ÿ¥ÿ°ÿ¥ÿ¹ÿ·ÿªÿ³ÿ³ÿ¯ÿ¦ÿ¨ÿªÿ£ÿ­ÿ®ÿ°ÿ§ÿ®ÿ³ÿ°ÿ¥ÿªÿ­ÿ¬ÿ±ÿ«ÿªÿ°ÿ²ÿ¬ÿ§ÿÿÿªÿ¥ÿ¢ÿ¥ÿÿµÿ¹ÿ ÿ¢ÿÿ°ÿªÿÿ­ÿÿ§ÿ ÿÿÿ¡ÿµÿ±ÿ­ÿ®ÿ­ÿ¤ÿÿÿµÿµÿ§ÿ¨ÿ®ÿµÿªÿÿ³ÿ§ÿ£ÿÿ ÿ¨ÿÿ¬ÿ©ÿ£ÿ®ÿ¨ÿ¬ÿ±ÿ®ÿ¥ÿ£ÿ¤ÿ©ÿÿÿ¬ÿ§ÿÿ§ÿ±ÿ²ÿ®ÿ¬ÿ©ÿ¤ÿ¦ÿ£ÿÿ«ÿ¯ÿ¯ÿ­ÿ£ÿ£ÿ¢ÿ¤ÿªÿ¬ÿ«ÿªÿÿ¹ÿÿ°ÿ³ÿ²ÿ«ÿ®ÿ¦ÿÿÿ¤ÿ£ÿ¨ÿ¥ÿ¤ÿ¦ÿ³ÿ«ÿ¨ÿ«ÿ©ÿ£ÿÿÿ ÿÿÿÿ§ÿ¤ÿªÿ£ÿ­ÿ¬ÿ¬ÿÿÿ²ÿ¹ÿ¥ÿ©ÿÿÿ©ÿ¦ÿÿ´ÿ·ÿ¦ÿ¯ÿ®ÿÿÿ ÿ¨ÿ¯ÿ¶ÿ©ÿ¬ÿ²ÿ²ÿ­ÿ³ÿ¯ÿ¬ÿ©ÿ­ÿ¹ÿ¯ÿ¤ÿÿÿÿ¦ÿ©ÿ¡ÿÿÿ¦ÿÿÿÿÿÿÿÿÿÿÿÿsÿ|ÿÿÿÿÿÿÿÿÿÿÿÿÿÿÿÿÿÿÿÿÿÿÿÿÿÿÿ¤ÿ¦ÿÿÿÿÿÿÿ«ÿ¥ÿÿÿÿÿÿÿÿÿÿÿ ÿÿ ÿ°ÿÿÿÿ®ÿ¢ÿ£ÿ¬ÿ²ÿ®ÿ¥ÿÿÿÿÿ§ÿÿÿÿ¡ÿ¢ÿ§ÿ§ÿ¦ÿ­ÿ¢ÿ¨ÿÿÿÿºÿ¡ÿÿÿ«ÿ»ÿ§ÿ·ÿ ÿÿ«ÿ«ÿ«ÿ¤ÿÿ§ÿ¦ÿ¨ÿ³ÿ¬ÿ¥ÿ¤ÿ¡ÿ®ÿ¯ÿ¯ÿ¬ÿ²ÿ·ÿ±ÿ©ÿ¸ÿ¾ÿ´ÿ«ÿ§ÿªÿ®ÿ­ÿÿÿÿ­ÿ±ÿ­ÿÿ§ÿ³ÿ®ÿ«ÿ½ÿ­ÿ¤ÿ¼ÿ®ÿÿÿ¢ÿ­ÿ©ÿÿ¸ÿ¥ÿ¶ÿ®ÿ­ÿ¥ÿ¦ÿ²ÿ·ÿ¬ÿ¦ÿ¬ÿ©ÿ®ÿ°ÿ§ÿÿ¤ÿ°ÿ·ÿµÿ¯ÿ¬ÿ©ÿ¬ÿªÿ¬ÿ±ÿªÿ­ÿ­ÿ¦ÿ¬ÿªÿµÿ¬ÿ¶ÿ±ÿ£ÿ ÿ¯ÿ²ÿ«ÿ»ÿ³ÿÁÿ°ÿ¶ÿÍÿ¤ÿ®ÿÿ©ÿÿ¥ÿ°ÿÀÿ´ÿ«ÿ©ÿ³ÿ£ÿ¥ÿ¯ÿ¬ÿÿ¦ÿ©ÿ«ÿ­ÿ¶ÿÂÿ¼ÿ«ÿ¥ÿªÿ§ÿ¡ÿ¦ÿ®ÿ²ÿ«ÿÿ¨ÿ·ÿ°ÿ®ÿ«ÿ´ÿªÿ©ÿ°ÿ¨ÿ ÿ¬ÿ¬ÿ»ÿ±ÿ¶ÿ®ÿ±ÿ±ÿ©ÿ£ÿ¨ÿ°ÿ«ÿ¸ÿ¶ÿ²ÿ°ÿ¯ÿ¨ÿ¤ÿ¤ÿªÿ²ÿ®ÿ¨ÿ±ÿ±ÿ°ÿªÿ¬ÿ¯ÿ±ÿ±ÿ¥ÿ¡ÿµÿÂÿºÿ¶ÿ«ÿ©ÿ¬ÿ³ÿ©ÿ®ÿ©ÿ©ÿ²ÿ®ÿ­ÿ¦ÿ¼ÿªÿºÿ­ÿ°ÿ®ÿ¨ÿµÿ¤ÿ³ÿ¼ÿªÿ«ÿ©ÿ±ÿ°ÿ£ÿ¦ÿ±ÿµÿ­ÿ®ÿ¨ÿ¯ÿ±ÿ±ÿ®ÿ«ÿ¯ÿ³ÿ²ÿ¬ÿ¬ÿ­ÿ´ÿ¾ÿªÿÿ¨ÿ®ÿ©ÿ¨ÿªÿ°ÿ¯ÿªÿ¹ÿ©ÿ ÿ­ÿ§ÿªÿ¬ÿ§ÿ¼ÿ¸ÿ©ÿÿÿ±ÿ¬ÿ¯ÿ¼ÿÀÿµÿ¨ÿ ÿ¬ÿ¬ÿ¹ÿµÿ·ÿ®ÿ¯ÿªÿ¨ÿ©ÿ«ÿ¨ÿ¯ÿ¬ÿ¨ÿ£ÿ¡ÿ­ÿ©ÿÿ¢ÿ­ÿ¥ÿÿÿÿ¥ÿ­ÿ«ÿ¨ÿ©ÿ²ÿ¬ÿ«ÿ¡ÿ³ÿÀÿ¢ÿ£ÿ¢ÿ¥ÿ¿ÿ®ÿ®ÿ¬ÿ«ÿ®ÿ»ÿ´ÿ¥ÿ©ÿµÿ¹ÿ¹ÿ®ÿ©ÿ§ÿ¨ÿ«ÿ°ÿ»ÿÅÿ¶ÿ¦ÿ§ÿµÿµÿ£ÿ¨ÿ©ÿ«ÿ°ÿ©ÿÿ¢ÿÿ«ÿ ÿ¡ÿÿÿÿ¡ÿ¬ÿ²ÿ¯ÿ¦ÿ°ÿªÿ³ÿ¾ÿ¹ÿ¹ÿ±ÿÿ§ÿ­ÿ¦ÿ±ÿ¦ÿªÿ®ÿ¥ÿÿÿ¥ÿ¦ÿ¥ÿ®ÿµÿ·ÿ¬ÿÿÿ¢ÿ¬ÿ°ÿ£ÿ§ÿ´ÿ­ÿ¤ÿ«ÿ´ÿÿÿ§ÿ±ÿÿ¢ÿÿµÿ¦ÿ¶ÿ£ÿ¤ÿ¢ÿÿªÿªÿ©ÿÿ°ÿ¥ÿÿ­ÿ³ÿ¯ÿ¬ÿªÿ¨ÿ´ÿ­ÿ©ÿ©ÿ¤ÿÿ£ÿ±ÿ¨ÿ´ÿ§ÿÿÿ¡ÿ°ÿ ÿ¤ÿ§ÿ®ÿ ÿªÿÿ«ÿ¬ÿÿ ÿ¨ÿÿ¢ÿ­ÿÿ¢ÿÿ­ÿÿ¤ÿ³ÿ ÿÿ£ÿ¤ÿÿÿÿÿ¥ÿªÿ§ÿÿÿ¥ÿÿÿÿÿÿÿÿÿÿÿÿÿÿ¨ÿÿwÿÿÿÿÿÿÿÿ¢ÿÿÿÿÿ|ÿÿÿÿÿÿÿÿÿÿÿÿÿÿÿ ÿÿÿ©ÿÿÿÿÿÿÿÿ¡ÿ¥ÿÿÿÿÿ¤ÿ ÿ¢ÿ¤ÿ©ÿ£ÿªÿ¬ÿµÿ©ÿ¡ÿªÿ­ÿ³ÿ³ÿ©ÿ¬ÿ¼ÿÁÿ³ÿ¬ÿ£ÿ®ÿ°ÿ ÿ°ÿµÿ§ÿµÿ¶ÿ¤ÿªÿ·ÿÿ¨ÿ«ÿÅÿ°ÿ±ÿ¦ÿ¶ÿ²ÿ³ÿÿÿ­ÿ°ÿ§ÿ©ÿ°ÿ´ÿ«ÿ¢ÿ¨ÿ«ÿ¬ÿ¯ÿ±ÿªÿ ÿ©ÿ¶ÿ¨ÿÿÿÿµÿªÿ©ÿ¹ÿ¦ÿ¡ÿÿÿNÿýT÷@öü0ÿÿÿªÿµÿ³ÿ¹ÿ½ÿ½ÿ¸ÿ©ÿ°ÿ¾ÿ²ÿ ÿ ÿ°ÿÿ ÿ¢ÿ¤ÿ±ÿ»ÿ±ÿ¥ÿ®ÿ¨ÿ²ÿºÿ©ÿ´ÿ¯ÿ±ÿ´ÿ¬ÿµÿµÿ±ÿ¬ÿ¨ÿ®ÿ´ÿ·ÿµÿ²ÿ²ÿ¯ÿ±ÿ²ÿÿÿ¤ÿÄÿ®ÿ¯ÿ«ÿ¯ÿ¯ÿ¯ÿ½ÿ¾ÿ©ÿªÿÿ¦ÿ½ÿ®ÿ´ÿ©ÿ©ÿ³ÿªÿªÿ¬ÿ¡ÿ¡ÿ®ÿ²ÿ¦ÿ¡ÿ¨ÿ¼ÿ®ÿ©ÿ«ÿ±ÿ¡ÿ¥ÿ·ÿ¬ÿÿ®ÿ´ÿ²ÿ ÿ ÿ£ÿ©ÿ­ÿ«ÿ§ÿ¬ÿ³ÿ¨ÿ ÿ«ÿ¯ÿ¸ÿ»ÿ´ÿ²ÿÿ®ÿ´ÿ³ÿ£ÿ¢ÿ®ÿ¥ÿ¯ÿ¸ÿ²ÿ©ÿµÿ®ÿ«ÿ³ÿ§ÿ§ÿ®ÿ±ÿ±ÿ²ÿ´ÿ§ÿ ÿÿÿ¤ÿ¶ÿ¨ÿ£ÿ¢ÿÿ¨ÿ´ÿ¥ÿÀÿ¹ÿ¤ÿÿ£ÿ±ÿªÿ¡ÿ ÿ§ÿ³ÿ·ÿºÿ¶ÿ£ÿ ÿ­ÿ«ÿ¦ÿ¬ÿ¹ÿ¢ÿ´ÿ¯ÿ¤ÿÿ¡ÿ°ÿ©ÿ°ÿ¢ÿ ÿ¤ÿ§ÿ¨ÿ®ÿ§ÿ£ÿ§ÿ ÿ§ÿªÿ¬ÿ­ÿ§ÿ£ÿ ÿ®ÿ°ÿÿ¬ÿ®ÿ¥ÿ¤ÿ ÿ¨ÿ¨ÿ¶ÿ«ÿ¦ÿªÿ¯ÿ°ÿ¨ÿ©ÿ¯ÿ³ÿ¯ÿ¬ÿ£ÿ¥ÿ¢ÿ§ÿ¯ÿÿÿ­ÿ¥ÿ«ÿ«ÿ¦ÿ¨ÿ¬ÿ¦ÿ¦ÿ¯ÿ¬ÿªÿ®ÿªÿ±ÿ®ÿ¦ÿ¬ÿ³ÿ¥ÿªÿªÿÅÿÿ¨ÿÿ«ÿ²ÿºÿ±ÿ¥ÿ±ÿ²ÿ¦ÿ¢ÿ¦ÿ¯ÿ¶ÿ²ÿ§ÿÿ¥ÿ¡ÿ³ÿ¬ÿ¥ÿªÿ¶ÿ ÿ¡ÿ±ÿ²ÿ±ÿ®ÿ¯ÿªÿ­ÿ³ÿ¬ÿ¬ÿ¨ÿ°ÿ½ÿ§ÿ¹ÿ·ÿ§ÿ¥ÿÿ ÿ§ÿÿÿÿ£ÿ ÿÿÿ¢ÿÿ¢ÿÿÿÿ¡ÿÿ ÿ©ÿÿÿ¨ÿÿÿÿÿÿ£ÿ£ÿ¡ÿ¥ÿÿÿÿÿÿ®ÿÿ§ÿ¨ÿ¢ÿÿÿÿ£ÿ¢ÿ¥ÿ¡ÿÿÿÿÿÿÿÿfÿaÿÿÿ¤ÿ©ÿÿÿ«ÿ¥ÿÿ¥ÿ¦ÿ¨ÿªÿÿÿµÿµÿ¢ÿ¨ÿÿ«ÿªÿÿ¨ÿªÿ¬ÿ¯ÿ ÿ¦ÿ±ÿ«ÿ ÿ¥ÿ¯ÿ£ÿÿ¯ÿÿ¬ÿ¶ÿ¤ÿ³ÿ¥ÿÿÿÿ§ÿ¬ÿ¥ÿªÿ¨ÿ¤ÿ©ÿ¥ÿ¥ÿ¦ÿ¨ÿ¯ÿ¨ÿ­ÿ­ÿ«ÿ¯ÿ¢ÿ°ÿ¹ÿ¨ÿ¡ÿ§ÿ£ÿ ÿ£ÿ¥ÿ±ÿ¦ÿ ÿ¬ÿ¾ÿÿÿ£ÿ½ÿ¹ÿ¸ÿ¶ÿ¬ÿ©ÿªÿ§ÿ¨ÿ±ÿªÿ¬ÿ²ÿ±ÿ·ÿ³ÿ±ÿµÿ³ÿ®ÿ¨ÿ¦ÿ­ÿ­ÿ¥ÿ¥ÿ¨ÿ¿ÿ®ÿ®ÿ½ÿºÿ²ÿ·ÿ¹ÿ·ÿÂÿ»ÿ­ÿ­ÿ°ÿ®ÿ²ÿ³ÿ²ÿ¸ÿ¾ÿ©ÿ¯ÿÿÃÿµÿ¨ÿ¶ÿÁÿ½ÿ·ÿºÿ¸ÿ­ÿ·ÿ¦ÿ­ÿÿ¸ÿÂÿªÿ¦ÿ©ÿ¸ÿ¶ÿ¯ÿ®ÿ³ÿ¶ÿ£ÿ¤ÿ°ÿ½ÿ«ÿ­ÿ®ÿµÿÿ¿ÿ·ÿ¬ÿ¹ÿºÿ²ÿ©ÿ§ÿ¿ÿ¥ÿ¶ÿ´ÿ²ÿ®ÿ§ÿ­ÿ©ÿ¦ÿ±ÿ®ÿ¡ÿ°ÿµÿ®ÿ¯ÿ·ÿ¹ÿ©ÿ«ÿ­ÿ¬ÿ¦ÿªÿ¥ÿ¤ÿ²ÿ±ÿ¢ÿ£ÿªÿ ÿÁÿ²ÿ­ÿ¶ÿ­ÿ§ÿ¯ÿ³ÿ°ÿ²ÿ±ÿ½ÿ»ÿ¼ÿ¯ÿ»ÿ¸ÿ´ÿ¹ÿ³ÿµÿ·ÿ°ÿ°ÿ¹ÿ²ÿ´ÿ¯ÿ¬ÿ©ÿ¸ÿ¬ÿ¶ÿºÿ¯ÿ«ÿ±ÿ´ÿ¸ÿµÿªÿ©ÿ¦ÿ¬ÿ¾ÿ±ÿ³ÿ·ÿ³ÿ´ÿµÿ´ÿ¾ÿ²ÿ¯ÿÿ½ÿ¯ÿ³ÿ¾ÿ¹ÿ°ÿ®ÿ¸ÿÀÿ¼ÿºÿ©ÿ¯ÿ¾ÿ³ÿÿ£ÿ±ÿ½ÿ¹ÿ°ÿ­ÿ®ÿ°ÿ¬ÿ²ÿÀÿ¼ÿ·ÿ¤ÿ§ÿ´ÿµÿ²ÿ²ÿ±ÿ¬ÿÿ»ÿ¹ÿÁÿ¯ÿ«ÿ®ÿ¸ÿ½ÿ³ÿ§ÿ­ÿ¹ÿ±ÿÄÿºÿ®ÿ¸ÿ»ÿ°ÿ§ÿ«ÿ´ÿ¶ÿ¶ÿ¸ÿ­ÿ¼ÿ­ÿ²ÿ¿ÿÃÿ¼ÿÀÿ¾ÿµÿ³ÿ¬ÿ´ÿ®ÿ¬ÿ£ÿ§ÿ³ÿ´ÿ¯ÿ¬ÿ¬ÿ«ÿµÿ¯ÿ¹ÿªÿ¨ÿÃÿÀÿ¿ÿªÿ¨ÿ¶ÿ¬ÿ®ÿ­ÿ°ÿ£ÿ®ÿµÿ°ÿ®ÿ±ÿ·ÿ³ÿ¬ÿ¹ÿ§ÿ´ÿ²ÿ³ÿÀÿ©ÿÿ©ÿ·ÿ³ÿªÿ»ÿÂÿ¾ÿ¸ÿ®ÿ¡ÿ¢ÿ­ÿ±ÿ®ÿ®ÿ¨ÿ±ÿ¾ÿ®ÿ­ÿ´ÿ²ÿ±ÿ¯ÿ®ÿ¯ÿ©ÿ©ÿ£ÿ¯ÿ¯ÿµÿ±ÿ´ÿ¯ÿ°ÿ½ÿ­ÿ¬ÿ¦ÿ¤ÿ­ÿ«ÿ¸ÿ¯ÿªÿ¼ÿ¼ÿ¨ÿÿ¦ÿ°ÿªÿ³ÿ¹ÿ­ÿ­ÿµÿ¬ÿ®ÿ¬ÿÿ´ÿ°ÿ¬ÿªÿ¬ÿ°ÿ²ÿ¬ÿ¦ÿ¶ÿ®ÿ¨ÿ©ÿ©ÿ°ÿ¸ÿ¸ÿ¯ÿ§ÿ±ÿ¯ÿ»ÿ¦ÿ³ÿ²ÿ§ÿ¦ÿ­ÿ±ÿ¬ÿ¯ÿ©ÿ¨ÿºÿ®ÿ£ÿ ÿ§ÿ·ÿ¬ÿÿ1ÿÿ³ÿ³ÿ´ÿ¶ÿ²ÿµÿ»ÿÂÿ´ÿÐÿ¼ÿ·ÿ¤ÿÿ¥ÿªÿ¦ÿºÿµÿ°ÿ¨ÿªÿµÿµÿ¬ÿ¹ÿÄÿ±ÿ¯ÿ¢ÿ°ÿ­ÿ¦ÿ§ÿÿÿzÿÿÜþRÿÿ¬ÿ§ÿ£ÿ²ÿºÿ¬ÿÿ©ÿ£ÿªÿ¥ÿ¨ÿ¿ÿÄÿªÿºÿ®ÿ®ÿ¨ÿ¢ÿ¨ÿ¬ÿªÿ¹ÿªÿµÿ«ÿµÿ¾ÿ³ÿ¦ÿªÿªÿ°ÿµÿ£ÿ¬ÿ­ÿ¨ÿ£ÿ¦ÿ²ÿ¦ÿ¼ÿ¥ÿ¢ÿ­ÿ²ÿ¯ÿ­ÿ¯ÿ½ÿ¼ÿ¦ÿ§ÿ¸ÿ¥ÿ§ÿ­ÿ±ÿµÿ¾ÿ¹ÿ¯ÿ³ÿ³ÿ¡ÿÿÅÿ¯ÿ±ÿ³ÿºÿ·ÿ£ÿ¹ÿ¬ÿ´ÿ°ÿ«ÿ©ÿ°ÿµÿ³ÿ·ÿ»ÿµÿ¶ÿ§ÿ¥ÿºÿ¾ÿ¯ÿ°ÿ°ÿ¢ÿÿ³ÿ²ÿªÿ¨ÿ§ÿ«ÿ½ÿ¦ÿªÿ©ÿ ÿ«ÿµÿ§ÿÿ³ÿ´ÿ´ÿ¬ÿ¶ÿ¹ÿ¬ÿ®ÿ¶ÿ´ÿ¬ÿ¢ÿ¦ÿ¨ÿ®ÿ·ÿªÿ©ÿ­ÿ©ÿ±ÿ¨ÿ³ÿ±ÿ¬ÿ«ÿµÿ±ÿ©ÿ¬ÿ®ÿ£ÿ®ÿ¶ÿ¦ÿªÿµÿ·ÿ­ÿ©ÿ·ÿ­ÿ ÿµÿ¹ÿ¹ÿ¼ÿµÿ©ÿ«ÿ´ÿ¶ÿ®ÿ´ÿ ÿ¤ÿªÿ«ÿ©ÿ¥ÿ©ÿ¼ÿ¬ÿºÿ¡ÿÀÿ°ÿµÿÁÿ½ÿ®ÿ¥ÿ¢ÿ¤ÿ¸ÿµÿ¸ÿ¨ÿ¦ÿ¯ÿ«ÿ¡ÿ©ÿ¯ÿ¹ÿ¸ÿ²ÿ­ÿ¸ÿ¸ÿ¶ÿ´ÿ¯ÿ²ÿµÿ²ÿÀÿ°ÿ°ÿ­ÿ­ÿ«ÿªÿ¬ÿ¦ÿ´ÿ±ÿ±ÿ¯ÿÿÿ­ÿ·ÿ§ÿ¢ÿ¯ÿ¨ÿÿÂÿÿ¬ÿ·ÿ¬ÿªÿ¬ÿ«ÿ®ÿ©ÿÂÿ±ÿ·ÿ±ÿ½ÿ²ÿ¯ÿ¬ÿ±ÿ¿ÿ­ÿ¡ÿ·ÿ¹ÿ§ÿ¤ÿ«ÿ°ÿ´ÿ´ÿ­ÿªÿ¯ÿ­ÿ®ÿµÿ®ÿ®ÿÁÿ¿ÿ¬ÿ£ÿÿÿÿÿ¤ÿ°ÿ±ÿ®ÿ¬ÿ§ÿ£ÿ©ÿ°ÿ©ÿ²ÿ©ÿ±ÿÿ¨ÿ¢ÿÿ¥ÿ¯ÿ¸ÿ¼ÿ´ÿ­ÿ¶ÿ«ÿ¤ÿ»ÿªÿ¯ÿ§ÿ¤ÿµÿºÿ§ÿ¤ÿÿªÿ·ÿ²ÿÀÿ°ÿÇÿÂÿ´ÿ´ÿ·ÿ³ÿ®ÿ²ÿ­ÿ¶ÿ±ÿ±ÿ²ÿ»ÿ¯ÿ³ÿ¶ÿ¤ÿ¥ÿ®ÿ¾ÿªÿ¯ÿ¬ÿ¥ÿ°ÿÄÿµÿ¬ÿ³ÿ³ÿµÿ¾ÿÊÿ­ÿ¥ÿ¦ÿ¦ÿ³ÿ°ÿ¯ÿ±ÿ¶ÿºÿ³ÿ°ÿ¯ÿ½ÿºÿ¢ÿ­ÿ¬ÿ´ÿ´ÿ­ÿ¦ÿ³ÿÀÿ°ÿ½ÿµÿ¥ÿ­ÿ°ÿ¯ÿ«ÿ¢ÿ°ÿ®ÿ¨ÿ°ÿ«ÿ¡ÿ¬ÿªÿ©ÿ«ÿ¤ÿ©ÿ°ÿ°ÿ¢ÿ¯ÿ·ÿ°ÿ¹ÿ¶ÿªÿ¬ÿÿ®ÿ¨ÿ´ÿ±ÿ«ÿ®ÿ¨ÿ¢ÿªÿ·ÿ½ÿ¸ÿ¬ÿªÿ¤ÿ£ÿºÿ¸ÿ¯ÿ¨ÿ ÿ¨ÿµÿ¾ÿ·ÿ ÿ­ÿ³ÿ¤ÿ´ÿªÿ¤ÿ¶ÿ´ÿ©ÿªÿ¸ÿ²ÿ­ÿ¹ÿµÿ¾ÿºÿ¼ÿ®ÿ·ÿ´ÿµÿµÿ¹ÿ¬ÿ®ÿ¸ÿ³ÿ°ÿµÿ¯ÿ­ÿ­ÿ·ÿÃÿ¸ÿ±ÿ§ÿ°ÿ¿ÿ¸ÿ°ÿ±ÿ·ÿ³ÿ¥ÿ²ÿ¥ÿªÿ²ÿ³ÿ¤ÿ¶ÿ©ÿ©ÿ®ÿ¬ÿ¤ÿ§ÿ®ÿªÿ©ÿ²ÿ¸ÿ«ÿÿ¯ÿ¥ÿ¾ÿ©ÿ±ÿ©ÿ¤ÿ¥ÿ¥ÿªÿ­ÿ£ÿ£ÿ«ÿµÿ¤ÿ¦ÿÿ·ÿ±ÿ­ÿ¦ÿ³ÿ®ÿªÿ¼ÿÂÿ·ÿµÿ¶ÿ±ÿµÿ½ÿ­ÿÀÿ®ÿ¼ÿ¾ÿ¹ÿÀÿ®ÿ®ÿ¯ÿ§ÿµÿÇÿÀÿ°ÿ¯ÿÇÿ£ÿÿ§ÿºÿ¶ÿ§ÿ§ÿ¢ÿºÿÃÿ·ÿ¶ÿ³ÿ«ÿªÿ¥ÿÿ¨ÿ­ÿ¦ÿ£ÿ¬ÿ®ÿ°ÿ§ÿ¯ÿºÿ®ÿ¨ÿ°ÿ±ÿ°ÿ®ÿ¿ÿ»ÿ¦ÿ·ÿ£ÿÿ­ÿ¼ÿ´ÿ±ÿ±ÿ­ÿ«ÿ²ÿµÿ´ÿ±ÿÿ¥ÿ¼ÿ´ÿ¥ÿ·ÿ¦ÿ ÿ¬ÿÿ¦ÿÿ«ÿ±ÿÿÿ¤ÿ¾ÿ½ÿ¯ÿ§ÿ¯ÿ¶ÿ±ÿ±ÿ´ÿÂÿ¬ÿ­ÿªÿ¿ÿ½ÿ»ÿ¬ÿ¯ÿ·ÿ¥ÿ ÿ¬ÿ¢ÿ¡ÿÿÿÿ±ÿ´ÿ¹ÿ®ÿ¥ÿ¶ÿ©ÿÇÿ¶ÿ§ÿµÿ»ÿ´ÿ¸ÿ¾ÿµÿµÿ·ÿµÿ¤ÿ¹ÿ³ÿ¯ÿÿ¤ÿ®ÿ¬ÿ£ÿ¡ÿ¦ÿ¯ÿ©ÿ ÿÿ§ÿ¨ÿ¡ÿ§ÿ¯ÿ­ÿ¨ÿÿ¡ÿ¯ÿ¬ÿ§ÿ£ÿÿÿ¦ÿ¬ÿ´ÿ¬ÿ¢ÿ£ÿ¢ÿ§ÿ¬ÿ«ÿ¯ÿÿ¨ÿ ÿ ÿ¨ÿ£ÿ¡ÿ­ÿÿ¯ÿ²ÿ³ÿ¨ÿÿÿªÿ¦ÿ¡ÿ¡ÿÿ¥ÿÿÿ´ÿ³ÿ£ÿÿÿªÿÿÿ¤ÿÿÿÿ¬ÿ§ÿ¢ÿ¥ÿ«ÿ¡ÿ£ÿ©ÿÿ¡ÿ£ÿ¦ÿ ÿÿ£ÿÿÿÿÿ¢ÿÿÿÿ¢ÿ±ÿ£ÿ«ÿ¡ÿÿ®ÿ¬ÿ¡ÿ©ÿ§ÿÿÿ¨ÿ¥ÿÿ¦ÿ¤ÿ±ÿÿ¥ÿ¡ÿ­ÿ¤ÿ¤ÿ¦ÿÿ§ÿ¶ÿ°ÿ¤ÿ©ÿ°ÿ®ÿ¦ÿ£ÿ®ÿ³ÿ©ÿ¢ÿ¬ÿ£ÿ§ÿ±ÿºÿ¶ÿ´ÿ¦ÿ¯ÿ­ÿ°ÿ¬ÿ°ÿ­ÿ®ÿ¯ÿ¢ÿªÿ®ÿ¬ÿ¬ÿ¦ÿ¨ÿ¤ÿ ÿ¨ÿ±ÿ¤ÿ¯ÿ¥ÿ¨ÿ«ÿ¡ÿ ÿ¤ÿÿ´ÿ±ÿ©ÿ ÿµÿ¯ÿ¢ÿ¤ÿ¯ÿ¯ÿ­ÿ²ÿ²ÿ´ÿµÿ³ÿ¡ÿ©ÿ°ÿ§ÿ¤ÿ®ÿ¦ÿ¨ÿ£ÿ£ÿ²ÿ¥ÿ°ÿ£ÿÿªÿ²ÿ­ÿ«ÿ³ÿ«ÿÿ¡ÿ©ÿ¡ÿÿ§ÿ±ÿ¦ÿ¤ÿ³ÿ ÿ¯ÿ°ÿÿ´ÿ¥ÿ°ÿ¿ÿ¹ÿ¸ÿ¸ÿ¯ÿ¬ÿ§ÿ®ÿ¬ÿ ÿ§ÿºÿ·ÿ°ÿ´ÿ²ÿ®ÿ°ÿ²ÿ´ÿ¯ÿ¯ÿ¸ÿ¹ÿ²ÿ°ÿºÿ¹ÿ¤ÿ¨ÿ¼ÿ½ÿ¯ÿ±ÿµÿºÿ¾ÿ²ÿ­ÿ­ÿ¯ÿ²ÿªÿ­ÿ¶ÿ¶ÿ°ÿ«ÿ¬ÿ±ÿ°ÿ±ÿ±ÿ±ÿ­ÿ°ÿ¡ÿ¥ÿ¢ÿ¥ÿ²ÿ°ÿÐÿÿ²ÿÇÿ¶ÿ¡ÿ©ÿ¯ÿ´ÿ³ÿ­ÿ¨ÿÿ­ÿ²ÿ³ÿ¼ÿµÿ¨ÿ¨ÿ¬ÿ¦ÿ£ÿ¥ÿ®ÿ¾ÿ°ÿ§ÿ¨ÿ£ÿ ÿÿ¨ÿ°ÿ¡ÿ£ÿ¢ÿ§ÿ¢ÿ«ÿ¯ÿ¦ÿªÿ©ÿ©ÿ´ÿ²ÿ«ÿ©ÿ®ÿ±ÿ«ÿ£ÿ«ÿ¸ÿ°ÿ¶ÿ¿ÿ«ÿ¡ÿ¤ÿ¦ÿµÿ©ÿ¨ÿ¦ÿ©ÿ±ÿ¨ÿ«ÿ­ÿÿ¬ÿªÿ ÿ¸ÿÿ±ÿ³ÿ ÿÿ¯ÿ²ÿ£ÿÿ¢ÿ´ÿ²ÿÿÿÿ¢ÿ«ÿ«ÿ§ÿ¤ÿ°ÿ§ÿ¦ÿ©ÿ­ÿÿ¡ÿÿ°ÿ©ÿ£ÿ­ÿ¨ÿ»ÿ§ÿÿ«ÿ¡ÿ¡ÿ§ÿ£ÿ¢ÿÿ¢ÿ¢ÿÿ§ÿÿ¦ÿ°ÿ³ÿ¯ÿ¡ÿ¡ÿ¦ÿ­ÿ§ÿ§ÿ£ÿ¥ÿ¡ÿÿ¤ÿÿ©ÿ£ÿ°ÿ§ÿÿ®ÿ©ÿ¹ÿ«ÿ¼ÿÿ¢ÿ§ÿ ÿ¤ÿ«ÿ¥ÿ±ÿ­ÿªÿÿÿÿÿ¡ÿ¨ÿ¥ÿÿÿÿÿ¡ÿ¤ÿ¹ÿ¤ÿ£ÿªÿ§ÿÿ¥ÿ«ÿ­ÿ¤ÿ³ÿ¨ÿ±ÿ¢ÿ¢ÿ³ÿ§ÿ§ÿ®ÿ­ÿ©ÿ²ÿ¯ÿ¨ÿ¬ÿÿ¤ÿªÿªÿªÿ¬ÿªÿ¥ÿ¢ÿÿ¦ÿ¬ÿ©ÿ©ÿ¦ÿ¢ÿ¡ÿ ÿÿ¥ÿ¨ÿ¡ÿÿÿÿ¡ÿÿÿ¤ÿÿ¥ÿ¤ÿÿ¤ÿ~ÿÿÿÿ}ÿÿÿÿ ÿÿÿÿÿyÿÿÿ}ÿÿÿÿÿÿÿÿÿÿÿÿÿÿyÿÿÿÿÿÿÿ¨ÿ¬ÿÿ©ÿÿ{ÿÿ ÿÿ¢ÿ£ÿÿÿÿ{ÿÿÿÿÿÿÿ®ÿ ÿÿ ÿÿ¡ÿÿÿÿ ÿ¥ÿ ÿ¢ÿ¡ÿÿÿ©ÿ¢ÿÿ ÿ¦ÿ¨ÿ³ÿ¡ÿÿ¥ÿ¤ÿ¦ÿ¯ÿÿ«ÿ¹ÿÿ¦ÿÿ¦ÿÿ§ÿ¶ÿÿ¨ÿ­ÿ¥ÿ¬ÿ¾ÿ¸ÿ´ÿ¯ÿÿ¢ÿ¤ÿ­ÿ­ÿ¶ÿ±ÿ¨ÿ©ÿ¶ÿ»ÿ±ÿ¨ÿ¨ÿ¥ÿ¥ÿ¬ÿ¡ÿÿÿ±ÿ¥ÿ§ÿ§ÿÿ°ÿ©ÿ®ÿ¬ÿ´ÿÿ²ÿªÿ£ÿÿ¡ÿ§ÿ¯ÿ¢ÿ¸ÿ¤ÿ®ÿ¦ÿ¶ÿ¯ÿ©ÿµÿ±ÿ¤ÿªÿ¥ÿ¤ÿ®ÿ°ÿ®ÿ¬ÿ°ÿ¬ÿ°ÿ»ÿ¸ÿ±ÿ§ÿ¤ÿ¬ÿ°ÿ±ÿ±ÿ­ÿ¯ÿ±ÿ°ÿ²ÿ¶ÿ¤ÿ¯ÿ¦ÿ­ÿ ÿ°ÿµÿªÿ½ÿ®ÿ¿ÿ¿ÿ°ÿ¸ÿ§ÿ«ÿÿÿ¡ÿÿ¯ÿ½ÿ±ÿ±ÿªÿ¶ÿ¨ÿ©ÿ©ÿ°ÿÿ¡ÿ¬ÿ¢ÿ¥ÿ¦ÿ°ÿ¹ÿ¯ÿ±ÿ²ÿ£ÿÿÿªÿ±ÿ¨ÿ¢ÿ®ÿ¯ÿ®ÿ¢ÿ ÿ®ÿ³ÿªÿ§ÿ£ÿ±ÿ¯ÿ¥ÿ­ÿÿªÿ¥ÿÅÿ¢ÿ©ÿ§ÿ°ÿ°ÿ°ÿ«ÿªÿ¤ÿ¤ÿ²ÿ´ÿ¦ÿ£ÿ¦ÿ±ÿ«ÿ¯ÿ·ÿ¸ÿ§ÿÿ¦ÿ²ÿ²ÿ²ÿ«ÿ©ÿ¶ÿ¸ÿ±ÿ¨ÿ­ÿªÿÿ¨ÿ ÿ¨ÿµÿ³ÿ¨ÿ£ÿÿ°ÿ±ÿÁÿ´ÿ«ÿ«ÿ´ÿ®ÿ¬ÿ®ÿ©ÿ¸ÿ¬ÿ´ÿ«ÿµÿ´ÿ¯ÿ¥ÿ·ÿ·ÿ¥ÿ§ÿ¨ÿ§ÿ«ÿ±ÿ¹ÿ¸ÿ¬ÿ¬ÿ°ÿ°ÿ®ÿ«ÿ¶ÿÂÿ¶ÿ©ÿ­ÿ·ÿ»ÿ²ÿ¯ÿ¦ÿ¬ÿ¬ÿ¦ÿ®ÿ¨ÿ£ÿ¢ÿÿ¦ÿ­ÿÆÿ«ÿ¥ÿ¤ÿµÿµÿ ÿ­ÿµÿµÿ¸ÿ§ÿÿ¥ÿ©ÿ°ÿµÿ©ÿ®ÿ³ÿ¯ÿ­ÿ¨ÿ¬ÿ°ÿ¶ÿ±ÿ©ÿ­ÿ´ÿ¢ÿÿ¨ÿÿ ÿ«ÿ§ÿ£ÿ«ÿ®ÿ°ÿ±ÿ¬ÿ®ÿ»ÿ±ÿªÿ°ÿ°ÿ»ÿ ÿ¯ÿ­ÿ¯ÿ±ÿ¸ÿµÿ©ÿÿ®ÿ°ÿ²ÿ´ÿ·ÿªÿ«ÿ¢ÿ¸ÿ­ÿ±ÿ¹ÿ¬ÿ©ÿ·ÿ¹ÿµÿ®ÿ¥ÿ´ÿ¸ÿ°ÿµÿ¬ÿªÿ®ÿ­ÿ«ÿ£ÿ©ÿÿ§ÿ¦ÿ¥ÿ®ÿ¬ÿ²ÿªÿ¤ÿ®ÿÿÿÅÿ´ÿ½ÿ¦ÿªÿ´ÿ¦ÿ­ÿµÿ·ÿ£ÿ¦ÿ´ÿ¹ÿ«ÿ§ÿ±ÿªÿ£ÿ¨ÿ¹ÿ¹ÿ­ÿ«ÿ ÿ ÿ§ÿ¤ÿ«ÿ¢ÿ¥ÿ«ÿ©ÿªÿ¨ÿ§ÿªÿ¥ÿ¤ÿªÿ£ÿ®ÿ§ÿ¨ÿ²ÿ°ÿ¤ÿ·ÿ ÿÿªÿ¥ÿ·ÿÿ­ÿ³ÿ¥ÿ¯ÿµÿ±ÿ¯ÿ´ÿ¯ÿ®ÿ¨ÿ¦ÿ°ÿ´ÿ¦ÿ¨ÿ©ÿ¢ÿ©ÿ¢ÿ«ÿ¨ÿÿ¤ÿ¥ÿÿ®ÿ£ÿ©ÿ§ÿ¦ÿÿ®ÿÿÿ§ÿÿ±ÿ²ÿÿ ÿ¡ÿ§ÿ¥ÿÿÿ ÿÿÿÿÿ§ÿ¡ÿÿÿÿÿÿÿÿÿÿÿtÿÿÿÿÿÿÿÿÿÿÿÿÿ¡ÿÿÿÿÿÿÿÿÿÿÿÿÿÿÿÿÿÿÿÿÿÿ ÿÿÿÿÿÿÿÿ£ÿÿÿÿ¡ÿÿÿ²ÿ³ÿ©ÿÿ¨ÿ¥ÿ­ÿÿ§ÿ¡ÿ®ÿ¤ÿªÿ©ÿÿ«ÿ¨ÿÿ§ÿ­ÿ´ÿ·ÿ­ÿ«ÿ´ÿ®ÿ¢ÿªÿ¦ÿ¦ÿ§ÿ§ÿ´ÿ¨ÿÿÃÿ«ÿÿ©ÿ£ÿÿ«ÿªÿ²ÿ­ÿºÿ«ÿ¶ÿ¶ÿ±ÿªÿ±ÿ±ÿ­ÿ«ÿ­ÿ²ÿ²ÿ²ÿ«ÿªÿ±ÿ§ÿ¦ÿ¨ÿ¥ÿ¦ÿªÿªÿªÿªÿ°ÿ¥ÿ«ÿµÿ»ÿºÿ±ÿ¦ÿ®ÿÿ7ÿ¾ûÕôõ8ü=ÿÿÿÿ¡ÿ²ÿ©ÿ¡ÿ¨ÿªÿ­ÿ´ÿ¸ÿ³ÿ«ÿ¨ÿ¯ÿ©ÿ©ÿ§ÿ¹ÿ³ÿ¯ÿ¤ÿÿ£ÿ¦ÿ¯ÿ¸ÿ±ÿ²ÿªÿªÿ¿ÿ¥ÿªÿ©ÿ®ÿ®ÿ¡ÿ¥ÿ²ÿ½ÿ¾ÿ¯ÿ«ÿµÿ°ÿ§ÿ§ÿÿÿ¼ÿ¶ÿ¼ÿ®ÿÿÿ£ÿ¼ÿ®ÿÿ¨ÿµÿÒÿ²ÿ¬ÿ¯ÿ²ÿ¹ÿ²ÿ«ÿªÿªÿ°ÿ´ÿ­ÿ¤ÿ­ÿ¢ÿ­ÿ·ÿ¤ÿ³ÿ¸ÿ£ÿÿ®ÿºÿ©ÿÿ©ÿ±ÿ´ÿÿÿÿ¦ÿ°ÿ®ÿ®ÿµÿ»ÿ³ÿ¨ÿ­ÿ¼ÿºÿ¶ÿ¬ÿÿÿÿÂÿ¶ÿ¦ÿÿ¯ÿ¼ÿ«ÿ³ÿ¨ÿ¯ÿ¼ÿ¬ÿ®ÿ³ÿ³ÿ­ÿ¯ÿ¸ÿ°ÿ«ÿ³ÿ«ÿ¥ÿ­ÿ¨ÿ¦ÿ¨ÿ£ÿ§ÿÿ¬ÿ§ÿªÿ¥ÿºÿ­ÿ§ÿ£ÿÿ¤ÿ¨ÿ«ÿ§ÿ ÿ¡ÿ¨ÿªÿ¤ÿÿÿÿ¤ÿ®ÿ¡ÿªÿÿÁÿ°ÿ®ÿÿ­ÿ¶ÿ¡ÿ¡ÿ£ÿ¦ÿ¨ÿ¤ÿ¢ÿªÿ«ÿ¢ÿ¤ÿ§ÿ§ÿ«ÿÿªÿ©ÿÿÿÿ¾ÿ²ÿ²ÿ¯ÿ§ÿÁÿÃÿ´ÿÿ¥ÿ¦ÿ¨ÿ¤ÿ¢ÿÿ¡ÿ»ÿºÿ«ÿ¬ÿ¨ÿ­ÿ°ÿ¦ÿ³ÿµÿÿ¯ÿ«ÿ©ÿ«ÿ¨ÿ¨ÿ¨ÿ°ÿ¯ÿ±ÿ¶ÿ¦ÿ¢ÿ¹ÿºÿ°ÿªÿÿ ÿÿ¬ÿ¹ÿ²ÿ­ÿÿÿÿ¥ÿ®ÿ´ÿ¯ÿ«ÿ­ÿ«ÿ°ÿ³ÿ§ÿªÿ¹ÿ­ÿ«ÿÿ¤ÿ¨ÿ·ÿ±ÿ¯ÿ©ÿ¼ÿ¦ÿÿ¡ÿ°ÿ®ÿ§ÿ­ÿ³ÿ´ÿ­ÿÿÿ§ÿªÿ°ÿ­ÿ£ÿ¢ÿÀÿ®ÿ¸ÿ¡ÿÿ§ÿ¨ÿÿ¡ÿ¨ÿÿÿ¤ÿÿ ÿÿÿÿÿ¥ÿÿ£ÿ¤ÿÿªÿ¨ÿÿÿÿÿ¢ÿªÿ£ÿÿÿÿÿÿ¨ÿ£ÿÿÿ ÿÿÿÿÿªÿ¡ÿ¬ÿÿÿÿÿÿ£ÿÿÿkÿÿ¨ÿÿÿÿÿÿ£ÿµÿ«ÿ¬ÿ±ÿ®ÿ£ÿÿÿªÿ©ÿÿ·ÿ¯ÿ§ÿ¤ÿ£ÿ¢ÿÿªÿ®ÿ£ÿ¥ÿ¬ÿ¤ÿÿ¨ÿ­ÿ¤ÿÿ¨ÿ¦ÿ¥ÿ§ÿ¦ÿÿ©ÿÿ¡ÿ¬ÿÿÿ°ÿºÿ©ÿ¢ÿ¥ÿ£ÿ¨ÿ¯ÿ§ÿ¯ÿ«ÿ¦ÿ£ÿªÿ®ÿ§ÿ§ÿ²ÿ§ÿªÿ©ÿ¢ÿ©ÿ¨ÿ¢ÿ«ÿ­ÿÿ³ÿ·ÿ·ÿ¬ÿ´ÿÁÿ±ÿ«ÿªÿ±ÿ¸ÿ¬ÿ¦ÿ¸ÿ»ÿ­ÿ­ÿ¸ÿ¹ÿ±ÿ¨ÿ°ÿ²ÿºÿµÿ±ÿ¤ÿ®ÿ°ÿ«ÿ½ÿ´ÿ¸ÿ¯ÿÀÿ¬ÿ¶ÿ¹ÿ¶ÿ²ÿ¦ÿ®ÿ¹ÿ¶ÿµÿ´ÿºÿÂÿ´ÿ°ÿ®ÿ³ÿ¬ÿµÿ­ÿ²ÿ¶ÿ¶ÿ²ÿ³ÿÅÿÀÿ°ÿ¼ÿ¾ÿ¹ÿ²ÿ·ÿÿ¨ÿ¡ÿ§ÿ·ÿ¯ÿ°ÿµÿ°ÿ´ÿ¼ÿ°ÿ¥ÿ¤ÿ«ÿ¬ÿ­ÿ¼ÿµÿ¾ÿ»ÿ¾ÿ¸ÿ´ÿ±ÿ¸ÿÀÿ·ÿªÿÿ³ÿ­ÿ­ÿ¯ÿ¾ÿ°ÿ¨ÿ©ÿ±ÿ¶ÿªÿ©ÿ»ÿ¹ÿ²ÿ¹ÿ¶ÿµÿÿÈÿ¶ÿ¶ÿ´ÿ¬ÿ£ÿ§ÿ±ÿ¸ÿ¸ÿ®ÿµÿ©ÿ°ÿ¬ÿ®ÿ±ÿ¥ÿ¢ÿ¬ÿ°ÿ±ÿ¸ÿ·ÿµÿ»ÿ³ÿ£ÿÀÿªÿ°ÿ±ÿªÿ¬ÿ·ÿ±ÿ­ÿ¸ÿ¯ÿ¼ÿ¦ÿ¸ÿ¨ÿ³ÿ¶ÿ¸ÿ·ÿ°ÿ¸ÿ½ÿ¹ÿºÿ°ÿ¨ÿ­ÿªÿ¾ÿÀÿ¾ÿ±ÿ»ÿµÿ­ÿ­ÿµÿ¾ÿ§ÿ®ÿ©ÿÀÿ«ÿ·ÿ»ÿ­ÿ«ÿ±ÿ¹ÿ¾ÿ¼ÿ¶ÿ°ÿ¼ÿ¢ÿ²ÿ­ÿ®ÿ¤ÿ´ÿ¯ÿÿ¥ÿµÿ³ÿ¬ÿ²ÿ½ÿºÿ¶ÿ³ÿ±ÿ¹ÿ»ÿºÿ¶ÿªÿ¤ÿ§ÿ±ÿ¨ÿ¸ÿÉÿ¯ÿªÿ®ÿ¯ÿ­ÿ®ÿ¸ÿºÿ®ÿ±ÿ¹ÿ¦ÿ³ÿ¼ÿ®ÿ ÿ®ÿ»ÿ³ÿ¶ÿÄÿ¹ÿ¼ÿ¼ÿ´ÿ«ÿ¶ÿÀÿÀÿºÿºÿºÿ°ÿ²ÿÿ±ÿÿ«ÿ¯ÿµÿ±ÿ±ÿ³ÿµÿ³ÿ¨ÿ§ÿ­ÿ·ÿ³ÿ¨ÿ´ÿ»ÿ»ÿ±ÿ­ÿ»ÿ©ÿÿ¦ÿ¨ÿ¨ÿ§ÿ®ÿ´ÿ²ÿ®ÿ®ÿ©ÿ®ÿ¸ÿ­ÿ¯ÿ¼ÿ¸ÿ±ÿ©ÿ©ÿ¥ÿÿ·ÿ³ÿ®ÿ©ÿ«ÿ¦ÿ¥ÿ°ÿ¯ÿ­ÿµÿ±ÿ²ÿ¨ÿ±ÿ¸ÿ²ÿ¨ÿÿ¦ÿ°ÿ¬ÿ®ÿªÿ±ÿ¶ÿ«ÿªÿ­ÿ¸ÿ¯ÿ©ÿ¯ÿ¬ÿ­ÿ¡ÿ¦ÿ©ÿ´ÿ«ÿ´ÿµÿ©ÿ®ÿ¹ÿÿ¦ÿ¸ÿ¼ÿÁÿÀÿ­ÿ¨ÿ®ÿ®ÿ±ÿºÿ¥ÿ¸ÿ¨ÿ¯ÿºÿ¶ÿ³ÿ±ÿ¨ÿ¬ÿ³ÿ·ÿ¶ÿ´ÿ¦ÿ±ÿºÿ¶ÿ­ÿ­ÿ¬ÿ­ÿ¯ÿ°ÿ²ÿ¾ÿ¹ÿ®ÿ­ÿ°ÿ±ÿ¬ÿ³ÿÿ¯ÿ´ÿ§ÿÿ¤ÿ²ÿ­ÿ´ÿÿÿ±ÿ¬ÿ¨ÿªÿ«ÿªÿ¯ÿÁÿ¨ÿ¶ÿ¥ÿ¯ÿ¯ÿ¬ÿ«ÿ¬ÿ­ÿ´ÿ®ÿ²ÿ®ÿ¬ÿ³ÿ­ÿ°ÿ½ÿ¨ÿ¿ÿ¬ÿÿ¥ÿªÿÿÿfÿPÿXÿuÿkÿÿ§ÿ¬ÿ¤ÿ©ÿ»ÿ¶ÿ ÿÿÿ¥ÿ²ÿ©ÿ¥ÿ¯ÿ´ÿ¬ÿ®ÿ¢ÿÿ¦ÿ±ÿ·ÿ¶ÿ·ÿ»ÿ°ÿ¶ÿ­ÿ®ÿ§ÿ«ÿµÿºÿÀÿ¸ÿÄÿ¥ÿ§ÿ²ÿ³ÿ§ÿ¤ÿ°ÿ¶ÿ»ÿ´ÿ¯ÿ«ÿ±ÿ¶ÿ´ÿ³ÿ©ÿ´ÿ±ÿ­ÿ´ÿ¤ÿ©ÿ­ÿ¶ÿÀÿ·ÿ­ÿ§ÿ£ÿ´ÿ²ÿ¤ÿ¯ÿ²ÿ³ÿ¸ÿ¿ÿ¾ÿ±ÿ¸ÿ¬ÿ­ÿ®ÿ°ÿªÿ«ÿ³ÿ¯ÿ¬ÿºÿ»ÿ±ÿÿÿªÿµÿ°ÿ«ÿ§ÿ·ÿ°ÿ­ÿ¬ÿ°ÿ«ÿ¡ÿ¥ÿµÿ­ÿ¤ÿ ÿ¥ÿ ÿ¡ÿ©ÿ¬ÿ´ÿµÿ¨ÿ§ÿÀÿµÿ¯ÿ°ÿµÿ²ÿ¦ÿ ÿÿÿ¤ÿ¯ÿ¡ÿÿ²ÿ½ÿµÿ«ÿ¶ÿ¸ÿ¯ÿ¯ÿ­ÿ®ÿ¬ÿªÿ²ÿÿ§ÿ®ÿ´ÿ¥ÿ¨ÿ°ÿªÿ¡ÿ«ÿ«ÿ§ÿ¯ÿ±ÿ­ÿ®ÿ®ÿ®ÿ³ÿ¶ÿ«ÿ±ÿ©ÿ£ÿªÿ«ÿ«ÿ­ÿ®ÿ±ÿ°ÿ½ÿ°ÿÿµÿµÿ³ÿ¯ÿ«ÿ°ÿµÿ¯ÿ¤ÿ¬ÿ®ÿ¯ÿ±ÿ­ÿ§ÿÿ¡ÿ·ÿ¬ÿ°ÿ½ÿ¥ÿ¥ÿ¢ÿ±ÿ·ÿ®ÿ®ÿ¦ÿ°ÿ¬ÿ¼ÿ¨ÿ©ÿ«ÿ¦ÿ©ÿ°ÿ±ÿ´ÿ®ÿ¿ÿ¬ÿ«ÿ£ÿ¨ÿÂÿÈÿ»ÿ¹ÿ¬ÿ³ÿ«ÿ¯ÿ ÿ°ÿ»ÿ·ÿ®ÿ¬ÿ«ÿ¨ÿ¥ÿ¡ÿ°ÿ¹ÿ±ÿ¹ÿ¥ÿ¬ÿ¾ÿ²ÿ­ÿ´ÿÿ±ÿ¬ÿ©ÿ¦ÿ§ÿ¬ÿ«ÿ­ÿ«ÿÿ®ÿ³ÿ»ÿ²ÿ°ÿ£ÿ£ÿ½ÿ¾ÿ±ÿ³ÿÿÿ¤ÿ¦ÿ¢ÿ°ÿ¸ÿ´ÿ©ÿ«ÿ±ÿ©ÿ«ÿµÿ¬ÿ¿ÿÿ¢ÿ°ÿ¨ÿ·ÿÅÿ¸ÿªÿ¨ÿÿ¸ÿ¢ÿ¦ÿ±ÿ¯ÿ¶ÿ«ÿ¥ÿ³ÿ¸ÿªÿ¥ÿ¢ÿ¯ÿ®ÿ¾ÿ¾ÿ­ÿ±ÿ«ÿ¬ÿ¯ÿ«ÿÂÿ«ÿ«ÿ¾ÿ²ÿ¡ÿ¯ÿ¶ÿ¹ÿ®ÿ¨ÿªÿ¥ÿ®ÿ³ÿ«ÿºÿ¬ÿ°ÿÿÿ«ÿ±ÿ¶ÿ¶ÿ­ÿ²ÿ¨ÿ¾ÿ²ÿ©ÿªÿ¦ÿªÿ¬ÿ©ÿ°ÿ¹ÿ¹ÿ³ÿ¦ÿ¦ÿ²ÿ·ÿ®ÿ¨ÿ¨ÿ·ÿ¯ÿ´ÿ²ÿ§ÿ¸ÿ¸ÿ«ÿ®ÿ®ÿÿ¦ÿ®ÿ²ÿ©ÿ¨ÿ¥ÿÿ£ÿ¨ÿ¤ÿ¥ÿ¥ÿºÿ®ÿ£ÿ¦ÿ·ÿ¨ÿ©ÿ³ÿ®ÿ©ÿ²ÿ»ÿ¯ÿ·ÿ®ÿ¥ÿ®ÿ¯ÿªÿ¯ÿ¯ÿ©ÿ¦ÿ­ÿ´ÿ³ÿ¹ÿ«ÿ¤ÿ§ÿÿ±ÿ³ÿ£ÿÿ¡ÿ¥ÿ°ÿºÿ¾ÿ¿ÿ¬ÿªÿÿ¹ÿ¨ÿ©ÿµÿ²ÿ¯ÿ²ÿ¶ÿ°ÿ¬ÿ¸ÿ³ÿ´ÿ¿ÿ³ÿ¬ÿ§ÿ¦ÿ£ÿÿ«ÿ®ÿ©ÿ°ÿ¯ÿ¦ÿ±ÿ±ÿ¯ÿ®ÿ¯ÿ¾ÿ®ÿ«ÿ¨ÿ±ÿ³ÿ«ÿªÿ°ÿ´ÿ²ÿ«ÿ²ÿ´ÿ²ÿ«ÿµÿÿ¨ÿ±ÿ¨ÿ­ÿ¬ÿ´ÿ´ÿ©ÿ±ÿ·ÿµÿ©ÿ¬ÿÿ¤ÿ§ÿ¯ÿ¬ÿ³ÿ±ÿ¦ÿ«ÿ²ÿ°ÿ«ÿ¡ÿ¡ÿ¯ÿ»ÿ«ÿ£ÿµÿ­ÿ·ÿ±ÿ®ÿ¶ÿ°ÿ£ÿ¬ÿ²ÿ­ÿ¼ÿ±ÿ°ÿ±ÿ·ÿ·ÿ­ÿÿ·ÿÁÿÀÿ·ÿ¤ÿ©ÿ¯ÿ¥ÿ¬ÿ¸ÿ¼ÿÄÿ©ÿºÿ§ÿÁÿÿ¡ÿ±ÿ³ÿ«ÿ¥ÿ¸ÿ¼ÿ­ÿ°ÿ³ÿ¢ÿ ÿ¦ÿÿÿ¯ÿ¬ÿ©ÿªÿ´ÿºÿ³ÿ°ÿ«ÿªÿ©ÿªÿ´ÿ·ÿ·ÿ»ÿÆÿ«ÿ´ÿ­ÿ«ÿ¢ÿ¹ÿ°ÿ±ÿ±ÿ´ÿ·ÿ´ÿ±ÿ±ÿ¨ÿ¢ÿ©ÿÂÿ³ÿ§ÿ·ÿ«ÿ¨ÿ½ÿµÿ¦ÿ¢ÿ·ÿµÿ ÿÿ¤ÿ°ÿ³ÿ´ÿ²ÿ¿ÿµÿ¶ÿºÿ­ÿ¾ÿ¬ÿ°ÿ¨ÿ¶ÿ·ÿ¹ÿ²ÿ²ÿ¶ÿ­ÿ¬ÿ²ÿ¢ÿ ÿÿÿ|ÿ¬ÿªÿ®ÿµÿÁÿ¹ÿ«ÿ¥ÿ°ÿ½ÿ¶ÿ¤ÿ¨ÿ¯ÿ¬ÿ¶ÿ·ÿºÿ±ÿÿ°ÿ±ÿ¦ÿÿ¤ÿ¬ÿµÿ¡ÿ¥ÿ¬ÿ¯ÿ§ÿ£ÿ¡ÿÿ¦ÿ¨ÿ§ÿ²ÿµÿ§ÿ£ÿªÿ«ÿ¶ÿ¥ÿ©ÿ¯ÿ­ÿ¡ÿÿ¨ÿ­ÿ«ÿ¬ÿ¨ÿ§ÿ¨ÿ¥ÿÿ¢ÿ©ÿ§ÿ¡ÿ¥ÿ¨ÿ¡ÿ´ÿ±ÿ«ÿ¢ÿ©ÿ®ÿÿÿ¦ÿ«ÿ ÿÿ©ÿ¢ÿ¨ÿ­ÿ°ÿ§ÿ¤ÿ¬ÿ¨ÿ¡ÿÿ©ÿ§ÿÿÿÿÿÿÿÿÿ¡ÿ¤ÿ¦ÿ¦ÿ¦ÿ¡ÿÿ¯ÿ£ÿÿÿÿÿÿÿÿ£ÿÿÿÿÿ¢ÿÿ¤ÿÿÿÿÿ ÿ©ÿ¥ÿªÿ«ÿ«ÿÿÿ³ÿÿ±ÿÿ©ÿ ÿ­ÿ®ÿÿ¤ÿ­ÿ¥ÿÿ¨ÿ®ÿ¯ÿ®ÿ¢ÿ²ÿ½ÿ¢ÿÿ´ÿ©ÿ°ÿ®ÿ¡ÿ³ÿÿ©ÿºÿµÿ¡ÿÿ¥ÿ©ÿ±ÿ´ÿ£ÿ©ÿ¯ÿ©ÿ©ÿ¥ÿ¬ÿªÿµÿ£ÿ«ÿ¬ÿ©ÿ§ÿ¤ÿ¨ÿ¦ÿ®ÿ¨ÿÿ¶ÿ±ÿ°ÿ©ÿ·ÿ°ÿ©ÿ¬ÿ±ÿ²ÿ©ÿ³ÿ½ÿ®ÿ·ÿ³ÿ¤ÿ«ÿ¾ÿ¼ÿ¤ÿ®ÿÿ³ÿÿ©ÿ¨ÿ¶ÿÿ¦ÿ²ÿ®ÿªÿ¬ÿ·ÿ½ÿ°ÿ ÿÿ¤ÿ«ÿ«ÿ«ÿ³ÿ£ÿ¢ÿªÿ¥ÿ¶ÿ¯ÿÿ®ÿ¨ÿ´ÿ°ÿ¬ÿ±ÿ½ÿ«ÿ»ÿ¸ÿ¯ÿ·ÿªÿ¥ÿ´ÿ³ÿªÿ®ÿ»ÿÀÿ·ÿ´ÿ²ÿ¹ÿ¼ÿ²ÿ¨ÿÿ¹ÿÿÿ±ÿ§ÿ®ÿµÿµÿ¾ÿ¸ÿ¨ÿ¬ÿ­ÿ´ÿ°ÿªÿ¬ÿ§ÿ¬ÿ´ÿ­ÿ§ÿ§ÿ¬ÿ´ÿ¬ÿ¦ÿ¦ÿ¥ÿ¤ÿ­ÿ®ÿ¨ÿ©ÿ®ÿ¨ÿ¶ÿµÿ®ÿ´ÿºÿ¶ÿªÿ§ÿ¯ÿ§ÿÿ¯ÿ¢ÿ¥ÿ¹ÿ¯ÿ¨ÿ©ÿ¬ÿµÿ¬ÿ«ÿ®ÿ£ÿ¬ÿ°ÿ«ÿ«ÿ¦ÿ§ÿªÿ¬ÿ³ÿ¦ÿ¬ÿ¨ÿ¯ÿ©ÿªÿ§ÿ²ÿ­ÿ«ÿ«ÿ¤ÿ§ÿ®ÿ¨ÿ¢ÿ§ÿ¸ÿ´ÿ©ÿ¨ÿ¬ÿµÿ­ÿ­ÿ³ÿ¯ÿÿ§ÿªÿ¸ÿ¦ÿ¨ÿ¶ÿ¢ÿ²ÿ¢ÿ¿ÿ¢ÿ¥ÿ§ÿÿ©ÿ£ÿ­ÿ«ÿ¥ÿ§ÿªÿ ÿÿ¨ÿ¬ÿ¯ÿ¥ÿÿ ÿ­ÿ«ÿªÿ¥ÿÿªÿ§ÿ¢ÿ¡ÿ¦ÿ·ÿÿ©ÿÿÿ¿ÿ´ÿÿ±ÿ¤ÿ­ÿ¤ÿ©ÿ¯ÿ®ÿ¡ÿ©ÿÿ­ÿ£ÿ¢ÿ©ÿ¦ÿ¥ÿÿÿ­ÿ´ÿ±ÿ¥ÿªÿ¨ÿªÿ¢ÿ¤ÿÿ ÿ¬ÿÿ§ÿªÿ¤ÿÿ«ÿ¹ÿ¤ÿÿ¬ÿ±ÿÿ§ÿÿÿÿÿ·ÿ§ÿ­ÿ²ÿ²ÿ¨ÿÿ¤ÿ¤ÿ¯ÿ§ÿ ÿ¥ÿÿ¦ÿ²ÿ®ÿ®ÿÿÿ¢ÿÿ¨ÿ¨ÿ£ÿ³ÿ§ÿ±ÿÿ¡ÿ§ÿ§ÿµÿ£ÿ¿ÿ¼ÿºÿªÿ¦ÿ©ÿ²ÿ¥ÿ¦ÿ®ÿ§ÿ¦ÿ¬ÿ§ÿªÿ¥ÿÿÿÿÿÿ§ÿ£ÿ¦ÿ§ÿ£ÿÿÿÿÿ£ÿÿÿÿÿÿÿ~ÿÿÿ¥ÿ®ÿÿÿ}ÿÿÿÿÿÿÿÿ§ÿÿÿ~ÿÿ}ÿÿÿÿÿÿÿÿÿÿÿÿÿÿÿÿlÿpÿzÿÿÿÿÿÿÿÿÿÿÿ¢ÿÿuÿÿÿ£ÿÿÿÿÿÿ¥ÿ¤ÿ¸ÿ¦ÿÿÿÿ£ÿ§ÿ£ÿ§ÿÿÿ¡ÿ«ÿ§ÿÿÿÿ¤ÿÿÿ§ÿÿ£ÿªÿ¯ÿ¨ÿ«ÿ²ÿÿÿÿÿ¡ÿ´ÿÁÿ§ÿ¢ÿ«ÿ£ÿ£ÿ¬ÿ®ÿ­ÿÿ´ÿ¡ÿ«ÿ¸ÿ¼ÿ·ÿ²ÿ¦ÿ§ÿ«ÿ±ÿ±ÿ³ÿ²ÿ¦ÿ«ÿ¯ÿ­ÿ«ÿ®ÿ³ÿ­ÿ«ÿ¤ÿÿÿÿ²ÿ°ÿ«ÿ°ÿ¥ÿ«ÿ±ÿ¯ÿ¢ÿµÿ¢ÿµÿªÿµÿ¡ÿ£ÿ°ÿ½ÿµÿ©ÿ°ÿ¡ÿ¥ÿ´ÿ¶ÿ¯ÿ¬ÿ¦ÿ©ÿ¨ÿ©ÿ¯ÿ§ÿ¬ÿ´ÿ­ÿ¯ÿªÿ¥ÿ­ÿ´ÿ¶ÿ¥ÿÿ¯ÿ®ÿ©ÿ°ÿ¸ÿ¸ÿ³ÿ¯ÿ¯ÿ²ÿ¬ÿ°ÿµÿ½ÿ°ÿ°ÿ¬ÿÿ¸ÿ§ÿ¦ÿ¸ÿ¤ÿ¥ÿªÿªÿ£ÿÿ³ÿÿ¬ÿ³ÿ«ÿ²ÿÇÿ¹ÿ¦ÿ¥ÿ£ÿ«ÿÿÿ´ÿ²ÿªÿÿÿ©ÿ­ÿ­ÿ°ÿªÿ¦ÿ¥ÿ°ÿ´ÿ¨ÿÿ¨ÿ£ÿÿ¡ÿ¦ÿ«ÿ²ÿµÿ¤ÿÿ±ÿ±ÿ¥ÿ¡ÿ£ÿ¢ÿ¥ÿ§ÿ°ÿ¦ÿ¬ÿ¥ÿ°ÿµÿ¹ÿªÿ¦ÿºÿ®ÿªÿ³ÿ¸ÿ¢ÿ¬ÿ³ÿ·ÿ¸ÿ¬ÿªÿ¬ÿªÿ«ÿ±ÿ³ÿ¶ÿ´ÿ²ÿ¹ÿªÿ ÿ¨ÿ­ÿÿ©ÿÿ°ÿ³ÿ¥ÿ©ÿ³ÿÿ¤ÿªÿÅÿºÿ«ÿ«ÿ ÿ¨ÿªÿªÿ­ÿ©ÿ¡ÿ®ÿ¢ÿ¯ÿ´ÿ®ÿ±ÿ²ÿ¸ÿ©ÿ£ÿ¥ÿ¥ÿ³ÿ®ÿ·ÿºÿ¨ÿ¨ÿ«ÿ°ÿ«ÿ ÿ¬ÿ¸ÿµÿ¬ÿªÿ¸ÿ¹ÿ´ÿ»ÿ§ÿ´ÿ²ÿ¡ÿ­ÿ°ÿ¥ÿ¢ÿÿÿ§ÿ°ÿ¥ÿ¬ÿ¨ÿ®ÿ²ÿ ÿ¬ÿ¯ÿªÿ«ÿ­ÿÿ¦ÿ®ÿ¬ÿ»ÿ²ÿ³ÿ°ÿ¼ÿµÿ¯ÿ°ÿ·ÿ¹ÿ®ÿ¢ÿªÿµÿ¡ÿÿ¦ÿ£ÿ¨ÿµÿ·ÿªÿ¨ÿÿ³ÿ¦ÿ©ÿ¯ÿ°ÿ±ÿ©ÿ²ÿ£ÿ±ÿ¤ÿ¦ÿ£ÿ«ÿ°ÿ­ÿ´ÿ«ÿ£ÿÿÿ±ÿºÿ«ÿÿ«ÿ¡ÿ­ÿ¢ÿ®ÿ®ÿ¥ÿÿ¥ÿ®ÿ°ÿ­ÿ°ÿ±ÿ¯ÿ´ÿ´ÿ¼ÿµÿ§ÿ¢ÿ£ÿ©ÿÿ¨ÿÿ©ÿ´ÿºÿªÿ¶ÿÿ¯ÿºÿµÿÿ·ÿ³ÿ¯ÿ¯ÿ¨ÿ ÿ¢ÿ´ÿ´ÿÿ¤ÿµÿºÿ³ÿÿ§ÿ­ÿ°ÿ´ÿ­ÿ¨ÿ£ÿÿ¡ÿ¢ÿ£ÿ¢ÿ¤ÿ«ÿ®ÿ³ÿªÿ ÿ©ÿ©ÿ¤ÿ¥ÿ­ÿ®ÿ°ÿ¦ÿµÿ¤ÿ£ÿ±ÿÿ¢ÿ¿ÿ®ÿ¬ÿ­ÿÿ²ÿÿ©ÿ¶ÿ±ÿ©ÿ¬ÿ°ÿ°ÿ³ÿ®ÿ­ÿ§ÿªÿ°ÿ´ÿ²ÿ¬ÿªÿ¨ÿ£ÿ¢ÿ­ÿ¢ÿªÿÿ¦ÿÿ¨ÿ¤ÿªÿ«ÿ¨ÿÿ¦ÿ¤ÿÿ¶ÿÿ¤ÿÿÿ­ÿ°ÿÿ©ÿ¤ÿÿ¢ÿÿÿ¥ÿÿÿÿ£ÿ§ÿÿÿÿÿÿÿÿÿÿÿÿÿpÿÿÿÿÿÿÿÿ}ÿÿÿ¦ÿÿÿÿÿÿÿÿÿÿÿ~ÿÿÿÿÿÿÿÿ¡ÿ ÿÿÿÿÿÿÿÿÿÿÿ¢ÿ¢ÿÿÿªÿ¨ÿ£ÿ­ÿ§ÿÿ³ÿ¨ÿ¥ÿÿ¯ÿ¦ÿ§ÿ¥ÿ£ÿ£ÿ°ÿ¬ÿ®ÿ·ÿ²ÿ¦ÿ¢ÿ¥ÿ´ÿ°ÿ¨ÿÃÿ¾ÿ·ÿ¹ÿ¸ÿ¯ÿ²ÿ«ÿ£ÿ¦ÿ¦ÿ«ÿÿ§ÿ¾ÿ´ÿÿÿ·ÿ°ÿ®ÿµÿ¥ÿ¡ÿ²ÿ¶ÿ´ÿ©ÿªÿ©ÿ­ÿ¶ÿ©ÿ¥ÿ¨ÿÿ¡ÿ¡ÿ®ÿªÿ«ÿ°ÿ ÿ¨ÿ³ÿ£ÿÿ¤ÿ±ÿµÿªÿ¶ÿ³ÿÿ[ÿ%üèóó®û3ÿÿÿ«ÿ²ÿ´ÿ·ÿ¥ÿÿ²ÿ¶ÿ¬ÿ§ÿ¢ÿ°ÿ¶ÿ°ÿµÿ«ÿ±ÿ®ÿ¶ÿ¼ÿ¨ÿ­ÿ¨ÿ¨ÿ°ÿ±ÿ±ÿ·ÿ«ÿ§ÿ±ÿÿ¥ÿ¤ÿ¯ÿºÿ¢ÿÿ«ÿ¯ÿ°ÿ§ÿ¬ÿ±ÿ¯ÿ»ÿ¯ÿ¢ÿ®ÿ±ÿ­ÿ¬ÿ¯ÿ¨ÿ¢ÿ°ÿ±ÿÿ£ÿ°ÿ¤ÿ±ÿ´ÿ«ÿ§ÿ©ÿ­ÿ§ÿ£ÿ«ÿ¹ÿÀÿºÿ±ÿ´ÿ¸ÿ©ÿªÿ¬ÿ©ÿ¼ÿ¼ÿÿ¥ÿºÿ¶ÿ±ÿ¢ÿ¦ÿ¬ÿµÿ¤ÿ¨ÿÿ¬ÿºÿ¶ÿ®ÿ³ÿ¶ÿ²ÿ±ÿ²ÿºÿ·ÿ°ÿ¢ÿÿ¬ÿ®ÿ­ÿ­ÿÿ§ÿºÿ¨ÿ°ÿ¬ÿ®ÿ¯ÿ²ÿ·ÿµÿ²ÿ®ÿ¨ÿ±ÿ¸ÿ®ÿ©ÿ®ÿ®ÿ«ÿ´ÿ¹ÿ«ÿ¤ÿ¥ÿ´ÿªÿ¯ÿ¤ÿÿ©ÿ¶ÿªÿ ÿ±ÿ¢ÿ«ÿ§ÿ¢ÿ¥ÿ°ÿ§ÿÿªÿ«ÿÿÿ«ÿ¤ÿ§ÿ¦ÿ±ÿ¸ÿ»ÿ¯ÿªÿÿ¶ÿ¯ÿ¥ÿ±ÿ¦ÿ¢ÿ¬ÿ±ÿ¦ÿ¯ÿ¹ÿ±ÿªÿ¨ÿ­ÿ¯ÿÿ¦ÿ¢ÿ£ÿ¨ÿ°ÿºÿ§ÿ¶ÿ§ÿ¡ÿ¬ÿ­ÿ¡ÿÿÿ£ÿ®ÿªÿ®ÿ«ÿ§ÿ´ÿ³ÿ¨ÿªÿ»ÿ¿ÿ¬ÿÿ ÿ¤ÿ£ÿ­ÿ¦ÿ«ÿ±ÿªÿ«ÿ®ÿµÿ²ÿ°ÿ°ÿ¦ÿ©ÿ´ÿ¯ÿ¬ÿ¡ÿÿÿ¬ÿ«ÿ­ÿ©ÿ®ÿ°ÿ¤ÿ¶ÿ¡ÿ±ÿ®ÿÀÿ²ÿ¡ÿ¯ÿ¹ÿ°ÿ£ÿ¥ÿ°ÿ¨ÿ¥ÿÿ©ÿ¯ÿ±ÿ¹ÿ±ÿ¨ÿ²ÿ©ÿÿ¥ÿ±ÿ¤ÿ¤ÿ£ÿ©ÿ®ÿ«ÿ°ÿ¶ÿ°ÿ¤ÿÿ£ÿ°ÿºÿÿÿ£ÿ®ÿ®ÿÿÿÿ¡ÿ«ÿÿÿ¡ÿ¡ÿÿÿÿÿÿ¨ÿÿÿ²ÿÿ¥ÿÿÿÿ¤ÿÿÿ¤ÿ¤ÿÿÿ¯ÿ©ÿÿÿ¦ÿ¤ÿÿ£ÿ±ÿ¦ÿÿ¯ÿ ÿÿÿ¡ÿÿÿÿÿÿÿÿzÿÿ§ÿÿ¨ÿ¤ÿ¦ÿ´ÿ¬ÿ²ÿªÿ¨ÿ¨ÿ¡ÿ¤ÿ¹ÿ±ÿÿÿÿÿ«ÿÿÿ ÿÿÿ¬ÿªÿ¨ÿ§ÿ«ÿ§ÿ¤ÿ¨ÿ¨ÿ¤ÿ¥ÿ¯ÿ¼ÿ¶ÿ±ÿªÿ¦ÿ¤ÿÿÿ§ÿÿ­ÿºÿ·ÿ«ÿÿ£ÿ­ÿ©ÿ¦ÿ¤ÿ¥ÿ¼ÿÿÿ¥ÿ©ÿ©ÿÿ§ÿ«ÿªÿ ÿ®ÿ¾ÿ®ÿ¦ÿ·ÿ¹ÿ¦ÿ¼ÿ°ÿ¬ÿ²ÿÿ¥ÿ£ÿ­ÿ«ÿ¬ÿ¼ÿ¿ÿºÿ¹ÿ¶ÿ»ÿ­ÿ¾ÿ³ÿ¤ÿ©ÿ´ÿ¶ÿ³ÿ©ÿ¨ÿÿ§ÿ´ÿ³ÿµÿ¿ÿ¼ÿ®ÿ¶ÿ¬ÿ³ÿ«ÿÿ©ÿ¯ÿ³ÿ©ÿ«ÿ°ÿ´ÿ½ÿ¶ÿªÿµÿ²ÿ¦ÿ¡ÿ·ÿ·ÿ«ÿ­ÿ«ÿ¹ÿ¾ÿºÿ·ÿ¼ÿ¹ÿ±ÿÂÿ½ÿ°ÿÿÿ¶ÿ±ÿ¸ÿªÿ´ÿ»ÿ®ÿ±ÿ´ÿªÿ±ÿ¯ÿ ÿÿ£ÿ¿ÿ®ÿ¹ÿ½ÿ®ÿ¸ÿªÿ­ÿ½ÿµÿ­ÿ°ÿµÿ»ÿÁÿ²ÿ±ÿ°ÿ¶ÿªÿ§ÿ¶ÿºÿ°ÿ³ÿ½ÿ¶ÿ´ÿ¸ÿ»ÿ°ÿÿÆÿ±ÿ®ÿ¨ÿ¶ÿÀÿ¯ÿ¢ÿ©ÿªÿ³ÿ¯ÿ¨ÿ·ÿÿ©ÿ¤ÿ³ÿ¨ÿ«ÿ´ÿ¹ÿÀÿ¼ÿ®ÿ ÿ¥ÿºÿ¬ÿ¬ÿµÿ»ÿºÿªÿÿÿ«ÿ°ÿ©ÿ¹ÿ¶ÿÈÿ¡ÿ¶ÿ¬ÿ²ÿ°ÿ°ÿºÿ·ÿ¯ÿ°ÿ¨ÿ¡ÿ»ÿÿ­ÿ¸ÿ°ÿ´ÿµÿºÿ´ÿ§ÿ«ÿ°ÿ¥ÿ«ÿ§ÿµÿ£ÿ§ÿ´ÿ¦ÿ¤ÿ±ÿ¸ÿºÿ½ÿ¼ÿ¼ÿ»ÿ©ÿ¡ÿ«ÿ®ÿ»ÿ¸ÿ°ÿ±ÿ¶ÿ¸ÿ²ÿ®ÿ®ÿºÿ¾ÿ£ÿ¹ÿ¼ÿ¼ÿ´ÿ¯ÿ³ÿ±ÿ©ÿµÿ¡ÿ£ÿ¡ÿªÿÿÅÿ»ÿ¶ÿ¬ÿ­ÿ¼ÿ¼ÿ´ÿ©ÿ¤ÿ°ÿ°ÿ½ÿ¯ÿ¥ÿ±ÿµÿ©ÿ¨ÿ·ÿ±ÿ°ÿ¹ÿ­ÿ³ÿÂÿÁÿ­ÿªÿ¯ÿ¥ÿ¥ÿªÿ{ÿÿ¤ÿ¶ÿ³ÿ«ÿ±ÿµÿ³ÿ°ÿ®ÿ¬ÿ²ÿµÿµÿªÿ±ÿ´ÿ¶ÿ»ÿÃÿ½ÿ´ÿ»ÿ°ÿ¤ÿÌÿ´ÿ¯ÿ¸ÿ´ÿ²ÿ´ÿ±ÿ±ÿ¶ÿ²ÿ«ÿ±ÿ¥ÿ´ÿ·ÿºÿ¼ÿ½ÿ¼ÿ´ÿ¨ÿ´ÿ¢ÿ®ÿ°ÿ±ÿ²ÿ­ÿ²ÿµÿªÿ®ÿ±ÿ»ÿ¸ÿ³ÿÿ§ÿµÿ¬ÿ¨ÿ·ÿ·ÿ´ÿ¥ÿ ÿ¨ÿ¯ÿ·ÿ±ÿ©ÿ®ÿ´ÿªÿ®ÿ ÿ°ÿ³ÿ¦ÿ²ÿ¹ÿ²ÿ©ÿ§ÿ°ÿ´ÿÁÿ³ÿ­ÿ¾ÿµÿ©ÿ«ÿ±ÿ³ÿÀÿ¯ÿ°ÿ£ÿ ÿ®ÿ£ÿ§ÿ®ÿÿÿªÿºÿ¬ÿÿ¯ÿ³ÿµÿ±ÿ«ÿ¬ÿ§ÿ©ÿ¯ÿ¿ÿ¸ÿÁÿ³ÿ¦ÿ®ÿ¹ÿ³ÿµÿÉÿ±ÿ³ÿ°ÿ¨ÿ¦ÿ¬ÿ®ÿªÿ´ÿ£ÿÿ§ÿ ÿÿ«ÿ°ÿ§ÿ¥ÿÃÿÁÿ§ÿ¿ÿÉÿ¶ÿ¥ÿ«ÿ°ÿ¨ÿ°ÿ¬ÿ¶ÿ©ÿ°ÿªÿ©ÿ±ÿ¬ÿ§ÿ¥ÿ´ÿµÿÿ}ÿVÿÿãþ*ÿ_ÿ ÿ£ÿ¦ÿªÿ¦ÿ£ÿ­ÿµÿ¬ÿ¢ÿ¨ÿ£ÿ´ÿ®ÿ¡ÿÿÿ³ÿ¶ÿ¿ÿ¨ÿ£ÿµÿ¼ÿ·ÿ³ÿ¶ÿ³ÿ¯ÿ¼ÿ·ÿ¸ÿ°ÿ®ÿ¬ÿ®ÿ±ÿªÿÈÿÿÿ¸ÿ¹ÿ¬ÿ¤ÿ®ÿ¹ÿ§ÿ¹ÿ²ÿªÿ·ÿ·ÿ®ÿ¯ÿµÿ¸ÿ´ÿ¶ÿ·ÿ²ÿ¶ÿ«ÿÅÿ¿ÿ²ÿ¥ÿ¤ÿªÿÿ¯ÿ»ÿ±ÿ«ÿ¯ÿ²ÿ·ÿ¾ÿ¶ÿ¯ÿ±ÿ©ÿ²ÿ³ÿ´ÿ¼ÿ¼ÿ±ÿºÿ°ÿ¹ÿ¡ÿ¡ÿ¯ÿ°ÿ¨ÿ£ÿÿ«ÿ´ÿµÿ§ÿ¥ÿ°ÿ¶ÿ¬ÿ¢ÿ¡ÿ±ÿÿ ÿ£ÿ§ÿ¬ÿ²ÿ°ÿÿ£ÿ«ÿÿµÿ´ÿ°ÿ±ÿ°ÿ´ÿ¦ÿ¯ÿÿ£ÿ¨ÿ¥ÿ¥ÿ ÿÿ¥ÿ±ÿµÿ¬ÿ±ÿ¯ÿ¬ÿªÿ­ÿ³ÿ°ÿ·ÿÿ­ÿ§ÿ·ÿ³ÿ©ÿ¢ÿ¦ÿºÿ²ÿÿÿ¨ÿ§ÿªÿ©ÿ¡ÿ¢ÿ±ÿ¹ÿ¤ÿ±ÿªÿ±ÿ«ÿ ÿ¡ÿ¬ÿ°ÿ¨ÿ¦ÿ ÿªÿ¡ÿ±ÿ±ÿ³ÿ¶ÿ´ÿµÿ±ÿ²ÿ§ÿ´ÿ¯ÿ¦ÿ¬ÿ­ÿ²ÿÂÿ¾ÿ¾ÿ°ÿ¾ÿ¿ÿ²ÿ«ÿ«ÿ²ÿ°ÿ¥ÿ­ÿ¬ÿ±ÿ±ÿ´ÿ­ÿªÿ¬ÿ«ÿ§ÿ­ÿ´ÿ¥ÿ·ÿÿ´ÿºÿÃÿ½ÿ²ÿ¹ÿÁÿ·ÿ¨ÿ²ÿºÿ¨ÿ°ÿ¯ÿ¶ÿ·ÿ´ÿµÿ¹ÿ­ÿ¥ÿ¶ÿÿ¬ÿ§ÿÿÿ¥ÿ©ÿ©ÿ´ÿºÿ¢ÿ³ÿ§ÿ°ÿ¥ÿ©ÿ³ÿ«ÿ ÿ£ÿÿ²ÿ¦ÿ®ÿ¦ÿ¯ÿ¶ÿ«ÿ®ÿÁÿ½ÿ¥ÿ¦ÿ©ÿ«ÿªÿ¡ÿ®ÿ´ÿ¶ÿ²ÿ²ÿµÿ¦ÿ¡ÿÿ¯ÿ¼ÿ®ÿÿ®ÿ£ÿ¨ÿ´ÿ¯ÿ±ÿÿ ÿµÿµÿ¥ÿ±ÿ¯ÿ±ÿ´ÿ·ÿ¶ÿ¯ÿ®ÿ­ÿ£ÿ¼ÿÿ°ÿ¥ÿ¢ÿ±ÿ¼ÿ´ÿ¬ÿ´ÿ¾ÿ°ÿ¤ÿ­ÿ­ÿ§ÿªÿ³ÿ©ÿ©ÿ®ÿ¦ÿ¤ÿ¯ÿ¬ÿÿ¥ÿ³ÿÄÿ³ÿºÿµÿ«ÿ´ÿ²ÿÿ«ÿ¤ÿµÿ®ÿ§ÿ¤ÿ¨ÿ¬ÿ§ÿ¥ÿ©ÿ±ÿ±ÿ§ÿ¢ÿªÿ¯ÿ¶ÿ¬ÿ·ÿ¥ÿ­ÿ»ÿÀÿ½ÿ¯ÿ¨ÿ®ÿ¬ÿ¹ÿ®ÿ«ÿ³ÿ´ÿ²ÿ¯ÿ±ÿ¨ÿÿÿ ÿ¤ÿµÿ¢ÿÀÿ¹ÿ¢ÿ¨ÿ¥ÿªÿ¯ÿ¯ÿ­ÿ­ÿ´ÿ¹ÿ¯ÿ±ÿÀÿ¤ÿ®ÿ±ÿªÿ²ÿ°ÿ¦ÿ¦ÿ²ÿµÿ¨ÿ¬ÿ¥ÿµÿ¨ÿ²ÿ¼ÿ°ÿµÿ§ÿ§ÿ®ÿ·ÿÀÿ°ÿ¯ÿ®ÿ°ÿ¥ÿ³ÿ·ÿ²ÿ­ÿ±ÿ±ÿ¯ÿ´ÿ¸ÿ¯ÿ§ÿ­ÿ¢ÿÿ¤ÿ®ÿ¨ÿÁÿ ÿ«ÿ¶ÿ¬ÿ«ÿ³ÿ´ÿ®ÿ³ÿ»ÿ«ÿ¤ÿµÿ·ÿ­ÿ©ÿ°ÿ­ÿ§ÿ¥ÿ¦ÿªÿ°ÿ¶ÿ®ÿ®ÿºÿ²ÿ¨ÿ§ÿ§ÿªÿÀÿ¶ÿ´ÿ¶ÿ»ÿ·ÿ©ÿ²ÿ®ÿ«ÿ¤ÿ­ÿ­ÿ¢ÿ§ÿ°ÿ±ÿ¨ÿ²ÿ´ÿ®ÿ³ÿ²ÿ¯ÿ½ÿ±ÿµÿ¨ÿ³ÿ½ÿ®ÿ´ÿ´ÿ±ÿ³ÿ°ÿ¥ÿÿÿÿ¡ÿ·ÿ®ÿ©ÿ¥ÿ¤ÿ¬ÿ²ÿ¦ÿ­ÿ¹ÿ¬ÿ¬ÿ¶ÿºÿ­ÿÿ¨ÿ½ÿÁÿµÿ«ÿÐÿ¶ÿÂÿ©ÿÿ¬ÿ²ÿ§ÿ¥ÿ«ÿ©ÿ¢ÿ§ÿªÿ¨ÿ¬ÿ±ÿ¨ÿÿ­ÿªÿ³ÿ®ÿ«ÿ«ÿ±ÿªÿ£ÿ´ÿÀÿµÿ³ÿ´ÿ¸ÿºÿµÿ¢ÿ­ÿ¯ÿ­ÿªÿ¾ÿ¶ÿ²ÿ¸ÿ²ÿµÿ¶ÿ¬ÿ­ÿ­ÿ¨ÿ¬ÿ¬ÿ®ÿ»ÿÁÿ°ÿ¡ÿÁÿÃÿ¹ÿ¹ÿÂÿ¾ÿ°ÿ­ÿ«ÿ¬ÿ²ÿ§ÿ´ÿÇÿÃÿµÿÿ·ÿ´ÿ³ÿ¶ÿ¦ÿ«ÿ¯ÿ·ÿ¯ÿ­ÿ¬ÿ£ÿ­ÿ»ÿ°ÿ§ÿ¶ÿ¬ÿÿ²ÿ©ÿ¨ÿ®ÿ¼ÿªÿ¡ÿÿªÿ±ÿ§ÿ¥ÿ©ÿ§ÿ§ÿ¢ÿ¦ÿ¬ÿºÿªÿ²ÿ­ÿÿ¡ÿ®ÿ¬ÿªÿÿ£ÿ¢ÿ¤ÿªÿ¦ÿ¤ÿ ÿÿ£ÿ¥ÿ ÿ¤ÿ©ÿÿÿ²ÿ©ÿ°ÿ²ÿ­ÿ»ÿ¨ÿÿÿ£ÿ­ÿ¥ÿÿÿÿÿÿ©ÿ¨ÿ«ÿÿ«ÿ´ÿÿÿÿÿÿ¢ÿ±ÿ¬ÿ±ÿ±ÿ²ÿ¶ÿ­ÿ§ÿ©ÿ¬ÿ¢ÿÿªÿ¦ÿ¤ÿÿÿ£ÿ®ÿ¨ÿÿÿ¥ÿ¤ÿ¤ÿ§ÿÿÿÿ¨ÿ¢ÿ¨ÿ ÿÿÿ¤ÿÿÿªÿ ÿ¡ÿ°ÿÿ«ÿªÿ¬ÿ©ÿ§ÿ®ÿµÿ§ÿÿÿÿ ÿ§ÿ¯ÿµÿ«ÿÿ¤ÿ ÿÿ¢ÿ¨ÿÿªÿ ÿ®ÿ¡ÿ¥ÿ¤ÿ¢ÿ§ÿ§ÿÿ¢ÿ®ÿªÿ¥ÿ³ÿ·ÿ·ÿ¹ÿ©ÿ¨ÿ¡ÿ»ÿ±ÿÿÀÿ¶ÿÿ¶ÿÿªÿ·ÿ¶ÿ®ÿ¯ÿ¦ÿ«ÿ´ÿ¯ÿ¯ÿ¶ÿ¶ÿªÿ§ÿ¬ÿ­ÿ¨ÿ´ÿ«ÿ¨ÿªÿ§ÿ§ÿ°ÿ´ÿ«ÿ ÿ´ÿ¬ÿ±ÿ±ÿ´ÿªÿÿªÿ°ÿ¦ÿÿ¡ÿ®ÿ¶ÿ¬ÿ£ÿºÿ¹ÿ±ÿÿ¤ÿªÿÿ¨ÿºÿ©ÿ°ÿ£ÿÿ£ÿ´ÿºÿ³ÿ­ÿ°ÿ¶ÿ´ÿ­ÿ¦ÿ¬ÿµÿ®ÿ«ÿ¥ÿªÿ¨ÿ­ÿ¬ÿ¬ÿ§ÿÿ¥ÿ¤ÿ¬ÿ§ÿ°ÿ¨ÿ¬ÿ ÿ¯ÿºÿ°ÿµÿ¶ÿ¨ÿ©ÿ¯ÿ§ÿÿ£ÿ¶ÿ²ÿ¦ÿ±ÿºÿ°ÿµÿ£ÿ­ÿ¯ÿ²ÿÿ°ÿ§ÿ¥ÿ²ÿ´ÿµÿ²ÿ±ÿ¯ÿµÿµÿÿ£ÿ±ÿ­ÿ³ÿ¼ÿ¦ÿÿ©ÿ¬ÿ¯ÿ¥ÿ¡ÿ¬ÿ°ÿ¢ÿ­ÿ°ÿÿ¢ÿµÿ ÿ¯ÿ¶ÿ£ÿ®ÿ¸ÿ½ÿ¼ÿ¹ÿ±ÿ³ÿ©ÿ¥ÿªÿ®ÿ¡ÿ¨ÿ¸ÿµÿ¯ÿ³ÿ¯ÿªÿ®ÿ¤ÿ³ÿ©ÿ²ÿ´ÿ°ÿ«ÿÿ·ÿ³ÿ§ÿ®ÿ«ÿÿÿ¡ÿ¬ÿ¤ÿ¦ÿ¯ÿ¶ÿ®ÿ¦ÿ¤ÿÿÿ¥ÿ´ÿ­ÿªÿ¶ÿ·ÿ«ÿ¡ÿ©ÿ©ÿ±ÿ°ÿ©ÿªÿºÿ§ÿ³ÿ¹ÿÿ£ÿÿ®ÿ´ÿ ÿ¦ÿ¢ÿ¬ÿ®ÿ¸ÿ£ÿ©ÿ²ÿ®ÿÿÿµÿ¸ÿ­ÿ¬ÿ¥ÿ¢ÿ²ÿ¯ÿÿÿÿ¥ÿ¤ÿ«ÿÿ­ÿªÿ§ÿÀÿ°ÿ°ÿ©ÿ³ÿÿ¡ÿÿ¢ÿ«ÿ¦ÿÿ°ÿ«ÿ¥ÿÿ«ÿ¢ÿ¤ÿ¯ÿ³ÿ©ÿÿ¢ÿ¡ÿ«ÿ°ÿ©ÿ®ÿªÿ©ÿ¨ÿ­ÿ£ÿ¤ÿ¥ÿÿÿ¼ÿ­ÿ§ÿ¥ÿÿÃÿ³ÿ¢ÿ«ÿÿÿÿªÿ¥ÿ¨ÿÿ£ÿ§ÿ¤ÿ¨ÿÿ¢ÿ­ÿ¦ÿªÿ¢ÿÿ¬ÿ³ÿ¯ÿÿÿ¬ÿ®ÿ«ÿÿªÿªÿ¬ÿ ÿ­ÿÿ©ÿÿ¢ÿ¯ÿ¬ÿ¾ÿ«ÿ¸ÿ¶ÿ¹ÿ«ÿ¢ÿ¬ÿ¨ÿ©ÿ¨ÿ¯ÿ¬ÿ¯ÿ±ÿªÿ¨ÿ£ÿ ÿÿ¢ÿªÿ«ÿ«ÿ ÿ¤ÿ®ÿ¦ÿÿÿ¦ÿÿ¢ÿÿÿÿÿÿÿÿÿÿÿ©ÿÿÿ¡ÿÿÿÿÿÿÿ{ÿÿÿÿÿÿÿÿÿÿÿÿÿÿÿÿ¬ÿ«ÿÿÿÿÿÿÿÿÿÿÿÿÿÿÿÿ«ÿ¯ÿÿÿÿÿÿ¢ÿÿÿÿ¡ÿ¢ÿ´ÿ²ÿ²ÿÿÿÿÿ¡ÿ©ÿ®ÿ§ÿÿÿÿ¦ÿ¶ÿ³ÿ«ÿ§ÿ£ÿÿÿ¨ÿ®ÿ®ÿ¤ÿªÿ§ÿ¡ÿ²ÿÿ­ÿ¦ÿÿ©ÿ²ÿÄÿ ÿÿ«ÿÿ«ÿ£ÿ ÿ´ÿªÿ´ÿ³ÿ¬ÿ±ÿ²ÿ¶ÿ´ÿ¸ÿ±ÿµÿµÿ¯ÿ±ÿ´ÿ¨ÿ©ÿ®ÿ«ÿ¯ÿ²ÿ³ÿ²ÿ³ÿ«ÿÿÿ¦ÿ¬ÿ¾ÿ¶ÿ©ÿ©ÿ±ÿ®ÿ®ÿªÿ·ÿ§ÿµÿªÿ³ÿ¥ÿ©ÿ²ÿ¯ÿ´ÿ£ÿ»ÿ©ÿ«ÿªÿÀÿ²ÿ°ÿ±ÿ®ÿ¡ÿ¨ÿ¸ÿ®ÿ¨ÿªÿ¨ÿ¬ÿ©ÿ¥ÿ£ÿªÿ¯ÿ«ÿ±ÿ³ÿ«ÿ¨ÿ°ÿºÿ³ÿ¥ÿ©ÿ¨ÿ¯ÿ·ÿºÿ¿ÿÁÿ­ÿ³ÿ´ÿÿªÿ­ÿÿÿ¬ÿ²ÿÿ¥ÿµÿ¯ÿªÿ®ÿ«ÿ­ÿ¬ÿ®ÿºÿ±ÿÿ£ÿ¡ÿ¤ÿ§ÿ¬ÿ´ÿÅÿ®ÿ£ÿªÿ¸ÿªÿ ÿ®ÿ±ÿ®ÿªÿ«ÿ¦ÿÿ£ÿ²ÿ¨ÿ¢ÿ¨ÿ¹ÿÿ«ÿºÿ¨ÿ§ÿ ÿ«ÿ¥ÿ¬ÿ³ÿªÿ³ÿ¢ÿ½ÿ¢ÿ¦ÿ©ÿ¼ÿ»ÿ«ÿ¨ÿ©ÿ·ÿªÿ¨ÿ«ÿ¶ÿ´ÿ«ÿ¢ÿ¤ÿ±ÿ¬ÿ´ÿ°ÿ¤ÿÿÿ­ÿ²ÿ¨ÿ§ÿ±ÿ¯ÿ«ÿ³ÿ²ÿ³ÿ§ÿ¢ÿ°ÿ¬ÿÿ ÿ³ÿ«ÿÿ¦ÿ°ÿ«ÿ²ÿ¨ÿ±ÿ¨ÿ¯ÿ¬ÿ³ÿ§ÿ¶ÿªÿ¡ÿ¨ÿ©ÿ¬ÿ¼ÿ±ÿ±ÿ¥ÿ¥ÿ¡ÿÿ¶ÿ®ÿ¢ÿ¤ÿ«ÿ³ÿ´ÿ´ÿ¯ÿ¢ÿ¢ÿ¥ÿ£ÿ©ÿ¯ÿ°ÿ§ÿ°ÿµÿ±ÿ°ÿ¬ÿ¨ÿ¯ÿ¨ÿ¡ÿ¨ÿ¨ÿÿ ÿ¡ÿ³ÿ±ÿÿ ÿªÿ¢ÿ©ÿ©ÿ¦ÿ§ÿ²ÿÿ©ÿ²ÿ±ÿµÿ´ÿ¯ÿ«ÿ¹ÿ±ÿ«ÿ¬ÿ°ÿµÿ®ÿ¤ÿ¬ÿ«ÿÿ¡ÿ¦ÿªÿ­ÿ©ÿ§ÿ«ÿ®ÿ§ÿµÿ¤ÿ«ÿ©ÿ°ÿ¸ÿ±ÿ½ÿÿ­ÿ°ÿ©ÿ§ÿ©ÿ¸ÿÿ±ÿ©ÿ³ÿ¨ÿÿ²ÿ­ÿ¦ÿÿ¨ÿ¤ÿ¡ÿÿ¨ÿ®ÿ¦ÿÿ§ÿ ÿÿ¥ÿ«ÿ®ÿ©ÿ¬ÿ³ÿ³ÿ°ÿ­ÿªÿ®ÿ§ÿ«ÿ¨ÿÿ©ÿ¨ÿÁÿ¶ÿ¤ÿÿÁÿÿºÿ©ÿ°ÿ¨ÿ¯ÿ¬ÿ¤ÿ­ÿÿ¼ÿ¶ÿ¬ÿ®ÿ¯ÿ¯ÿ²ÿµÿÿ¢ÿµÿ¯ÿÿÿ¦ÿ¬ÿÿ¥ÿ¶ÿ§ÿ¤ÿ¯ÿ¥ÿµÿ¦ÿÿ¦ÿ­ÿ§ÿ§ÿ®ÿ¢ÿ­ÿ«ÿÿÿÿ¬ÿÿ¨ÿ°ÿ°ÿ«ÿªÿÿ©ÿ¯ÿ¯ÿ±ÿ·ÿ¨ÿ¥ÿ­ÿ¬ÿ¬ÿ¯ÿ±ÿ¬ÿ­ÿ«ÿ³ÿµÿ¨ÿªÿ«ÿÿ¦ÿ¯ÿ§ÿ¾ÿªÿ¬ÿÿ¨ÿ¦ÿ ÿ£ÿ§ÿ¦ÿÿÿ¤ÿµÿ¦ÿ¥ÿÿÿÿÿÿ¬ÿ¨ÿÿÿÿÿÿÿÿÿÿÿÿÿÿÿzÿÿÿÿ{ÿ}ÿ ÿÿÿÿÿÿÿÿÿÿÿlÿÿÿÿÿwÿ{ÿÿÿÿÿÿÿÿÿÿÿÿÿÿÿ¡ÿÿÿÿÿÿÿÿÿÿÿÿ¡ÿ¥ÿÿ¨ÿÿÿÿ¤ÿÿÿ¸ÿ¬ÿÿ±ÿ¸ÿ¢ÿ§ÿÿªÿ¯ÿ®ÿ§ÿ«ÿ°ÿµÿ¾ÿ¶ÿ¥ÿ°ÿ»ÿ±ÿªÿ§ÿ½ÿÌÿµÿ«ÿ±ÿ ÿ£ÿ´ÿÿ­ÿ¨ÿ®ÿ±ÿ¡ÿÿ«ÿÿ¥ÿ¨ÿªÿ¨ÿ©ÿ´ÿ´ÿ¶ÿ­ÿ§ÿ¦ÿ´ÿ¯ÿ¢ÿ©ÿ­ÿªÿ©ÿ¬ÿ²ÿ¨ÿ§ÿ²ÿ¥ÿªÿÿ¢ÿ£ÿÿÿ­ÿ¤ÿ½ÿ´ÿÿmÿ ý_ögôîû%ÿÿÿ´ÿ«ÿÿ¥ÿ±ÿ¶ÿ±ÿ°ÿºÿºÿ°ÿ®ÿ·ÿ·ÿ­ÿ±ÿ¯ÿ°ÿ·ÿ±ÿ¾ÿ®ÿ¯ÿ¤ÿ²ÿ§ÿ´ÿ¸ÿ®ÿ ÿÿÿ°ÿ±ÿ²ÿºÿ¯ÿ¯ÿ³ÿ­ÿ©ÿªÿ²ÿ·ÿ²ÿµÿ®ÿ¤ÿ¤ÿ¥ÿ¬ÿ±ÿ ÿ«ÿ©ÿÉÿÄÿµÿ¸ÿºÿ¼ÿ¶ÿ¶ÿ·ÿ¬ÿ§ÿªÿ­ÿ­ÿ£ÿ¦ÿ¸ÿ¾ÿ¸ÿ¯ÿ¯ÿ²ÿ¸ÿ¬ÿ¥ÿ¸ÿ³ÿ­ÿ²ÿ»ÿ­ÿ°ÿªÿ§ÿ¬ÿ´ÿ°ÿ¬ÿ¡ÿ§ÿ³ÿ¸ÿ°ÿ¬ÿ°ÿ±ÿªÿ£ÿ§ÿ²ÿ´ÿ³ÿ­ÿ³ÿ¤ÿ¡ÿ¹ÿ°ÿ²ÿ¨ÿ§ÿÿ¥ÿ§ÿ®ÿµÿ»ÿ¸ÿ®ÿ°ÿ§ÿ«ÿ²ÿ­ÿ«ÿ°ÿ®ÿ¢ÿ§ÿ·ÿ«ÿ®ÿªÿ¯ÿ±ÿ­ÿ¡ÿ£ÿ®ÿ®ÿºÿÿ´ÿ¨ÿ¬ÿ¨ÿ¨ÿ·ÿ¯ÿºÿÂÿ©ÿ ÿªÿ®ÿ±ÿÁÿÇÿ³ÿ­ÿÿºÿÿ¨ÿÿ®ÿ¬ÿÿ²ÿ¥ÿ­ÿ²ÿ«ÿ§ÿ¸ÿ»ÿ´ÿ¢ÿÿ¯ÿ«ÿ©ÿ¬ÿ§ÿ±ÿ­ÿªÿªÿ¨ÿºÿÿ¯ÿµÿ±ÿ±ÿ¦ÿÿ¤ÿªÿ±ÿ¿ÿ´ÿ²ÿ¸ÿ´ÿ³ÿ¤ÿ¶ÿ¯ÿ¬ÿÿ¡ÿÿ£ÿ²ÿ ÿ°ÿ¯ÿ¡ÿ¥ÿ«ÿ­ÿ°ÿªÿ¬ÿ­ÿ­ÿ«ÿ¦ÿ«ÿªÿ¥ÿ¯ÿ°ÿªÿÃÿªÿ¢ÿÿ©ÿ©ÿ ÿ©ÿ¥ÿ¤ÿ¦ÿ¬ÿºÿµÿªÿ§ÿ¨ÿ­ÿ¦ÿÿÿÿ«ÿ°ÿ­ÿ­ÿªÿ§ÿ¬ÿ¤ÿ±ÿ¼ÿÿÿ ÿ¤ÿ®ÿºÿ¹ÿ«ÿ§ÿ¯ÿ±ÿ»ÿ¢ÿÿ¶ÿÿªÿ¶ÿ¥ÿÿ«ÿÿÿÿªÿÿÿ£ÿ¢ÿÿÿÿ ÿ«ÿ£ÿ¬ÿ´ÿ ÿ£ÿÿÿÿÿÿÿÿÿÿÿ§ÿªÿ©ÿÿÿÿÿÿ¡ÿÿÿ¦ÿÿÿÿ©ÿ¢ÿÿÿÿÿ}ÿÿÿÿÿ©ÿ©ÿÿ¤ÿªÿ«ÿÿÿÿ¦ÿ®ÿÿÿ£ÿ§ÿ©ÿÿÿÿ§ÿÿÿÿÿ¨ÿ®ÿ­ÿ¬ÿ«ÿ°ÿ«ÿ¬ÿ¬ÿ£ÿ¥ÿ°ÿ³ÿ®ÿÿ ÿ£ÿ¬ÿ¡ÿÿ©ÿÿ£ÿ°ÿ®ÿ ÿ¢ÿ¬ÿ°ÿ¯ÿ­ÿ³ÿ¯ÿ»ÿÿ¡ÿÿ¬ÿ¨ÿÿ­ÿ®ÿ«ÿ¤ÿ©ÿ²ÿ¬ÿ¥ÿ­ÿµÿ°ÿ±ÿ¨ÿ¤ÿ¥ÿ£ÿ¦ÿÿ¡ÿÿ¤ÿªÿ³ÿ·ÿ²ÿºÿ¶ÿ©ÿ®ÿ¨ÿÿµÿ³ÿ³ÿ²ÿªÿ¯ÿ©ÿ¯ÿ²ÿ±ÿ¸ÿ¹ÿ²ÿ¥ÿ±ÿ«ÿÄÿ§ÿ«ÿ¼ÿ²ÿ»ÿµÿ¸ÿ¸ÿ»ÿµÿ¥ÿ¦ÿ¶ÿ·ÿ²ÿ¯ÿ·ÿµÿ¶ÿµÿ«ÿµÿ°ÿªÿ³ÿ·ÿ®ÿ¦ÿ¢ÿ£ÿ´ÿ£ÿ ÿ¹ÿÈÿ¸ÿ³ÿ·ÿ¼ÿ­ÿ§ÿ«ÿ¨ÿ¯ÿºÿ¬ÿ¡ÿ¢ÿ­ÿ°ÿ°ÿ»ÿ£ÿ­ÿ³ÿ­ÿµÿ¹ÿ¬ÿ²ÿÂÿ¥ÿÿ±ÿ´ÿ³ÿ±ÿ­ÿ¨ÿ²ÿ¾ÿ²ÿ°ÿ¸ÿµÿºÿ·ÿ´ÿ³ÿ¡ÿ®ÿµÿ¹ÿ²ÿ´ÿªÿ¥ÿÿÿ£ÿµÿ¨ÿ·ÿÿÿ²ÿªÿ¾ÿ­ÿ¬ÿ±ÿ¶ÿ·ÿ°ÿ¨ÿÿ¢ÿ»ÿ£ÿ¬ÿ±ÿ²ÿ¦ÿ­ÿ­ÿÿÿªÿ³ÿÆÿµÿ¸ÿ¨ÿ©ÿ®ÿ®ÿ¬ÿ²ÿµÿ³ÿ¯ÿ«ÿ®ÿ®ÿ³ÿ¯ÿ«ÿÌÿºÿ²ÿ²ÿ¹ÿ¸ÿ´ÿ³ÿ¶ÿ´ÿ¬ÿ¹ÿ¨ÿ©ÿ£ÿ¦ÿ«ÿ¦ÿ°ÿ·ÿ¶ÿ¶ÿ¸ÿ¾ÿÀÿ´ÿ±ÿ¹ÿ³ÿ®ÿ³ÿ¹ÿ«ÿ¦ÿ³ÿÀÿ½ÿ®ÿ£ÿ¹ÿÿ¨ÿ½ÿ¸ÿ°ÿ±ÿ·ÿ³ÿ²ÿ½ÿ®ÿ®ÿ±ÿ²ÿ¶ÿ´ÿ°ÿ®ÿ¯ÿ¨ÿ°ÿÆÿµÿ°ÿ¨ÿ£ÿ¯ÿ®ÿ¯ÿ­ÿ²ÿºÿ³ÿªÿ®ÿ©ÿ¢ÿªÿ¹ÿ¥ÿ«ÿÿ¦ÿ¹ÿªÿ¡ÿ¸ÿ©ÿÿWÿÿ°ÿ³ÿ§ÿ¯ÿµÿµÿ®ÿ¥ÿ¯ÿµÿ¯ÿ¨ÿ·ÿÿ¬ÿ­ÿ«ÿ«ÿ±ÿ¸ÿ§ÿÿ¨ÿ¾ÿ¶ÿÀÿ½ÿ·ÿ»ÿ¸ÿ³ÿ²ÿ­ÿ¸ÿ©ÿ°ÿªÿ°ÿ¸ÿ·ÿ­ÿ¬ÿºÿ¼ÿ¢ÿ§ÿÿ¨ÿ¯ÿ°ÿ¬ÿ±ÿ¹ÿ±ÿ£ÿ¯ÿºÿµÿ«ÿ²ÿ§ÿ§ÿ±ÿ®ÿ§ÿ­ÿ³ÿ¨ÿ±ÿ²ÿ´ÿÂÿ¶ÿ«ÿ®ÿ¹ÿµÿ¨ÿ¸ÿªÿ®ÿ¯ÿ¨ÿ¶ÿ¾ÿ³ÿ©ÿ¥ÿÿÿ«ÿªÿÁÿÆÿµÿ©ÿ®ÿ¯ÿ®ÿ»ÿ«ÿ©ÿ³ÿ®ÿ©ÿ¢ÿ­ÿ«ÿÿ£ÿ©ÿ´ÿ³ÿ¬ÿªÿ¦ÿ¥ÿ¤ÿ§ÿ®ÿ°ÿ°ÿ¬ÿ¶ÿ¸ÿµÿªÿ²ÿºÿ¯ÿ©ÿ°ÿ°ÿ½ÿÂÿ®ÿ¼ÿµÿ²ÿ¶ÿ°ÿ²ÿ¤ÿ£ÿ£ÿ¦ÿ¯ÿ°ÿ±ÿ±ÿ¯ÿ¹ÿ²ÿ³ÿ¶ÿÁÿ°ÿ¬ÿ§ÿ¥ÿ«ÿ§ÿ´ÿÆÿ¤ÿ²ÿ­ÿ¯ÿªÿ¦ÿ«ÿÿÿÿ4ÿþý	þíþzÿÿ±ÿ¡ÿ¦ÿ£ÿ£ÿªÿ¬ÿ©ÿ¦ÿ ÿ§ÿµÿ£ÿ°ÿ²ÿ¢ÿ£ÿ®ÿ¥ÿ¨ÿ«ÿ³ÿ¿ÿ³ÿ¨ÿ­ÿ®ÿ¥ÿ°ÿ½ÿ³ÿ²ÿ¤ÿ­ÿ­ÿ¥ÿ£ÿÿ¥ÿµÿ¬ÿ·ÿÄÿ²ÿÿ ÿ ÿ¢ÿ²ÿ²ÿ§ÿ±ÿ´ÿ°ÿ¯ÿ³ÿºÿ³ÿ¸ÿºÿ¹ÿ·ÿªÿ¸ÿ¶ÿ°ÿ¥ÿÿ´ÿ¦ÿ¯ÿÿ¢ÿ¤ÿ©ÿ¥ÿ¢ÿ±ÿ­ÿ­ÿ­ÿ«ÿµÿ²ÿ©ÿ®ÿ²ÿÿ¿ÿ´ÿ«ÿ©ÿ¡ÿ¥ÿ¯ÿ¯ÿ©ÿ©ÿ«ÿ­ÿ²ÿ¨ÿ§ÿ«ÿ®ÿµÿ²ÿ¤ÿ§ÿÿ¥ÿ¤ÿ¤ÿ«ÿ®ÿ©ÿÿµÿ¥ÿÿ£ÿ«ÿ±ÿ°ÿ®ÿ®ÿ¢ÿ¸ÿªÿ·ÿ»ÿ­ÿÿÿ«ÿ²ÿ³ÿºÿ®ÿ°ÿ±ÿ¯ÿ¬ÿ«ÿ°ÿ¹ÿ¨ÿ¯ÿÿ±ÿ²ÿ·ÿÅÿÁÿ«ÿ¬ÿ«ÿ»ÿ¤ÿ­ÿ§ÿÿ¡ÿ£ÿ¥ÿ±ÿ¾ÿÿ­ÿ±ÿ¬ÿ­ÿ§ÿ£ÿ¬ÿ´ÿµÿ­ÿÿ»ÿ²ÿ¬ÿ¨ÿ¦ÿ®ÿ¹ÿ¶ÿ«ÿÿ¸ÿºÿ¿ÿ»ÿµÿ³ÿ³ÿ½ÿÇÿ¨ÿ¯ÿ³ÿ¯ÿ¯ÿ«ÿ¥ÿªÿ­ÿ£ÿ¤ÿ¯ÿ­ÿ­ÿ¶ÿ¹ÿ±ÿ«ÿ¯ÿ­ÿ¤ÿ­ÿÿ¾ÿ°ÿ¦ÿ­ÿ¹ÿ°ÿ±ÿ½ÿ¸ÿ¬ÿªÿ¯ÿ©ÿ®ÿºÿ­ÿ±ÿ­ÿ¨ÿ¸ÿ¯ÿ°ÿ·ÿ´ÿ¢ÿÿ©ÿ±ÿ¨ÿ£ÿ¦ÿ¦ÿ­ÿ¾ÿ±ÿ²ÿ«ÿ¸ÿ«ÿ¯ÿ¸ÿ«ÿÿÿÿ¯ÿ¡ÿÅÿ¸ÿ«ÿ£ÿ²ÿ¶ÿ­ÿªÿ£ÿªÿ¹ÿÿ¹ÿ­ÿ°ÿ©ÿ®ÿ¶ÿ¯ÿ§ÿ¥ÿ ÿ¤ÿÀÿ¡ÿ«ÿ¦ÿ¦ÿ£ÿ¢ÿ«ÿ´ÿ¶ÿ¦ÿ¥ÿ«ÿ¹ÿ§ÿ³ÿ®ÿ­ÿ´ÿ³ÿ±ÿ°ÿªÿ¼ÿ²ÿ¢ÿ°ÿªÿ¤ÿ²ÿ¶ÿ¾ÿºÿ¦ÿ­ÿ·ÿ­ÿ«ÿ­ÿ¯ÿ¶ÿ­ÿ¯ÿ­ÿ´ÿ¾ÿ¶ÿ¯ÿ¬ÿÿÿÿ¦ÿ«ÿ¨ÿªÿ¨ÿ¦ÿªÿ²ÿ¶ÿ­ÿ¶ÿ±ÿÀÿ·ÿ®ÿ¯ÿ¬ÿªÿ®ÿ©ÿ¥ÿ¹ÿ´ÿ¸ÿ²ÿ³ÿ³ÿ¼ÿ¼ÿ«ÿ¯ÿ¨ÿ¬ÿµÿªÿ¹ÿ¹ÿ¸ÿ²ÿ¹ÿ­ÿ´ÿ´ÿ²ÿ®ÿ·ÿ´ÿ¥ÿªÿ¨ÿ±ÿªÿ²ÿ·ÿÀÿ¹ÿ´ÿ¦ÿ¨ÿ­ÿ­ÿ±ÿ·ÿ»ÿ¶ÿªÿ°ÿ§ÿ©ÿ¡ÿ­ÿ²ÿ°ÿ­ÿªÿ¤ÿ¦ÿµÿ°ÿ²ÿ¨ÿ»ÿ®ÿµÿ®ÿÃÿ¸ÿµÿ³ÿ°ÿ´ÿ´ÿ±ÿ§ÿ°ÿºÿ¸ÿ¨ÿ³ÿ´ÿ¨ÿ¬ÿ·ÿ¶ÿªÿ¦ÿ­ÿ³ÿ½ÿ¥ÿ«ÿ¬ÿ¤ÿ°ÿ«ÿ¦ÿ®ÿ¶ÿ²ÿ®ÿ®ÿ¬ÿ«ÿªÿ«ÿ´ÿÿÁÿµÿ³ÿ¯ÿµÿ¯ÿ­ÿ¸ÿ¹ÿ´ÿ·ÿ¥ÿ¬ÿ±ÿºÿ«ÿ¹ÿ¦ÿ·ÿ¯ÿ¸ÿ¿ÿ²ÿµÿÀÿ¹ÿ²ÿ·ÿ¥ÿÿ¢ÿ«ÿ¯ÿ«ÿ¨ÿ­ÿ­ÿ®ÿ¨ÿ°ÿ³ÿ­ÿ¼ÿ¼ÿ²ÿ¼ÿ¬ÿ¶ÿ³ÿ´ÿªÿ¬ÿ¢ÿ ÿ°ÿ¸ÿ«ÿ£ÿ£ÿ¥ÿ¬ÿ¨ÿ«ÿ¯ÿ¥ÿÿ ÿÄÿ®ÿ£ÿ±ÿ¨ÿ¯ÿ¸ÿµÿ¬ÿÿ£ÿ²ÿÃÿ´ÿ´ÿ¨ÿ³ÿ¬ÿ¤ÿ¬ÿ³ÿ©ÿ ÿÿÿÿ¥ÿªÿÿ©ÿ²ÿ³ÿ¿ÿÿ¨ÿ«ÿ³ÿ²ÿ®ÿ®ÿ´ÿ½ÿ·ÿ­ÿ¬ÿ§ÿ­ÿ¯ÿ«ÿ¦ÿÄÿ´ÿ¶ÿ¦ÿ¦ÿ±ÿ¯ÿ­ÿ±ÿ¸ÿ­ÿ¯ÿ¹ÿ¬ÿ¨ÿ­ÿµÿªÿ ÿ¨ÿ²ÿºÿ»ÿµÿÈÿ½ÿ¬ÿ­ÿ·ÿ¹ÿ¬ÿ­ÿ¹ÿ²ÿ³ÿ³ÿ±ÿ®ÿ¬ÿ¶ÿ¥ÿ²ÿ°ÿ¼ÿ±ÿªÿªÿªÿ¶ÿ´ÿ®ÿ¬ÿ¦ÿ²ÿ±ÿ¥ÿ¹ÿÆÿ¿ÿ¤ÿ«ÿ¶ÿºÿªÿ¨ÿºÿºÿ£ÿ®ÿ¶ÿ¨ÿÿ¨ÿ¯ÿ¨ÿ®ÿ¥ÿ¥ÿ¶ÿ²ÿ¥ÿ¦ÿÿ¢ÿ¨ÿ¥ÿ¡ÿ¦ÿ²ÿ«ÿ£ÿ¢ÿ¡ÿ¨ÿ¦ÿÿÿ ÿ¦ÿ¡ÿÿÿÿ¡ÿ¶ÿ±ÿ¥ÿ§ÿµÿ¦ÿÿÿÿ©ÿ¤ÿ ÿ£ÿÿÿÿ¤ÿ«ÿ§ÿ ÿ¯ÿ²ÿ¡ÿÿÿ¬ÿ£ÿ¡ÿ£ÿ¥ÿ´ÿµÿ©ÿ£ÿÿÿÿ¥ÿªÿÿÿÿÿ§ÿÿ­ÿÿ£ÿÿÿ¤ÿ¨ÿªÿ§ÿ¡ÿÿÿÿ£ÿ«ÿ ÿÿÿÿÿ¢ÿ¦ÿ¦ÿ¥ÿ¨ÿÿÿ­ÿ§ÿ¨ÿ«ÿÿÿ¦ÿÿÿ¤ÿ£ÿÿ¨ÿ¨ÿ¨ÿ¦ÿ ÿÿÿ©ÿ£ÿÿÿ¢ÿ£ÿ ÿÿÿÿ ÿ¤ÿ¦ÿ¦ÿ³ÿ¶ÿ¢ÿ©ÿ¾ÿ±ÿ®ÿ¤ÿ²ÿªÿ½ÿ®ÿªÿ£ÿÿ°ÿ­ÿ°ÿ§ÿ­ÿ³ÿµÿ®ÿ®ÿ¤ÿ¢ÿ¨ÿªÿ²ÿ³ÿªÿ¨ÿ¬ÿ¯ÿ¬ÿ³ÿ ÿ®ÿ¢ÿ­ÿ­ÿ¯ÿ³ÿ®ÿ°ÿ­ÿÿÿ¤ÿ¨ÿ¬ÿ©ÿ¬ÿ­ÿªÿ¦ÿ¬ÿÀÿºÿ²ÿÿ©ÿ¢ÿÿÿ«ÿ¶ÿ´ÿ«ÿºÿ¯ÿÿ´ÿªÿ ÿ¡ÿºÿ°ÿ¯ÿ©ÿ¦ÿªÿ±ÿ¯ÿ©ÿ­ÿ¤ÿ¥ÿÿªÿ¨ÿºÿ°ÿÿ°ÿ¢ÿªÿ¨ÿ±ÿ²ÿ¸ÿÿ´ÿªÿ¢ÿ±ÿ¹ÿ«ÿ­ÿ­ÿ¡ÿ¯ÿ¹ÿ¦ÿ¦ÿ³ÿ«ÿ¨ÿ¦ÿ­ÿ¬ÿ®ÿ¤ÿ¬ÿÿ¨ÿÿÿÿ²ÿ±ÿ·ÿ±ÿ±ÿªÿ²ÿ¹ÿ´ÿÿ¢ÿ¹ÿ¶ÿ¯ÿ²ÿ¤ÿÿ­ÿ­ÿ³ÿ¦ÿ ÿ£ÿ»ÿ®ÿ¤ÿ­ÿ±ÿÿ²ÿ£ÿ¤ÿ¥ÿ©ÿ¿ÿµÿÇÿÃÿ®ÿÁÿªÿ¨ÿ¢ÿ®ÿºÿ¯ÿ±ÿ°ÿ¨ÿ¬ÿ«ÿ¯ÿµÿ²ÿ´ÿ¶ÿµÿ®ÿ¼ÿªÿªÿ±ÿ¶ÿ´ÿ¥ÿ¯ÿ®ÿ¤ÿÿ«ÿ­ÿÿªÿµÿºÿ±ÿ¡ÿ¤ÿ¥ÿ¥ÿ°ÿ¯ÿ¯ÿ·ÿ³ÿ±ÿ®ÿ¨ÿ­ÿ¨ÿ¡ÿ­ÿ¯ÿÿÿ±ÿ¶ÿÿ³ÿ¨ÿ¯ÿ­ÿ¤ÿÿªÿÿÿÿ©ÿ«ÿ£ÿ ÿªÿÿÿ¥ÿ¢ÿ¨ÿ­ÿ¯ÿ¬ÿÿ¡ÿ¬ÿ¤ÿ¢ÿ¡ÿ¡ÿÿÿ¥ÿ¡ÿ£ÿ©ÿ¤ÿ®ÿÿ¡ÿÿÿÿÿ­ÿÿÿ¨ÿ¡ÿ¡ÿÿ¯ÿ ÿ¡ÿ©ÿ­ÿ¬ÿ ÿÿ ÿ¦ÿ¯ÿ®ÿ«ÿ¡ÿ¦ÿ­ÿÿÿ¬ÿ¨ÿ ÿ¤ÿ¢ÿªÿÿ±ÿÿ±ÿ²ÿ±ÿ®ÿ¹ÿÿÿ¯ÿ³ÿ¼ÿ¿ÿÿ¤ÿ³ÿ±ÿ°ÿ¯ÿ­ÿ¦ÿ¬ÿ¼ÿ·ÿ«ÿªÿ©ÿ°ÿ±ÿ®ÿ¡ÿÿ ÿ®ÿ¢ÿ¥ÿ­ÿ·ÿ©ÿ±ÿ¼ÿ¬ÿµÿ¨ÿ·ÿ­ÿ¼ÿ´ÿ¬ÿ©ÿ¢ÿ¥ÿ¢ÿ±ÿ¥ÿ°ÿ«ÿ´ÿ¯ÿ§ÿ¡ÿ¯ÿ­ÿ¢ÿ£ÿ­ÿ®ÿ«ÿ£ÿ¤ÿ¨ÿÿÿÿ²ÿ¨ÿÿ¢ÿ ÿÿÿÿÿ ÿÿzÿÿÿÿ¨ÿµÿÿ¥ÿyÿÿÿÿÿÿ|ÿÿÿÿÿÿÿÿÿ ÿÿzÿÿÿÿÿÿÿÿÿÿÿÿ¦ÿÿ{ÿxÿÿ}ÿ©ÿ¢ÿ ÿÿÿÿÿÿÿ¬ÿÿÿÿÿÿÿÿÿÿÿÿªÿ¥ÿÿÿ ÿ¡ÿÿÿ¢ÿªÿ©ÿ©ÿ£ÿÿ¥ÿ¥ÿ¦ÿ¯ÿ®ÿ¦ÿ­ÿ±ÿ¨ÿÿÿªÿ¥ÿ£ÿ«ÿ®ÿµÿÿ¤ÿ«ÿÿªÿÿ«ÿ­ÿ¸ÿ´ÿ¹ÿ¬ÿ³ÿ¤ÿ®ÿ­ÿ¸ÿ¶ÿ­ÿ¯ÿ®ÿªÿªÿ©ÿ§ÿ±ÿ¶ÿ­ÿ¦ÿ¨ÿ«ÿ¯ÿ³ÿ¯ÿ¬ÿ©ÿ©ÿ¶ÿ®ÿ¡ÿ«ÿ¶ÿÿ­ÿ°ÿ­ÿªÿ­ÿ¢ÿ¡ÿ§ÿ¯ÿ ÿ§ÿ´ÿÿªÿ­ÿ«ÿ£ÿ¾ÿ¹ÿ²ÿ±ÿ¯ÿ¦ÿ©ÿ»ÿ²ÿªÿ©ÿ§ÿ«ÿ°ÿ¯ÿ«ÿ¬ÿ¥ÿ¢ÿ±ÿµÿ¯ÿ³ÿ³ÿ«ÿ¬ÿÿ ÿ²ÿµÿ­ÿ±ÿÃÿÅÿ©ÿÿ¸ÿ®ÿ¦ÿ½ÿ£ÿ«ÿ¹ÿ­ÿ®ÿÊÿªÿ¦ÿªÿ¦ÿ±ÿ²ÿªÿ´ÿ¤ÿ¯ÿ°ÿ±ÿ§ÿ«ÿ«ÿ¨ÿ¨ÿµÿ°ÿ¢ÿ¦ÿ²ÿÿÿ§ÿªÿ´ÿ®ÿ¤ÿ¦ÿ­ÿ¶ÿ§ÿÿÿ¡ÿ¤ÿÿ ÿ¦ÿ¹ÿ¸ÿÿ¥ÿªÿ¢ÿªÿ£ÿ­ÿ»ÿºÿªÿ¤ÿ³ÿ«ÿ±ÿ¦ÿ¨ÿ¤ÿ«ÿ¬ÿ£ÿÿ¤ÿ¯ÿ¬ÿ©ÿ ÿ ÿ­ÿ¥ÿÿÿ¤ÿ¬ÿ¬ÿ©ÿ±ÿ±ÿ©ÿ½ÿ¸ÿÿ¤ÿ°ÿ¥ÿµÿ³ÿ¤ÿ¨ÿÿ©ÿ©ÿ§ÿ¥ÿ©ÿÿÁÿ¡ÿÿ¸ÿ±ÿ¦ÿ´ÿ²ÿ¾ÿªÿ¥ÿÿ­ÿ¬ÿ®ÿµÿ¢ÿ±ÿµÿ©ÿÿ²ÿ®ÿ¥ÿ¬ÿ¬ÿ·ÿ·ÿ®ÿ­ÿ§ÿ¡ÿ¢ÿ¨ÿ¬ÿ´ÿ¸ÿ¯ÿ¼ÿ®ÿ©ÿ¬ÿ£ÿ©ÿ­ÿ¤ÿ¦ÿ®ÿ®ÿ ÿªÿ¢ÿ¹ÿ ÿÿ­ÿ®ÿÿÿÿ¦ÿ«ÿ´ÿ§ÿ¡ÿ±ÿ´ÿ©ÿ©ÿ¦ÿ¥ÿ­ÿ±ÿ©ÿ¯ÿ¬ÿ¬ÿ²ÿ²ÿ¶ÿ¬ÿÿ¨ÿ¯ÿ¬ÿªÿ¡ÿÿ§ÿ¸ÿºÿ³ÿ©ÿ¤ÿÿ°ÿ¯ÿ¾ÿ´ÿ¤ÿÿ¹ÿ±ÿ­ÿ¢ÿ¿ÿÿ±ÿ¢ÿ©ÿ«ÿÿ¬ÿ´ÿ¸ÿ´ÿ¤ÿÿ©ÿ¦ÿ­ÿºÿ©ÿ¡ÿ®ÿ¯ÿ³ÿ²ÿ¨ÿ£ÿ¤ÿÿÿ¶ÿºÿ¯ÿ±ÿ¨ÿ®ÿ¤ÿµÿ ÿ ÿ¼ÿ­ÿ°ÿ©ÿ¾ÿ¿ÿ°ÿªÿµÿ½ÿ¨ÿ¥ÿ´ÿ¨ÿ¤ÿ¨ÿ¬ÿ»ÿ¦ÿºÿÂÿ´ÿ¡ÿÿ§ÿ¹ÿÄÿÄÿ¼ÿ³ÿ­ÿÿ¡ÿ­ÿ¬ÿ¯ÿ²ÿ´ÿ¯ÿÿÿ ÿºÿ»ÿ¬ÿ®ÿ¬ÿ¤ÿ©ÿ¨ÿ¨ÿ¤ÿ²ÿ¾ÿ©ÿ§ÿÿ¦ÿ²ÿ·ÿ´ÿ´ÿÁÿ¬ÿ­ÿ½ÿµÿ£ÿªÿ«ÿ§ÿ²ÿ­ÿ¨ÿ©ÿªÿ´ÿ³ÿ¤ÿ¤ÿ¨ÿ¢ÿ¡ÿ¥ÿ®ÿ¼ÿ£ÿ¨ÿ¯ÿ§ÿªÿ ÿ¬ÿ¯ÿ§ÿ«ÿÿ¯ÿ®ÿ±ÿªÿ¡ÿÿ§ÿÿ ÿÿÿ ÿÿÿÿÿÿÿÿÿÿÿÿ£ÿÿÿlÿwÿÿÿÿ¥ÿÿÿqÿÿÿÿ¢ÿÿÿ ÿÿÿÿwÿÿÿÿÿÿÿÿÿÿÿÿÿÿÿÿÿÿÿ ÿ ÿÿÿÿÿÿÿÿ§ÿ£ÿ¡ÿÿÿ£ÿÿ¤ÿÿ¨ÿÿÿÿ¥ÿ®ÿ©ÿ¶ÿ©ÿªÿ¢ÿ£ÿ±ÿªÿ®ÿªÿ§ÿ¦ÿ ÿ«ÿ ÿ ÿ½ÿ´ÿ¤ÿ©ÿ´ÿ©ÿ­ÿ§ÿ©ÿ¬ÿ©ÿ¼ÿÿÄÿÅÿÿ½ÿ¹ÿ¶ÿ­ÿÿÿ ÿ°ÿ¹ÿ±ÿ¦ÿ¥ÿµÿ®ÿ«ÿ¬ÿ°ÿ¨ÿ¦ÿ®ÿ´ÿ¶ÿ®ÿ©ÿ¨ÿ¥ÿÿ¥ÿ¤ÿ ÿÿÿ|ÿÿÿÿÿ´ÿ³ÿ¡ÿÿíý÷ôÿûÿÿÿÿ ÿªÿ¥ÿ¡ÿ®ÿ·ÿ³ÿ±ÿ­ÿ¦ÿºÿÍÿ¶ÿ±ÿ¬ÿ«ÿÿ­ÿ²ÿ¹ÿ£ÿ©ÿ£ÿºÿ©ÿ¶ÿ²ÿ±ÿ¬ÿ«ÿÿ°ÿ¹ÿ³ÿ±ÿ³ÿ³ÿ²ÿ­ÿ­ÿ±ÿ¯ÿ«ÿ§ÿ°ÿ¯ÿ§ÿ¢ÿ¬ÿ·ÿ¬ÿ®ÿ¨ÿ«ÿ¥ÿ¼ÿ©ÿ¶ÿ²ÿ©ÿÿ«ÿ£ÿ©ÿ¥ÿ³ÿ¬ÿ³ÿ¼ÿ±ÿ³ÿ¸ÿµÿ²ÿ­ÿ­ÿ±ÿ²ÿÿ¤ÿ¥ÿ¯ÿ³ÿ®ÿ³ÿ°ÿ¤ÿ¬ÿ­ÿ·ÿ³ÿ©ÿÿ¥ÿ´ÿ´ÿ¬ÿ¤ÿ¦ÿªÿ¥ÿ¤ÿ§ÿ«ÿ´ÿ³ÿ¯ÿµÿ­ÿ±ÿ®ÿ­ÿµÿÿ­ÿÿ¾ÿµÿ½ÿµÿ¤ÿ°ÿ¼ÿ³ÿ°ÿ²ÿ³ÿ³ÿ²ÿ¯ÿ§ÿªÿ±ÿ«ÿªÿ³ÿ¬ÿ£ÿ­ÿÁÿªÿ­ÿ¦ÿ¶ÿµÿÿ³ÿ°ÿ±ÿÿ«ÿÃÿ¶ÿÁÿÄÿ²ÿ¢ÿ¤ÿ³ÿ©ÿªÿ¥ÿ ÿ§ÿ¤ÿÿÿ³ÿ·ÿ¯ÿ®ÿ¹ÿ´ÿ©ÿ¦ÿ­ÿªÿ¤ÿ©ÿªÿ¦ÿÿÿ¨ÿ¥ÿ³ÿ¯ÿµÿ·ÿ¥ÿ¢ÿ²ÿ®ÿ¸ÿ¨ÿ¶ÿ±ÿ©ÿ­ÿ¬ÿ©ÿ³ÿ±ÿ¥ÿ¬ÿ¤ÿªÿ¸ÿ¡ÿ¥ÿ½ÿ¡ÿ°ÿ´ÿ¯ÿ³ÿÀÿ¥ÿ­ÿ¨ÿÀÿ°ÿÿ©ÿ«ÿ©ÿ«ÿ­ÿ³ÿ±ÿ«ÿªÿ¬ÿ«ÿ¥ÿ©ÿ»ÿ«ÿ§ÿµÿ±ÿ³ÿÿºÿµÿªÿ¹ÿ£ÿ¯ÿ¦ÿ¥ÿ§ÿ§ÿ£ÿ£ÿ«ÿ²ÿ´ÿ©ÿÿÿ¨ÿ¯ÿÿ®ÿ»ÿ¨ÿ°ÿ¤ÿ¦ÿÁÿ­ÿ¦ÿ¬ÿ¨ÿ®ÿ³ÿ©ÿÿ¡ÿ¨ÿ¥ÿ«ÿ©ÿÿÿ´ÿÁÿ¢ÿ¦ÿ¼ÿ¤ÿÿÿ§ÿ¤ÿÿÿÿ¡ÿÿÿ ÿ©ÿ«ÿÿ¡ÿ¯ÿ®ÿ¥ÿÿÿ¡ÿÿÿÿ¢ÿÿÿÿ¡ÿÿ¡ÿªÿ¦ÿÿÿ°ÿÿÿÿªÿÿÿÿÿ©ÿÿÿÿÿÿÿ¤ÿ£ÿ¢ÿ­ÿÿÿ¥ÿ¤ÿ¦ÿ¬ÿªÿ¥ÿ¢ÿÿ¦ÿ ÿÿ¥ÿ®ÿ«ÿ ÿ¨ÿ²ÿ¤ÿ·ÿ¢ÿ³ÿ ÿ§ÿ¨ÿ¬ÿ§ÿ°ÿ¦ÿ¥ÿ¬ÿ¦ÿ¥ÿ«ÿ¬ÿ¯ÿÿ¡ÿ¨ÿ¬ÿ ÿÿ¤ÿ©ÿ­ÿ·ÿ©ÿ­ÿ¬ÿ¡ÿÿ¢ÿ¯ÿ«ÿ¢ÿÿµÿ®ÿ¨ÿ´ÿ¥ÿ¨ÿ±ÿ®ÿ±ÿ§ÿ¡ÿ¤ÿ£ÿ¦ÿ«ÿ«ÿªÿ¤ÿÿ²ÿ ÿ³ÿ¿ÿªÿ°ÿªÿ¬ÿ£ÿ¥ÿ«ÿ°ÿ¸ÿ²ÿ«ÿ©ÿ°ÿÿ·ÿ·ÿ¬ÿ·ÿ¶ÿµÿ±ÿ±ÿ¬ÿ«ÿ¦ÿÿ®ÿ½ÿ­ÿ¦ÿ³ÿÀÿ¥ÿµÿ­ÿºÿ¬ÿ¯ÿÀÿ³ÿ­ÿ°ÿ§ÿ¨ÿ¯ÿ·ÿ½ÿ¶ÿ¾ÿ²ÿ»ÿ´ÿ½ÿ³ÿ®ÿ´ÿ¸ÿ´ÿµÿ·ÿ®ÿµÿ¹ÿÿÿ¹ÿÁÿ¢ÿ²ÿÁÿ°ÿ¨ÿ«ÿªÿ°ÿ¿ÿ¼ÿ©ÿºÿ§ÿ¯ÿ¥ÿ¹ÿ´ÿ°ÿ®ÿ¬ÿ´ÿ»ÿµÿ±ÿ¾ÿ¾ÿ¹ÿÄÿ ÿ®ÿÿ¡ÿ³ÿ½ÿ¾ÿ¸ÿ¸ÿ¼ÿ»ÿ¹ÿ´ÿ«ÿ²ÿ«ÿ¨ÿ©ÿ¹ÿ¯ÿ²ÿºÿ³ÿ§ÿ§ÿªÿ«ÿ»ÿºÿ³ÿ©ÿ«ÿÀÿ¼ÿ¡ÿ¥ÿ®ÿªÿ£ÿ©ÿ°ÿªÿ°ÿ½ÿµÿ°ÿ´ÿ·ÿ¦ÿ®ÿ¦ÿ¬ÿ¹ÿ¹ÿ±ÿ¨ÿ»ÿ°ÿ¯ÿ´ÿ²ÿ¼ÿ¬ÿ®ÿ®ÿ³ÿ²ÿ³ÿºÿµÿ«ÿ°ÿ¥ÿ½ÿ¹ÿ°ÿ©ÿ»ÿ¸ÿ¦ÿ¢ÿ¬ÿ»ÿÃÿ«ÿ«ÿ£ÿ«ÿ¿ÿ¯ÿ¦ÿ«ÿ°ÿ³ÿ³ÿ³ÿ½ÿÀÿ»ÿ©ÿ¿ÿ¹ÿ±ÿ¬ÿÿ«ÿºÿ»ÿ´ÿ¸ÿÆÿ¸ÿ¶ÿ¹ÿ¦ÿÀÿµÿµÿÆÿ¼ÿªÿ®ÿ±ÿªÿ«ÿ¯ÿ¯ÿÿºÿÄÿ±ÿ¬ÿ®ÿ´ÿ¶ÿ«ÿ°ÿÂÿ³ÿ»ÿ¤ÿ£ÿ¯ÿµÿ½ÿºÿ¯ÿ¬ÿ´ÿ­ÿ­ÿ°ÿ¶ÿ®ÿ°ÿªÿµÿµÿ®ÿ¯ÿ³ÿ³ÿÿÿ«ÿªÿ®ÿ·ÿ²ÿµÿ¯ÿ¤ÿ­ÿºÿ­ÿ¬ÿ¡ÿÿ­ÿ¹ÿ¬ÿªÿ¨ÿÿ ÿ¾ÿ»ÿºÿ¸ÿÆÿ½ÿ½ÿºÿ¶ÿ³ÿ²ÿ¶ÿºÿ£ÿ¦ÿ®ÿ«ÿ²ÿ¶ÿ±ÿ°ÿ®ÿªÿªÿÿ¯ÿ±ÿ½ÿ²ÿ¨ÿ¯ÿ¶ÿ®ÿªÿ³ÿ¶ÿµÿ£ÿ©ÿ³ÿ®ÿ¬ÿ¥ÿ¬ÿ¼ÿ¼ÿºÿÇÿ§ÿºÿ°ÿÿÿ£ÿµÿ²ÿ§ÿ¯ÿ¬ÿ§ÿ¸ÿ¶ÿ·ÿ»ÿ¯ÿ©ÿ±ÿ´ÿ¨ÿ¥ÿÿ°ÿ¿ÿ­ÿ¬ÿ³ÿ·ÿ½ÿ¼ÿ¬ÿ¯ÿ¼ÿ¸ÿ¤ÿ©ÿ®ÿ¬ÿ´ÿ¾ÿ¶ÿ¦ÿ¥ÿ§ÿÿ°ÿ³ÿ¨ÿ¦ÿ¨ÿ©ÿ²ÿÿ§ÿ¸ÿ³ÿ±ÿºÿ¸ÿ¬ÿ§ÿ¶ÿÄÿ«ÿ±ÿµÿ¯ÿµÿºÿ±ÿ ÿÿ­ÿ¯ÿ¨ÿ²ÿµÿ¯ÿ±ÿ±ÿ¬ÿªÿªÿ±ÿ¥ÿ¨ÿ±ÿ±ÿ­ÿ·ÿÂÿ´ÿ¤ÿ¤ÿ¸ÿ«ÿ¹ÿ°ÿ¥ÿ¦ÿ ÿÿtÿÿFþÏü_üÝýDÿÿ§ÿ®ÿÿ²ÿ·ÿ¬ÿ­ÿªÿªÿ­ÿ¤ÿ¤ÿ´ÿ¤ÿ©ÿ¯ÿ¨ÿ¢ÿ§ÿ´ÿ³ÿ¨ÿ·ÿ¶ÿ¬ÿ¥ÿ®ÿ®ÿ¨ÿ¯ÿ´ÿ¨ÿ¤ÿ¬ÿ³ÿ¤ÿªÿµÿ¦ÿ®ÿ»ÿÄÿ°ÿ±ÿ©ÿ°ÿ³ÿ¤ÿ¦ÿ³ÿ¸ÿ¥ÿ©ÿ¶ÿµÿ®ÿ­ÿ¯ÿ®ÿ²ÿ²ÿ³ÿ¬ÿ®ÿÿ©ÿµÿ´ÿ¬ÿÿÿÿ¡ÿ§ÿ°ÿ¯ÿªÿ¨ÿ­ÿ§ÿ²ÿ­ÿ¬ÿ¹ÿ·ÿ¢ÿÿ ÿÿÿ°ÿªÿ²ÿ¯ÿ¥ÿ«ÿ·ÿ©ÿ«ÿ§ÿªÿ¶ÿ²ÿ©ÿ«ÿ¯ÿ¢ÿÿ¯ÿ¨ÿ£ÿ¸ÿ©ÿ¦ÿ²ÿ©ÿ®ÿ©ÿ¯ÿ§ÿ¡ÿÿ¤ÿ±ÿ±ÿªÿ­ÿ¥ÿ¯ÿ¬ÿÿ¤ÿªÿ©ÿ­ÿ¶ÿ²ÿ¸ÿ´ÿ®ÿ¦ÿªÿ²ÿ²ÿ­ÿ±ÿ¸ÿ©ÿ·ÿ¸ÿºÿ´ÿ¦ÿÿ ÿ¦ÿ·ÿ°ÿ¬ÿ±ÿ§ÿ¥ÿÿÿ¦ÿ«ÿ®ÿ¼ÿ£ÿ¬ÿ ÿ¢ÿ¬ÿ«ÿ§ÿ°ÿ¹ÿ±ÿÿ´ÿ´ÿ³ÿªÿ©ÿªÿªÿ±ÿ­ÿ±ÿÿ¶ÿ¸ÿµÿ½ÿ»ÿ¹ÿ¼ÿ²ÿºÿ²ÿ¯ÿªÿ´ÿ¬ÿ¬ÿ¬ÿ¤ÿ¡ÿ¥ÿ¥ÿµÿ©ÿ«ÿ·ÿ­ÿ§ÿ¦ÿ°ÿ´ÿ¨ÿºÿ²ÿ¢ÿ¹ÿ®ÿ²ÿ±ÿ°ÿ·ÿ¿ÿ¶ÿ©ÿ§ÿ¦ÿ¡ÿ¨ÿ±ÿ©ÿ±ÿ±ÿ¦ÿ³ÿ»ÿ³ÿ»ÿ»ÿ§ÿ¥ÿ©ÿ²ÿ¹ÿ»ÿ½ÿ¸ÿ£ÿ²ÿ³ÿ«ÿ§ÿ±ÿ´ÿ°ÿ±ÿªÿ¡ÿµÿ¨ÿÿ±ÿ³ÿ±ÿ ÿÿ¬ÿ²ÿ«ÿ­ÿ°ÿ°ÿ¯ÿ¡ÿ¬ÿ©ÿ¯ÿ³ÿµÿ»ÿ¹ÿ«ÿªÿ¤ÿ¡ÿÎÿ¸ÿ¡ÿÿ¢ÿ¯ÿµÿ«ÿ¤ÿ¤ÿªÿ³ÿ²ÿ³ÿ­ÿ°ÿªÿ«ÿ­ÿ¤ÿ£ÿ´ÿ¯ÿÄÿ°ÿÿ¤ÿªÿ«ÿºÿ¸ÿ°ÿ´ÿ·ÿ½ÿ¨ÿ­ÿÿ£ÿªÿºÿ¼ÿ¯ÿ¬ÿ¸ÿ³ÿÿ°ÿªÿÿ­ÿ§ÿÿ²ÿ­ÿ¥ÿ®ÿªÿÿ¨ÿ¶ÿ¯ÿ¼ÿ­ÿ¸ÿ¸ÿ¶ÿ´ÿ¦ÿ£ÿ°ÿ¯ÿ©ÿ¿ÿÅÿ¶ÿ«ÿÈÿ½ÿ¬ÿ°ÿ·ÿÅÿ½ÿ¦ÿ¡ÿ¤ÿ¯ÿ»ÿµÿ­ÿµÿ¥ÿ¬ÿ¬ÿ¬ÿ­ÿ²ÿ¶ÿ¯ÿ£ÿ ÿÃÿ¡ÿÿ³ÿ±ÿÿµÿ¹ÿ­ÿ«ÿ§ÿªÿÁÿÀÿÁÿ®ÿµÿ©ÿ¢ÿ¤ÿ®ÿµÿ¬ÿ¬ÿ¸ÿ³ÿ¡ÿ¨ÿ¯ÿ£ÿÀÿÿÀÿ±ÿ®ÿ´ÿ¸ÿ¼ÿ¸ÿ¯ÿªÿ­ÿ½ÿ¯ÿ¸ÿµÿ¹ÿ§ÿªÿ¯ÿ¨ÿ¨ÿ²ÿ²ÿ«ÿ¨ÿ¦ÿ¯ÿ¸ÿ«ÿ¯ÿºÿ¬ÿ·ÿ³ÿ¦ÿªÿ¼ÿÃÿ²ÿ¨ÿ·ÿ¶ÿ°ÿ¥ÿ·ÿ®ÿ¶ÿ®ÿµÿ°ÿ§ÿ©ÿ®ÿ±ÿ´ÿºÿ½ÿ»ÿ¬ÿ³ÿ·ÿ²ÿ±ÿ³ÿ­ÿ°ÿ¹ÿ¼ÿ®ÿ«ÿ·ÿµÿ«ÿ­ÿ®ÿ«ÿ§ÿ«ÿ³ÿ´ÿ¯ÿ¦ÿ©ÿ®ÿ±ÿ³ÿ¶ÿ³ÿªÿ¦ÿ¢ÿÿÿ°ÿ©ÿ¬ÿ£ÿ²ÿ®ÿÿ¤ÿµÿ³ÿ¯ÿ«ÿ©ÿ°ÿ¤ÿ¯ÿºÿÿÿ¤ÿ®ÿ¨ÿ­ÿ¾ÿ¹ÿµÿ³ÿµÿ¾ÿ¶ÿ´ÿ³ÿµÿ®ÿ½ÿ¬ÿ ÿ§ÿ°ÿ±ÿ­ÿ£ÿ¤ÿ¦ÿ£ÿ¥ÿ­ÿ±ÿ ÿ¨ÿ²ÿ¨ÿ¼ÿÿ¨ÿÿÿ¶ÿºÿ²ÿ¯ÿ¶ÿ»ÿºÿ´ÿ¬ÿ°ÿ¬ÿ®ÿ®ÿºÿ®ÿ§ÿ­ÿ¶ÿ·ÿ¯ÿ­ÿ®ÿ°ÿ°ÿ¸ÿ½ÿ¨ÿ£ÿ¹ÿ¡ÿªÿ®ÿªÿ¼ÿ¸ÿ ÿ¼ÿ±ÿ±ÿ¸ÿ·ÿ¥ÿÿªÿ¼ÿ»ÿ®ÿ®ÿ«ÿ®ÿ¹ÿ¥ÿ°ÿ¹ÿ®ÿ²ÿ½ÿ­ÿ­ÿ±ÿ¨ÿ¯ÿ¶ÿ²ÿ³ÿ¾ÿÁÿªÿ£ÿÿ¨ÿ¯ÿ¯ÿ«ÿ¡ÿ¨ÿ¿ÿ»ÿ­ÿ¬ÿ¨ÿ°ÿ¿ÿ´ÿÿ¡ÿ²ÿ±ÿ±ÿ§ÿ£ÿ²ÿ©ÿÿ¡ÿÿÿÿÿ§ÿ³ÿªÿÿÿÿÿ´ÿ¸ÿ¦ÿÿÿ ÿÿÿÿ¨ÿ ÿ½ÿºÿ²ÿ¡ÿ­ÿ°ÿ­ÿÿÿ®ÿ¯ÿªÿ®ÿ¢ÿ¢ÿ ÿÿ§ÿ ÿ¯ÿÿ¢ÿÿ¦ÿ²ÿÿÿªÿ«ÿ£ÿÿ£ÿ£ÿÿÿÿ©ÿ¢ÿ¦ÿÿÿ¯ÿÿ¨ÿ¦ÿªÿ¤ÿ¨ÿÿÿ¡ÿÿ¤ÿ«ÿ¨ÿ¡ÿÿÿÿ§ÿ¨ÿ£ÿÿÿ¢ÿÿÿÿÿÿÿÿ ÿÿÿÿÿ¥ÿÿÿÿ®ÿ¡ÿÿ¢ÿÿÿ«ÿÿÿÿ ÿÿ£ÿÿÿ¦ÿ ÿ¤ÿÿÿÿ ÿ£ÿÿ¡ÿ¸ÿ©ÿÿ¹ÿ¾ÿ¯ÿªÿ£ÿ°ÿ²ÿ ÿèÿ«ÿ­ÿµÿ³ÿ«ÿÿÿ§ÿ§ÿ³ÿ¹ÿ¬ÿªÿ³ÿ­ÿ¯ÿ´ÿ¨ÿ¯ÿ°ÿ³ÿ¤ÿ§ÿÿ¬ÿ¥ÿ±ÿªÿ¦ÿ¯ÿ±ÿªÿ¥ÿ¥ÿ¦ÿÿ©ÿ¼ÿ¾ÿ³ÿ¬ÿ±ÿªÿÿ¥ÿ®ÿ¾ÿ¶ÿ©ÿ®ÿÿ°ÿ«ÿ¦ÿ°ÿ¢ÿ¨ÿ¹ÿ£ÿ·ÿ¸ÿ¤ÿÿ©ÿ§ÿ«ÿ¤ÿÿ£ÿ¥ÿ©ÿªÿªÿ¦ÿ¨ÿ¤ÿ§ÿ©ÿµÿ¯ÿ±ÿ·ÿ«ÿ­ÿ¨ÿ³ÿ¢ÿ§ÿ®ÿ«ÿºÿ¤ÿ£ÿªÿ§ÿ²ÿ²ÿ«ÿ©ÿªÿ¦ÿ¡ÿ¨ÿ¬ÿ¦ÿ¦ÿ«ÿ¡ÿ¯ÿ²ÿ½ÿÿ®ÿ¢ÿ¤ÿ¶ÿ¯ÿ¼ÿÂÿ´ÿ¶ÿ¬ÿ·ÿ¦ÿªÿ¢ÿ¦ÿ¯ÿ¯ÿ¦ÿ£ÿ«ÿ­ÿ¨ÿªÿµÿ¨ÿ£ÿÿ­ÿ§ÿ¢ÿ³ÿÄÿ§ÿ¯ÿ¢ÿ«ÿ³ÿ¡ÿºÿµÿ©ÿ¤ÿ¬ÿ¸ÿ¸ÿ±ÿ³ÿ²ÿ°ÿ­ÿ®ÿ¤ÿ¤ÿ²ÿ­ÿ±ÿ»ÿµÿ¶ÿ¶ÿ­ÿ¯ÿÁÿ¦ÿ¤ÿ¸ÿ¢ÿ§ÿ¥ÿ¬ÿ¯ÿ²ÿ®ÿÆÿ³ÿÿ°ÿ­ÿ¯ÿ©ÿ£ÿ§ÿ°ÿµÿ»ÿ°ÿ³ÿÃÿµÿ°ÿ¸ÿºÿ´ÿ®ÿ´ÿµÿ´ÿ°ÿªÿ¯ÿÿ¾ÿ¶ÿ®ÿ¯ÿÿ©ÿµÿ½ÿÁÿ«ÿ¸ÿ­ÿ¥ÿ¨ÿªÿ¶ÿÿÿ¦ÿÿÿªÿ°ÿ¢ÿÿ¦ÿ®ÿ°ÿ«ÿ¬ÿÿ¢ÿÿÿ ÿÿ§ÿ©ÿ¤ÿÿÿ¯ÿ¦ÿÿ¤ÿÿÿÿÿÿ ÿÿ°ÿ¦ÿ¥ÿ¥ÿÿ¨ÿ¨ÿ¢ÿ¥ÿÿ¡ÿ­ÿ¨ÿ¢ÿÿ¢ÿ¦ÿ©ÿ±ÿ¦ÿ£ÿ­ÿ¬ÿ­ÿ¬ÿ­ÿÿÿ£ÿÿÿ¦ÿ ÿ³ÿ°ÿÿ©ÿ­ÿµÿ©ÿÿ¥ÿªÿ¨ÿ¤ÿÿ«ÿ¤ÿÿÿ ÿ©ÿ¬ÿ«ÿ«ÿªÿ¤ÿ¥ÿ¬ÿªÿÿ²ÿ³ÿ©ÿªÿÆÿ¨ÿ«ÿ¨ÿªÿ«ÿ±ÿ°ÿ¬ÿ¦ÿ ÿ©ÿ®ÿ½ÿªÿ«ÿ¬ÿµÿ¯ÿ«ÿ£ÿ²ÿ³ÿ¨ÿ¦ÿ¥ÿ¦ÿ¡ÿÿ¡ÿ«ÿÿ£ÿ¦ÿ£ÿ£ÿÿ§ÿÿÿ©ÿ©ÿÿ¡ÿÿ}ÿÿÿÿÿÿ«ÿÿÿÿÿÿ§ÿÿÿ¥ÿ¡ÿÿÿÿÿÿÿÿÿÿÿÿyÿ~ÿÿÿÿÿÿÿÿ¢ÿÿÿxÿÿÿÿ¥ÿÿÿÿÿÿÿÿ¨ÿ¦ÿÿ¡ÿ¡ÿÿÿÿÿÿ¥ÿ ÿ¥ÿÿÿÿ¢ÿ®ÿ«ÿ¨ÿ®ÿ±ÿ£ÿÿ¨ÿ¯ÿ¬ÿ§ÿ¡ÿ¥ÿ«ÿªÿ³ÿ¶ÿ¯ÿ£ÿ¦ÿ¦ÿÿ¢ÿ©ÿ§ÿ©ÿ¯ÿ¯ÿ¥ÿ«ÿ­ÿ°ÿºÿ¹ÿ´ÿ°ÿ¬ÿ«ÿ³ÿ£ÿ¯ÿ·ÿºÿ´ÿ¥ÿ©ÿ´ÿ¦ÿ¥ÿ¨ÿ¤ÿ­ÿ¯ÿ¢ÿ£ÿ¨ÿ§ÿ©ÿªÿ¯ÿ©ÿ ÿ¯ÿ°ÿ¥ÿ¡ÿ³ÿ¸ÿÿ°ÿ¶ÿ¨ÿ¾ÿ¸ÿ°ÿ«ÿ³ÿ·ÿ¨ÿ²ÿ¼ÿÿÿÿ³ÿÿ¨ÿ»ÿºÿ¤ÿªÿ­ÿ¬ÿ¸ÿ­ÿ³ÿ¶ÿ±ÿ¨ÿ©ÿ°ÿ´ÿ³ÿ°ÿ«ÿ¨ÿ§ÿ§ÿ³ÿµÿ§ÿ­ÿ®ÿ¬ÿ¯ÿ·ÿ¯ÿªÿ¦ÿµÿ²ÿ²ÿ°ÿ²ÿÂÿ²ÿ¤ÿ¶ÿ³ÿ¨ÿ­ÿ¸ÿ¯ÿ±ÿÿ­ÿ´ÿ¯ÿ¹ÿ©ÿ¥ÿ´ÿ¤ÿµÿ´ÿ°ÿ±ÿ¹ÿ´ÿ²ÿ«ÿ¨ÿ¼ÿ¾ÿ®ÿ©ÿ¯ÿ±ÿ±ÿªÿ ÿ¯ÿÁÿ°ÿ ÿ±ÿ®ÿ±ÿÿÿ£ÿ´ÿ»ÿ³ÿ°ÿ¬ÿ¼ÿ¯ÿ·ÿ¨ÿÉÿ¸ÿ¶ÿ¶ÿ§ÿ¶ÿ¥ÿÿ·ÿ¥ÿ¤ÿ´ÿ¤ÿ¦ÿ±ÿ°ÿ¤ÿ ÿ¢ÿ©ÿ¶ÿµÿ±ÿ¸ÿ¯ÿ³ÿÁÿ½ÿ²ÿ§ÿ£ÿ¤ÿ©ÿ¯ÿ§ÿ®ÿ»ÿ§ÿ±ÿ¥ÿ«ÿ©ÿÿ¡ÿ¡ÿªÿºÿªÿ±ÿ¯ÿ¬ÿµÿ½ÿ´ÿ°ÿ»ÿ¹ÿ±ÿÀÿ®ÿ ÿ¯ÿ¸ÿ¯ÿªÿ´ÿ¬ÿ¯ÿ¬ÿÿ¬ÿ¶ÿ¬ÿ¢ÿ¦ÿ±ÿ¯ÿ°ÿ´ÿ°ÿªÿªÿ²ÿºÿ¶ÿ·ÿ¹ÿ·ÿµÿ¹ÿµÿ£ÿ­ÿ¸ÿ©ÿ·ÿªÿ´ÿ²ÿ®ÿ¢ÿ¬ÿ£ÿ¶ÿµÿ³ÿ¦ÿÿ¤ÿ®ÿ«ÿ´ÿ²ÿ¦ÿ²ÿ±ÿ®ÿ±ÿ¨ÿ¬ÿ¬ÿ¸ÿ²ÿ¸ÿ´ÿ¬ÿ´ÿºÿ¹ÿµÿ¬ÿ¨ÿ¯ÿ´ÿ®ÿ§ÿ©ÿ¡ÿ²ÿ¯ÿ©ÿ±ÿ¢ÿÿ¬ÿ®ÿ²ÿ®ÿ§ÿÿ¸ÿ¡ÿ¥ÿ¥ÿ¼ÿ¬ÿ«ÿ¤ÿ«ÿ¨ÿÿ®ÿ®ÿ»ÿ±ÿ²ÿÿ­ÿ¬ÿ·ÿ¶ÿ«ÿªÿ´ÿ¸ÿµÿ­ÿ§ÿ¬ÿ®ÿ¤ÿ¥ÿ·ÿ»ÿ­ÿ¥ÿ¬ÿ­ÿ§ÿ·ÿ³ÿ·ÿµÿ¬ÿ³ÿ¨ÿÀÿµÿ«ÿ¶ÿÿµÿ·ÿªÿ¤ÿ¹ÿ»ÿ­ÿ·ÿ»ÿ³ÿ±ÿ¯ÿ·ÿ¦ÿ³ÿ®ÿµÿ¦ÿªÿ¶ÿ·ÿ»ÿ¸ÿ«ÿ±ÿ·ÿ±ÿºÿ¸ÿ­ÿ©ÿÿ±ÿ³ÿ®ÿ°ÿ¾ÿ¼ÿ¢ÿ´ÿ°ÿ«ÿªÿ¯ÿÉÿËÿÿ¨ÿÁÿ·ÿ¶ÿ²ÿ¤ÿºÿ ÿ«ÿ»ÿ¯ÿ¬ÿ©ÿ®ÿªÿ¬ÿ¬ÿªÿ³ÿ¶ÿµÿ°ÿ­ÿ«ÿ©ÿ¥ÿÿÿÿªÿ¥ÿ­ÿ±ÿ¦ÿ°ÿ¬ÿ°ÿ´ÿ¡ÿ«ÿÿ°ÿ£ÿ¾ÿ¢ÿ«ÿÿ¦ÿ¨ÿ­ÿ©ÿ©ÿÿÿÿÿ¢ÿÿÿÿÿÿÿÿÿÿÿÿÿÿÿ©ÿÿÿÿ|ÿÿÿÿÿqÿÿÿ£ÿÿÿÿÿÿzÿ ÿÿÿ©ÿÿÿÿÿÿÿÿÿÿÿÿÿÿÿÿÿÿÿÿÿÿ§ÿÿÿÿÿÿ¤ÿÿµÿÿÿ¢ÿÿ´ÿ ÿ£ÿÿÿ©ÿ´ÿ³ÿ³ÿ´ÿ¥ÿ¬ÿ¸ÿ³ÿ£ÿ¡ÿ­ÿ°ÿ«ÿ¬ÿµÿ±ÿ®ÿ´ÿ¡ÿ¥ÿ«ÿªÿ§ÿ¤ÿÄÿ°ÿ¶ÿ¨ÿ«ÿÈÿ¢ÿÿ£ÿ©ÿ¯ÿ«ÿ¬ÿ®ÿ§ÿªÿ´ÿ¶ÿªÿ¬ÿ©ÿ¨ÿ¦ÿ¥ÿ«ÿ£ÿÿ©ÿ¨ÿÿÿÿlÿÿëþ¼þ
ÿmÿÿÿÿ©ÿ­ÿÿÿ,û÷ü"ÿÿÿÿ ÿ¡ÿ¡ÿ¡ÿ£ÿÿÿ«ÿ°ÿ±ÿ²ÿ·ÿ°ÿ©ÿ®ÿ¦ÿÿ·ÿ§ÿ¦ÿ·ÿ¿ÿ£ÿÿ±ÿ¥ÿ¬ÿ¨ÿ®ÿ³ÿªÿ¨ÿ³ÿ·ÿ´ÿ¦ÿ¦ÿ©ÿªÿ±ÿ­ÿ¦ÿÿÿ®ÿ°ÿ«ÿ¬ÿÂÿµÿ©ÿ³ÿ§ÿ¦ÿ«ÿ­ÿ¤ÿ­ÿ´ÿ£ÿÿ´ÿµÿ°ÿ§ÿ®ÿ®ÿ¡ÿÿ®ÿµÿ¦ÿ¬ÿ³ÿ©ÿµÿ®ÿªÿ§ÿ°ÿ¥ÿ ÿ¶ÿ¦ÿ±ÿ¾ÿ¡ÿ¯ÿ§ÿ¼ÿ¶ÿ°ÿ¡ÿªÿ²ÿ­ÿ«ÿ¨ÿ¢ÿªÿ³ÿ­ÿ¤ÿ¤ÿ®ÿªÿ§ÿ®ÿ¡ÿ¢ÿ ÿ§ÿºÿ°ÿ¬ÿ¦ÿ½ÿ¾ÿ¯ÿÿ¥ÿ±ÿ³ÿ¡ÿªÿ«ÿ©ÿ²ÿ¶ÿ¯ÿ«ÿ©ÿÿÿ«ÿ´ÿ²ÿ©ÿ¥ÿºÿ©ÿ¸ÿ ÿºÿ¨ÿ¡ÿ©ÿ¬ÿ³ÿ¥ÿµÿ»ÿ³ÿ®ÿ«ÿ®ÿ§ÿ¦ÿ«ÿ¦ÿ·ÿ®ÿ§ÿ©ÿ¼ÿ·ÿÿºÿ«ÿ¯ÿ¤ÿ±ÿ´ÿ«ÿÿ¬ÿ­ÿÿÿ¦ÿ¨ÿ«ÿ¬ÿ ÿ¡ÿ¬ÿ©ÿ·ÿ­ÿ¥ÿ°ÿ¹ÿ®ÿ¶ÿ«ÿ®ÿ´ÿ²ÿÿ§ÿ­ÿ³ÿ³ÿ£ÿ¤ÿ­ÿ³ÿ­ÿ¯ÿ¼ÿ²ÿ¤ÿÿ£ÿ²ÿºÿ«ÿ½ÿ¢ÿÿ¦ÿÿ¡ÿ§ÿ²ÿ¬ÿ ÿ­ÿµÿ³ÿ°ÿ®ÿ±ÿ±ÿ«ÿ­ÿ³ÿ¬ÿ§ÿ§ÿ¸ÿÿÿ¶ÿ®ÿ®ÿ²ÿÿ³ÿ³ÿ¨ÿÿ¢ÿ¢ÿ¡ÿ«ÿ¹ÿÁÿ®ÿ©ÿ¨ÿ¹ÿ¸ÿ§ÿ¬ÿ±ÿ¨ÿ¿ÿ¨ÿ¨ÿ½ÿ·ÿ³ÿ¸ÿ±ÿ¦ÿ¦ÿ¬ÿ¨ÿ§ÿ°ÿªÿ¨ÿ¯ÿÿ¥ÿ®ÿ²ÿªÿ±ÿ­ÿÿÿÿ¦ÿÿ¡ÿÿÿÿÿ£ÿ£ÿ£ÿ­ÿªÿÿ²ÿ¨ÿ¢ÿÿÿÿÿ ÿÿÿÿÿÿÿÿÿÿÿÿÿ ÿ¢ÿ¿ÿÿÿÿÿÿÿ¨ÿ¡ÿÿÿÿÿ ÿ¤ÿ¤ÿ±ÿªÿÿÿ ÿÿÿªÿ®ÿ§ÿÿÿ¢ÿªÿ°ÿ¬ÿ¥ÿ¢ÿ ÿ¡ÿ¥ÿÿ®ÿ¬ÿ£ÿ¯ÿ¨ÿ¸ÿ®ÿ´ÿ®ÿ¢ÿÿ¬ÿ­ÿ¤ÿ¦ÿ«ÿ¨ÿÿ¨ÿ«ÿ¹ÿ¯ÿÿÿÿÿ ÿÿ·ÿ±ÿ¡ÿ¬ÿªÿÿÿ­ÿµÿ¼ÿ®ÿºÿ­ÿ¢ÿ§ÿ¬ÿ¯ÿ±ÿ¥ÿ¦ÿ¡ÿ¥ÿ®ÿ¨ÿ©ÿ¯ÿ®ÿ«ÿ¿ÿ·ÿ´ÿ¶ÿ¯ÿ¯ÿ©ÿªÿÿÿ¬ÿ«ÿ®ÿ³ÿ§ÿ¬ÿ·ÿ§ÿÁÿÃÿ°ÿ¼ÿµÿµÿ«ÿ©ÿ¯ÿ²ÿ«ÿ¢ÿ©ÿ¶ÿ¬ÿ­ÿ³ÿ¸ÿªÿ¶ÿ¶ÿ´ÿ¹ÿ¸ÿ·ÿ¿ÿµÿ®ÿ±ÿ¯ÿ·ÿµÿ­ÿ¯ÿºÿ¬ÿµÿ¼ÿºÿ¶ÿ®ÿ³ÿ¹ÿºÿ»ÿ¶ÿ¬ÿ£ÿ§ÿµÿ£ÿ·ÿ°ÿÿÿ°ÿ¸ÿªÿ­ÿ¯ÿ«ÿ±ÿ°ÿ±ÿÍÿ°ÿ®ÿ ÿ±ÿ·ÿµÿ²ÿ®ÿ´ÿ·ÿ¶ÿºÿ±ÿÿÿ³ÿ§ÿ«ÿ«ÿ¥ÿÿÿ®ÿ²ÿ¹ÿÃÿ¸ÿ«ÿ°ÿ¬ÿ¬ÿ¯ÿ©ÿ¢ÿ«ÿºÿ¹ÿ¸ÿ«ÿÿ§ÿµÿ´ÿ²ÿ¯ÿ¾ÿ¼ÿÅÿ¯ÿ·ÿ¯ÿ¨ÿ³ÿ¯ÿ¯ÿ·ÿ³ÿ®ÿºÿÅÿÄÿ·ÿ¬ÿ½ÿ¯ÿ¯ÿ°ÿ½ÿ³ÿ´ÿ¼ÿ¥ÿ®ÿ»ÿ©ÿ»ÿ¼ÿ·ÿ³ÿ±ÿ«ÿ¤ÿªÿºÿ½ÿ²ÿ¯ÿ¶ÿµÿÁÿ³ÿ»ÿ³ÿ·ÿ¸ÿ´ÿ¦ÿ¦ÿ¹ÿ¶ÿ«ÿ»ÿ¸ÿÿ»ÿ·ÿ©ÿ§ÿªÿµÿ¶ÿµÿ¼ÿ½ÿºÿ¨ÿºÿ¦ÿ¸ÿ¯ÿ¥ÿªÿ²ÿ»ÿÀÿ´ÿ ÿÿ«ÿ¯ÿ¬ÿºÿ·ÿ°ÿÂÿ²ÿ¢ÿ¨ÿ«ÿ¥ÿ ÿ®ÿ¢ÿÿÄÿ·ÿ²ÿ¯ÿ·ÿ·ÿ¨ÿ¡ÿ£ÿ¥ÿ¯ÿ«ÿªÿÿ²ÿ±ÿªÿ«ÿ©ÿ§ÿ¬ÿ«ÿ¨ÿµÿ·ÿ°ÿ»ÿ¨ÿ¤ÿ¥ÿ¨ÿ°ÿ°ÿ£ÿ±ÿ¹ÿÿ£ÿ¹ÿ°ÿ±ÿ«ÿ¦ÿ¬ÿ¶ÿ»ÿ·ÿ¯ÿÿ³ÿ»ÿ½ÿµÿ¯ÿ²ÿ¯ÿ¤ÿ«ÿ²ÿ«ÿ§ÿ¸ÿ·ÿªÿ±ÿ³ÿ°ÿ·ÿÀÿºÿ²ÿªÿ³ÿ¯ÿ®ÿ´ÿ·ÿ²ÿ¯ÿ¸ÿºÿ©ÿ®ÿÇÿ¥ÿ©ÿ·ÿ¸ÿ±ÿ®ÿ³ÿ´ÿ­ÿ³ÿµÿ¢ÿµÿ³ÿµÿ³ÿ³ÿ¸ÿ·ÿ´ÿÆÿ©ÿÂÿ§ÿªÿ¥ÿ ÿ®ÿ¶ÿªÿ¤ÿ§ÿ®ÿºÿ²ÿ·ÿ´ÿ§ÿ¤ÿ­ÿ¸ÿ¹ÿ¦ÿÿ¯ÿ©ÿ¡ÿ¯ÿ¸ÿ¶ÿµÿµÿ³ÿ±ÿ³ÿ²ÿ«ÿ«ÿ¯ÿ²ÿµÿ¶ÿ°ÿ®ÿ§ÿªÿµÿ´ÿ«ÿ¥ÿ¯ÿ¸ÿ¶ÿ·ÿ¤ÿ§ÿºÿ¸ÿµÿ¶ÿ¶ÿ®ÿ¡ÿ£ÿÂÿ§ÿ¦ÿ¦ÿ§ÿ«ÿ¬ÿ¢ÿ£ÿ±ÿ¦ÿ¥ÿ³ÿ­ÿ§ÿ¬ÿ¯ÿ¬ÿ­ÿ¶ÿ°ÿ¬ÿ§ÿ©ÿ´ÿ­ÿªÿ®ÿ­ÿ°ÿÁÿ©ÿ°ÿÿ°ÿ¦ÿ¤ÿ ÿÿTÿuþü[üÐübý»þÿÿ¯ÿºÿ¹ÿ¯ÿºÿ¥ÿ§ÿ¥ÿ¬ÿ´ÿ°ÿ®ÿ´ÿ·ÿ ÿ¥ÿ©ÿ®ÿ²ÿµÿ¸ÿ£ÿÿÿ¾ÿ¹ÿ«ÿ¬ÿ¯ÿ«ÿ°ÿ¤ÿÿ½ÿ»ÿ«ÿ¦ÿ¨ÿ®ÿ³ÿ´ÿ¤ÿ­ÿ¡ÿ¥ÿ­ÿ­ÿªÿ«ÿ©ÿµÿ´ÿªÿ²ÿ³ÿ¶ÿ©ÿ¨ÿ¦ÿªÿ®ÿ¿ÿ®ÿ¼ÿªÿÿ¥ÿ°ÿ¹ÿ¯ÿÿ¶ÿµÿ­ÿ³ÿ°ÿªÿ·ÿ­ÿ¬ÿ¶ÿ¯ÿ¨ÿ£ÿ­ÿ´ÿ¦ÿ¥ÿÿÿªÿÿ¢ÿ­ÿ°ÿ¯ÿ²ÿÿ¨ÿ§ÿ§ÿ´ÿ·ÿ´ÿ±ÿ°ÿµÿ¯ÿ²ÿ¬ÿªÿ¨ÿ¥ÿªÿ²ÿ¨ÿ©ÿ±ÿ«ÿ¨ÿ®ÿ¥ÿ­ÿ²ÿ¤ÿ±ÿ¼ÿ«ÿ¶ÿ±ÿ°ÿ¯ÿ³ÿ´ÿ±ÿºÿÀÿ´ÿ®ÿ²ÿ¤ÿ©ÿ³ÿµÿµÿ¹ÿ²ÿ²ÿªÿºÿÿ£ÿ®ÿ­ÿ§ÿ¡ÿ³ÿ¥ÿ´ÿ³ÿ°ÿ¦ÿ¤ÿªÿªÿ¡ÿ¡ÿ«ÿºÿ¸ÿ©ÿ«ÿ¾ÿÅÿ¿ÿ»ÿ®ÿ¯ÿ¡ÿÂÿ¾ÿ·ÿ¯ÿ±ÿ³ÿ­ÿ³ÿ®ÿ°ÿ°ÿ¡ÿµÿ¨ÿ¥ÿ¯ÿ°ÿ®ÿ­ÿÿ¦ÿ®ÿ¼ÿ§ÿ¤ÿ¥ÿ¨ÿ«ÿ¦ÿ¦ÿ¯ÿÄÿ¬ÿ¹ÿ´ÿ£ÿ¤ÿ¦ÿ¤ÿ¶ÿ§ÿ©ÿ¯ÿ§ÿ°ÿ´ÿ­ÿ©ÿªÿ®ÿ±ÿµÿ«ÿ¨ÿ¥ÿ©ÿ ÿ¨ÿ¥ÿ·ÿÁÿ­ÿµÿ¡ÿ¯ÿ¬ÿªÿ§ÿ«ÿ¹ÿ´ÿ³ÿ»ÿ¹ÿËÿ±ÿ«ÿ®ÿ¤ÿ¡ÿ¥ÿ±ÿ±ÿ¯ÿ¸ÿ³ÿ¦ÿ»ÿ¶ÿ½ÿ²ÿÃÿ¯ÿ£ÿ£ÿ©ÿµÿ²ÿ¼ÿÁÿ­ÿ­ÿ¦ÿ£ÿ¯ÿÀÿ¿ÿ¹ÿ¾ÿ·ÿ¼ÿ¯ÿ·ÿ®ÿ¦ÿªÿ®ÿ¬ÿ±ÿ´ÿ¬ÿ¨ÿ¤ÿ«ÿ»ÿ¿ÿ²ÿ«ÿ±ÿ©ÿ¦ÿ«ÿ°ÿ¸ÿ´ÿ¬ÿ»ÿ³ÿ²ÿ©ÿ·ÿ±ÿ©ÿ¥ÿ¨ÿ±ÿ²ÿ·ÿ ÿ¯ÿ¦ÿ¥ÿªÿ¸ÿ¾ÿ²ÿÿ¡ÿµÿ¬ÿÿÿ»ÿ¥ÿÿ¨ÿ­ÿÿªÿ¾ÿ·ÿ­ÿµÿ°ÿ°ÿ¹ÿ³ÿ¿ÿ²ÿ­ÿ°ÿ®ÿ¦ÿ­ÿ¼ÿ´ÿ¦ÿ¶ÿÌÿ¬ÿ³ÿªÿ¨ÿ±ÿ³ÿ»ÿÃÿ¶ÿ¤ÿ§ÿ°ÿ¬ÿ³ÿºÿ¯ÿ¤ÿ©ÿ§ÿ£ÿ®ÿ¶ÿ«ÿ¥ÿ©ÿ«ÿÿ·ÿºÿ§ÿ³ÿ±ÿªÿ¨ÿ£ÿ­ÿ¼ÿ³ÿ³ÿ´ÿ·ÿ±ÿ±ÿµÿ¤ÿ³ÿ¹ÿ³ÿ±ÿ²ÿ¬ÿ¢ÿ¤ÿ¢ÿ©ÿªÿÿ¡ÿ¾ÿÁÿ¨ÿ°ÿ·ÿ³ÿ«ÿ¤ÿ©ÿ¯ÿªÿ¨ÿ³ÿªÿ§ÿ¯ÿ¯ÿ¬ÿ¨ÿ¢ÿ¨ÿ´ÿ°ÿ¨ÿ­ÿ²ÿ¯ÿ«ÿ¶ÿ±ÿµÿµÿ±ÿ³ÿ¯ÿ­ÿ«ÿ¨ÿ¬ÿºÿ·ÿ¯ÿ«ÿ¶ÿ²ÿªÿ¦ÿ¨ÿ®ÿ«ÿ°ÿ°ÿ¯ÿ¶ÿ«ÿ¤ÿ¼ÿ±ÿÄÿ·ÿÌÿ°ÿ«ÿ¼ÿ¿ÿºÿ¶ÿ±ÿ«ÿ«ÿ«ÿ ÿ ÿ±ÿ·ÿ°ÿ«ÿ·ÿ²ÿ ÿ¨ÿ®ÿ®ÿ­ÿ¶ÿÁÿºÿ«ÿ¤ÿ´ÿ¬ÿ«ÿÿ«ÿµÿ¨ÿ±ÿ¹ÿ¥ÿ¦ÿ±ÿºÿ»ÿ«ÿ©ÿ«ÿ¬ÿ·ÿ»ÿÿ¨ÿ¾ÿ«ÿ£ÿºÿ±ÿ¬ÿ³ÿ©ÿ¤ÿ´ÿ¹ÿ³ÿ°ÿ¯ÿ©ÿ³ÿ²ÿ¯ÿ²ÿ¨ÿ·ÿºÿ±ÿ¬ÿ±ÿ²ÿ±ÿ²ÿ¨ÿÿÿ°ÿ¨ÿ¬ÿ¶ÿÆÿÿ«ÿ¾ÿ»ÿ¹ÿ¸ÿ·ÿ¼ÿ¿ÿµÿ¨ÿªÿµÿºÿ½ÿ½ÿªÿ§ÿ¨ÿ²ÿ¾ÿ½ÿ¶ÿ²ÿ¯ÿ­ÿ±ÿ¹ÿ¹ÿ¬ÿ ÿ­ÿ¾ÿÁÿ·ÿ¬ÿÀÿÂÿÉÿ¨ÿ¬ÿ¦ÿ¶ÿ·ÿ®ÿ²ÿ¸ÿ¯ÿ¢ÿ¶ÿ©ÿ§ÿ´ÿ©ÿ­ÿ¸ÿ°ÿ²ÿ·ÿµÿ©ÿ¶ÿ¶ÿ¯ÿ¶ÿ¸ÿ·ÿ½ÿÀÿ¬ÿÿ©ÿ²ÿ¬ÿºÿÿÿ«ÿ·ÿ¸ÿ£ÿ£ÿ©ÿ¬ÿ¸ÿ´ÿ§ÿ§ÿ£ÿ±ÿ¯ÿ§ÿÿ°ÿÿ¦ÿ¬ÿ¬ÿ¨ÿÿ§ÿÿ¦ÿ¦ÿ§ÿ¥ÿ¢ÿ¯ÿ­ÿÿÿ©ÿÿ¦ÿ ÿ¡ÿÿ¦ÿ ÿ½ÿ¦ÿ¡ÿ®ÿ©ÿ¤ÿ¦ÿ¤ÿ¡ÿ©ÿ­ÿ¦ÿ¦ÿ ÿ£ÿµÿ¡ÿÿÿ©ÿÿÿ©ÿ¬ÿ¬ÿ£ÿÿ¡ÿÿ¦ÿ¼ÿ®ÿÿ¦ÿÿÿ¤ÿÿÿ«ÿ¦ÿ¦ÿ¢ÿÿ ÿ¤ÿ£ÿªÿ¬ÿ¡ÿÿÿ ÿ­ÿ«ÿ ÿÿÿ¤ÿ­ÿ¥ÿÿ¡ÿÿÿ ÿÿªÿ«ÿÿ©ÿ ÿÿªÿ«ÿ©ÿÿÿ¡ÿ¥ÿ£ÿ¦ÿ¥ÿ©ÿ¤ÿÿ¡ÿ­ÿÿ¡ÿ§ÿÿ¤ÿ¬ÿ ÿÿ·ÿ¦ÿ©ÿ¬ÿ§ÿ®ÿ·ÿ±ÿ ÿÿ¶ÿ¼ÿ¦ÿÿ¨ÿºÿ¸ÿ¿ÿÃÿÆÿ¶ÿ±ÿ«ÿ²ÿ³ÿ¶ÿ¨ÿ²ÿ«ÿ£ÿ®ÿ¸ÿ°ÿ¬ÿ¶ÿ»ÿ¸ÿ°ÿ®ÿ¯ÿ§ÿ¯ÿ¬ÿ¤ÿ¦ÿ ÿ¥ÿ¬ÿ½ÿ§ÿ§ÿ±ÿ©ÿ©ÿ½ÿ¹ÿ°ÿ´ÿ³ÿªÿ¥ÿ¦ÿ¢ÿ¢ÿ©ÿ±ÿ¸ÿÿ¥ÿ¯ÿ©ÿ¢ÿ¢ÿ¦ÿ¥ÿ©ÿÿ²ÿ¬ÿ¼ÿ¸ÿ´ÿ±ÿ¦ÿ²ÿ±ÿ«ÿ§ÿ¦ÿ©ÿ¬ÿ¤ÿÿ®ÿ±ÿ§ÿªÿ«ÿ¶ÿµÿ¦ÿ­ÿ¹ÿ®ÿ¡ÿ¥ÿÿ«ÿÿ©ÿ°ÿ¨ÿ»ÿ²ÿ³ÿ²ÿ»ÿÅÿ¼ÿ¯ÿÿÿ©ÿ°ÿºÿ®ÿ«ÿÿ·ÿ©ÿ¶ÿ¾ÿ½ÿ¦ÿ³ÿµÿ¢ÿÆÿ§ÿ´ÿ»ÿµÿ´ÿ±ÿµÿ£ÿ¦ÿ¨ÿ©ÿªÿ©ÿ«ÿ­ÿ¯ÿµÿ±ÿÿ²ÿ»ÿ¯ÿ»ÿºÿÅÿÂÿµÿ¬ÿ¨ÿ°ÿÿ±ÿ¶ÿ¦ÿ±ÿ³ÿ­ÿ­ÿ´ÿ¨ÿ¢ÿ¬ÿ·ÿ®ÿ°ÿ³ÿ«ÿ¦ÿ«ÿ·ÿ´ÿ´ÿÂÿ¿ÿ«ÿ¶ÿ¼ÿ«ÿ³ÿ¢ÿ¤ÿ­ÿ¢ÿ£ÿ±ÿ¤ÿªÿ­ÿ´ÿ¼ÿ°ÿÿ°ÿ¤ÿ­ÿ­ÿªÿ®ÿ²ÿ®ÿªÿ©ÿ°ÿ³ÿ°ÿºÿ¹ÿ¶ÿ»ÿ«ÿ²ÿ®ÿ¦ÿ¡ÿÿ¦ÿ°ÿºÿ¯ÿÿ¦ÿ£ÿ£ÿÿÿ°ÿ³ÿÿÿÿ£ÿ¢ÿ¡ÿÿ ÿ ÿÿ¬ÿ³ÿ©ÿ¤ÿÿÿ§ÿ°ÿ©ÿ¤ÿ¡ÿ¦ÿ£ÿÿÿÿ©ÿ±ÿ¨ÿÿ¨ÿ°ÿ¬ÿÿÿÿÿÿÿ¨ÿ£ÿ ÿ¦ÿ ÿ¤ÿªÿ¦ÿ¥ÿ¢ÿ©ÿ®ÿÿÿ®ÿ§ÿÿÿÿ­ÿ¦ÿ²ÿÿ­ÿ¹ÿ°ÿ¢ÿ¹ÿÿÿÿªÿ¹ÿÿ¬ÿ¸ÿ«ÿÿ©ÿ±ÿ ÿ£ÿ¢ÿ§ÿ­ÿ¦ÿ®ÿ¯ÿ®ÿ­ÿ£ÿÿÿÿ£ÿ¢ÿ¤ÿ©ÿ§ÿ©ÿ¬ÿ¢ÿÿ§ÿÿªÿ¨ÿ ÿ¨ÿ°ÿ®ÿ©ÿ¥ÿ¥ÿ¡ÿ®ÿ¨ÿ¥ÿÿ®ÿµÿ½ÿ¼ÿ±ÿ­ÿ¬ÿªÿ¯ÿ¦ÿÿ«ÿ­ÿ¤ÿ£ÿ¢ÿÿÿ ÿ©ÿÿ¦ÿ«ÿÿÿÿ¥ÿÿÿÿ©ÿÿÿÿÿÿÿÿÿÿ¢ÿÿÿÿÿÿÿ~ÿÿÿÿÿÿÿÿÿÿÿÿyÿÿÿÿÿÿÿÿÿÿ¥ÿÿ|ÿÿ|ÿÿÿÿÿÿÿÿÿÿÿÿÿÿ¯ÿÿÿÿÿÿÿÿÿ ÿ¢ÿÿ ÿ¢ÿ¡ÿ¤ÿ©ÿªÿ°ÿ±ÿ°ÿ§ÿÿ¤ÿ®ÿ«ÿ£ÿ£ÿ®ÿ±ÿ­ÿºÿ³ÿªÿ¨ÿ²ÿ®ÿ°ÿ¢ÿ¨ÿ¥ÿ®ÿ­ÿ³ÿ¤ÿ¯ÿ¸ÿ¹ÿ¸ÿÀÿ¬ÿ²ÿ§ÿ±ÿ¬ÿ°ÿµÿÅÿ¿ÿ´ÿ®ÿ®ÿµÿ«ÿ®ÿªÿ§ÿªÿ¢ÿ£ÿ°ÿ·ÿ­ÿÿ©ÿ±ÿ¦ÿ¨ÿ¹ÿºÿ±ÿ¤ÿ§ÿ¹ÿ¶ÿ³ÿ»ÿ®ÿ·ÿÂÿ¯ÿ¶ÿÆÿµÿ·ÿ¯ÿ¸ÿÿ±ÿ³ÿ²ÿÿÿµÿ«ÿ¤ÿÿ¤ÿÿÿµÿ¹ÿ¯ÿ¯ÿ«ÿ¡ÿ£ÿªÿ¯ÿ§ÿ¤ÿ®ÿ¨ÿ©ÿ·ÿ¼ÿ¶ÿ¯ÿ®ÿ¬ÿ£ÿ¦ÿÿ¤ÿªÿ¥ÿºÿ°ÿ¤ÿ¦ÿÄÿµÿµÿ³ÿ´ÿ¬ÿ¸ÿ¬ÿ«ÿ§ÿÿ±ÿºÿ«ÿ¢ÿ«ÿµÿ½ÿ³ÿ¯ÿ£ÿªÿÁÿ¹ÿ²ÿ·ÿ£ÿ¢ÿ²ÿ®ÿ¥ÿ«ÿ±ÿ°ÿ±ÿ¶ÿ´ÿ¬ÿ¸ÿ³ÿ³ÿ»ÿÆÿµÿ¼ÿ¶ÿÿ¬ÿ­ÿÑÿ ÿ¥ÿ²ÿ£ÿÿÇÿºÿÿ¨ÿ«ÿÿÿÿÿ¤ÿÄÿ¾ÿ½ÿ»ÿµÿ¾ÿ²ÿ½ÿ´ÿ¸ÿºÿ¨ÿ´ÿ³ÿ¨ÿ©ÿ¬ÿ°ÿ·ÿ³ÿ°ÿ¨ÿ§ÿ¸ÿ°ÿ¾ÿ¾ÿ³ÿÿ´ÿ¶ÿ¡ÿÿ¤ÿÿ ÿÿ¾ÿ ÿ¦ÿ´ÿ¯ÿ­ÿÆÿ¦ÿ²ÿ«ÿ­ÿ¢ÿ©ÿ§ÿ«ÿ£ÿ¬ÿ°ÿ¨ÿµÿ¬ÿ­ÿ´ÿ²ÿ³ÿ¼ÿ·ÿ±ÿ¦ÿ°ÿ³ÿ«ÿªÿªÿ©ÿ§ÿ°ÿÁÿ½ÿ«ÿªÿ ÿ±ÿ²ÿ¨ÿ§ÿ¥ÿÀÿ½ÿ¶ÿ©ÿ´ÿ·ÿ¦ÿ±ÿ©ÿ´ÿÊÿ±ÿ¼ÿÀÿ§ÿ¥ÿ°ÿ½ÿÆÿ¬ÿ¨ÿ·ÿ²ÿ³ÿ¯ÿ±ÿ«ÿ§ÿ­ÿ°ÿ±ÿ¯ÿ³ÿ¼ÿ¹ÿ´ÿ¶ÿ¸ÿ®ÿ«ÿ¶ÿ°ÿ¨ÿ¯ÿ¨ÿ²ÿ¥ÿ¡ÿ¹ÿ±ÿ®ÿ¸ÿ»ÿ«ÿ´ÿªÿ¹ÿ²ÿÿ¯ÿ«ÿºÿªÿ®ÿ¯ÿ¿ÿ®ÿ«ÿ¨ÿ§ÿ¥ÿ§ÿ´ÿ¤ÿ¨ÿªÿ³ÿ°ÿ¨ÿªÿ´ÿ¬ÿ¬ÿ¬ÿ©ÿªÿ©ÿ°ÿ²ÿ²ÿºÿ¸ÿ§ÿ¬ÿ©ÿ«ÿ´ÿ®ÿ¹ÿÁÿ¬ÿ§ÿ¬ÿ°ÿ­ÿ¬ÿÅÿ¦ÿ§ÿ¸ÿ´ÿ¯ÿ¸ÿ¥ÿªÿ¶ÿ¸ÿ´ÿ¥ÿ¤ÿ¡ÿ¢ÿ·ÿÁÿ¦ÿ¬ÿ°ÿ¨ÿ´ÿµÿ°ÿ­ÿ¦ÿ«ÿ³ÿ½ÿÅÿ·ÿ±ÿºÿ±ÿÿ©ÿ²ÿªÿ¹ÿÿ¨ÿ¹ÿÿÑÿ·ÿ©ÿ¼ÿ¯ÿ¿ÿ½ÿ¼ÿµÿ£ÿ¥ÿÁÿ²ÿ¯ÿ»ÿ¬ÿ«ÿ­ÿ±ÿ²ÿ»ÿ®ÿ¬ÿ²ÿ½ÿ»ÿ±ÿ°ÿ²ÿ±ÿ¦ÿÿzÿxÿ¢ÿ²ÿªÿ£ÿ®ÿ´ÿ°ÿ­ÿ³ÿÿ ÿÿÿ ÿ°ÿ¢ÿ¤ÿ¦ÿÿ¦ÿ¥ÿ­ÿ®ÿÿÿÿ¡ÿ¨ÿÿÿÿ¡ÿÿÿ¤ÿÿÿÿÿÿ ÿ£ÿÿÿÿÿÿÿÿÿÿÿ¨ÿ}ÿ§ÿ¢ÿÿtÿwÿÿpÿÿÿÿÿÿÿÿÿÿÿÿÿÿÿÿÿÿÿÿ ÿ¦ÿ¢ÿÿÿÿÿÿÿÿ¦ÿÿÿÿ¡ÿÿÿ§ÿÿ­ÿ¤ÿÿÿ ÿ¤ÿ±ÿ´ÿ´ÿªÿ¦ÿ®ÿ³ÿ¸ÿ¨ÿ¥ÿ­ÿ«ÿ§ÿ£ÿ¯ÿ¬ÿÿ«ÿµÿ­ÿ±ÿ£ÿ±ÿ»ÿ¥ÿ¸ÿ¦ÿ¾ÿ¯ÿ£ÿ®ÿ§ÿ®ÿ£ÿÿ£ÿ°ÿ®ÿ©ÿ·ÿ¯ÿ¥ÿ¨ÿ©ÿ®ÿ­ÿ§ÿ§ÿ£ÿ ÿªÿ¯ÿ§ÿ ÿÿ)ÿEþý:þ3þ¢þÿÿ¦ÿÿÿ®ÿªÿÿþãüxþ_ÿÿÿÿ±ÿ­ÿªÿ­ÿ¨ÿ£ÿªÿ³ÿ°ÿ¨ÿ¦ÿ¦ÿ°ÿ²ÿ²ÿ²ÿºÿ¨ÿ¯ÿ¯ÿ®ÿ§ÿ¢ÿ¥ÿ±ÿ¦ÿ±ÿ¢ÿ©ÿ²ÿ©ÿ¥ÿ¬ÿ²ÿ­ÿ£ÿ¬ÿ­ÿ­ÿ®ÿ¦ÿ©ÿ«ÿ¥ÿ®ÿ°ÿµÿ²ÿÃÿ¯ÿ±ÿ¬ÿ°ÿ£ÿ¦ÿ±ÿ¸ÿ¢ÿ¥ÿ¬ÿ§ÿ©ÿ£ÿ­ÿ±ÿ®ÿ«ÿÿÿ·ÿ¼ÿ»ÿ°ÿÿÿ¶ÿ°ÿ´ÿ©ÿ«ÿ©ÿ¯ÿ¡ÿ©ÿÿÄÿ ÿ±ÿÿ±ÿ¨ÿ®ÿ¬ÿ¥ÿ¥ÿ¥ÿ§ÿ­ÿ¨ÿ®ÿ¸ÿ±ÿ¨ÿªÿ°ÿ²ÿ±ÿ£ÿÿµÿ³ÿ¸ÿªÿ³ÿ¥ÿ·ÿµÿµÿ©ÿ¨ÿ°ÿ¶ÿ¯ÿ³ÿ¼ÿ¿ÿ¸ÿ³ÿ¿ÿµÿ¥ÿ¢ÿ ÿ´ÿ¸ÿÀÿ´ÿ¬ÿ¦ÿ¬ÿ¦ÿ¼ÿ¯ÿ¥ÿ®ÿªÿ¦ÿ¨ÿ±ÿ¶ÿºÿ°ÿ©ÿªÿ²ÿ¹ÿ²ÿ£ÿ¢ÿ®ÿ²ÿºÿ´ÿ±ÿ¬ÿºÿ²ÿ­ÿ«ÿ¶ÿ²ÿÿÆÿ¹ÿ§ÿ¶ÿ­ÿ¦ÿÿÿ³ÿ±ÿ­ÿ°ÿ£ÿÿ¯ÿ¶ÿ§ÿ¢ÿ¸ÿ®ÿµÿ±ÿ­ÿ¡ÿ¼ÿ¯ÿ¡ÿ¨ÿ²ÿ±ÿ°ÿ¯ÿ·ÿ´ÿ¯ÿ¨ÿ²ÿ·ÿ¤ÿ©ÿ®ÿ¯ÿ¯ÿ¨ÿ·ÿÿ¡ÿ¡ÿ¶ÿÀÿ¢ÿ«ÿµÿ¬ÿ¢ÿ¤ÿ«ÿ³ÿ¸ÿµÿ³ÿ´ÿ²ÿ®ÿ¬ÿ¬ÿ¨ÿ§ÿªÿ®ÿ£ÿ®ÿ°ÿ¥ÿ¡ÿ©ÿ¤ÿ³ÿ¸ÿ¯ÿ´ÿ»ÿ±ÿ«ÿ¦ÿ¥ÿ³ÿ³ÿ±ÿ§ÿ¡ÿ«ÿÿ­ÿ°ÿÁÿ±ÿ½ÿ¯ÿ­ÿ±ÿ¶ÿ¸ÿ«ÿ¬ÿºÿ±ÿ¡ÿ¡ÿ£ÿ³ÿ°ÿ±ÿ¦ÿ¯ÿ ÿ«ÿ£ÿ´ÿÿ©ÿ«ÿÿÿÿ¢ÿ¦ÿ¤ÿ¢ÿ«ÿ¬ÿÿ¤ÿ­ÿ¤ÿµÿÿÿ£ÿÿÿ¥ÿ©ÿÿÿ¨ÿ¨ÿ¥ÿÿÿÿÿÿÿ ÿ¡ÿ¨ÿ ÿ¬ÿÿ¥ÿÿ¦ÿ¢ÿÿÿÿÿÿÿÿÿ ÿ´ÿÿÿ¢ÿ ÿÿÿÿ¡ÿ£ÿÿÿÿ ÿ¨ÿªÿ¬ÿ©ÿÿ¢ÿ«ÿÿÿ¹ÿ¤ÿ®ÿÿÿ±ÿ¬ÿ³ÿ´ÿ«ÿ®ÿ­ÿ¡ÿ ÿ¦ÿÿÿ®ÿÿ¶ÿ¦ÿ¤ÿ¨ÿÿ¢ÿ¦ÿ¢ÿ¡ÿ©ÿ­ÿ²ÿ±ÿ ÿÿªÿ¯ÿ¥ÿ°ÿªÿ§ÿ±ÿ£ÿ¹ÿªÿ«ÿ¦ÿ©ÿ¨ÿ°ÿ­ÿ¥ÿ±ÿ®ÿ­ÿ¬ÿ´ÿ¤ÿ¨ÿªÿ±ÿªÿ¼ÿ´ÿ«ÿ±ÿ»ÿÁÿºÿ³ÿ´ÿ¬ÿ°ÿ¶ÿÄÿºÿ²ÿÇÿ¬ÿ¯ÿ ÿ¦ÿ±ÿ»ÿºÿ³ÿªÿ¤ÿ¯ÿ«ÿ°ÿ­ÿ¢ÿªÿ°ÿ¶ÿ·ÿ¿ÿ¶ÿ¯ÿ¸ÿµÿ­ÿ®ÿ°ÿ¿ÿ»ÿªÿ¦ÿ²ÿ«ÿ¶ÿ®ÿ³ÿ¦ÿ«ÿ¹ÿ½ÿÂÿ¹ÿ¥ÿ±ÿ«ÿ¯ÿÇÿ¾ÿºÿ¨ÿªÿ®ÿµÿ°ÿ²ÿ¶ÿ¬ÿ ÿ¦ÿ´ÿÀÿ±ÿ³ÿ«ÿ«ÿ²ÿ¾ÿ³ÿ±ÿ¶ÿ¯ÿµÿ»ÿ¦ÿ ÿ´ÿ²ÿ¬ÿ¹ÿ¨ÿ²ÿ´ÿ¯ÿ¹ÿ´ÿ±ÿ¸ÿ²ÿ§ÿ®ÿ­ÿ±ÿ¶ÿ§ÿ¬ÿ«ÿÀÿ¸ÿ­ÿ©ÿ­ÿ±ÿªÿ­ÿ¾ÿ³ÿµÿµÿÿ½ÿªÿ²ÿ¼ÿ·ÿºÿ»ÿ®ÿ¢ÿ¤ÿ³ÿÁÿÀÿ´ÿ¹ÿºÿµÿ´ÿ´ÿ·ÿ²ÿ²ÿ°ÿ¬ÿ¸ÿÇÿ½ÿ¶ÿ£ÿÿ°ÿ½ÿµÿ®ÿ¬ÿ±ÿµÿ²ÿ¶ÿ½ÿºÿÎÿ¥ÿ¼ÿ´ÿ©ÿ´ÿ®ÿ¤ÿªÿµÿ·ÿ°ÿ²ÿªÿ¤ÿµÿ²ÿ¢ÿ¯ÿ³ÿ±ÿ°ÿ²ÿ¶ÿ·ÿ±ÿ£ÿ¶ÿ¨ÿµÿ¸ÿ­ÿ²ÿ¯ÿ­ÿµÿ³ÿªÿ²ÿ¨ÿ¬ÿ³ÿ§ÿ½ÿ±ÿ°ÿªÿ¨ÿ²ÿ»ÿ¶ÿ¨ÿ±ÿÿ¯ÿºÿ²ÿ®ÿµÿµÿ¥ÿ¨ÿ´ÿ¦ÿ¤ÿ¿ÿªÿ¡ÿ­ÿ¥ÿ²ÿ¨ÿ¤ÿÿwÿsÿÿ£ÿ¹ÿ§ÿ°ÿ·ÿ´ÿ¯ÿ©ÿªÿµÿµÿ¬ÿ¼ÿ¶ÿ«ÿ¬ÿ´ÿ¯ÿ±ÿ¨ÿÿ¬ÿ·ÿ¯ÿºÿ·ÿ³ÿ²ÿµÿ½ÿºÿ®ÿ«ÿªÿ®ÿ¸ÿ¯ÿ­ÿ¤ÿ²ÿ²ÿ¯ÿ¬ÿªÿ«ÿ®ÿ³ÿ»ÿ»ÿ©ÿ½ÿ°ÿ¸ÿ®ÿªÿ¦ÿ¨ÿ°ÿ³ÿ´ÿ¯ÿ³ÿÿ¢ÿ´ÿ·ÿÁÿºÿ³ÿ²ÿ¦ÿ¯ÿÀÿ°ÿ«ÿ©ÿ²ÿ°ÿ¦ÿ§ÿ³ÿ¸ÿ³ÿ»ÿ±ÿµÿ·ÿ½ÿ°ÿ£ÿ§ÿ¬ÿ«ÿ¶ÿ±ÿ­ÿ¡ÿ´ÿ®ÿÿ¡ÿ¦ÿ­ÿºÿ°ÿ¯ÿ²ÿ»ÿ±ÿ²ÿ¬ÿ§ÿ«ÿ±ÿ±ÿ©ÿµÿ³ÿ¶ÿ«ÿ°ÿ±ÿ±ÿ³ÿ³ÿ²ÿ°ÿ·ÿÁÿ»ÿ±ÿ±ÿ³ÿªÿ¦ÿ³ÿ³ÿ¦ÿ´ÿ¸ÿ¯ÿ´ÿ³ÿ±ÿ«ÿ¥ÿ²ÿµÿ¼ÿ®ÿ°ÿ­ÿ¥ÿ§ÿ­ÿ°ÿ·ÿ«ÿ±ÿ´ÿ®ÿ¨ÿ³ÿ¶ÿ¹ÿÁÿ¼ÿ¯ÿ«ÿ´ÿ®ÿ¤ÿ¥ÿ±ÿ¶ÿ³ÿ³ÿ±ÿ¤ÿ¥ÿ­ÿ¥ÿ¢ÿÿpÿþ?üñùvúÙý×þgÿ­ÿ¶ÿ­ÿ¬ÿÿ¢ÿ¾ÿ§ÿÿÿ§ÿ¬ÿ±ÿ°ÿµÿ°ÿ¨ÿ¤ÿ§ÿ®ÿ¯ÿ¬ÿ±ÿ½ÿÿÿ»ÿ¶ÿ¦ÿªÿ¬ÿ§ÿ¯ÿ°ÿÿ¼ÿ¾ÿ¸ÿ¦ÿÿ¥ÿ´ÿ¼ÿ²ÿ¡ÿ´ÿµÿ·ÿ¼ÿÂÿ¿ÿ­ÿ»ÿÅÿ®ÿ¤ÿ«ÿ²ÿ¤ÿ§ÿ¦ÿ®ÿ§ÿ¾ÿ°ÿ±ÿ»ÿ³ÿ®ÿ¼ÿ¾ÿºÿÿ½ÿ»ÿ²ÿ¬ÿ¤ÿ ÿ³ÿ¡ÿ©ÿ¬ÿ§ÿ«ÿ¥ÿÿ£ÿ»ÿ«ÿ¬ÿÿ¥ÿªÿªÿ­ÿ±ÿ°ÿªÿ ÿºÿ¨ÿ«ÿ¶ÿ³ÿ­ÿ­ÿ¤ÿÿ«ÿÿ±ÿ­ÿÿ¥ÿµÿ¸ÿµÿ¥ÿ¯ÿ³ÿ¥ÿ·ÿ½ÿ¸ÿ²ÿ«ÿ¼ÿ¯ÿ«ÿ¸ÿÿªÿ»ÿ¹ÿ°ÿ©ÿ©ÿ±ÿ¿ÿ«ÿ±ÿ©ÿ³ÿ¶ÿ©ÿ°ÿ¯ÿ½ÿÁÿÿ®ÿ³ÿ§ÿ¨ÿ¬ÿ¤ÿ ÿ®ÿ²ÿ»ÿ¯ÿµÿªÿ¥ÿ±ÿ°ÿ¢ÿ³ÿ²ÿ©ÿµÿ¯ÿ²ÿµÿµÿ³ÿ¯ÿ­ÿ§ÿµÿ¹ÿµÿ¶ÿ°ÿ­ÿ®ÿ¬ÿµÿ¹ÿªÿ¸ÿÀÿ«ÿ£ÿ­ÿµÿªÿ¡ÿ¶ÿÿ£ÿ¦ÿ©ÿ ÿªÿªÿ¤ÿ­ÿ±ÿ°ÿ³ÿ½ÿ¯ÿ¦ÿ¢ÿ·ÿ»ÿ±ÿ¯ÿ¬ÿ¶ÿ¡ÿ®ÿ ÿ­ÿ³ÿ­ÿ¤ÿ£ÿ¥ÿ¤ÿ¯ÿ®ÿ¬ÿ®ÿ§ÿ£ÿ¬ÿ¦ÿ²ÿ¿ÿ©ÿ¹ÿ®ÿ¯ÿ®ÿ¨ÿ¥ÿ©ÿºÿµÿ¨ÿ²ÿ¶ÿÈÿ½ÿ¥ÿ±ÿ¦ÿ¦ÿ¦ÿ±ÿ·ÿ®ÿ­ÿ½ÿ¥ÿ³ÿ­ÿ´ÿ³ÿµÿ­ÿ¬ÿ®ÿªÿ­ÿ«ÿµÿ·ÿ¼ÿ¨ÿ²ÿµÿ³ÿ±ÿ«ÿ­ÿ·ÿ¬ÿ³ÿ¯ÿ©ÿ´ÿ¬ÿ¯ÿ±ÿ¬ÿ±ÿ¹ÿ²ÿ°ÿ«ÿ­ÿµÿÄÿ¸ÿ¯ÿ³ÿ·ÿ°ÿ®ÿµÿ°ÿ®ÿ©ÿ»ÿ°ÿÿ±ÿ¶ÿ®ÿ¯ÿ¯ÿ§ÿªÿ­ÿ²ÿ§ÿ°ÿ¦ÿ¯ÿ¸ÿºÿ°ÿ²ÿ±ÿ¡ÿ¦ÿ§ÿÿÿ¶ÿ¥ÿ°ÿ¼ÿ¸ÿ­ÿ©ÿ²ÿµÿ±ÿµÿ®ÿ¹ÿ»ÿ¸ÿÊÿ´ÿ¬ÿ±ÿ»ÿ¯ÿÿ¥ÿÿ¢ÿ´ÿ¸ÿ¯ÿ¬ÿ³ÿ°ÿ­ÿ²ÿ°ÿ¬ÿ°ÿ´ÿµÿ»ÿÿµÿ¶ÿ³ÿ³ÿ©ÿ«ÿ§ÿ¦ÿ±ÿ´ÿ«ÿ­ÿ«ÿÆÿÆÿ¶ÿ¬ÿÿ¨ÿµÿ¯ÿ§ÿ¨ÿ°ÿ´ÿ±ÿ«ÿ«ÿªÿ±ÿ²ÿ®ÿ·ÿ»ÿ¶ÿ¶ÿ¼ÿ¹ÿ­ÿ²ÿ¯ÿÇÿÌÿ«ÿ§ÿ£ÿ­ÿ¤ÿ¥ÿ¯ÿ­ÿ¥ÿ¥ÿ­ÿ³ÿ¡ÿ¢ÿ©ÿ®ÿ¡ÿ³ÿ®ÿ°ÿ´ÿ¯ÿ¬ÿ¶ÿÃÿ¾ÿ©ÿ¯ÿ¯ÿ«ÿ³ÿ²ÿ¶ÿ²ÿ¯ÿ±ÿºÿ¶ÿ¨ÿ§ÿ´ÿ³ÿ«ÿ¦ÿ¢ÿºÿ¨ÿ«ÿ¦ÿ´ÿ¸ÿ¯ÿ¦ÿ·ÿºÿÿÿÿ·ÿÅÿ©ÿºÿ­ÿ«ÿµÿ¶ÿ¸ÿ¸ÿ¸ÿ´ÿ®ÿªÿ¬ÿ©ÿ¡ÿ­ÿ·ÿ§ÿ°ÿ£ÿ¬ÿ¯ÿ«ÿ¨ÿ¥ÿ©ÿ¹ÿ´ÿÿ¥ÿ¯ÿ­ÿ¬ÿ¯ÿ°ÿ±ÿ±ÿ³ÿ³ÿ®ÿ­ÿ®ÿ´ÿ½ÿºÿ­ÿ°ÿ¶ÿ»ÿ£ÿ´ÿ«ÿ¾ÿ¯ÿ±ÿ¶ÿ´ÿ±ÿµÿºÿ°ÿ§ÿ´ÿ»ÿ¯ÿªÿ±ÿ­ÿÀÿ¹ÿ·ÿ¹ÿ¯ÿ±ÿ¼ÿ¸ÿ±ÿ°ÿ¯ÿ®ÿ±ÿÿÿ£ÿÂÿ·ÿÂÿ³ÿ¬ÿ±ÿ¶ÿ°ÿ¡ÿ¥ÿ¨ÿ¬ÿ¸ÿ´ÿ«ÿ¯ÿ¯ÿ±ÿ¬ÿ·ÿ´ÿ°ÿ­ÿ£ÿªÿ¾ÿ¿ÿ¯ÿµÿ¹ÿ¨ÿ§ÿ²ÿ¶ÿ¾ÿ§ÿ£ÿÿ³ÿ·ÿÁÿ¬ÿ¾ÿ¶ÿ³ÿ³ÿªÿ¬ÿ«ÿ±ÿ¾ÿ»ÿ´ÿ¦ÿ±ÿ«ÿ¶ÿ©ÿ°ÿ±ÿ¬ÿ±ÿ«ÿ³ÿ²ÿ­ÿªÿ­ÿ®ÿ¸ÿÄÿºÿ²ÿ³ÿµÿ®ÿ«ÿ¯ÿ²ÿ¾ÿ¡ÿ¸ÿ±ÿ¥ÿ«ÿ¡ÿ§ÿ¨ÿ«ÿ±ÿ±ÿ²ÿ«ÿ¡ÿ±ÿ´ÿ®ÿÿÿ§ÿ¨ÿ¯ÿºÿªÿ¦ÿ¢ÿÿÿÿ¢ÿªÿ¥ÿ¤ÿ¥ÿ©ÿ¡ÿ¨ÿÿ ÿ¡ÿ¯ÿÿ©ÿ¨ÿ·ÿÿ£ÿªÿ®ÿªÿªÿ³ÿ«ÿÿ¥ÿ¥ÿÿÿÿ±ÿ¦ÿ£ÿÿÿ¥ÿ ÿ®ÿ²ÿ³ÿ°ÿ¬ÿ²ÿ©ÿÿ¢ÿ¬ÿ¬ÿ´ÿ§ÿ ÿ¯ÿ«ÿÿ¯ÿ­ÿ©ÿ¢ÿÿÿ¤ÿÿ¢ÿ©ÿªÿÿÿÿÿÿ ÿÿÿ¢ÿ©ÿ ÿÿÿÿ­ÿ«ÿÿ´ÿ¬ÿµÿ¥ÿ§ÿÿ¡ÿªÿÿÿÿÿ£ÿ¥ÿ£ÿ­ÿ¬ÿ ÿÿÿ¢ÿ¤ÿ­ÿ³ÿÿ²ÿ«ÿ¦ÿ«ÿ¯ÿ¥ÿ©ÿ©ÿ®ÿ«ÿ«ÿªÿ­ÿ¶ÿ­ÿ¸ÿ¿ÿ¢ÿ¢ÿ¼ÿ¬ÿ³ÿ®ÿ¼ÿÿ´ÿ¬ÿÿ§ÿ²ÿªÿ§ÿ¬ÿ¤ÿ¤ÿ¬ÿ«ÿ«ÿ±ÿ²ÿ´ÿ®ÿ§ÿºÿ¨ÿ§ÿ¬ÿ¯ÿ®ÿ¥ÿ¨ÿ ÿ»ÿ¤ÿÂÿ¸ÿ¯ÿ·ÿ¹ÿÂÿ¶ÿ´ÿºÿ»ÿ·ÿ±ÿ«ÿ¥ÿ¥ÿ®ÿ±ÿÿªÿ¤ÿ®ÿªÿ¢ÿ·ÿ£ÿ¾ÿÿµÿ°ÿ¶ÿ¶ÿ¨ÿµÿªÿ¶ÿ»ÿ¯ÿ¤ÿ©ÿ±ÿµÿ¬ÿÿ¨ÿ²ÿ§ÿ£ÿ¡ÿ¹ÿ¢ÿ¶ÿ·ÿ·ÿ¬ÿ§ÿ¢ÿ©ÿµÿ°ÿ¢ÿ ÿ±ÿ½ÿ§ÿ°ÿ±ÿ¦ÿ£ÿ¡ÿ¦ÿ§ÿ ÿ°ÿ¶ÿ¨ÿ­ÿ©ÿ¥ÿ­ÿµÿ¼ÿ¸ÿ²ÿ¥ÿ¸ÿ½ÿ¬ÿÀÿ¥ÿ«ÿ°ÿ¸ÿµÿ¦ÿ©ÿ¸ÿ´ÿ®ÿ­ÿ¸ÿºÿ³ÿ±ÿ¥ÿ£ÿ¶ÿ¨ÿ§ÿ²ÿ°ÿ¾ÿ·ÿ½ÿÆÿªÿÿ¯ÿ»ÿ¬ÿ¤ÿ®ÿ¸ÿÊÿ²ÿ¦ÿ¬ÿ²ÿÁÿ¯ÿ±ÿ¼ÿ­ÿ£ÿ¬ÿ®ÿ©ÿ£ÿ«ÿ»ÿµÿ¹ÿ®ÿ¨ÿ±ÿ¹ÿºÿ°ÿ¤ÿ§ÿ­ÿ§ÿ¤ÿ±ÿ¥ÿ«ÿ¨ÿ±ÿ§ÿ£ÿ¬ÿ³ÿ°ÿ¸ÿ±ÿ¢ÿ«ÿ¸ÿ°ÿ«ÿ¯ÿ·ÿ·ÿ¯ÿ¶ÿ«ÿ·ÿ²ÿÀÿ±ÿ±ÿ ÿ§ÿ¹ÿÿ¯ÿ¨ÿÿºÿ²ÿÿ«ÿ°ÿÿÿ¦ÿ§ÿ£ÿ¢ÿ¬ÿ©ÿ«ÿ©ÿ¥ÿ¥ÿ£ÿ«ÿ¬ÿ¥ÿ®ÿ±ÿ¡ÿ¡ÿ§ÿ©ÿ£ÿÿÿ¨ÿÿÿÿÿ°ÿ£ÿÿ©ÿÿ¦ÿ¡ÿÿÿÿ£ÿ¤ÿ¡ÿªÿ£ÿÿÿ ÿ¢ÿÿÿ©ÿ£ÿ©ÿ¨ÿªÿ«ÿ¡ÿÿ¨ÿ±ÿ¦ÿªÿ²ÿ®ÿ¨ÿ®ÿ¤ÿ«ÿ²ÿÿ£ÿ¼ÿÿÿÿ¤ÿÿ¥ÿ°ÿºÿ©ÿÿÿ£ÿ§ÿ¦ÿ´ÿ¯ÿ¦ÿ¨ÿ¦ÿ¬ÿ±ÿ£ÿÿ¦ÿ«ÿ¦ÿ ÿÿ£ÿ¬ÿ°ÿ­ÿ®ÿÿ­ÿ¦ÿ¡ÿ£ÿµÿ¹ÿ©ÿ§ÿªÿ¦ÿ§ÿ¢ÿ¦ÿ¬ÿ­ÿ°ÿ¬ÿ·ÿ¼ÿ±ÿÿ¡ÿ¥ÿ¢ÿÿ§ÿ¤ÿÿ¥ÿ ÿ ÿ®ÿ°ÿÿÿ§ÿÿÿÿ§ÿ©ÿÿ¬ÿÿÿÿÿÿÿ¦ÿ£ÿÿÿ¯ÿ¤ÿÿuÿÿÿÿÿÿÿÿÿÿÿÿÿÿÿÿÿwÿrÿÿÿÿÿÿ ÿÿÿ ÿÿzÿÿÿÿÿ§ÿ¡ÿÿÿÿÿÿ¤ÿÿ¨ÿÿÿÿ«ÿ£ÿ¡ÿ¡ÿÿÿ ÿÿ ÿ¡ÿÿÿÿ£ÿªÿ¨ÿ­ÿ«ÿ«ÿ­ÿÿÿ¤ÿ¬ÿ¥ÿ©ÿ¯ÿ¬ÿ­ÿ³ÿ­ÿ¤ÿ«ÿ©ÿ³ÿ½ÿ©ÿ¢ÿ¨ÿ®ÿÿ±ÿ£ÿ·ÿ¼ÿ¬ÿ­ÿ°ÿ®ÿ¹ÿ¨ÿ·ÿ§ÿ°ÿ´ÿ³ÿºÿÃÿºÿ²ÿ°ÿ²ÿºÿ¸ÿ´ÿ²ÿªÿªÿ°ÿ³ÿ®ÿ©ÿµÿ¸ÿ¸ÿ³ÿ®ÿ¼ÿ¸ÿ³ÿ¦ÿ©ÿ«ÿÂÿÉÿºÿ·ÿ¶ÿÿ¦ÿ¯ÿ³ÿÂÿÿ»ÿ«ÿ­ÿÆÿÿÿµÿ·ÿ­ÿÿ¢ÿ­ÿ©ÿ¶ÿ»ÿ¸ÿºÿ»ÿ¼ÿ½ÿ¾ÿµÿºÿºÿ¬ÿ°ÿ¹ÿ¶ÿ§ÿ¥ÿ­ÿ¦ÿ¯ÿ®ÿ¶ÿ¤ÿ¨ÿ°ÿÿ£ÿ¢ÿ°ÿÎÿ¶ÿ²ÿ¨ÿ¡ÿ·ÿ»ÿ·ÿÊÿ³ÿ«ÿ ÿªÿ¡ÿ³ÿ·ÿ·ÿ¡ÿ®ÿ¹ÿµÿ§ÿ ÿ­ÿ°ÿÆÿºÿ¤ÿ©ÿ´ÿµÿ¦ÿÿ«ÿ¯ÿ§ÿ¯ÿ½ÿ±ÿ²ÿ¿ÿ¬ÿ«ÿ§ÿ´ÿ¼ÿ³ÿ¯ÿ¢ÿ¢ÿ­ÿµÿ¦ÿ£ÿ½ÿ«ÿ¬ÿÆÿ¨ÿ®ÿÅÿ¸ÿ¶ÿ³ÿ¬ÿ»ÿµÿºÿ»ÿÿ§ÿ±ÿ¹ÿªÿ£ÿ«ÿ²ÿ³ÿ¬ÿ¬ÿ½ÿ¼ÿ¯ÿµÿÁÿ¶ÿ«ÿªÿ£ÿ©ÿ°ÿ¯ÿ¶ÿ³ÿ²ÿµÿ¸ÿÿªÿ´ÿ³ÿ£ÿ¤ÿªÿ¹ÿ©ÿ·ÿ½ÿ¬ÿ»ÿ»ÿ»ÿ¯ÿ¨ÿ¡ÿ­ÿ¤ÿ£ÿÿ¬ÿ¨ÿ¡ÿ¯ÿ¹ÿ§ÿ°ÿ¯ÿ¡ÿ²ÿÃÿ¶ÿ²ÿ©ÿ­ÿ»ÿ·ÿ±ÿ®ÿ°ÿ«ÿÿ§ÿ´ÿ¯ÿ¦ÿ·ÿ·ÿ¢ÿ«ÿ·ÿ·ÿ´ÿ«ÿ¹ÿµÿ¬ÿ´ÿ±ÿ¬ÿ®ÿ¨ÿªÿÌÿÿ­ÿÿ«ÿ³ÿ´ÿ²ÿ ÿÿ®ÿ¬ÿ§ÿ¯ÿµÿ¥ÿÿ¬ÿµÿ½ÿ­ÿ¤ÿ±ÿ´ÿ©ÿ¯ÿµÿ«ÿ­ÿ¸ÿ³ÿ«ÿ³ÿ¶ÿ»ÿ²ÿ£ÿ¬ÿ±ÿ¸ÿÃÿ¹ÿ½ÿ±ÿ§ÿ¾ÿ¯ÿ¬ÿºÿ³ÿ´ÿ¬ÿºÿ²ÿ»ÿ³ÿ¤ÿ©ÿ´ÿÿ©ÿ­ÿ¤ÿ§ÿ­ÿ¤ÿ¯ÿ°ÿ©ÿ«ÿ¤ÿ§ÿ®ÿ­ÿ«ÿ¬ÿ±ÿ·ÿ¹ÿ¹ÿ±ÿ¤ÿ§ÿÿ§ÿ®ÿ¯ÿ¯ÿÅÿ°ÿ©ÿ¦ÿ¬ÿ¢ÿ¯ÿÂÿ®ÿ©ÿ¿ÿºÿ®ÿ¶ÿ¨ÿ£ÿ´ÿ­ÿªÿ¨ÿ§ÿ±ÿ¥ÿ¤ÿ¯ÿ­ÿ­ÿ®ÿ­ÿ¬ÿ´ÿ¬ÿ¥ÿ®ÿªÿ­ÿ²ÿ°ÿ²ÿ²ÿÅÿ¸ÿ²ÿ±ÿ®ÿ¨ÿ¡ÿ£ÿ©ÿ¿ÿ¨ÿ©ÿÿ°ÿÄÿ«ÿ¤ÿ®ÿÿ·ÿ¬ÿÅÿ¿ÿ«ÿ±ÿÂÿ¯ÿÿµÿ¼ÿ¯ÿ°ÿ´ÿ¢ÿÿ¤ÿ«ÿªÿ¦ÿ¬ÿ´ÿ®ÿ¥ÿÿÿ¤ÿ¥ÿÿ¡ÿ­ÿ­ÿ¨ÿ¨ÿ«ÿ¡ÿ£ÿ¥ÿÿ¥ÿÿÿ¦ÿ ÿÿ§ÿÿÿ´ÿÿÿÿÿÿ ÿÿ¤ÿ¤ÿÿÿ§ÿ¨ÿÿÿÿÿÿÿÿÿÿÿÿÿ©ÿÿÿÿÿ£ÿÿÿ}ÿÿÿkÿvÿÿÿÿÿÿÿ ÿÿÿ¢ÿÿÿÿÿÿÿÿÿÿÿÿÿÿÿÿÿÿ¬ÿ¤ÿ©ÿÿÿÿÿÿÿÿÿ¡ÿ´ÿÿÿ§ÿ¦ÿ£ÿ«ÿªÿ«ÿ­ÿµÿ¯ÿ°ÿ¯ÿ£ÿ¦ÿ¶ÿ°ÿ£ÿ¥ÿ¨ÿ´ÿ¸ÿ´ÿ¦ÿ¡ÿªÿ»ÿÿªÿ®ÿ¸ÿ°ÿ¤ÿªÿ¤ÿÿ±ÿ¾ÿ¿ÿ±ÿ³ÿ¸ÿ®ÿ°ÿ£ÿ¢ÿµÿµÿ°ÿÿÿÿÿ ÿ®ÿ¤ÿÿÿtÿþÖü üþµþÿ+ÿÿ§ÿÿÿ²ÿ±ÿ£ÿ¡ÿÿÿÿÿÿ¡ÿºÿ«ÿ§ÿ¦ÿÿ¤ÿ¨ÿ­ÿªÿ¨ÿ±ÿ©ÿ®ÿ°ÿ¹ÿ¶ÿ´ÿ³ÿ¦ÿ²ÿªÿ¥ÿÆÿ¶ÿ¬ÿÿ­ÿ±ÿ»ÿ©ÿÿ¢ÿ¤ÿ¬ÿ«ÿ¨ÿ¦ÿªÿ¦ÿ¥ÿ¨ÿ°ÿ¶ÿ¶ÿ¼ÿ®ÿ¹ÿ¸ÿ³ÿ«ÿÿ¥ÿµÿ¢ÿÿ°ÿ¹ÿ­ÿ®ÿ§ÿ¨ÿ­ÿ¢ÿ©ÿ±ÿ®ÿ§ÿ¯ÿªÿ§ÿ¦ÿ¡ÿ­ÿ¬ÿÿ·ÿÆÿÂÿ¶ÿ°ÿ«ÿªÿ¥ÿ¥ÿ±ÿµÿ·ÿ°ÿ¨ÿ´ÿ©ÿ¯ÿ©ÿ«ÿ«ÿ¨ÿ£ÿ¨ÿ©ÿªÿ­ÿ­ÿ­ÿ¯ÿ´ÿ´ÿ§ÿ ÿÿµÿ³ÿ£ÿ²ÿ¨ÿ£ÿ¯ÿªÿªÿÿÿÄÿ¬ÿÿ°ÿ²ÿ°ÿ»ÿ¾ÿ¿ÿºÿ©ÿÿ¤ÿ²ÿ«ÿ¼ÿ®ÿ©ÿ°ÿ­ÿºÿ§ÿ¶ÿÿªÿ¡ÿ¬ÿ¶ÿ°ÿµÿ´ÿ©ÿ¨ÿ¯ÿ²ÿ¬ÿ¨ÿ©ÿµÿ³ÿ¡ÿ©ÿ«ÿµÿ¿ÿ°ÿÿ±ÿ­ÿÿ³ÿÿÿÿ¢ÿ¹ÿµÿ²ÿºÿ­ÿÿ¦ÿ©ÿ¯ÿªÿ«ÿ¿ÿ»ÿ¬ÿÿ¨ÿÿºÿªÿ°ÿÿ·ÿÿ­ÿ¯ÿ¶ÿ©ÿ¬ÿªÿ±ÿ´ÿ¼ÿ²ÿ¥ÿ¯ÿ´ÿ³ÿ®ÿÿ³ÿ¿ÿÿ®ÿÂÿ·ÿ±ÿ¯ÿ²ÿ¶ÿ´ÿ±ÿ´ÿ³ÿ±ÿ³ÿ³ÿ¸ÿ¶ÿ°ÿ²ÿ°ÿ¬ÿ°ÿ¬ÿ§ÿ¡ÿµÿ¬ÿ°ÿ¿ÿ¨ÿÿµÿªÿ¹ÿ¼ÿ¬ÿ¢ÿµÿ½ÿ¹ÿÅÿÄÿ±ÿ´ÿ²ÿªÿ­ÿ¨ÿ´ÿµÿ¾ÿ®ÿ¢ÿ¡ÿ ÿ¬ÿ©ÿ¯ÿ´ÿ´ÿ¯ÿ±ÿ´ÿ«ÿÿ¥ÿ¯ÿ¦ÿ«ÿ¬ÿ°ÿ±ÿ«ÿ¥ÿ°ÿ¥ÿ³ÿ­ÿÿÿ£ÿ¡ÿÿ©ÿ¬ÿªÿÿÿÿ£ÿ²ÿ­ÿÿ£ÿ»ÿ£ÿÿ·ÿ§ÿÿÿ¯ÿ°ÿ«ÿ ÿÿÿÿ¤ÿÿÿ¢ÿ«ÿÿ®ÿ¤ÿªÿªÿ¸ÿ®ÿÿÿÿ¦ÿ®ÿ¯ÿ¦ÿÿÿÿÿÿ¬ÿ¦ÿÿÿÿÿ£ÿ¥ÿ¢ÿÿ¤ÿÿÿ¦ÿªÿ¢ÿ¡ÿÿÿ¶ÿ±ÿµÿ§ÿ§ÿ·ÿ¦ÿ¨ÿ¤ÿ¯ÿÿÿ¥ÿ¡ÿ¤ÿªÿÿ§ÿ¬ÿÿ°ÿÿ²ÿ­ÿ¢ÿ ÿ©ÿ­ÿÿ¥ÿµÿ´ÿ±ÿ«ÿ¦ÿ®ÿ ÿÿ ÿ¦ÿ¦ÿ¬ÿ¬ÿªÿ£ÿÿ¢ÿ«ÿ³ÿµÿ­ÿ­ÿ°ÿ§ÿ¢ÿ¬ÿªÿÿ«ÿ·ÿ¦ÿ¶ÿ¸ÿ¬ÿ¯ÿµÿµÿªÿ¤ÿ¦ÿ°ÿ¿ÿ±ÿ¸ÿ¸ÿ£ÿ£ÿÈÿ°ÿ£ÿ¥ÿ©ÿ¯ÿºÿ¸ÿ¶ÿ²ÿ±ÿ¸ÿ¢ÿ°ÿ§ÿ¯ÿ¡ÿ®ÿ­ÿ²ÿ­ÿ°ÿÆÿ¾ÿ¡ÿ­ÿºÿ¨ÿ¯ÿ´ÿ·ÿ²ÿ®ÿ¥ÿ¢ÿ³ÿ·ÿ¢ÿ©ÿ¶ÿ´ÿ¼ÿ·ÿ¥ÿ®ÿ©ÿ«ÿ±ÿ³ÿ¾ÿ¯ÿ«ÿ®ÿ½ÿ¶ÿ±ÿ¼ÿ½ÿµÿ±ÿ¬ÿ±ÿªÿ¶ÿ¹ÿªÿ´ÿºÿ³ÿ­ÿ±ÿ®ÿ¯ÿ­ÿ¤ÿ§ÿ¬ÿ¥ÿ°ÿ¾ÿ¹ÿ¾ÿÏÿ£ÿ¬ÿ¿ÿ­ÿ¨ÿ©ÿ©ÿ­ÿ­ÿ½ÿµÿ°ÿ¹ÿ³ÿ°ÿ²ÿ®ÿ­ÿ¬ÿ¬ÿ±ÿ·ÿ¶ÿ·ÿ²ÿ¸ÿªÿ´ÿ¬ÿÃÿ¨ÿ¯ÿ¹ÿ¥ÿÿ¥ÿ¬ÿ¬ÿ±ÿ²ÿ«ÿ¿ÿ²ÿ³ÿ´ÿ²ÿ²ÿ¶ÿ¸ÿµÿ³ÿ¸ÿ¸ÿ²ÿµÿ ÿ®ÿ½ÿ¬ÿ·ÿ­ÿ¤ÿÿ¡ÿ¬ÿ´ÿ³ÿ©ÿÁÿ£ÿºÿ¸ÿ­ÿ¹ÿ®ÿ¥ÿ­ÿ²ÿ¬ÿ©ÿ«ÿ·ÿ»ÿ ÿ§ÿ¸ÿ¬ÿ±ÿ¶ÿ­ÿªÿ°ÿ²ÿ§ÿÿ¶ÿ®ÿ§ÿ¶ÿ®ÿ³ÿ®ÿ©ÿ²ÿµÿ¯ÿ²ÿ¹ÿ»ÿ§ÿÿ´ÿ³ÿ¹ÿ­ÿ­ÿ´ÿ»ÿÁÿ¼ÿ­ÿ¦ÿ³ÿ«ÿ¹ÿ³ÿ¯ÿ·ÿ­ÿ¡ÿ«ÿ¶ÿ©ÿ¡ÿ­ÿÂÿ©ÿ¾ÿºÿ´ÿ ÿmÿ:ÿOÿÿ©ÿ±ÿ¬ÿ¯ÿ³ÿ´ÿ©ÿ¤ÿ­ÿªÿ£ÿ¨ÿªÿÄÿ©ÿ¾ÿ¢ÿ¦ÿ±ÿ«ÿ¥ÿ¤ÿ¢ÿ¦ÿ´ÿÀÿ®ÿ¥ÿ°ÿ»ÿ³ÿ¯ÿ¬ÿ±ÿ¸ÿ²ÿ®ÿ¿ÿºÿ¤ÿ§ÿ§ÿ¨ÿ´ÿÀÿ¾ÿ·ÿµÿ­ÿ¦ÿ·ÿ¥ÿÆÿ¯ÿ¦ÿ°ÿ¸ÿ·ÿ±ÿ¬ÿ¯ÿ±ÿ»ÿÿÿ§ÿ¶ÿ±ÿ¯ÿ¯ÿ°ÿ¹ÿ¶ÿ»ÿ¦ÿ¤ÿ­ÿ§ÿ©ÿ²ÿ´ÿ®ÿ©ÿ­ÿ²ÿªÿ¯ÿ¹ÿ»ÿ¸ÿªÿ§ÿµÿ´ÿ§ÿªÿÿªÿ©ÿ ÿ©ÿ¦ÿ£ÿ¬ÿ©ÿµÿ¿ÿ¿ÿ±ÿ¯ÿ¯ÿ­ÿ­ÿ´ÿ±ÿ¦ÿ¹ÿ­ÿ¯ÿ·ÿ®ÿ­ÿ¯ÿ¶ÿ¸ÿ¬ÿ²ÿ®ÿ´ÿºÿ­ÿ­ÿ´ÿ«ÿ¤ÿ³ÿ½ÿ ÿ¹ÿµÿ¯ÿ¹ÿµÿ´ÿ¹ÿ·ÿ©ÿ©ÿ¸ÿ¨ÿ¬ÿ®ÿ¤ÿ­ÿ½ÿ¾ÿ³ÿ§ÿ¢ÿÿ°ÿ¶ÿÂÿÁÿ·ÿ¹ÿÀÿ°ÿ¤ÿºÿ®ÿªÿ³ÿ²ÿªÿ®ÿ¶ÿ³ÿ³ÿ³ÿ®ÿ¡ÿ ÿÿ3ÿý;ûúÁûýþuÿÿ£ÿ°ÿ´ÿ«ÿ¨ÿ¡ÿ±ÿ¨ÿ­ÿ¯ÿ¯ÿ³ÿ¬ÿ¢ÿªÿ¤ÿ³ÿ§ÿ±ÿ¶ÿ®ÿ©ÿ²ÿµÿÿÿÿ³ÿ·ÿ°ÿ«ÿ¬ÿ¶ÿÈÿÿµÿ´ÿ¹ÿ³ÿ¨ÿªÿ¶ÿ¯ÿ¬ÿ¹ÿ¹ÿ²ÿ¤ÿ¥ÿ°ÿ°ÿªÿ·ÿ½ÿ¯ÿ¡ÿ¦ÿ¤ÿ¯ÿ¢ÿÿ¢ÿºÿªÿ°ÿªÿ²ÿ¾ÿ»ÿ³ÿ°ÿ£ÿ¢ÿ´ÿ¹ÿ´ÿ«ÿÿ ÿ·ÿ­ÿÿ­ÿµÿ°ÿ²ÿ­ÿ¢ÿ¹ÿ´ÿ­ÿ±ÿ´ÿµÿ¬ÿ§ÿ¬ÿ¯ÿ¬ÿ´ÿºÿ¥ÿ¥ÿ³ÿ·ÿ³ÿµÿ¸ÿ²ÿ®ÿ£ÿ§ÿ¯ÿ±ÿ¯ÿ³ÿ¹ÿ·ÿ°ÿ¯ÿ¬ÿ­ÿ¼ÿ¼ÿ®ÿ¬ÿ°ÿ·ÿ³ÿ¯ÿÀÿ­ÿ¥ÿ­ÿ°ÿªÿ§ÿÿ£ÿÄÿ«ÿ©ÿ§ÿ³ÿ²ÿÿ«ÿ¶ÿ¨ÿ«ÿ¡ÿÿÿ§ÿ¬ÿ«ÿ¬ÿ¦ÿ¤ÿ¨ÿ³ÿ¯ÿ­ÿ«ÿ¨ÿ¨ÿ¨ÿ´ÿµÿÎÿÿ¼ÿÀÿªÿªÿ¶ÿµÿ²ÿ·ÿ²ÿ·ÿ§ÿ©ÿ©ÿ©ÿ¥ÿ¤ÿ®ÿ©ÿ©ÿ¨ÿ²ÿ¶ÿ¢ÿ¢ÿ¯ÿ«ÿ¢ÿ¬ÿ°ÿÿ²ÿ°ÿ¬ÿªÿµÿ¶ÿªÿªÿ®ÿºÿ´ÿªÿ¶ÿ®ÿ ÿÿ¥ÿ®ÿ²ÿ°ÿ¸ÿÿ­ÿ®ÿ·ÿ¯ÿ®ÿªÿ©ÿ±ÿ£ÿ¦ÿ¯ÿ®ÿ¨ÿ·ÿµÿ·ÿ´ÿ°ÿ²ÿ©ÿ¯ÿ¥ÿ¥ÿ³ÿ¥ÿ¡ÿ¨ÿ´ÿ±ÿ¥ÿ©ÿ¶ÿ½ÿÄÿÿ®ÿ®ÿ²ÿªÿ¬ÿ¶ÿ¶ÿÁÿ®ÿ ÿ¬ÿ±ÿ³ÿ¯ÿ©ÿ©ÿ§ÿ¦ÿ©ÿ«ÿ«ÿ®ÿ¤ÿ·ÿ¢ÿÿ­ÿ®ÿ°ÿ±ÿ©ÿ³ÿ©ÿ³ÿ¶ÿ ÿµÿ¯ÿ´ÿ²ÿ¶ÿ¸ÿ±ÿ´ÿ²ÿ³ÿ¥ÿ°ÿÂÿ¾ÿ¼ÿ¬ÿ®ÿ¸ÿ©ÿ¢ÿ¹ÿ°ÿ¶ÿ·ÿ¶ÿ·ÿ¯ÿ¯ÿ´ÿ²ÿ­ÿ¨ÿ¨ÿ·ÿµÿ¯ÿ®ÿÿ¨ÿ´ÿ¼ÿ´ÿ®ÿ²ÿ±ÿªÿ²ÿ«ÿ¸ÿ£ÿ±ÿ±ÿ¯ÿ°ÿ¯ÿªÿ©ÿ­ÿ­ÿ¨ÿ¦ÿ­ÿ¾ÿ¶ÿ¯ÿ¢ÿ±ÿ¼ÿ¶ÿ­ÿ¬ÿ¥ÿÿ§ÿÅÿ±ÿ©ÿ¢ÿ¯ÿ¯ÿ²ÿ¯ÿ­ÿ­ÿ«ÿ´ÿ¼ÿÀÿÿ¢ÿ¦ÿ®ÿ¿ÿ®ÿ´ÿ¶ÿ¥ÿ£ÿ§ÿ¦ÿ§ÿ½ÿ¹ÿ³ÿ¶ÿ­ÿ¦ÿ¯ÿ®ÿ­ÿ«ÿ£ÿ§ÿµÿ»ÿ±ÿ¸ÿ¯ÿ¶ÿ¶ÿ¥ÿ¹ÿ¼ÿµÿ¸ÿ¸ÿ·ÿÈÿ¹ÿ¤ÿ¾ÿ ÿÿ­ÿ®ÿ±ÿ²ÿ¨ÿ¬ÿ±ÿ¥ÿ¦ÿ±ÿ²ÿ³ÿªÿ«ÿµÿªÿ²ÿÂÿ¸ÿ¸ÿ¼ÿµÿ°ÿ²ÿ²ÿ¶ÿµÿ©ÿ´ÿ³ÿ±ÿ¾ÿ¸ÿ¯ÿ¶ÿ¸ÿ·ÿ·ÿ³ÿ²ÿ¬ÿªÿ±ÿ§ÿ±ÿ¹ÿ¶ÿ©ÿ¹ÿºÿ¸ÿ³ÿ°ÿ»ÿ¼ÿ´ÿ¾ÿ¸ÿÀÿ¬ÿ¯ÿ¦ÿ®ÿ¿ÿ³ÿ¤ÿ³ÿ³ÿ§ÿ­ÿ²ÿ¶ÿ·ÿ¦ÿµÿ½ÿ´ÿÀÿ¬ÿ£ÿ·ÿªÿ ÿ«ÿ±ÿ±ÿ¶ÿ³ÿ¯ÿ­ÿÿ´ÿ·ÿµÿ­ÿ¨ÿ±ÿ²ÿ­ÿ¬ÿ¬ÿ°ÿµÿ¬ÿ¯ÿ·ÿµÿºÿºÿ·ÿºÿ´ÿ­ÿ®ÿ¿ÿ¬ÿ¥ÿ³ÿ»ÿ¼ÿ¼ÿ»ÿ¹ÿ³ÿÿ®ÿ¯ÿÁÿ¸ÿ²ÿ´ÿ¿ÿ¨ÿ¤ÿ­ÿ´ÿ¯ÿ¢ÿ®ÿ­ÿÿ¸ÿÿ¨ÿÿ¼ÿ ÿ¨ÿ©ÿ³ÿ­ÿ®ÿ±ÿ²ÿ®ÿªÿ¥ÿ¡ÿ®ÿµÿ°ÿ¢ÿ³ÿ­ÿ·ÿ­ÿªÿ³ÿ¶ÿ·ÿ­ÿ±ÿ¼ÿ³ÿ¦ÿ¤ÿ§ÿ¸ÿ¯ÿ®ÿ¤ÿ·ÿ¬ÿ°ÿ±ÿ§ÿ­ÿ®ÿ±ÿªÿ©ÿ­ÿ°ÿ¹ÿºÿ·ÿ´ÿ¨ÿ¯ÿ½ÿ¬ÿ¼ÿ±ÿ¨ÿ¬ÿ¬ÿ´ÿ©ÿ²ÿ²ÿ¬ÿ°ÿ®ÿ²ÿ·ÿ¡ÿÿ½ÿµÿ¯ÿ¯ÿ³ÿ²ÿ¬ÿºÿ»ÿ³ÿ­ÿ±ÿ´ÿ°ÿ­ÿ¬ÿ¨ÿ¬ÿªÿ­ÿ²ÿ­ÿ´ÿ§ÿÿ±ÿ¤ÿ²ÿ°ÿ¥ÿ¬ÿ®ÿªÿÿÿ¬ÿºÿ´ÿªÿ¨ÿ¨ÿ¯ÿ§ÿÿ¢ÿ¥ÿ ÿÿ§ÿ«ÿ±ÿÿÿ¤ÿ¦ÿ«ÿ°ÿ²ÿ«ÿÿ§ÿ·ÿ¢ÿ¦ÿ©ÿÿÿºÿÿ¼ÿ¢ÿ¹ÿ¨ÿ©ÿ«ÿ¦ÿ¨ÿ®ÿ«ÿ¥ÿ¢ÿ£ÿ©ÿ«ÿÿÿ±ÿ¡ÿ¦ÿ¦ÿ¡ÿ¤ÿ«ÿÿ¢ÿ¥ÿÿÿ ÿ¨ÿ¥ÿ¡ÿÿÿ¡ÿÿ¤ÿ¤ÿ£ÿ©ÿÿ¢ÿÿµÿÿ¶ÿÿÿÿÿÿ£ÿÿ¨ÿ¤ÿ¡ÿÿÿ¤ÿ¨ÿ§ÿ ÿ ÿÿÿÿÿ£ÿ¢ÿ²ÿ®ÿÿ°ÿ«ÿ¤ÿ°ÿ§ÿÿ«ÿ°ÿ£ÿÿÿ«ÿ®ÿ¬ÿµÿ·ÿ¹ÿ»ÿ°ÿªÿ®ÿ¦ÿ®ÿ¤ÿ§ÿ­ÿ¶ÿ¤ÿÿ¤ÿ¶ÿ±ÿ¯ÿ®ÿ±ÿ²ÿ°ÿªÿ¥ÿ­ÿ¯ÿ¬ÿ¯ÿ½ÿ»ÿ¬ÿ´ÿ·ÿ¯ÿÿ«ÿ¦ÿ¯ÿªÿ½ÿºÿ¬ÿ¦ÿ¤ÿºÿ¼ÿ«ÿ¬ÿ¯ÿªÿ³ÿµÿ£ÿ ÿ¢ÿ¶ÿ­ÿ¤ÿªÿ²ÿ³ÿÿ´ÿ«ÿ´ÿ¬ÿ©ÿ ÿ¤ÿ¯ÿ­ÿ½ÿ­ÿ±ÿ²ÿ«ÿ¥ÿ¤ÿ¨ÿ±ÿ®ÿÿ©ÿµÿ·ÿ¬ÿ²ÿ¿ÿÿ¼ÿ¶ÿºÿ´ÿ¦ÿ´ÿ¹ÿ°ÿ¯ÿ¢ÿ±ÿ´ÿ´ÿ«ÿ£ÿ²ÿ®ÿ¯ÿ²ÿ­ÿªÿ¥ÿ­ÿ¶ÿ³ÿ«ÿ®ÿ­ÿ²ÿ¤ÿ¬ÿ­ÿ·ÿ¨ÿ²ÿ½ÿ®ÿ³ÿ¸ÿ©ÿ­ÿ·ÿµÿ ÿ¨ÿ»ÿ¶ÿ²ÿ±ÿ´ÿ¶ÿ­ÿ¡ÿÿÿ¥ÿ§ÿ ÿ¨ÿ´ÿ½ÿÿ½ÿµÿ§ÿ§ÿ§ÿºÿ¢ÿ·ÿ­ÿªÿ´ÿ°ÿ­ÿÿ¯ÿ¹ÿ³ÿ¯ÿ¸ÿ²ÿªÿ·ÿ´ÿªÿ§ÿ§ÿµÿ¬ÿ²ÿÿ«ÿ¯ÿ¨ÿ¸ÿ¾ÿ´ÿ°ÿ¶ÿ­ÿ«ÿ¯ÿ²ÿ³ÿ¬ÿ«ÿ¸ÿ¥ÿ«ÿ³ÿ¯ÿ®ÿ­ÿ£ÿ¦ÿ¬ÿ¨ÿ¨ÿ¤ÿ¢ÿ¯ÿ°ÿ²ÿ¾ÿºÿ°ÿµÿ¯ÿÿªÿ¸ÿ­ÿ³ÿ¯ÿ²ÿ¥ÿ§ÿ¥ÿ¤ÿ¨ÿ¯ÿ¬ÿ§ÿÿ¤ÿ¤ÿ¨ÿ®ÿ§ÿ«ÿ¯ÿ©ÿÿÿ¡ÿ¢ÿ­ÿ¯ÿ®ÿ§ÿÿÿ®ÿ³ÿÿ ÿ£ÿ¡ÿÿÿ¥ÿ©ÿÿÿ¦ÿÿ©ÿªÿÿ¨ÿ°ÿ¤ÿÿ£ÿªÿ§ÿÿÿ¡ÿÿÿÿÿÿ±ÿ¯ÿ¥ÿ¬ÿ¦ÿ¡ÿ¡ÿ¡ÿÿ²ÿ¥ÿºÿ·ÿ£ÿÿ§ÿÿ³ÿ£ÿ§ÿÿ§ÿÿ§ÿªÿ¨ÿ¥ÿ£ÿ²ÿÿÿÿ ÿµÿªÿÿ£ÿ§ÿ¢ÿ«ÿ±ÿ¡ÿÿ§ÿ°ÿ¬ÿ¬ÿÿ¦ÿ²ÿ¼ÿ¯ÿªÿ¥ÿ±ÿ§ÿ©ÿªÿ­ÿªÿ³ÿ©ÿµÿ®ÿÿ¨ÿ­ÿºÿ´ÿ´ÿ¨ÿ¢ÿµÿ´ÿ ÿ¥ÿ¢ÿ§ÿ¨ÿ¥ÿ«ÿ¯ÿ¨ÿ¦ÿ®ÿ­ÿ¡ÿÿ®ÿ¥ÿÿÿÿÿ£ÿÿÿ¦ÿ¥ÿ¥ÿÿªÿ¢ÿÿÿ¢ÿÿÿÿ¥ÿÿÿÿÿÿÿÿÿÿÿÿÿÿÿÿ|ÿÿÿ~ÿÿÿÿÿÿÿÿÿÿÿÿÿÿÿÿÿÿÿ­ÿÿ¥ÿÿÿ¨ÿ¥ÿ¦ÿÿ²ÿ§ÿ¥ÿÿ©ÿ¤ÿÿ¥ÿ¢ÿ¢ÿÿ ÿÿ ÿ¢ÿªÿ§ÿ§ÿ¨ÿªÿ±ÿ ÿÿ«ÿ¬ÿ©ÿ®ÿ©ÿ¢ÿ¥ÿ¨ÿªÿ¤ÿ¹ÿ§ÿ¶ÿ¯ÿ±ÿÿ«ÿ£ÿ¥ÿºÿÿ·ÿ¯ÿ¯ÿ¤ÿ¦ÿ·ÿ°ÿ¦ÿ´ÿ³ÿ«ÿ»ÿµÿ·ÿÂÿ¿ÿ­ÿ²ÿ¹ÿ¿ÿ¸ÿ­ÿ²ÿªÿ«ÿ³ÿÿÿ­ÿ¶ÿ®ÿ«ÿ»ÿ·ÿµÿ¯ÿÀÿ¶ÿ¬ÿ¾ÿ¶ÿ¸ÿ©ÿªÿ§ÿÿ¯ÿÁÿÁÿ¹ÿ³ÿ´ÿ¦ÿµÿÿ¢ÿÿ¬ÿ¯ÿ§ÿ±ÿºÿ±ÿ§ÿªÿ®ÿ¶ÿ§ÿ®ÿ³ÿ¼ÿ°ÿªÿ«ÿ ÿ£ÿ®ÿ¶ÿ¶ÿ¨ÿ±ÿÃÿ®ÿ¬ÿ®ÿ¬ÿ¯ÿ¯ÿ°ÿ±ÿ®ÿµÿÿ°ÿÿ²ÿÈÿ«ÿ¬ÿÆÿ³ÿ¬ÿÿÿÿ¶ÿ·ÿ£ÿ§ÿ®ÿ¨ÿ­ÿªÿ°ÿ­ÿªÿ®ÿ·ÿÁÿ»ÿ´ÿÀÿ²ÿ¥ÿ«ÿ¨ÿ«ÿºÿºÿ«ÿ£ÿ°ÿ²ÿÿ¡ÿ¤ÿ«ÿ´ÿ¥ÿ»ÿ¦ÿ£ÿ´ÿ¿ÿµÿ¬ÿ®ÿÿ´ÿ¡ÿ±ÿÀÿ¬ÿ¿ÿªÿ¬ÿ¶ÿ°ÿÿ»ÿËÿ­ÿ£ÿ¦ÿ¨ÿÆÿÈÿµÿ¬ÿµÿªÿ©ÿ­ÿ¨ÿ³ÿ¸ÿ³ÿ©ÿ«ÿ³ÿ®ÿ°ÿ­ÿ°ÿ­ÿÿÿ¤ÿ§ÿ¯ÿ«ÿ§ÿ·ÿ¾ÿÿ°ÿ¦ÿµÿ¨ÿ¯ÿ«ÿ¨ÿ´ÿÃÿ°ÿ¯ÿ¶ÿ¾ÿ¦ÿ§ÿ ÿ¦ÿËÿ¦ÿ¨ÿ±ÿ¹ÿ¯ÿ¶ÿ­ÿ¯ÿ«ÿ¯ÿµÿ²ÿ«ÿ´ÿ¸ÿ©ÿ­ÿ³ÿ©ÿ¨ÿ©ÿ©ÿ´ÿ¸ÿªÿ°ÿ°ÿ¬ÿ®ÿ¬ÿ¢ÿ·ÿ¥ÿ ÿµÿÄÿÊÿ¿ÿ®ÿªÿ¬ÿ§ÿ±ÿ¡ÿ»ÿ·ÿ´ÿ¦ÿ·ÿºÿªÿ²ÿªÿÿ¬ÿÿ ÿ¬ÿ®ÿ«ÿ³ÿ·ÿ¶ÿ­ÿªÿ¬ÿ«ÿ¨ÿÿÿ°ÿ½ÿ¸ÿ«ÿªÿ®ÿ³ÿ½ÿ¡ÿ¦ÿ¬ÿ¹ÿ³ÿ¼ÿºÿ°ÿÿ¬ÿ©ÿ©ÿ²ÿ¹ÿ§ÿ½ÿ²ÿ«ÿ¦ÿ¶ÿ°ÿ¹ÿ¾ÿ¨ÿ±ÿ«ÿ¨ÿ¨ÿ±ÿ£ÿ­ÿ¶ÿ®ÿ°ÿªÿ§ÿ«ÿ®ÿ´ÿ±ÿ±ÿºÿ¶ÿ´ÿ³ÿ¡ÿ©ÿ©ÿ«ÿ±ÿ±ÿ®ÿ¿ÿ´ÿ³ÿ¤ÿ§ÿ¢ÿ²ÿ¶ÿ½ÿ«ÿ¯ÿ±ÿ³ÿ¼ÿªÿ¢ÿ°ÿ©ÿ¬ÿ®ÿ¿ÿ¹ÿ©ÿ¡ÿ¢ÿÿªÿªÿ«ÿ¹ÿºÿ§ÿ¬ÿ¼ÿ±ÿ©ÿ¤ÿ¦ÿ®ÿ§ÿ²ÿ´ÿ¸ÿ´ÿµÿ¨ÿÿµÿÿ­ÿ°ÿ¸ÿ¿ÿªÿ¡ÿ¯ÿ¯ÿ«ÿ¶ÿ°ÿ«ÿ®ÿ¶ÿ±ÿ®ÿ¦ÿ±ÿ¬ÿ§ÿªÿ½ÿ½ÿ¶ÿ§ÿÿ¡ÿ­ÿ¯ÿ³ÿ¸ÿ®ÿ¤ÿ§ÿ¬ÿ®ÿ©ÿ¤ÿ¬ÿ±ÿ¥ÿ ÿÿÿ©ÿ¥ÿ§ÿÿ¡ÿ¡ÿ¥ÿÿÿÿÿ¯ÿÿÿ¥ÿÿ ÿ¡ÿÿÿÿÿ¥ÿ¥ÿÿÿÿÿÿ¡ÿ¥ÿÿÿ¥ÿÿ~ÿÿÿ¥ÿ|ÿÿ¢ÿÿÿ¢ÿÿ}ÿÿÿÿÿ§ÿÿ¨ÿÿ|ÿÿÿÿÿÿÿÿÿÿÿÿÿÿÿ¡ÿ¬ÿÿÿÿÿÿ¥ÿ¦ÿ«ÿ§ÿÿ ÿÿÿ£ÿ¡ÿ¥ÿ¦ÿ©ÿÿÿ»ÿ¨ÿ¢ÿ«ÿªÿ¦ÿ­ÿ®ÿ±ÿ¬ÿºÿ®ÿ°ÿ·ÿ¨ÿÿ¬ÿ«ÿÿ¤ÿ®ÿ²ÿ«ÿ¡ÿ¦ÿ§ÿ¤ÿ¯ÿ¨ÿ¦ÿ®ÿªÿ¥ÿ§ÿµÿ£ÿ¬ÿ¯ÿ¬ÿÎÿªÿ½ÿ£ÿ§ÿ¨ÿ­ÿ­ÿ²ÿ¦ÿÿvÿBÿ#ÿHÿÿ¤ÿ¥ÿ¥ÿÿhÿ­þIýÛü¡þyÿ§ÿ¡ÿÿ¢ÿ¼ÿÿµÿ§ÿ®ÿ¯ÿ¥ÿ¬ÿ¥ÿ©ÿ§ÿ§ÿ¯ÿÿ¡ÿ¥ÿÿ¡ÿ®ÿ¸ÿ¶ÿ±ÿ¬ÿ¬ÿµÿ®ÿ§ÿ¾ÿ´ÿ¬ÿ¶ÿªÿ·ÿÁÿ¾ÿ ÿ¶ÿ³ÿ¬ÿ¨ÿ®ÿÿ¨ÿ¤ÿ ÿ·ÿ¼ÿ«ÿ£ÿ¨ÿ¢ÿ§ÿ«ÿ¬ÿ´ÿ»ÿ¼ÿ§ÿ±ÿ¸ÿ¨ÿ¬ÿÿ¨ÿ°ÿ¤ÿ°ÿºÿ³ÿ·ÿ¹ÿÿ£ÿ®ÿ£ÿ°ÿ®ÿ±ÿ«ÿªÿ±ÿ±ÿ¦ÿ©ÿªÿ¥ÿ®ÿ²ÿ²ÿµÿªÿÿ¤ÿ©ÿ®ÿÿ¡ÿ¦ÿ¶ÿ´ÿ°ÿ®ÿ°ÿ¬ÿÿºÿ¸ÿ»ÿ¸ÿ©ÿ¦ÿ¦ÿ§ÿ§ÿ§ÿ®ÿ³ÿ©ÿÿ¤ÿ¬ÿ£ÿªÿÿ®ÿºÿ£ÿ«ÿ¤ÿ¬ÿÿ®ÿ©ÿ¦ÿ¥ÿ¦ÿÿ´ÿÂÿÀÿ¬ÿÿÿ£ÿ£ÿ¨ÿ©ÿ ÿ±ÿÂÿ¯ÿªÿ­ÿ¥ÿ¤ÿ«ÿÿÿ¥ÿÃÿ±ÿ±ÿ±ÿ¡ÿ¬ÿ¯ÿ©ÿ¡ÿ ÿ²ÿ·ÿ§ÿ¨ÿ®ÿ²ÿ°ÿ°ÿ§ÿÿ·ÿ¬ÿ®ÿ¬ÿ¢ÿÂÿ¶ÿÿÿ¦ÿÿ©ÿ®ÿ²ÿ¡ÿ¦ÿ©ÿ±ÿÄÿ¿ÿ¸ÿ«ÿ¤ÿÿÿ±ÿ«ÿ©ÿªÿ¯ÿÿ®ÿ¶ÿ­ÿªÿ©ÿ¢ÿ¨ÿ²ÿºÿ­ÿ¤ÿ­ÿµÿºÿ¶ÿ­ÿµÿºÿ±ÿ¶ÿ·ÿÆÿÿ§ÿ¯ÿ¶ÿ·ÿ¦ÿ­ÿ³ÿ¬ÿ±ÿ¢ÿ°ÿ»ÿ´ÿ¹ÿµÿ«ÿ·ÿ¯ÿªÿ¤ÿ¯ÿ©ÿ·ÿ¹ÿÿ®ÿ¹ÿ§ÿ¼ÿ¿ÿ«ÿ¢ÿ§ÿ¶ÿµÿ¿ÿÁÿµÿºÿµÿ¹ÿ®ÿÿ¶ÿºÿ¼ÿÄÿ®ÿ¤ÿ¤ÿ±ÿ¡ÿ¯ÿ¨ÿªÿªÿ©ÿ¶ÿ´ÿ¥ÿ¤ÿ¦ÿ¯ÿ¥ÿ¡ÿ³ÿ«ÿ¥ÿÿ¦ÿÿ­ÿÿ¡ÿ¡ÿ¢ÿªÿ¬ÿ¢ÿÿÿÿÿÿ ÿ§ÿÿÿÿ¦ÿÿÿªÿ£ÿÿÿ«ÿ¤ÿ¥ÿ¢ÿÿÿÿ¢ÿÿÿÿ¢ÿ¬ÿ´ÿ£ÿÿÿÿÿÿÿ¦ÿ¤ÿÿ¥ÿ§ÿÿÿÿ ÿÿ¥ÿªÿÿÿ¨ÿÿÿ©ÿ«ÿ¯ÿ®ÿ¥ÿ¨ÿ®ÿ¤ÿÿ¤ÿ¨ÿ¦ÿ«ÿ¯ÿ¯ÿ¨ÿ²ÿÿ¤ÿ³ÿ¥ÿ¦ÿ¨ÿ©ÿ§ÿ¥ÿ²ÿµÿ©ÿ®ÿªÿ«ÿ¥ÿÿ¨ÿ­ÿªÿÿ¥ÿ©ÿÿ¡ÿªÿ´ÿ±ÿ£ÿÿ£ÿ¬ÿ¥ÿÿÿ¡ÿ·ÿ³ÿ¥ÿ¨ÿÿ«ÿ¸ÿ²ÿ°ÿ´ÿ²ÿªÿ¦ÿ«ÿ°ÿµÿ±ÿªÿ©ÿ³ÿ´ÿ±ÿ´ÿ¿ÿ¹ÿ¯ÿ´ÿ¾ÿ¹ÿ²ÿ¶ÿ½ÿÏÿ¹ÿµÿ¥ÿ»ÿ·ÿ­ÿ®ÿ¤ÿ¬ÿ¸ÿ°ÿ¯ÿ°ÿ±ÿ¶ÿ±ÿ½ÿ²ÿÁÿÿ¬ÿ±ÿµÿ´ÿ§ÿÿÿ«ÿ¯ÿ¬ÿ­ÿ¦ÿªÿ¢ÿ´ÿ¿ÿ£ÿ¡ÿ·ÿ½ÿ¡ÿ¬ÿµÿ´ÿ´ÿ³ÿ±ÿ²ÿ¸ÿ°ÿÿ¦ÿÅÿ¹ÿ¾ÿºÿÁÿ²ÿ¡ÿ«ÿ½ÿ·ÿ¡ÿ ÿ²ÿªÿ½ÿµÿ£ÿ´ÿºÿºÿ¨ÿ³ÿ´ÿ´ÿ³ÿ©ÿ©ÿ«ÿ£ÿ·ÿ¤ÿ«ÿ´ÿªÿÁÿµÿªÿ´ÿ´ÿ³ÿ·ÿ·ÿºÿ´ÿÿºÿÁÿ¯ÿ¬ÿ±ÿ«ÿ¬ÿ¯ÿ¯ÿ°ÿµÿºÿ´ÿªÿ¼ÿ¢ÿ¦ÿ²ÿ´ÿ¬ÿÿ¶ÿ©ÿ ÿ±ÿ¹ÿ¯ÿ¤ÿ¦ÿªÿ§ÿ¬ÿ²ÿ¦ÿ®ÿ¬ÿ©ÿ´ÿÀÿÀÿ½ÿ¹ÿ­ÿ¨ÿ³ÿ¯ÿ·ÿ³ÿÂÿ½ÿ¶ÿ©ÿ¦ÿ«ÿ²ÿ¶ÿ¤ÿªÿªÿ¸ÿ±ÿ²ÿ´ÿ©ÿ©ÿ±ÿ±ÿ°ÿ²ÿ³ÿ¹ÿ±ÿ±ÿ¯ÿ½ÿ²ÿ¾ÿÂÿ±ÿªÿ¶ÿ¸ÿ¦ÿ£ÿ¯ÿªÿ¤ÿ­ÿ¯ÿ°ÿ®ÿ°ÿ²ÿ°ÿ«ÿ±ÿÅÿÂÿ«ÿ±ÿ³ÿ°ÿ ÿ¡ÿ¢ÿ«ÿ°ÿ·ÿ¼ÿ«ÿ¶ÿ¬ÿ³ÿ¹ÿ»ÿ®ÿ°ÿ¶ÿ³ÿ´ÿ¹ÿ·ÿ½ÿÅÿºÿ ÿ§ÿºÿ®ÿ²ÿ¦ÿÿÿ°ÿ©ÿ³ÿ¸ÿ­ÿªÿ³ÿ³ÿ°ÿ¸ÿ·ÿ²ÿ¬ÿ¥ÿ¶ÿ»ÿ¸ÿ²ÿ¹ÿ»ÿ­ÿ¶ÿ­ÿ¢ÿ«ÿ´ÿ´ÿÿ ÿ·ÿ±ÿ§ÿ°ÿµÿ´ÿªÿ¤ÿ±ÿ·ÿ¬ÿÈÿ°ÿ¯ÿµÿ·ÿ²ÿ®ÿ¸ÿÁÿ·ÿ·ÿ¯ÿªÿ¾ÿ­ÿ­ÿ´ÿ¸ÿ¶ÿ®ÿªÿ²ÿ³ÿµÿ¥ÿÿ»ÿ¹ÿÁÿ°ÿ©ÿ»ÿ¶ÿ¶ÿ«ÿ°ÿ¹ÿ®ÿ¢ÿ¬ÿ¸ÿ·ÿ±ÿ°ÿ©ÿÀÿ³ÿ£ÿ´ÿ­ÿÿÿ¤ÿ¨ÿ¢ÿ¨ÿ®ÿÿ©ÿ¤ÿ¤ÿ±ÿ¬ÿ§ÿ§ÿ ÿ­ÿªÿ¿ÿÉÿªÿ©ÿ¸ÿ¼ÿ²ÿ²ÿ»ÿ³ÿ³ÿ®ÿÄÿ¯ÿ¬ÿ­ÿµÿ±ÿ©ÿ¶ÿ£ÿ¹ÿ¸ÿ¬ÿ«ÿ³ÿ·ÿ´ÿ®ÿ¤ÿÿ½ÿ ÿªÿ¾ÿ½ÿµÿ¾ÿÀÿ®ÿ¦ÿ­ÿ¬ÿ»ÿ®ÿ®ÿ·ÿÂÿ¿ÿ²ÿ²ÿ¤ÿ¯ÿ´ÿ·ÿ»ÿ°ÿ¨ÿ²ÿ»ÿ­ÿ¤ÿ³ÿ³ÿ£ÿ­ÿªÿ§ÿ©ÿ­ÿ²ÿÿÿÿ­ÿÿuÿÖþÞýâüüÌþvÿÿÿÿ©ÿ²ÿªÿ©ÿ§ÿÄÿ©ÿ«ÿ¦ÿ²ÿµÿ·ÿ¼ÿ´ÿ³ÿ¯ÿ©ÿ»ÿ½ÿ´ÿ´ÿ²ÿ¢ÿÿ¦ÿ¥ÿºÿ¾ÿ§ÿ¤ÿµÿ½ÿ³ÿÿÿ±ÿ´ÿ¹ÿ·ÿ»ÿºÿ­ÿµÿ´ÿ­ÿ·ÿ±ÿ¦ÿ£ÿ¦ÿ§ÿ©ÿ³ÿ¦ÿ®ÿ²ÿ·ÿ·ÿ¯ÿ¥ÿ«ÿ¬ÿ½ÿ­ÿ®ÿ«ÿ®ÿ»ÿ¯ÿ¤ÿ¥ÿ¥ÿ¯ÿ²ÿ­ÿ­ÿ¯ÿÿ£ÿ¥ÿºÿ§ÿ£ÿ¬ÿ³ÿ¯ÿ«ÿÁÿ¢ÿ±ÿ¼ÿ¼ÿ³ÿªÿ¤ÿ¦ÿ°ÿ´ÿµÿÿ§ÿ¯ÿ¼ÿ¹ÿ­ÿ·ÿ¼ÿÃÿ±ÿ­ÿ°ÿ¨ÿ®ÿ±ÿªÿµÿ­ÿ·ÿ®ÿ¥ÿ¸ÿ³ÿ«ÿ¯ÿªÿ¨ÿªÿ¹ÿ«ÿ¶ÿ©ÿ¤ÿ¦ÿ¬ÿ¶ÿ«ÿ«ÿ§ÿ´ÿ­ÿ¬ÿ­ÿ´ÿ²ÿÿ¯ÿ¿ÿÈÿ ÿ ÿªÿ²ÿ°ÿ©ÿ§ÿ±ÿ»ÿ¨ÿÿ«ÿ°ÿ­ÿ¯ÿ°ÿ¨ÿ«ÿµÿ¹ÿ­ÿºÿ·ÿ·ÿ®ÿ«ÿ·ÿ¹ÿ­ÿ¶ÿ´ÿµÿªÿ¬ÿ¥ÿÿ¦ÿªÿ«ÿ¯ÿÿ«ÿµÿ·ÿ¦ÿ¥ÿ°ÿ³ÿ³ÿ¹ÿ²ÿ±ÿµÿ®ÿ±ÿ®ÿ´ÿ¼ÿ´ÿ¬ÿ²ÿ¬ÿ§ÿ«ÿ®ÿ¢ÿ°ÿ¶ÿ«ÿ¬ÿ¹ÿÀÿ¸ÿ²ÿ¯ÿ±ÿµÿ­ÿ«ÿªÿ­ÿ¾ÿ©ÿ£ÿ«ÿ¼ÿºÿ³ÿ«ÿ²ÿ¹ÿ¬ÿÿ§ÿ¶ÿ ÿ»ÿ³ÿ±ÿ³ÿ­ÿ¯ÿ¯ÿ¥ÿ¢ÿ¦ÿ³ÿÍÿ®ÿ±ÿ´ÿ¯ÿ®ÿ¬ÿ®ÿ´ÿ¨ÿ®ÿÂÿ§ÿ¤ÿ§ÿºÿ´ÿ®ÿªÿ¢ÿ©ÿ¯ÿ³ÿ¯ÿ¨ÿ¥ÿ±ÿµÿ¯ÿ­ÿ¯ÿ¬ÿ¦ÿ¦ÿ­ÿ¦ÿ°ÿ®ÿ¦ÿ¥ÿ¬ÿ¶ÿ¹ÿ·ÿ¬ÿªÿªÿ¸ÿ£ÿ¯ÿ³ÿ´ÿ¬ÿ®ÿ¯ÿ¨ÿ¨ÿµÿ½ÿ·ÿ¾ÿ£ÿ¹ÿºÿ¯ÿ³ÿ½ÿ¸ÿ«ÿ©ÿ®ÿÁÿ³ÿ¬ÿ®ÿ¶ÿ²ÿ©ÿ·ÿºÿ«ÿ£ÿ ÿ­ÿ§ÿ¼ÿ±ÿ¡ÿµÿ§ÿ°ÿ²ÿ¬ÿ¨ÿ©ÿ¯ÿ°ÿÿ¢ÿÿºÿ¸ÿ¨ÿ¦ÿ­ÿ©ÿ¤ÿ¬ÿ²ÿªÿÿ¬ÿ½ÿ§ÿ©ÿ¦ÿ«ÿ¬ÿ«ÿ®ÿ¯ÿ²ÿ°ÿ¥ÿ®ÿµÿ¦ÿÿ®ÿ¨ÿ­ÿ«ÿ°ÿºÿ³ÿ«ÿ°ÿ¥ÿÿÿ¶ÿ°ÿ¶ÿ¡ÿÿ®ÿ¯ÿªÿ¨ÿ ÿ¨ÿ¾ÿ¶ÿ·ÿ»ÿ¾ÿ²ÿ³ÿ¦ÿ³ÿ¬ÿªÿ·ÿ­ÿ¥ÿ»ÿ¶ÿ­ÿ«ÿ¶ÿ ÿ¯ÿ±ÿ®ÿ§ÿªÿ°ÿ³ÿ¯ÿ¬ÿ·ÿ²ÿ°ÿ¢ÿ«ÿªÿ¦ÿ´ÿ¸ÿ¥ÿ«ÿ®ÿ¤ÿ®ÿ³ÿ±ÿ¬ÿ§ÿ§ÿ®ÿ¡ÿµÿÀÿ¶ÿ°ÿºÿºÿ²ÿµÿ²ÿ©ÿ¤ÿ±ÿ¸ÿ¹ÿµÿ°ÿÁÿ¬ÿ ÿ²ÿ»ÿ·ÿÂÿÌÿ»ÿ»ÿÊÿ¶ÿÊÿ¸ÿ¨ÿ§ÿ­ÿªÿ©ÿÿ®ÿ±ÿÿ­ÿ³ÿ¸ÿ¸ÿ³ÿ®ÿ«ÿ½ÿ½ÿ¬ÿ²ÿ¬ÿ£ÿ«ÿ¶ÿ²ÿ¨ÿªÿ¸ÿ¯ÿ¶ÿ§ÿ ÿ²ÿ´ÿ¯ÿ²ÿ³ÿ±ÿ¸ÿ°ÿ¨ÿªÿ¨ÿ«ÿ¹ÿ·ÿ¾ÿ¹ÿÉÿ¸ÿ·ÿ´ÿ³ÿ°ÿµÿ²ÿ¸ÿ·ÿ§ÿ©ÿ¸ÿ»ÿ±ÿµÿÿ«ÿ¥ÿ°ÿ¾ÿ´ÿ·ÿ¿ÿ«ÿÿ¬ÿµÿ­ÿ¦ÿ¦ÿ¦ÿ­ÿ¯ÿ­ÿÿ¼ÿªÿ°ÿ½ÿ«ÿ¨ÿªÿ£ÿ«ÿºÿ²ÿ¨ÿ³ÿ­ÿ·ÿ²ÿ·ÿÿ¯ÿ´ÿºÿ¶ÿ±ÿ²ÿ¬ÿ©ÿ©ÿ¯ÿ·ÿºÿ³ÿ­ÿ¯ÿ®ÿªÿ¡ÿ²ÿ³ÿ²ÿµÿ®ÿ¥ÿ«ÿªÿ²ÿ±ÿ¬ÿ±ÿ±ÿ³ÿ½ÿ°ÿ²ÿ«ÿ³ÿ­ÿ«ÿ¹ÿ«ÿ³ÿ¡ÿ¬ÿ³ÿ°ÿ¨ÿ«ÿ¨ÿ¨ÿ²ÿ³ÿ»ÿ¬ÿ¼ÿÁÿ·ÿ¸ÿ©ÿ²ÿ¿ÿ´ÿ±ÿ¶ÿ¶ÿ½ÿÀÿ´ÿ¨ÿ¨ÿ¥ÿ¡ÿ§ÿ¬ÿ­ÿ¤ÿ¡ÿµÿ¶ÿ§ÿÿ¤ÿ³ÿ¦ÿ¬ÿ¢ÿµÿ¼ÿ£ÿ£ÿ¨ÿ§ÿ¸ÿ¸ÿÿÿ²ÿÿÿ¤ÿ¯ÿÿÿ£ÿ¯ÿ³ÿ¢ÿÿ¦ÿ¡ÿÿ£ÿ¤ÿ¥ÿ§ÿ¦ÿ¬ÿ®ÿ«ÿ¢ÿÿÿ¨ÿ£ÿ£ÿÿ§ÿ«ÿ°ÿ«ÿÿÿªÿ©ÿ¤ÿ¡ÿ®ÿ¸ÿ¥ÿÿ©ÿ©ÿ¥ÿ±ÿÿ§ÿÿ®ÿÿ®ÿ¦ÿ£ÿÿ§ÿ£ÿ¥ÿ©ÿ ÿÿÿÿ¤ÿ¬ÿ¨ÿ³ÿ¢ÿÿ¬ÿÿ¸ÿÿÿ®ÿÿÿÿÿÿÿÿÿ ÿ ÿ¥ÿ¥ÿ©ÿ£ÿÿÿÿÿ¤ÿ¸ÿÿ¡ÿ¥ÿ ÿ£ÿ«ÿ¦ÿ³ÿ®ÿ©ÿ¦ÿªÿ¢ÿÿÿ¢ÿ¨ÿ»ÿÀÿ»ÿ½ÿÅÿÀÿµÿ£ÿ¬ÿ¦ÿÿ­ÿ®ÿ»ÿªÿ£ÿ¯ÿ°ÿ¶ÿ»ÿ·ÿ¶ÿ·ÿ´ÿ¬ÿ£ÿ«ÿ¯ÿ§ÿ²ÿ¼ÿ¼ÿ¸ÿ³ÿÅÿ£ÿ¦ÿ«ÿ¬ÿ¾ÿ·ÿ¨ÿ¤ÿ­ÿ·ÿ®ÿ¶ÿªÿ¤ÿ·ÿ¼ÿ­ÿ«ÿ®ÿÿ ÿ²ÿ°ÿ³ÿ©ÿ»ÿ§ÿ³ÿ¡ÿ¹ÿ­ÿ«ÿ¬ÿ§ÿ¤ÿ¢ÿ¯ÿ±ÿ¯ÿ¨ÿ»ÿ±ÿ­ÿªÿ¢ÿ¥ÿ©ÿ°ÿ¬ÿ§ÿ¬ÿ«ÿ«ÿ½ÿ½ÿ·ÿ±ÿ®ÿ¶ÿºÿ¾ÿ¦ÿ£ÿ ÿ²ÿÿ¢ÿµÿ¬ÿ¯ÿ´ÿ²ÿ¬ÿ´ÿÀÿ¹ÿ´ÿ³ÿ±ÿ»ÿºÿ©ÿºÿ¨ÿ­ÿ¤ÿ¤ÿ®ÿµÿ­ÿ¯ÿ¯ÿ¥ÿ®ÿÁÿ´ÿ®ÿ­ÿ«ÿ¦ÿ®ÿ­ÿ¦ÿ±ÿ²ÿ¦ÿ¥ÿ¬ÿ¬ÿ«ÿ¨ÿ¦ÿ£ÿÿ¤ÿ³ÿ¬ÿÿ¯ÿ§ÿÿÿªÿ³ÿ»ÿ»ÿªÿ²ÿ¸ÿªÿÿ£ÿ¬ÿ³ÿ¯ÿ¨ÿ¯ÿ²ÿ¬ÿµÿ»ÿ¯ÿ§ÿ®ÿ³ÿ¥ÿ°ÿÿ«ÿªÿ¡ÿ¡ÿ­ÿºÿµÿµÿ­ÿ³ÿ¶ÿ²ÿ³ÿºÿ¦ÿ³ÿ¯ÿ£ÿ¥ÿ°ÿ¯ÿ²ÿ©ÿ±ÿ¸ÿ°ÿ¸ÿ½ÿ¹ÿµÿ³ÿ¼ÿ¯ÿ­ÿ¨ÿ­ÿ³ÿ³ÿ³ÿ¹ÿ«ÿ¥ÿÿÿÿºÿÿ¦ÿªÿ±ÿ¦ÿ¥ÿÿÿ©ÿ§ÿ§ÿ©ÿªÿ«ÿ£ÿÿÿ¢ÿ¨ÿ±ÿ¥ÿÿÿÿÿ¨ÿ°ÿÿ£ÿ©ÿÿ¦ÿ¤ÿ°ÿÿ¤ÿÿÿ£ÿ²ÿ£ÿ£ÿ£ÿ±ÿ¥ÿÿ ÿ ÿ¨ÿ¬ÿÿÿÿÿ¢ÿ«ÿÿÿÿÿ«ÿ©ÿÿªÿ¶ÿÿÿÿ¡ÿ­ÿÿ ÿºÿ¨ÿ£ÿ©ÿÿ²ÿ·ÿ¨ÿ£ÿ´ÿ¨ÿ©ÿ¬ÿ©ÿÿ«ÿ®ÿ£ÿ¦ÿ£ÿ¥ÿ¨ÿÿÿ ÿ£ÿ ÿ¨ÿ«ÿ¤ÿ£ÿªÿ¦ÿªÿ³ÿ¶ÿ¬ÿ¡ÿ¡ÿ¢ÿªÿ«ÿ§ÿ¦ÿÿ³ÿ¯ÿ®ÿ©ÿ¨ÿ©ÿ²ÿ«ÿ¶ÿ¯ÿ«ÿ¥ÿ°ÿ´ÿ­ÿ ÿ¦ÿ ÿÿ ÿ¯ÿÿÿ´ÿ³ÿ¢ÿÿ¬ÿ¦ÿÿÿÿ¢ÿ¡ÿÿ¨ÿÈÿÿÿÿÿ¢ÿÿÿÿÿÿ¥ÿÿÿÿÿÿÿÿÿÿÿÿÿÿÿÿÿÿÿÿÿÿÿÿÿÿÿÿÿÿÿÿ ÿÿÿÿ¡ÿÿÿÿ£ÿÿ²ÿ§ÿÿ¤ÿÿ§ÿÿ§ÿ¥ÿ¡ÿÿ§ÿ¨ÿ¡ÿ¦ÿ¡ÿÿÿÿÿ¨ÿ¡ÿÿ ÿ£ÿ¨ÿ«ÿ°ÿ­ÿ§ÿªÿ¤ÿªÿ®ÿ³ÿ®ÿ£ÿ²ÿ±ÿ¨ÿ³ÿ±ÿ½ÿ«ÿ¸ÿ²ÿ¹ÿ¦ÿ°ÿÉÿÿÿ¨ÿ¶ÿ¨ÿ ÿµÿ¬ÿ«ÿ°ÿµÿ´ÿ½ÿ½ÿÁÿºÿ²ÿ©ÿ®ÿµÿ¹ÿ¡ÿ¤ÿ´ÿ¤ÿ¦ÿ´ÿ¸ÿºÿ²ÿ°ÿµÿ¯ÿ±ÿµÿÄÿ¹ÿ©ÿµÿ«ÿ¾ÿ¬ÿµÿ³ÿ»ÿÿÿ©ÿ°ÿ´ÿ§ÿ³ÿ¡ÿ±ÿ¶ÿ¥ÿ±ÿÀÿ¼ÿ«ÿÿÿ´ÿ¥ÿ²ÿÉÿ±ÿ«ÿ±ÿ§ÿÿÿÿ¦ÿ³ÿ¾ÿ·ÿ¤ÿÿ¢ÿ¢ÿªÿ¬ÿ¤ÿ£ÿ¨ÿ¯ÿ§ÿ§ÿ¬ÿ´ÿÿ¥ÿÿ¢ÿÿªÿ¢ÿÿÿ±ÿ¬ÿ¯ÿ­ÿ¸ÿªÿ©ÿ©ÿªÿÿ½ÿ¡ÿ§ÿ«ÿ±ÿ«ÿ¥ÿÿ§ÿ°ÿµÿ²ÿ¯ÿ²ÿ©ÿ¢ÿ¦ÿ§ÿ¦ÿ¯ÿ²ÿ±ÿ¾ÿ±ÿµÿ°ÿÿªÿªÿ¡ÿ·ÿ¬ÿºÿ¬ÿ¬ÿ¶ÿÄÿ¯ÿ¨ÿ­ÿ·ÿ¶ÿ²ÿ¯ÿ®ÿ¸ÿ¼ÿ«ÿÿ¬ÿ«ÿµÿµÿÿ²ÿ¿ÿ¥ÿ±ÿ´ÿ²ÿ±ÿ®ÿÿ¦ÿ¯ÿ³ÿ²ÿ®ÿ³ÿ°ÿ©ÿ¨ÿ­ÿ®ÿ¯ÿ½ÿÁÿ¼ÿ±ÿ¡ÿ¦ÿ§ÿ ÿ²ÿºÿ®ÿ§ÿªÿ~ÿ¢ÿµÿ¬ÿµÿ³ÿ´ÿ¤ÿÄÿªÿ©ÿ¤ÿªÿ´ÿ¶ÿÈÿÿ¦ÿ»ÿ³ÿ©ÿ°ÿ ÿªÿ¦ÿ®ÿ«ÿ­ÿ·ÿ©ÿ¯ÿ¸ÿ­ÿ­ÿªÿ¡ÿªÿ´ÿ±ÿªÿ°ÿ¬ÿ¤ÿ·ÿÁÿ¤ÿ¢ÿ·ÿ©ÿ±ÿ«ÿ¾ÿ¤ÿ§ÿ«ÿ¥ÿµÿÃÿ¿ÿ°ÿ¨ÿ²ÿ¡ÿ­ÿ±ÿ³ÿ·ÿ§ÿ§ÿÿ°ÿ¨ÿ¥ÿ£ÿ´ÿ·ÿ¯ÿ»ÿ¶ÿ©ÿªÿ¥ÿ¬ÿ£ÿ¡ÿ³ÿ³ÿ°ÿªÿ¯ÿ¬ÿ°ÿµÿ¯ÿ£ÿ¬ÿ¸ÿ»ÿ³ÿ¾ÿ¹ÿ¥ÿ¬ÿ¥ÿÿ¦ÿºÿ«ÿ­ÿ»ÿ¤ÿ¦ÿ§ÿ¬ÿ¹ÿ±ÿ¶ÿ®ÿ³ÿ­ÿ­ÿ«ÿ­ÿ³ÿ±ÿ­ÿ®ÿ¸ÿ±ÿ¯ÿ¨ÿªÿ·ÿ¯ÿ°ÿ¹ÿ®ÿ±ÿµÿ§ÿ©ÿ¯ÿ¸ÿ¶ÿ­ÿµÿ»ÿ¹ÿ²ÿ·ÿ°ÿ°ÿ¼ÿ­ÿ¬ÿ«ÿ¬ÿ¦ÿ«ÿ¾ÿ«ÿ¯ÿ¤ÿ¯ÿ§ÿ±ÿÁÿÃÿ®ÿÿ¢ÿ¡ÿ°ÿÁÿ²ÿ§ÿ¢ÿÿ¥ÿªÿ¤ÿ­ÿ­ÿÿ¥ÿ±ÿ§ÿ§ÿ¨ÿ²ÿ²ÿªÿ²ÿ¥ÿ¸ÿ½ÿ¯ÿÄÿ»ÿµÿ­ÿ ÿ§ÿ§ÿ¤ÿ¶ÿ¯ÿ«ÿ¹ÿ»ÿÿ³ÿºÿÿ ÿ®ÿ±ÿÂÿ¯ÿÿ ÿ®ÿµÿµÿ­ÿ·ÿµÿ¦ÿ¬ÿ¶ÿ®ÿ¤ÿ«ÿ­ÿ²ÿ²ÿ©ÿÿ ÿ²ÿ¦ÿ¦ÿÿÿÿªÿÿÿÿ¤ÿ¦ÿ ÿ«ÿÿ©ÿ ÿ¥ÿÿÿ¤ÿ£ÿ ÿÿÿÿÿÿÿÿÿÿÿ©ÿÿÿÿÿÿÿÿÿÿÿ ÿÿÿÿ}ÿÿÿÿÿ|ÿÿÿÿÿÿyÿÿÿÿÿÿÿÿÿÿ¥ÿ¨ÿÿÿÿÿ¢ÿÿÿÿÿÿÿ¥ÿ ÿ ÿÿ©ÿ«ÿ¦ÿ¦ÿÿ£ÿ²ÿ¬ÿ ÿ¬ÿ®ÿ¬ÿ§ÿ±ÿ¯ÿ¯ÿ¯ÿªÿ¯ÿ»ÿµÿ¨ÿ¥ÿ§ÿ¤ÿ¥ÿ¯ÿ®ÿ¤ÿÿ ÿ±ÿ¡ÿ¢ÿÿ²ÿºÿ£ÿ·ÿÀÿ°ÿªÿÀÿ³ÿ¨ÿÈÿ¯ÿ¬ÿ±ÿ©ÿ¹ÿ¹ÿ±ÿ¬ÿ¨ÿZÿ£þ|ýtýþ^ÿÿ¥ÿÿ|ÿÿmþ~þÿ}ÿ ÿ¶ÿ«ÿ¬ÿ ÿ¹ÿÿ´ÿÿ³ÿ¶ÿ²ÿ¦ÿ¥ÿ§ÿ§ÿÿ§ÿ©ÿ­ÿ¶ÿ«ÿ ÿ¥ÿ§ÿ¦ÿ­ÿ®ÿ§ÿ°ÿ§ÿ¤ÿºÿµÿ·ÿ©ÿ¦ÿ·ÿ´ÿ¬ÿ£ÿ¬ÿ¯ÿ²ÿ¶ÿ°ÿ²ÿ¼ÿÿ´ÿ¥ÿ¬ÿ¶ÿ³ÿ¯ÿªÿ¯ÿ®ÿ°ÿ·ÿ°ÿ¨ÿ§ÿ¬ÿ¯ÿ¥ÿªÿ¸ÿ°ÿµÿ¨ÿºÿ»ÿÿ¼ÿ³ÿ«ÿ¨ÿ²ÿ£ÿ©ÿÿ¨ÿ¯ÿ±ÿ²ÿ¤ÿÿ«ÿ¯ÿ¯ÿ±ÿ«ÿªÿ¢ÿ°ÿ±ÿ­ÿ·ÿ¹ÿ³ÿ°ÿÿ°ÿºÿÿ©ÿ£ÿ°ÿÿ¸ÿ±ÿ³ÿÃÿ¯ÿ§ÿ§ÿ§ÿ¡ÿÿ¬ÿ°ÿ¨ÿ¤ÿ«ÿ¯ÿÿ¦ÿ¥ÿ¯ÿ´ÿ¯ÿ¯ÿ¦ÿªÿ­ÿ°ÿ¯ÿ«ÿ´ÿªÿ§ÿ¯ÿªÿµÿ®ÿ¦ÿ¯ÿ¯ÿ¥ÿ¬ÿ·ÿ¯ÿ®ÿ¶ÿÇÿ±ÿÿ®ÿ¨ÿ¾ÿ¤ÿ¨ÿ«ÿºÿ·ÿ°ÿ²ÿÿ°ÿ³ÿ¬ÿ¬ÿ­ÿµÿ±ÿ¨ÿ²ÿºÿ²ÿ£ÿÿ·ÿ¡ÿ­ÿ ÿ»ÿ«ÿ¹ÿ¸ÿ«ÿ³ÿ«ÿ³ÿÿ¡ÿ¬ÿ©ÿ±ÿÀÿÈÿºÿªÿ®ÿ±ÿ¨ÿÿ ÿ¥ÿ¯ÿ°ÿ¤ÿ´ÿ¬ÿ©ÿªÿµÿ¥ÿ³ÿ°ÿ¥ÿ³ÿ·ÿ¯ÿ¤ÿ«ÿ²ÿ®ÿ¯ÿ´ÿ¶ÿµÿ²ÿ³ÿ±ÿ¤ÿ­ÿÿÿ®ÿ³ÿ¾ÿ¡ÿ¯ÿÿ¥ÿ¬ÿ®ÿ·ÿ¿ÿ±ÿªÿ«ÿ«ÿ´ÿ¯ÿ¦ÿ ÿ²ÿ¤ÿ·ÿ²ÿ¡ÿ»ÿ·ÿªÿ¸ÿ¬ÿÿ¤ÿ°ÿ«ÿ¤ÿ¯ÿ²ÿ±ÿµÿ±ÿ·ÿ¼ÿ®ÿÿ¬ÿÿÿºÿÂÿ¨ÿªÿÿªÿ§ÿ§ÿ¶ÿµÿ³ÿ­ÿ£ÿ£ÿ¯ÿ·ÿªÿ£ÿ¤ÿ ÿªÿ¥ÿÿ£ÿ«ÿ²ÿ§ÿ ÿ°ÿ¦ÿ ÿÿÿ ÿÿÿÿÿÿÿ­ÿÿÿÿÿÿÿÿÿ¡ÿÿÿÿÿ£ÿ¦ÿ¨ÿ¤ÿÿÿ®ÿ¡ÿÿÿÿÿ´ÿ§ÿ¨ÿÿ¬ÿ®ÿ©ÿ¢ÿ©ÿºÿªÿÿ£ÿ¡ÿ¡ÿ²ÿ¨ÿ¤ÿ´ÿÿ ÿ¬ÿ§ÿ«ÿ³ÿ¨ÿ©ÿ¨ÿÿÿ¦ÿ¬ÿ°ÿ­ÿÿ­ÿ´ÿ¨ÿÿÿÿ®ÿ­ÿªÿ¥ÿ¨ÿ¥ÿªÿ²ÿ²ÿ²ÿ¬ÿ¢ÿÿ¡ÿÿ¦ÿ©ÿÿ§ÿÿÿÿÿÿ£ÿ¤ÿÿÿ¦ÿ£ÿ­ÿ¿ÿ¶ÿ·ÿ¯ÿ¦ÿÿµÿ°ÿ³ÿ¯ÿ®ÿ¨ÿ«ÿ¯ÿ°ÿ²ÿ§ÿ¬ÿ¯ÿ±ÿÿºÿ®ÿ¨ÿ±ÿ±ÿ¶ÿ¢ÿ¢ÿ¨ÿ­ÿ¯ÿ²ÿ¿ÿ¤ÿ§ÿµÿ¬ÿ½ÿ¨ÿ¢ÿ£ÿÿ§ÿ­ÿ¯ÿ³ÿ­ÿ¦ÿ­ÿ»ÿ¶ÿ±ÿºÿ§ÿ¸ÿ©ÿ¿ÿ¯ÿ¤ÿ³ÿ½ÿ¸ÿ­ÿ®ÿªÿÿ¥ÿ¦ÿ»ÿ²ÿÿ¸ÿ³ÿ¹ÿÿªÿ¹ÿ¼ÿµÿ·ÿ½ÿºÿ´ÿ­ÿÿ®ÿ¼ÿ»ÿ²ÿ¡ÿ¬ÿ¢ÿ¬ÿ­ÿ»ÿ¿ÿ¬ÿªÿ·ÿ·ÿ±ÿ±ÿ¡ÿ¹ÿÐÿÀÿ±ÿ¼ÿ·ÿ´ÿ¶ÿ²ÿ¨ÿÿÿ±ÿ±ÿ°ÿ°ÿÿ¢ÿ©ÿ¨ÿ²ÿ­ÿ¸ÿºÿ­ÿ¯ÿ«ÿ¢ÿ¯ÿÈÿ¨ÿ¶ÿ¶ÿ©ÿ¯ÿ³ÿ¯ÿªÿ±ÿ¸ÿ°ÿ´ÿÀÿ´ÿÿ£ÿÁÿµÿ¬ÿ¶ÿ¶ÿ·ÿµÿ³ÿ±ÿ¦ÿ§ÿ­ÿ¤ÿ°ÿ´ÿÿ´ÿ­ÿ¬ÿ«ÿ°ÿ²ÿ³ÿ·ÿ­ÿµÿÀÿ¿ÿ±ÿ¯ÿÿªÿµÿ°ÿ­ÿ¬ÿ©ÿ¦ÿ ÿ¡ÿ§ÿ²ÿÿ®ÿ³ÿ ÿ§ÿ¶ÿ»ÿ¼ÿºÿ³ÿ·ÿ±ÿ©ÿ¡ÿ¶ÿ°ÿ¿ÿ²ÿ·ÿ¸ÿ²ÿ¬ÿ¨ÿ¦ÿ©ÿ¸ÿ¬ÿ¯ÿ³ÿ³ÿªÿ­ÿµÿ·ÿµÿ´ÿ°ÿ©ÿ¬ÿ³ÿºÿ°ÿ®ÿ¦ÿ°ÿ´ÿ¶ÿ®ÿ¡ÿ¨ÿ¯ÿ¯ÿÄÿ·ÿ¹ÿ°ÿ´ÿ±ÿ­ÿ»ÿÀÿ´ÿ¾ÿ¸ÿ¶ÿ¦ÿ±ÿªÿ¼ÿ²ÿ®ÿ°ÿ²ÿ­ÿ©ÿºÿ±ÿ­ÿÿ±ÿÃÿ½ÿµÿ´ÿ±ÿ¨ÿªÿ¼ÿµÿ­ÿ¬ÿ¦ÿÿ¯ÿ´ÿ£ÿ ÿ­ÿ­ÿ£ÿ¦ÿ£ÿÀÿ¨ÿ¤ÿ´ÿ¶ÿ°ÿ¤ÿ ÿ«ÿ°ÿÀÿ¿ÿ¶ÿ°ÿ¤ÿ±ÿ¯ÿ¥ÿ ÿ¢ÿ©ÿµÿÀÿÀÿ³ÿ¨ÿ³ÿ°ÿ®ÿ­ÿªÿ°ÿ·ÿ©ÿ¸ÿ³ÿ¨ÿ±ÿ­ÿ»ÿµÿ°ÿ´ÿ¯ÿ®ÿ²ÿ®ÿÊÿ¬ÿ§ÿ®ÿ´ÿµÿ·ÿ·ÿ²ÿ»ÿ²ÿ¹ÿ­ÿ²ÿ¶ÿ¸ÿ©ÿ«ÿÁÿ¸ÿ½ÿ¢ÿ±ÿ¦ÿ¡ÿ°ÿ¯ÿ°ÿ­ÿ£ÿ£ÿ§ÿºÿÀÿºÿ±ÿºÿ»ÿ³ÿ¬ÿ¢ÿÿ±ÿ«ÿµÿ«ÿ¯ÿ²ÿ²ÿªÿ«ÿ¸ÿ£ÿ³ÿ©ÿ¨ÿ­ÿ¸ÿÃÿ½ÿ®ÿ«ÿ¯ÿÿ»ÿ¯ÿ¬ÿ«ÿ¶ÿ¿ÿ»ÿ°ÿ«ÿ¬ÿ¶ÿÄÿ²ÿ¤ÿ£ÿ¥ÿ¦ÿ«ÿ¬ÿ£ÿ¸ÿÿÐÿ¶ÿ¥ÿ¡ÿ«ÿ³ÿ®ÿ³ÿºÿ¶ÿ¥ÿ¹ÿ¬ÿ¬ÿ­ÿ©ÿ·ÿ¸ÿÿ¨ÿ«ÿÿAÿæþÆþàþÿ~ÿÿ½ÿ®ÿ¢ÿ¬ÿ¶ÿ¸ÿ¹ÿÁÿÊÿªÿ®ÿ«ÿ±ÿ³ÿ±ÿ¹ÿÂÿ³ÿ²ÿ«ÿ¯ÿ·ÿ¸ÿµÿ±ÿ®ÿ®ÿ±ÿ®ÿ®ÿ²ÿ¯ÿ£ÿÿÿ¥ÿ¸ÿ¸ÿ«ÿ²ÿ­ÿ³ÿ»ÿ¶ÿ¯ÿ»ÿ±ÿ¨ÿ¡ÿ¯ÿ²ÿ°ÿµÿ¸ÿ­ÿÉÿ»ÿ¡ÿ°ÿºÿ³ÿ³ÿ°ÿÿÿ±ÿ³ÿ³ÿ²ÿ¯ÿ¶ÿ­ÿÿªÿ ÿ¯ÿªÿ ÿ¬ÿ·ÿÿ£ÿµÿ¡ÿ©ÿ¡ÿ«ÿ¶ÿ«ÿ©ÿ½ÿ¨ÿ«ÿµÿ¬ÿ«ÿ³ÿ·ÿ§ÿÿµÿ®ÿ¥ÿ¦ÿ°ÿ°ÿ°ÿºÿÂÿÈÿ¯ÿ±ÿªÿ³ÿ«ÿªÿ¯ÿ£ÿ¶ÿ­ÿµÿÿÿÿÿÿÿ¡ÿ¼ÿ§ÿ¦ÿµÿ»ÿ®ÿ ÿ ÿªÿ¶ÿ±ÿ¸ÿ¤ÿ¥ÿ°ÿ³ÿªÿ¡ÿªÿ¾ÿÆÿ©ÿ²ÿ¢ÿªÿ¸ÿ¸ÿ²ÿ®ÿ¬ÿ´ÿ¾ÿ­ÿ¥ÿ¯ÿ¬ÿ®ÿ¹ÿ»ÿ®ÿ´ÿ¢ÿÿ¨ÿ¨ÿ­ÿ¶ÿ®ÿ£ÿ¨ÿ®ÿ¬ÿ³ÿ³ÿ®ÿ¯ÿ²ÿ«ÿÿÿ¯ÿ´ÿºÿ¶ÿ£ÿ¦ÿ²ÿ½ÿ¶ÿ¬ÿ¯ÿ´ÿ²ÿµÿ¸ÿ­ÿ«ÿ®ÿ©ÿ«ÿ¶ÿ¸ÿ±ÿÿ¥ÿÆÿ¥ÿ¤ÿ§ÿ°ÿ±ÿ¨ÿªÿ³ÿ¾ÿ´ÿ±ÿ¹ÿ¬ÿ«ÿ¯ÿ¯ÿ¦ÿ¢ÿ²ÿ¯ÿ¶ÿ»ÿ»ÿÀÿ®ÿ¨ÿ³ÿ»ÿ´ÿ¦ÿ­ÿ´ÿ¥ÿµÿ¨ÿ²ÿ»ÿ±ÿªÿ¯ÿ§ÿ£ÿ§ÿ­ÿ¯ÿ¤ÿ¹ÿÂÿµÿ³ÿ¶ÿ²ÿ¹ÿ±ÿ·ÿ®ÿ¶ÿ´ÿ¤ÿµÿ½ÿ·ÿ°ÿ«ÿ¯ÿ«ÿ®ÿ¤ÿ£ÿ¡ÿ¶ÿ½ÿµÿ¯ÿ®ÿªÿ©ÿ¯ÿ¦ÿ¬ÿ¶ÿ½ÿ³ÿ­ÿ²ÿºÿ¶ÿ«ÿ±ÿ§ÿªÿ­ÿµÿ¬ÿ¢ÿ°ÿ±ÿ¯ÿ±ÿ¯ÿ©ÿ¡ÿ­ÿªÿ¸ÿ³ÿªÿ±ÿ²ÿ°ÿ±ÿ²ÿ²ÿ¯ÿµÿ»ÿ®ÿ®ÿ³ÿ°ÿ¡ÿ¤ÿ¯ÿ¯ÿ¨ÿ¯ÿÁÿ°ÿÈÿÅÿ¹ÿ´ÿ¬ÿ§ÿµÿ¹ÿ°ÿ¬ÿ®ÿ³ÿµÿÿ«ÿ­ÿ¼ÿµÿ©ÿ°ÿ°ÿ¯ÿ²ÿ®ÿ©ÿ¤ÿ¯ÿ©ÿÃÿ·ÿ¸ÿªÿ¤ÿ¨ÿ¥ÿ¥ÿ¯ÿ±ÿ±ÿ¥ÿÿÿªÿ·ÿ³ÿ¬ÿ¨ÿ¥ÿ¤ÿ¯ÿ¯ÿÿ©ÿ¬ÿµÿªÿ¥ÿ¦ÿ­ÿªÿÿ¦ÿ±ÿ¯ÿ¨ÿ¤ÿ§ÿÁÿ­ÿ¯ÿ¢ÿ¯ÿ±ÿ´ÿ¬ÿ°ÿ´ÿ³ÿ°ÿªÿ§ÿ¯ÿÃÿ¦ÿªÿ¸ÿªÿ¬ÿ¯ÿ®ÿ¤ÿ©ÿ¯ÿ¬ÿ¶ÿµÿ¶ÿµÿ¢ÿÿ®ÿªÿ¤ÿ­ÿ¢ÿ ÿµÿºÿªÿ¤ÿªÿ¸ÿ«ÿÿ¤ÿ¯ÿÿ±ÿ¸ÿ³ÿ­ÿ­ÿ·ÿ¹ÿ¬ÿ£ÿÿ¡ÿ³ÿÿ³ÿÆÿÆÿ²ÿ°ÿ³ÿ·ÿ»ÿ¸ÿ³ÿ¸ÿ¾ÿ®ÿ¾ÿÃÿµÿ¦ÿ­ÿ¶ÿ®ÿ ÿ£ÿ ÿªÿ·ÿ°ÿ¯ÿ¦ÿµÿÁÿ¾ÿ¬ÿ«ÿ§ÿ¡ÿ«ÿªÿºÿ»ÿ·ÿ¶ÿ­ÿ¦ÿ§ÿ´ÿ°ÿ­ÿÿ£ÿ¹ÿ¹ÿ·ÿÀÿ¹ÿµÿºÿ²ÿªÿ®ÿªÿ¬ÿ»ÿ¤ÿ®ÿ¿ÿ»ÿ·ÿ°ÿÁÿÅÿ¿ÿ·ÿ¨ÿ§ÿªÿ¤ÿªÿ´ÿ¯ÿ´ÿ°ÿªÿ·ÿ¤ÿ¢ÿ¿ÿ¸ÿÀÿ¼ÿ¯ÿ©ÿ§ÿ­ÿµÿ°ÿ£ÿÿµÿ²ÿ«ÿ¦ÿ³ÿ£ÿ¢ÿ§ÿ¬ÿµÿ¸ÿ¶ÿµÿµÿ®ÿªÿ¼ÿ¶ÿ·ÿ¯ÿµÿ¢ÿ±ÿ¶ÿ´ÿÀÿ·ÿµÿ©ÿ©ÿ©ÿ¬ÿ¸ÿ¿ÿ¬ÿÿ¤ÿ¬ÿÅÿ¦ÿ©ÿ¬ÿ­ÿ®ÿ·ÿ¼ÿ·ÿ¯ÿ³ÿºÿ´ÿ³ÿ·ÿµÿ¸ÿªÿ®ÿ®ÿ°ÿ¬ÿµÿ²ÿ§ÿ°ÿ¯ÿ¡ÿ¶ÿÇÿ³ÿ§ÿ²ÿºÿ´ÿ§ÿ¬ÿ¼ÿ¼ÿ¯ÿ©ÿ¸ÿªÿ·ÿ·ÿ¶ÿ³ÿ³ÿ´ÿ½ÿ¸ÿ­ÿ¨ÿ©ÿ©ÿ§ÿ´ÿ¶ÿ¤ÿ ÿ¡ÿ·ÿ¦ÿ¼ÿÿ¦ÿ°ÿ¹ÿµÿ³ÿ®ÿ®ÿ¨ÿ¨ÿ¨ÿ ÿ§ÿ§ÿÿÿ¬ÿÿÿ«ÿ³ÿ£ÿ¡ÿ¨ÿ¶ÿ³ÿ²ÿ¬ÿ¥ÿ¢ÿÿÿ¢ÿ¦ÿ¨ÿ¦ÿÿÿ³ÿ³ÿ¢ÿ ÿ¯ÿÿ­ÿ§ÿ¡ÿ³ÿ²ÿ¥ÿÿ¤ÿªÿ¨ÿ¦ÿÿ¤ÿ¸ÿ§ÿ¢ÿ¬ÿ®ÿ°ÿµÿÿ¯ÿÿ¦ÿÿ»ÿ­ÿ¨ÿ¦ÿ°ÿ¬ÿ¬ÿ¬ÿªÿÿÿÿÿÿ¤ÿ¶ÿ¬ÿÿ¤ÿ¬ÿ­ÿÿÿ­ÿ§ÿ¥ÿ¤ÿ©ÿ§ÿ¡ÿÿ£ÿ¥ÿ ÿ£ÿ§ÿ£ÿ¡ÿ¨ÿ§ÿ¦ÿÿ¥ÿ¶ÿ£ÿÿ¢ÿ§ÿ©ÿ©ÿ¨ÿ¡ÿ ÿ£ÿ§ÿ¬ÿ³ÿ§ÿ¬ÿ»ÿ¬ÿ¬ÿ¨ÿµÿÆÿ¯ÿ¬ÿ¨ÿ¨ÿ©ÿ¬ÿ¨ÿ¢ÿ¹ÿ¾ÿ¶ÿ¯ÿ­ÿÿªÿ´ÿ³ÿ³ÿ±ÿ®ÿªÿ£ÿ ÿ¤ÿÿ©ÿµÿ¶ÿ¬ÿ¯ÿ»ÿ¬ÿ½ÿ¯ÿ¡ÿ¬ÿ¿ÿºÿ®ÿ·ÿ­ÿ¯ÿ±ÿµÿµÿµÿ³ÿ¬ÿ¯ÿ¶ÿ°ÿ¦ÿ­ÿ´ÿ¯ÿºÿ¸ÿ§ÿ®ÿ£ÿ­ÿ±ÿ±ÿ®ÿ¯ÿ±ÿ©ÿ­ÿ«ÿ¦ÿªÿ»ÿ´ÿ²ÿ®ÿ¦ÿ¨ÿ¤ÿ©ÿ§ÿ§ÿ¶ÿ©ÿ³ÿ±ÿ´ÿ¹ÿ¦ÿ£ÿ£ÿ£ÿÿ¡ÿ°ÿ®ÿ²ÿµÿ²ÿªÿ¶ÿµÿ©ÿ®ÿ±ÿ¯ÿ­ÿ®ÿ´ÿ¯ÿ¯ÿºÿºÿ¸ÿ¼ÿ©ÿ©ÿµÿ¨ÿ´ÿ©ÿ¯ÿ­ÿ¬ÿ²ÿµÿ²ÿÀÿ±ÿ­ÿ¨ÿªÿ±ÿ±ÿ­ÿ¸ÿ¸ÿ·ÿ¼ÿ³ÿ³ÿ¶ÿ¶ÿµÿ®ÿ¦ÿ¸ÿ¤ÿºÿ¶ÿ¨ÿ®ÿªÿ¬ÿ¨ÿ²ÿ£ÿ¯ÿ¸ÿ°ÿ¶ÿ¨ÿ£ÿ¨ÿ¨ÿ ÿ¯ÿ«ÿ©ÿ¯ÿ¯ÿ­ÿ©ÿ±ÿ®ÿªÿ­ÿ¥ÿ©ÿ£ÿ²ÿ§ÿ¬ÿªÿÿ¨ÿªÿ«ÿÿÿªÿ¬ÿ´ÿ¶ÿÿ¨ÿ¶ÿªÿÿ¯ÿªÿÿ«ÿµÿ³ÿ»ÿ³ÿ­ÿ·ÿ­ÿ°ÿ³ÿ²ÿ¬ÿ§ÿ³ÿ·ÿ³ÿÿ¼ÿ§ÿÿ·ÿÿ°ÿ±ÿÿ­ÿ¬ÿ¯ÿ¡ÿÿ ÿÿªÿ¦ÿ ÿ£ÿ¨ÿ¨ÿÿÿ¤ÿªÿ«ÿÿÿ¤ÿÿ¤ÿªÿ¨ÿ¥ÿÿÿ²ÿÿ ÿ¡ÿ¨ÿ¬ÿÿ¡ÿÿÿ±ÿ§ÿ¨ÿÿ¥ÿÿ¬ÿ¥ÿ­ÿ·ÿ³ÿÿÿ¦ÿ«ÿ³ÿÂÿ·ÿ¥ÿ¬ÿ£ÿ¦ÿ¹ÿ£ÿ¢ÿ¯ÿ£ÿ±ÿªÿ±ÿ¨ÿ¥ÿªÿ¬ÿ´ÿÿ¤ÿÿ ÿ®ÿ¤ÿ²ÿºÿ³ÿ±ÿÿÿÿ©ÿ°ÿªÿ¥ÿ¦ÿ¬ÿ®ÿÿÿÿÿ¡ÿ¯ÿ¶ÿ¨ÿ ÿ¥ÿ ÿ¥ÿ©ÿ¨ÿ·ÿ ÿÿÿ¨ÿ¯ÿ°ÿ¢ÿ¥ÿ¦ÿ¸ÿ¨ÿ¤ÿ¡ÿªÿ¬ÿ¥ÿ¸ÿÿ©ÿ£ÿ©ÿ³ÿ´ÿ§ÿ©ÿ£ÿÿÿ£ÿ©ÿ¡ÿ¬ÿ¬ÿ¥ÿ§ÿÿÿÿ ÿ¥ÿÿÿÿÿ¦ÿÿ©ÿÿÿÿ«ÿÿ¨ÿ¯ÿÿÿÿÿÿÿÿÿÿÿÿÿÿÿÿÿÿÿÿÿÿÿ}ÿÿÿÿÿÿÿÿÿÿÿ ÿÿÿÿÿÿ¢ÿÿÿÿ±ÿ£ÿÿÿÿ«ÿÿÿÿ¥ÿÿ¥ÿ©ÿ ÿÿ¢ÿÿÿÿ¥ÿ§ÿ¡ÿ¡ÿ¥ÿ¥ÿ¨ÿ«ÿ«ÿ¯ÿ­ÿ¥ÿ¤ÿ¦ÿ¬ÿ³ÿ³ÿ´ÿÁÿÀÿ«ÿ¤ÿ¸ÿ»ÿ»ÿ¯ÿµÿ´ÿªÿ¯ÿ´ÿÿ¨ÿÊÿ½ÿ­ÿ¯ÿºÿ¿ÿ ÿ¯ÿ²ÿ»ÿ±ÿ¯ÿ»ÿ¸ÿ«ÿ ÿÿ¢ÿ«ÿ¯ÿ³ÿºÿµÿ±ÿ¹ÿ¶ÿ³ÿ¸ÿ·ÿ©ÿªÿ¯ÿªÿ´ÿ­ÿ¬ÿ°ÿ¶ÿ½ÿ¤ÿ¦ÿ¢ÿ±ÿ ÿ¨ÿ»ÿ·ÿ¿ÿ§ÿ¾ÿ·ÿÿ¦ÿ ÿ·ÿ¤ÿªÿ±ÿ¬ÿ³ÿ«ÿ²ÿ·ÿ®ÿªÿ¡ÿ¨ÿ³ÿ¯ÿ·ÿ¶ÿ¨ÿ¦ÿ¢ÿ¨ÿ¿ÿ¿ÿ°ÿ¯ÿ²ÿ¡ÿÿ´ÿ·ÿ²ÿ¨ÿÿÿ»ÿ¢ÿ¯ÿ¥ÿ³ÿ§ÿ¥ÿ°ÿ±ÿÿ¹ÿ¨ÿ²ÿ²ÿºÿ¯ÿÿ¢ÿÿ¢ÿ¦ÿµÿ±ÿ®ÿ·ÿªÿ´ÿ«ÿ­ÿ®ÿ¯ÿ´ÿ¨ÿ´ÿ±ÿªÿ«ÿªÿ®ÿ±ÿ«ÿ§ÿ¬ÿ«ÿ±ÿ¨ÿÿ¨ÿ¯ÿ¡ÿ¸ÿµÿÁÿ¶ÿ­ÿ®ÿ´ÿ®ÿ¥ÿ®ÿªÿÿ³ÿÂÿ¸ÿ¥ÿ¥ÿµÿ¬ÿºÿ¨ÿ¦ÿ©ÿÿ³ÿ°ÿ²ÿ­ÿ£ÿµÿ¬ÿ¤ÿ°ÿºÿµÿ³ÿ¹ÿ¿ÿ·ÿ¤ÿ©ÿ°ÿ®ÿ°ÿªÿ°ÿµÿ©ÿÿ¶ÿ·ÿ¼ÿ¯ÿ§ÿ²ÿ¼ÿÿ±ÿ¢ÿ¤ÿ³ÿ¨ÿ¬ÿ¢ÿ¥ÿÿ·ÿ¿ÿ¯ÿªÿ¥ÿ¨ÿÁÿÿ¦ÿ±ÿÿ§ÿ¦ÿ±ÿ¨ÿµÿ³ÿ´ÿ¶ÿÿÿ²ÿ¸ÿ°ÿ­ÿ´ÿ®ÿ±ÿ¼ÿ­ÿ²ÿ¸ÿµÿ°ÿ·ÿ±ÿ©ÿ¢ÿ¬ÿ²ÿ±ÿ·ÿ¦ÿ´ÿ³ÿÿ³ÿ¼ÿÊÿÃÿ»ÿ·ÿ«ÿ¯ÿ¨ÿ«ÿ¡ÿ°ÿ ÿÿ«ÿ¬ÿºÿ¤ÿ¡ÿ¯ÿÀÿ­ÿ¬ÿ®ÿ´ÿ­ÿ¤ÿ ÿ¥ÿ¶ÿ¹ÿ¸ÿµÿ§ÿÿÿ«ÿ·ÿ ÿ«ÿµÿ¨ÿµÿ¨ÿ¾ÿµÿ£ÿ·ÿ´ÿ¶ÿÿ¨ÿ²ÿÈÿ«ÿµÿ­ÿ©ÿ´ÿ¢ÿ½ÿ­ÿ©ÿ±ÿ®ÿºÿ´ÿ¯ÿ¬ÿ¼ÿ·ÿ³ÿªÿ±ÿ¶ÿ´ÿ¨ÿ§ÿµÿ´ÿ±ÿ²ÿ°ÿ­ÿ¨ÿªÿ¬ÿªÿ¼ÿ²ÿ¨ÿºÿ·ÿ·ÿ´ÿ¼ÿºÿ³ÿÁÿªÿ ÿ±ÿ·ÿ©ÿ°ÿºÿ¬ÿÿ¥ÿ­ÿ¯ÿ¢ÿ¨ÿ¸ÿ¬ÿ«ÿªÿ§ÿ¨ÿÄÿ¸ÿ­ÿ©ÿ¦ÿ¥ÿ­ÿ³ÿ³ÿ®ÿ¤ÿ®ÿ°ÿ¡ÿ«ÿ±ÿ°ÿ´ÿ·ÿ¨ÿ¦ÿ®ÿºÿ´ÿÀÿ½ÿµÿ¾ÿ£ÿ®ÿÿªÿ³ÿ¯ÿ¼ÿµÿ·ÿ²ÿÿÿÿ¤ÿªÿ¼ÿ»ÿ¢ÿÿ¥ÿ´ÿ­ÿÿÿÿ¨ÿ´ÿ¿ÿ²ÿÿÿ«ÿ­ÿ«ÿ©ÿ³ÿ¬ÿ¦ÿ ÿ§ÿ¥ÿÿÿ¥ÿ§ÿÿ©ÿ§ÿÿÿ­ÿ¨ÿÿ¢ÿÿ£ÿ¢ÿ¡ÿ¤ÿ¤ÿ¡ÿÿÿÿÿÿÿÿÿÿÿÿ}ÿÿÿÿÿÿÿÿÿÿÿÿÿÿÿÿÿÿÿÿÿÿÿÿÿÿÿÿÿÿÿ¦ÿÿÿÿ¡ÿÿÿÿÿÿÿ¦ÿ ÿ¦ÿÿÿÿÿ¡ÿÿ¤ÿ£ÿ¦ÿÿ²ÿÿ¦ÿ¸ÿ·ÿ­ÿ©ÿ·ÿ«ÿÿ¤ÿ©ÿ®ÿ¦ÿ¯ÿ¸ÿ·ÿ·ÿ³ÿ¦ÿ¥ÿ¥ÿ ÿ¬ÿ²ÿ¥ÿ¦ÿ°ÿ²ÿ­ÿÿÿ§ÿÀÿ£ÿ«ÿ¶ÿÿ±ÿªÿ£ÿ¤ÿ»ÿ¹ÿ³ÿ§ÿ¬ÿ³ÿ±ÿ½ÿ¨ÿÿ£þÚûñùMûîýWÿ¤ÿ´ÿÿ=ÿþ;þáþwÿ¢ÿ¤ÿ¬ÿ«ÿ¨ÿ¥ÿ£ÿ±ÿ¼ÿ¦ÿ«ÿ¯ÿ»ÿ¦ÿªÿ©ÿ£ÿ¢ÿ²ÿ³ÿ±ÿ¸ÿ³ÿ¨ÿ£ÿ¤ÿ¤ÿ¨ÿ³ÿ¹ÿ½ÿ¹ÿ±ÿ²ÿ«ÿ«ÿ¤ÿ¨ÿ²ÿ«ÿ»ÿ®ÿ¹ÿ¬ÿ¯ÿÁÿ¾ÿ®ÿ¬ÿÿ­ÿ¡ÿ¬ÿ¸ÿ«ÿ¤ÿ´ÿ¾ÿ¹ÿ°ÿ¯ÿ±ÿ¯ÿ¬ÿ©ÿ¯ÿ¨ÿ¥ÿ³ÿ°ÿÀÿ°ÿ©ÿ¯ÿÿ¼ÿ¦ÿ¸ÿµÿ©ÿ©ÿ¦ÿ«ÿ±ÿ¯ÿ¯ÿ±ÿ¯ÿ¬ÿ®ÿ»ÿ»ÿ¨ÿ«ÿ¸ÿ¯ÿªÿªÿ¸ÿ¿ÿ´ÿ£ÿÿ¯ÿºÿ«ÿÆÿ­ÿÿ¾ÿªÿ¨ÿ¬ÿ¦ÿ¯ÿ­ÿ¦ÿ§ÿ¦ÿÿÿ ÿªÿ©ÿ¤ÿ°ÿ­ÿÿ£ÿ¨ÿ©ÿ¥ÿ¤ÿ¶ÿ§ÿ¥ÿ¯ÿ®ÿ¸ÿ´ÿ·ÿ¯ÿ§ÿªÿ®ÿ«ÿ­ÿ¯ÿ±ÿ³ÿ²ÿ±ÿ±ÿ«ÿ ÿ«ÿ­ÿ´ÿ³ÿ¬ÿ¡ÿ¯ÿ¶ÿ¯ÿ¯ÿ°ÿ¶ÿ¯ÿ¯ÿ£ÿ²ÿ³ÿ«ÿ¬ÿ¬ÿ¯ÿ³ÿ®ÿ¯ÿ´ÿ­ÿ¨ÿ£ÿ²ÿ²ÿ·ÿ¶ÿÄÿ¦ÿ°ÿ§ÿ§ÿ°ÿ½ÿ«ÿ§ÿ­ÿªÿ¯ÿ¸ÿ¹ÿ±ÿ¯ÿÂÿ»ÿ±ÿ¿ÿªÿ¬ÿ¥ÿ«ÿ¯ÿ­ÿ¬ÿªÿ´ÿ¸ÿ­ÿ©ÿ¸ÿ¸ÿ¬ÿ¼ÿÄÿ¹ÿ®ÿ±ÿ®ÿ¤ÿ¢ÿªÿ¯ÿ­ÿ´ÿ¯ÿ¥ÿ­ÿ²ÿµÿ®ÿÿ¡ÿ¹ÿ©ÿ·ÿ¸ÿÿ¢ÿ ÿ¨ÿ®ÿ°ÿ±ÿ²ÿ²ÿ°ÿ¬ÿ ÿ¤ÿ«ÿ¦ÿµÿµÿ®ÿ·ÿ±ÿ±ÿ¼ÿ¥ÿ©ÿµÿ³ÿ«ÿ´ÿ»ÿ¶ÿ·ÿ¸ÿ¸ÿ·ÿ®ÿ´ÿ¬ÿªÿ¶ÿÿ²ÿ¡ÿÿ´ÿ²ÿ¦ÿ®ÿºÿ¾ÿ²ÿµÿ³ÿ¥ÿ¥ÿ°ÿ³ÿ¬ÿ«ÿ¥ÿ§ÿ°ÿ¨ÿÿ¬ÿ«ÿªÿ¦ÿªÿÂÿ¥ÿ¨ÿÿÿ¨ÿ¸ÿ´ÿ¦ÿ§ÿ­ÿÿÿ ÿ±ÿªÿÿÿÿÿÿÿ§ÿÿÿ£ÿ ÿ¨ÿ°ÿ¬ÿ¡ÿÿ¥ÿ®ÿ©ÿ¨ÿÿ¨ÿ±ÿÿÿ°ÿ¹ÿ°ÿ¦ÿÿ¬ÿ¢ÿÿ¡ÿ¥ÿ©ÿÿ¥ÿ¡ÿ¥ÿ´ÿÿ©ÿ­ÿÿ ÿ±ÿ¡ÿÿ£ÿ¡ÿ¡ÿ¯ÿ·ÿ«ÿ¡ÿÿ²ÿ¶ÿ­ÿÿÿ ÿªÿ±ÿÿÿ¬ÿ±ÿ£ÿÿÿÿ©ÿÿ¢ÿªÿÿÿªÿ±ÿ¢ÿ¢ÿ¥ÿ¥ÿÿÿ¦ÿÿÿÿÿ ÿ¬ÿ¯ÿ²ÿÁÿ¶ÿÿ°ÿ²ÿ¤ÿ¢ÿ´ÿ­ÿ£ÿ«ÿ¹ÿµÿ¡ÿÿ¡ÿ¬ÿ¶ÿ©ÿ³ÿ±ÿ¯ÿ­ÿ°ÿ¯ÿ­ÿ³ÿ¦ÿ«ÿ²ÿ£ÿ¬ÿÀÿ´ÿ¯ÿ«ÿ¬ÿÂÿ¬ÿªÿ«ÿºÿÿ®ÿ¸ÿ³ÿ©ÿ¦ÿ²ÿ®ÿ¶ÿ©ÿ¶ÿ¶ÿ²ÿ³ÿ©ÿ¨ÿ¶ÿ²ÿ«ÿ¯ÿ­ÿ§ÿ²ÿ¹ÿ¦ÿ¤ÿ§ÿ«ÿ®ÿ¨ÿ±ÿÿ¬ÿ·ÿ³ÿ¶ÿµÿµÿ·ÿ¯ÿ¬ÿ©ÿºÿ»ÿ«ÿ£ÿ¢ÿ»ÿºÿ³ÿ¾ÿÇÿ·ÿ§ÿ¬ÿ±ÿ¯ÿµÿ²ÿ°ÿ¹ÿ¿ÿÁÿ¸ÿ·ÿ±ÿ¬ÿ³ÿ¯ÿ£ÿ¥ÿ§ÿ©ÿµÿ¤ÿÂÿ«ÿÿ´ÿÿÿÿ¡ÿµÿ¶ÿ©ÿ­ÿ¹ÿ­ÿºÿ¬ÿ¤ÿ½ÿ­ÿªÿ©ÿ©ÿ¬ÿ´ÿ²ÿ¯ÿ·ÿ±ÿ¶ÿ°ÿÿ¹ÿ¨ÿ§ÿ©ÿ­ÿ«ÿ°ÿ¬ÿ¤ÿ°ÿµÿ§ÿ­ÿ¼ÿ³ÿ¬ÿ¾ÿ·ÿ²ÿ¦ÿ¦ÿ¨ÿ®ÿ¸ÿ¾ÿÀÿ¶ÿ«ÿ¬ÿ¾ÿÆÿºÿ¿ÿ»ÿ§ÿzÿkÿÿÿ¤ÿ©ÿ·ÿÿ¯ÿºÿ©ÿªÿ³ÿ¹ÿ·ÿ²ÿ¸ÿÁÿ´ÿªÿ­ÿÆÿ©ÿ¦ÿ§ÿ¢ÿ´ÿÂÿ¾ÿ´ÿ©ÿ²ÿ¿ÿ±ÿ±ÿµÿ³ÿ«ÿ¬ÿ®ÿ¯ÿ³ÿ²ÿ«ÿ¬ÿ±ÿ²ÿ¤ÿ®ÿ£ÿ¶ÿ¬ÿ­ÿ»ÿ²ÿ¨ÿ¯ÿ¬ÿ³ÿÀÿºÿ²ÿ­ÿÄÿ¦ÿ§ÿ½ÿ½ÿµÿ¶ÿ­ÿ¶ÿ­ÿ©ÿ¹ÿ«ÿ©ÿ½ÿ¾ÿ±ÿ²ÿ·ÿ²ÿ§ÿ«ÿÿ©ÿÄÿ¾ÿ¶ÿ´ÿ²ÿ³ÿ³ÿ±ÿ²ÿ·ÿÿ¦ÿ«ÿ¯ÿ¯ÿªÿ­ÿ¨ÿÿ¦ÿ¶ÿ¶ÿÁÿ¨ÿ©ÿ¸ÿ±ÿ¨ÿ£ÿ«ÿ¶ÿ·ÿ¹ÿ¸ÿ´ÿ²ÿµÿ§ÿ¥ÿ°ÿµÿ±ÿ®ÿ®ÿ·ÿ±ÿÁÿ«ÿ¯ÿ´ÿ¬ÿ­ÿ«ÿ¬ÿ¶ÿ¯ÿ±ÿ¡ÿªÿ©ÿµÿ­ÿÿÿ°ÿ°ÿ£ÿ´ÿ³ÿ¬ÿ³ÿ´ÿ¼ÿ³ÿ³ÿµÿ³ÿ¶ÿ­ÿ«ÿ¸ÿ©ÿ¶ÿ­ÿ«ÿ¥ÿ¬ÿ¯ÿ ÿ´ÿªÿ¬ÿ¦ÿ¡ÿ­ÿ²ÿ³ÿ´ÿ±ÿ©ÿ­ÿ®ÿ­ÿ·ÿ¯ÿ­ÿ©ÿ®ÿ°ÿ£ÿÿ ÿ§ÿÿ¤ÿ·ÿ°ÿ±ÿ¨ÿ¦ÿ³ÿ«ÿ±ÿ¡ÿ¢ÿ­ÿªÿ¬ÿªÿ£ÿ¦ÿ³ÿ©ÿ¼ÿÎÿ¯ÿªÿ©ÿ¯ÿ¬ÿ¥ÿ¨ÿªÿ¹ÿ¶ÿµÿ«ÿ«ÿ©ÿ®ÿ¹ÿºÿµÿ½ÿ­ÿ£ÿ²ÿ´ÿ©ÿ¦ÿ­ÿ´ÿ¼ÿÃÿ²ÿ°ÿ¼ÿ¤ÿ ÿ¨ÿ¶ÿ¿ÿ§ÿÿÿ¨ÿÿzÿÿÿÿÿÿÿÄÿµÿ´ÿ­ÿ·ÿ¿ÿ¸ÿ´ÿ¸ÿ¬ÿ¼ÿÀÿ©ÿ½ÿÅÿ³ÿ¬ÿ¹ÿ¿ÿ¯ÿªÿ·ÿ´ÿªÿ­ÿµÿ®ÿ£ÿªÿ§ÿ¹ÿºÿªÿ°ÿ¸ÿ±ÿ·ÿ£ÿ¨ÿ¥ÿÿ£ÿ­ÿªÿªÿ³ÿ¸ÿ¯ÿÿ·ÿ»ÿ³ÿ´ÿ³ÿ¥ÿ³ÿ°ÿ¼ÿµÿ°ÿ°ÿ©ÿ¬ÿ¢ÿÿ ÿ¥ÿ¬ÿ¯ÿ¬ÿ®ÿ¢ÿÿ ÿÿ¯ÿµÿ£ÿÿ¼ÿ¼ÿÿÿ¬ÿ´ÿ¦ÿÿ¦ÿªÿ©ÿÁÿ¯ÿ¡ÿ¤ÿ¡ÿ§ÿ¸ÿ¾ÿ»ÿ¤ÿ¦ÿ»ÿ³ÿµÿªÿªÿ¶ÿ´ÿ°ÿ³ÿ´ÿ¬ÿ ÿ¨ÿ°ÿµÿ´ÿÿ³ÿ¦ÿ±ÿ¤ÿ¸ÿ¼ÿ²ÿªÿ©ÿ³ÿÿ¡ÿ«ÿ±ÿ¬ÿ³ÿ®ÿ£ÿ©ÿ¤ÿ²ÿ­ÿªÿ¦ÿ©ÿ ÿ¢ÿ©ÿ ÿ¥ÿ¶ÿ·ÿ£ÿ¢ÿ´ÿ¿ÿ¶ÿµÿÃÿ²ÿ·ÿ¬ÿ¨ÿ¤ÿ°ÿ«ÿªÿ­ÿ§ÿ®ÿªÿÿÿÿ®ÿ®ÿ°ÿµÿ°ÿ¦ÿ¨ÿ¯ÿ«ÿ·ÿ§ÿ§ÿµÿ°ÿ§ÿ§ÿÿµÿ«ÿÿ¦ÿªÿ¬ÿ¬ÿ®ÿ®ÿªÿ¯ÿ¤ÿ¨ÿ­ÿ³ÿ²ÿ²ÿªÿ¥ÿ¥ÿ¦ÿ¹ÿ±ÿ°ÿ²ÿ¸ÿªÿªÿ¬ÿ©ÿ¦ÿ§ÿ³ÿ¸ÿ±ÿ¯ÿ¼ÿ¯ÿ®ÿ²ÿ²ÿ­ÿ£ÿ«ÿ©ÿ°ÿºÿ»ÿ°ÿµÿ±ÿ¯ÿ¶ÿ³ÿ¨ÿ¯ÿ°ÿ¡ÿ¥ÿªÿ±ÿ²ÿ®ÿ­ÿ¯ÿ­ÿ¬ÿ¹ÿ¼ÿ¾ÿ¢ÿÿ¦ÿ·ÿ´ÿ®ÿ¯ÿ«ÿ¡ÿµÿ±ÿ²ÿ²ÿ¨ÿ§ÿ¯ÿ¶ÿ·ÿ¯ÿ«ÿ³ÿ¤ÿÿ¬ÿ¶ÿºÿ¨ÿ ÿ¤ÿ¥ÿ«ÿ´ÿ´ÿ½ÿÇÿ²ÿµÿµÿ¬ÿ³ÿºÿ²ÿªÿ®ÿ³ÿ»ÿ«ÿ±ÿªÿ°ÿ¿ÿºÿ¶ÿºÿ«ÿÿÿ ÿ¶ÿ´ÿÀÿ«ÿ«ÿ°ÿ­ÿ§ÿ©ÿ´ÿ·ÿºÿ´ÿ¥ÿ½ÿÿ£ÿ­ÿªÿ­ÿ³ÿ³ÿ®ÿ ÿ¨ÿÆÿÇÿ¿ÿ·ÿ£ÿ­ÿµÿ®ÿªÿ¯ÿ²ÿ®ÿ´ÿ­ÿ±ÿªÿÂÿ§ÿ§ÿ±ÿ«ÿ¸ÿÒÿÉÿµÿºÿªÿ­ÿ³ÿ³ÿ¾ÿ¬ÿ¥ÿ¦ÿ§ÿ¢ÿ§ÿ·ÿ¬ÿµÿ¦ÿ¦ÿ§ÿ¸ÿ±ÿ¨ÿ¢ÿ¥ÿ®ÿ®ÿ«ÿ´ÿ¿ÿ²ÿºÿ­ÿÿ¤ÿ¨ÿ³ÿ²ÿ¥ÿ¥ÿ©ÿ§ÿ®ÿ¯ÿ¹ÿ½ÿÿ ÿ¥ÿ¨ÿ©ÿ¥ÿ¥ÿ¤ÿ¥ÿ£ÿÿ²ÿÿ§ÿ£ÿ²ÿÄÿ°ÿ®ÿ¬ÿ²ÿ¶ÿ³ÿ¯ÿ«ÿ­ÿ¯ÿ¨ÿ¹ÿ·ÿ¢ÿ³ÿÃÿÁÿ¯ÿ§ÿ§ÿ§ÿ²ÿ»ÿ«ÿ¯ÿ¯ÿ¯ÿ§ÿ±ÿ¤ÿ¦ÿ³ÿ»ÿ¹ÿ®ÿ¤ÿ¬ÿ¹ÿ®ÿ¤ÿÿ ÿÿÿ´ÿ¸ÿ·ÿ¦ÿ§ÿ¥ÿ­ÿµÿ©ÿ£ÿ­ÿ­ÿ«ÿ²ÿ·ÿµÿ°ÿµÿÀÿ²ÿ§ÿªÿ¨ÿ¬ÿ¸ÿ´ÿ®ÿ¯ÿÿ©ÿ«ÿ®ÿ¯ÿÿ¹ÿ·ÿ·ÿ³ÿ°ÿ®ÿ³ÿ³ÿ¥ÿ²ÿ±ÿ¿ÿ®ÿ¯ÿ¦ÿ»ÿºÿ¼ÿ¸ÿ³ÿ¶ÿ¹ÿ³ÿ©ÿ­ÿ¾ÿºÿ¶ÿºÿ»ÿ¿ÿ´ÿ½ÿÿªÿ®ÿµÿ²ÿ¨ÿ®ÿ¯ÿ¤ÿªÿ­ÿ¬ÿ®ÿ¬ÿ³ÿ¸ÿ´ÿ§ÿ³ÿ±ÿ»ÿ·ÿ¯ÿ²ÿ·ÿ³ÿ¯ÿ²ÿ©ÿ¬ÿÿ²ÿ§ÿªÿ¦ÿ¨ÿ°ÿ¢ÿ­ÿ±ÿ±ÿ´ÿ«ÿ¦ÿ±ÿ³ÿ³ÿ¸ÿ²ÿ³ÿ²ÿ³ÿ½ÿ·ÿµÿ¹ÿ²ÿ«ÿ¡ÿ¥ÿ¤ÿ¤ÿ«ÿ¥ÿ®ÿ¬ÿ³ÿ¨ÿ³ÿ§ÿ³ÿ¬ÿ¡ÿ¤ÿ­ÿ´ÿ²ÿ±ÿ«ÿ­ÿ®ÿ¯ÿ½ÿ¹ÿ¯ÿªÿ´ÿ±ÿ¬ÿ®ÿ·ÿ·ÿ­ÿ½ÿ¾ÿ¨ÿ§ÿÀÿ³ÿ¡ÿ«ÿ·ÿ³ÿÿ¬ÿÊÿËÿ¦ÿ¯ÿ·ÿ³ÿºÿ­ÿ¦ÿ¬ÿ«ÿ®ÿ¬ÿ¨ÿ®ÿ·ÿ³ÿ¯ÿ²ÿ°ÿ¿ÿ²ÿÿ¬ÿ«ÿ¥ÿÿ¶ÿ«ÿÿ©ÿ¯ÿ«ÿ¦ÿÿ©ÿµÿ¦ÿÿÿ«ÿ¨ÿ¥ÿ«ÿ¢ÿÿ¨ÿ°ÿ±ÿ¬ÿ±ÿ«ÿ¢ÿªÿªÿ¢ÿÿÿÿ¥ÿ¦ÿÿ¯ÿªÿ¯ÿ­ÿ¡ÿÿ«ÿ¯ÿÿÿ¦ÿÿÿÿ ÿÿÿ ÿÿ¡ÿÿÿªÿ ÿ©ÿ¢ÿ´ÿ¹ÿ®ÿÿÿÿ©ÿªÿ¨ÿ¨ÿ§ÿ§ÿ£ÿÿ¢ÿ±ÿ¨ÿÿÿ°ÿ®ÿÿÿ°ÿÿÿªÿ¬ÿ¢ÿÿ¨ÿ©ÿ¥ÿ®ÿ®ÿ²ÿ¯ÿ¥ÿ¥ÿ§ÿ ÿÿÿ«ÿÿÿ£ÿ£ÿ¢ÿÿ§ÿ¤ÿªÿÿ¤ÿÿ«ÿ°ÿ«ÿÿ£ÿ®ÿÿÿ¥ÿ¦ÿ¬ÿµÿ ÿÿ¨ÿ®ÿ®ÿªÿ³ÿ±ÿ¨ÿ¤ÿ¬ÿ²ÿ­ÿ¿ÿµÿ¯ÿ²ÿ«ÿÿ¦ÿªÿ­ÿ³ÿ®ÿ¨ÿ¤ÿÿÿ©ÿ¦ÿ©ÿ³ÿºÿ°ÿµÿ¯ÿÿ³ÿ¬ÿ¨ÿ¤ÿ¶ÿÍÿ¯ÿ§ÿ¥ÿ²ÿ±ÿ²ÿ³ÿ­ÿ¬ÿ­ÿ©ÿ©ÿ±ÿ¯ÿ¤ÿ¥ÿ¤ÿ¹ÿªÿ«ÿ­ÿ¶ÿ­ÿÁÿ¼ÿ¶ÿµÿ°ÿ®ÿ°ÿ»ÿºÿµÿ­ÿªÿ°ÿ·ÿµÿ¨ÿ ÿ©ÿ´ÿ¤ÿ®ÿ´ÿ¢ÿ½ÿ°ÿµÿÿ®ÿ®ÿ®ÿÿ«ÿµÿ¹ÿªÿ±ÿ­ÿ©ÿ½ÿ´ÿªÿ¥ÿ«ÿºÿ±ÿ°ÿ¾ÿ¶ÿ³ÿ³ÿ¹ÿ¹ÿ´ÿ´ÿ¨ÿºÿ«ÿµÿ¡ÿ­ÿÿ½ÿ¿ÿµÿ´ÿ¨ÿªÿ®ÿ­ÿ¨ÿ­ÿ³ÿ¶ÿµÿ´ÿ¹ÿ¼ÿÁÿ½ÿ©ÿ£ÿ­ÿ±ÿ¥ÿÿ¦ÿ¹ÿ®ÿ¸ÿ¯ÿ«ÿ©ÿ°ÿ­ÿ­ÿ±ÿ§ÿ¬ÿµÿ²ÿ¯ÿ¯ÿ°ÿ®ÿµÿ±ÿªÿ­ÿ¶ÿ±ÿ£ÿ¯ÿ¬ÿÿ­ÿ¬ÿ¥ÿ«ÿºÿ±ÿ»ÿ»ÿÿ¡ÿ­ÿªÿ¼ÿ­ÿ¯ÿ·ÿ»ÿ«ÿ®ÿ®ÿ¨ÿªÿÿ©ÿ«ÿ®ÿ³ÿµÿ»ÿ»ÿ»ÿ¹ÿ±ÿ®ÿ²ÿ§ÿ´ÿªÿ¦ÿ­ÿ¥ÿ±ÿ³ÿ®ÿÿÿ¨ÿÿÿÿÿ¢ÿ®ÿµÿ£ÿÿ¤ÿÿ£ÿ¤ÿ¡ÿ§ÿ¬ÿ§ÿÿÿ¦ÿªÿ«ÿÿÿµÿ¢ÿ¥ÿªÿ¯ÿ©ÿ¸ÿ¢ÿ¨ÿÿÿ¥ÿÿ¤ÿÿÿÿÿ¥ÿ«ÿ¬ÿ£ÿ¥ÿ£ÿ¨ÿªÿ£ÿ¢ÿ±ÿ´ÿ­ÿ¯ÿ±ÿ¬ÿ¬ÿ©ÿ ÿ ÿ¦ÿ¬ÿ©ÿ®ÿ ÿ­ÿÿÿ¬ÿÿ¡ÿ¥ÿ¯ÿÿ½ÿ·ÿ±ÿ£ÿ§ÿÿ£ÿ¿ÿµÿ¶ÿ²ÿÿ¢ÿÿ¤ÿ®ÿ«ÿ©ÿ©ÿªÿ«ÿ¡ÿÿÿ¡ÿ ÿ¡ÿ­ÿµÿ«ÿ¶ÿ®ÿ¬ÿ¢ÿÿ«ÿ§ÿ­ÿ£ÿªÿ³ÿªÿ¨ÿÿ®ÿµÿ°ÿ§ÿÿÿ¾ÿ¾ÿ¸ÿªÿªÿ´ÿ­ÿ¨ÿ°ÿµÿ£ÿ¥ÿ«ÿÿÿ¥ÿ¤ÿ¬ÿ¨ÿ¨ÿ±ÿ£ÿÿÿ¤ÿÿÿ«ÿÿÿ¦ÿÿªÿÿ¡ÿÿÿÿ ÿÿÿÿÿÿÿÿÿÿÿÿÿÿÿÿÿÿÿÿÿÿÿÿÿÿÿÿÿÿÿÿÿÿÿÿÿÿÿÿ{ÿÿÿÿÿ§ÿ§ÿÿ£ÿÿ¬ÿÿ¤ÿÿ§ÿ¡ÿ ÿ¥ÿÿÿ¬ÿ©ÿÿ©ÿ°ÿ¢ÿ ÿ¬ÿ«ÿ§ÿ¨ÿ§ÿ¦ÿ¥ÿ­ÿ·ÿ¯ÿ«ÿ¶ÿ¥ÿ£ÿ¾ÿÆÿºÿ®ÿ¸ÿ¾ÿ©ÿµÿ£ÿ°ÿ­ÿ§ÿ²ÿ ÿÿ£ÿ½ÿÅÿÿ¹ÿ³ÿ½ÿ¸ÿ­ÿ¬ÿ©ÿ­ÿ´ÿ²ÿ³ÿÇÿ¹ÿ£ÿ¦ÿ®ÿ¥ÿ¢ÿ­ÿµÿ²ÿ¢ÿ¡ÿ´ÿ¹ÿ·ÿ·ÿ»ÿÂÿ¸ÿ£ÿ¡ÿ¸ÿ©ÿ¼ÿ¯ÿ§ÿÿ°ÿÿ ÿ«ÿ¯ÿ¨ÿ¬ÿ²ÿ¥ÿ²ÿÿ»ÿ­ÿ¯ÿ·ÿ§ÿ¡ÿ£ÿÿ®ÿ·ÿ­ÿ¹ÿ·ÿµÿ¶ÿ½ÿ°ÿ¸ÿ»ÿ°ÿ¥ÿ¢ÿ®ÿ»ÿÀÿµÿªÿ¡ÿ£ÿ«ÿ­ÿ«ÿ¦ÿ§ÿ¢ÿ¢ÿ¯ÿ¦ÿµÿ¬ÿ¤ÿ¨ÿ¬ÿ¢ÿÿ¸ÿ´ÿªÿ­ÿ³ÿ¸ÿ¶ÿ§ÿÂÿ®ÿµÿ°ÿ¹ÿ¹ÿ±ÿªÿ§ÿ³ÿ­ÿ¯ÿªÿ§ÿ³ÿ¯ÿ­ÿ¦ÿ¯ÿ¼ÿ¶ÿ°ÿ¶ÿ´ÿ£ÿ«ÿ³ÿ¯ÿ¯ÿ¯ÿ®ÿ§ÿªÿªÿ§ÿ²ÿµÿ¶ÿºÿ¨ÿ¢ÿ²ÿ³ÿ¢ÿ¬ÿ¥ÿÆÿ°ÿ«ÿ®ÿÿ¼ÿ°ÿÿÿ±ÿ©ÿ£ÿ¯ÿ°ÿ©ÿÿ­ÿ·ÿ¶ÿÃÿÂÿ¶ÿÄÿÅÿ·ÿ®ÿªÿ²ÿ«ÿ§ÿ¯ÿ¨ÿ®ÿ­ÿ¬ÿ°ÿ¯ÿ¦ÿ´ÿ²ÿ­ÿ´ÿÅÿ­ÿ£ÿ³ÿ¨ÿ´ÿÿ¥ÿ¯ÿ¶ÿ¥ÿ°ÿªÿ¸ÿÿ¯ÿ·ÿÂÿ£ÿ¢ÿ¨ÿ±ÿºÿ®ÿ®ÿµÿ¸ÿ°ÿ¬ÿ¯ÿ¯ÿ¨ÿ©ÿ§ÿ©ÿ°ÿ®ÿ«ÿ³ÿ²ÿ°ÿ»ÿªÿ¤ÿ­ÿÿµÿ²ÿ®ÿ¦ÿ¬ÿ±ÿ¹ÿ¼ÿ¨ÿ¥ÿ§ÿ´ÿ¹ÿÿ¥ÿ³ÿ¡ÿ«ÿ¨ÿ®ÿ²ÿ¥ÿ§ÿºÿ¸ÿÿ°ÿ·ÿ¨ÿ£ÿ´ÿ°ÿ®ÿ­ÿ©ÿ§ÿ¬ÿ«ÿ©ÿ¯ÿ¦ÿ¦ÿ¯ÿ±ÿ¹ÿ¼ÿ·ÿ®ÿµÿµÿ©ÿÿ¬ÿªÿ®ÿ­ÿ¯ÿ¦ÿÇÿ³ÿ²ÿ¥ÿÿ²ÿ¿ÿ²ÿ¥ÿ±ÿÿ¼ÿ©ÿÄÿ»ÿ²ÿ¨ÿ¤ÿ¯ÿ·ÿ§ÿ¬ÿ´ÿ©ÿ»ÿµÿ¶ÿ¸ÿ±ÿªÿ«ÿ¯ÿ·ÿ´ÿ­ÿ®ÿ¥ÿ¤ÿ­ÿ³ÿ³ÿµÿ®ÿ¬ÿºÿ¶ÿ³ÿ·ÿ²ÿ®ÿ©ÿ´ÿ²ÿ¯ÿ¾ÿµÿ«ÿ·ÿ¾ÿ¹ÿ¡ÿ­ÿ³ÿ¼ÿ¨ÿ¬ÿ°ÿ¢ÿ¨ÿ«ÿ¨ÿ©ÿ³ÿ·ÿ»ÿ±ÿ¦ÿªÿ²ÿ²ÿ¶ÿ¸ÿ³ÿ¹ÿ¶ÿ¬ÿ«ÿ©ÿ¨ÿ­ÿ¶ÿ¦ÿ¬ÿ¢ÿ±ÿ­ÿ®ÿ¨ÿµÿªÿºÿÂÿÿÿ¯ÿ¬ÿºÿªÿ²ÿ¿ÿ¶ÿÿÿ²ÿÀÿÿ±ÿ­ÿ£ÿ£ÿ¨ÿ©ÿ§ÿ£ÿ®ÿµÿ°ÿ¯ÿ­ÿ¬ÿ­ÿ­ÿ±ÿ£ÿ ÿ¯ÿÿÿ©ÿ·ÿ®ÿÿ£ÿÿ­ÿÿµÿ¦ÿÿ¨ÿÿ¥ÿ¦ÿ¡ÿÿÿ§ÿ§ÿ¥ÿ ÿ¤ÿÿÿÿÿÿÿÿÿÿÿ|ÿ}ÿÿÿÿÿÿÿÿÿÿÿÿÿÿÿÿÿÿÿÿÿÿ ÿÿ¥ÿ¤ÿÿ¤ÿ¨ÿÿÿÿÿÿÿÿÿÿ£ÿÿÿÿ ÿ¬ÿ¡ÿÿ©ÿÿÿÿ¤ÿ¦ÿ¦ÿ°ÿ¦ÿ¦ÿÿ­ÿ®ÿ«ÿ¹ÿ®ÿ¬ÿ±ÿµÿÿ¡ÿ£ÿ­ÿ¯ÿ¾ÿ¬ÿªÿ®ÿ¨ÿ©ÿ«ÿ¨ÿ±ÿ¶ÿ²ÿµÿ­ÿ°ÿµÿÿÿ©ÿ³ÿ¬ÿµÿ­ÿÿ¸ÿ²ÿ´ÿªÿ´ÿ¯ÿ¢ÿ»ÿªÿµÿªÿ³ÿ«ÿtÿþü©ûGýòþÿ·ÿ®ÿÿÿ¬þ¿þbÿªÿ¸ÿ¦ÿµÿÿ£ÿ©ÿ ÿ¡ÿºÿÿ°ÿ¶ÿ¢ÿÅÿ¶ÿ±ÿ¤ÿµÿºÿ¯ÿªÿ³ÿ¸ÿ²ÿ®ÿ¯ÿ«ÿ¥ÿ§ÿ°ÿ·ÿ¶ÿ¹ÿ±ÿ¬ÿ«ÿ¥ÿ¥ÿ´ÿªÿ¨ÿ¼ÿÁÿ¨ÿ¥ÿ·ÿ®ÿÿÿÿµÿ£ÿ¯ÿ¯ÿ¡ÿªÿµÿ·ÿ¹ÿ¶ÿ©ÿ¦ÿ±ÿ±ÿ­ÿ°ÿ¹ÿ¹ÿ­ÿ¬ÿµÿ´ÿ­ÿ¯ÿµÿ¸ÿ®ÿ¶ÿºÿ£ÿ­ÿªÿ­ÿ°ÿ±ÿªÿ¯ÿ°ÿµÿ¼ÿ´ÿ³ÿ¯ÿ¤ÿ°ÿ°ÿ®ÿ»ÿ¸ÿºÿ¯ÿ ÿ¸ÿ»ÿ«ÿÈÿ¨ÿ¯ÿ¶ÿ·ÿ ÿ²ÿ¥ÿ¨ÿ±ÿ«ÿ°ÿµÿ±ÿÿÿÿªÿ¦ÿªÿ±ÿ®ÿ©ÿ¦ÿ¥ÿªÿ­ÿ¡ÿ·ÿ´ÿ¡ÿ³ÿ­ÿ©ÿ¯ÿ­ÿÿ¬ÿ¯ÿ¦ÿ¬ÿ¸ÿ¶ÿ¯ÿ®ÿ°ÿ²ÿ±ÿ§ÿ¨ÿ®ÿºÿÁÿ·ÿ§ÿ¥ÿ¯ÿ¶ÿÁÿÁÿ©ÿºÿ¬ÿ«ÿ¥ÿ±ÿ§ÿ£ÿÿÿ¨ÿ­ÿ®ÿ«ÿ¦ÿ«ÿ´ÿ°ÿ±ÿ»ÿ»ÿ¾ÿ»ÿ¡ÿ­ÿ£ÿ¡ÿ¹ÿ¿ÿ²ÿ¢ÿ®ÿÃÿÃÿ¯ÿªÿ°ÿ¯ÿ®ÿ¨ÿ¦ÿ¯ÿ±ÿ®ÿ¥ÿ©ÿ°ÿ´ÿµÿ®ÿ¶ÿÅÿ¯ÿªÿ³ÿ±ÿ´ÿ³ÿ·ÿÁÿ¸ÿ®ÿªÿ§ÿ¤ÿ§ÿ­ÿ®ÿ´ÿµÿ·ÿ¦ÿ§ÿºÿ³ÿ¯ÿ©ÿ£ÿºÿÿÿ¥ÿ°ÿ ÿ¬ÿÂÿ»ÿ¸ÿ·ÿ¯ÿ­ÿ¦ÿµÿ¾ÿ¦ÿ¨ÿ¶ÿ¶ÿ©ÿ²ÿ­ÿªÿÀÿªÿ®ÿ½ÿ²ÿ©ÿ²ÿ¹ÿ¼ÿ¹ÿ¹ÿ»ÿ°ÿ¥ÿ¯ÿ³ÿªÿ§ÿÿ©ÿÊÿÿÿ¥ÿ´ÿªÿ±ÿÀÿ·ÿ·ÿ²ÿ¡ÿÿ©ÿ´ÿ®ÿ®ÿ­ÿ©ÿ«ÿÿÿ§ÿ¯ÿ»ÿ®ÿ¯ÿ³ÿ ÿ£ÿÿÿÿ¥ÿ²ÿ±ÿÿÿ ÿ§ÿ´ÿ¥ÿÿÿÿ¨ÿ³ÿÿ ÿÿÿ ÿ¡ÿÿÿ¢ÿ¦ÿ¤ÿÿÿªÿ­ÿ§ÿÿ¨ÿ·ÿÿÿÿ¡ÿÿÿ§ÿ£ÿÿ¨ÿ ÿÿÿÿÿ ÿ´ÿÿÿ£ÿ±ÿ¡ÿ¥ÿ«ÿÿ£ÿªÿ¦ÿ¥ÿªÿ«ÿ¨ÿ§ÿÿ¤ÿÿ¬ÿ¨ÿ¥ÿÿ¦ÿÿÿ¤ÿ¤ÿÿÿÿ£ÿ¬ÿ±ÿ¢ÿÿ«ÿ¨ÿÿ¸ÿ¶ÿÿ®ÿ¡ÿ¨ÿªÿ©ÿ¢ÿ¤ÿ¦ÿ¦ÿ£ÿÿ«ÿÿ¯ÿ¾ÿ¬ÿÿÿ¦ÿ®ÿ¸ÿ­ÿ¬ÿªÿ¦ÿ¨ÿ¢ÿ¡ÿ®ÿµÿ¶ÿ®ÿ¶ÿªÿµÿ·ÿ«ÿªÿ«ÿ±ÿµÿ§ÿ©ÿ°ÿ¬ÿ«ÿ¨ÿ¢ÿÿÿ³ÿ³ÿ¨ÿ¹ÿ½ÿ¯ÿ³ÿªÿ£ÿ¨ÿ¦ÿ¥ÿ±ÿ·ÿ´ÿªÿ·ÿ±ÿ®ÿ©ÿ°ÿ²ÿ´ÿ¯ÿ¥ÿ¬ÿ²ÿ¦ÿ¦ÿµÿ¯ÿ«ÿÿ«ÿ­ÿ¾ÿ¢ÿÿ°ÿµÿ±ÿ¬ÿ®ÿ±ÿ³ÿ³ÿ¬ÿªÿ¯ÿ²ÿ°ÿ¤ÿ°ÿ´ÿ¶ÿµÿ­ÿ±ÿ®ÿ°ÿ·ÿ¶ÿ¶ÿ«ÿ©ÿ ÿ½ÿ¼ÿµÿ©ÿªÿ°ÿµÿºÿ«ÿ¢ÿ­ÿ¯ÿ«ÿ³ÿ¨ÿ»ÿ§ÿ¥ÿ¸ÿ®ÿµÿªÿ¬ÿÁÿÁÿ´ÿ®ÿ£ÿ·ÿ°ÿ³ÿ ÿ±ÿ§ÿ ÿ¥ÿ¥ÿªÿ¯ÿ­ÿµÿ¾ÿ®ÿ±ÿºÿ¥ÿ±ÿ·ÿ¬ÿ­ÿÅÿ·ÿ¥ÿ­ÿÂÿÃÿ¶ÿ²ÿ®ÿ¯ÿ¸ÿ­ÿ·ÿ¾ÿ®ÿ­ÿªÿªÿ­ÿ²ÿ¾ÿ¾ÿºÿ£ÿ¿ÿÀÿ·ÿ©ÿ¯ÿ¸ÿºÿ}ÿ@ÿ[ÿÿ©ÿ´ÿÂÿ«ÿ³ÿ½ÿ¶ÿ¶ÿ­ÿ´ÿ¸ÿ²ÿºÿÄÿ²ÿ²ÿ°ÿ¿ÿ¼ÿ¯ÿ«ÿªÿ¼ÿ«ÿÿ®ÿ¼ÿ¾ÿÆÿ¶ÿ ÿ¹ÿ¬ÿ¯ÿ¯ÿ§ÿ¤ÿ¯ÿºÿ¹ÿ³ÿ©ÿ©ÿÿ¨ÿ©ÿªÿ¿ÿ³ÿ®ÿ±ÿ¦ÿ£ÿ¯ÿ ÿ±ÿ¾ÿ´ÿ¯ÿ»ÿ«ÿ°ÿ¸ÿ´ÿ­ÿªÿ«ÿ¨ÿ¬ÿ§ÿ²ÿ°ÿ¹ÿ¸ÿ¨ÿ²ÿµÿ¯ÿ½ÿ°ÿ¬ÿ¬ÿ´ÿ½ÿ¸ÿ»ÿ½ÿ³ÿ²ÿ¶ÿ¬ÿ¥ÿ®ÿ¶ÿ°ÿ·ÿ³ÿ°ÿ®ÿ©ÿ¥ÿ¨ÿ²ÿ¼ÿ«ÿ¨ÿ±ÿ®ÿ·ÿ¯ÿ¥ÿªÿ³ÿ¸ÿ»ÿ²ÿµÿµÿ«ÿ´ÿ­ÿ´ÿ¯ÿ°ÿ·ÿ±ÿ¯ÿ¼ÿ±ÿ¡ÿ¡ÿ£ÿµÿ±ÿµÿ°ÿ«ÿ¬ÿ©ÿ©ÿ¤ÿ°ÿ´ÿºÿ¬ÿ¦ÿ«ÿ±ÿ¸ÿÀÿ¹ÿ°ÿ£ÿ»ÿ«ÿºÿ³ÿµÿ°ÿ­ÿ¶ÿ«ÿÿ·ÿ¶ÿ¸ÿ³ÿ¥ÿ¢ÿ¡ÿÿ¤ÿ«ÿÿ®ÿ¡ÿÿ±ÿµÿ°ÿ²ÿ³ÿ¬ÿ«ÿµÿÿ©ÿ­ÿ¸ÿªÿªÿ®ÿ©ÿ°ÿÁÿµÿ¯ÿ¯ÿ¡ÿ±ÿµÿ¦ÿ¢ÿ­ÿµÿºÿ ÿ¦ÿ·ÿ´ÿ­ÿ«ÿ±ÿ·ÿ´ÿ±ÿ¤ÿ®ÿÿ¦ÿ°ÿ²ÿ­ÿ¯ÿ²ÿ«ÿ´ÿ ÿ±ÿ­ÿ±ÿ®ÿ®ÿ´ÿ´ÿ¯ÿ¼ÿ»ÿ§ÿ±ÿ­ÿ£ÿ¡ÿ¨ÿ®ÿªÿªÿ¯ÿ¯ÿ°ÿ§ÿ£ÿ­ÿ·ÿ²ÿ¨ÿ¤ÿÿ¡ÿÿ ÿ¢ÿ¤ÿ ÿÿÿÿ±ÿ²ÿ¶ÿªÿ®ÿ°ÿ¬ÿ­ÿ°ÿ¨ÿ¢ÿ¸ÿµÿ¾ÿ·ÿ·ÿ¾ÿ³ÿµÿÀÿ³ÿ­ÿ³ÿ§ÿ£ÿ¦ÿ¡ÿÿ¦ÿ¡ÿ´ÿ¶ÿ¯ÿ°ÿ«ÿ§ÿ®ÿ©ÿ¶ÿ³ÿ«ÿ©ÿ±ÿ¸ÿ´ÿªÿ³ÿ¸ÿ¯ÿ¶ÿ±ÿ©ÿ®ÿµÿ³ÿ¬ÿ»ÿ²ÿ©ÿ­ÿ¬ÿ ÿ¢ÿ ÿ§ÿ©ÿ©ÿ«ÿªÿ¥ÿ°ÿ¨ÿ ÿ©ÿ¨ÿ°ÿ±ÿ¬ÿ²ÿ¹ÿ­ÿ³ÿÿ¡ÿ²ÿ±ÿ«ÿ³ÿ¸ÿ©ÿ¿ÿ¥ÿÿ¡ÿ¯ÿ´ÿ´ÿ¼ÿ½ÿ®ÿÿ´ÿ¸ÿµÿ¹ÿ¶ÿ¬ÿ§ÿÿÿ¹ÿ¬ÿ¦ÿ¥ÿ©ÿ°ÿ±ÿ§ÿªÿÿ¬ÿ©ÿ½ÿ¼ÿ¤ÿÿ¬ÿªÿ¡ÿ½ÿ·ÿ±ÿ­ÿ³ÿ·ÿ®ÿ«ÿªÿªÿ¦ÿ±ÿ­ÿ«ÿ¡ÿ¤ÿ°ÿ¥ÿ®ÿ§ÿ¹ÿ£ÿ¬ÿ¸ÿ²ÿ©ÿ²ÿÅÿ¯ÿ³ÿªÿ­ÿ§ÿªÿ±ÿ±ÿ°ÿ³ÿ¬ÿÿwÿ ÿ°ÿ¹ÿ»ÿ«ÿ¨ÿ´ÿ¥ÿ¥ÿ²ÿ¯ÿ²ÿ¬ÿ²ÿÈÿÁÿ¤ÿ«ÿ¾ÿ ÿÿ¯ÿ§ÿ¡ÿ«ÿ¹ÿµÿ«ÿ¯ÿªÿ£ÿ¬ÿÿ»ÿ¹ÿ´ÿ§ÿÿ¬ÿµÿµÿÇÿ¿ÿ¸ÿ¯ÿ­ÿ³ÿ³ÿ¯ÿ­ÿ¥ÿ·ÿ°ÿ¦ÿ¬ÿ²ÿµÿ¹ÿ²ÿªÿ¯ÿ´ÿ»ÿÿ¶ÿ¾ÿ¹ÿ­ÿ«ÿ¬ÿ£ÿ¢ÿ¶ÿ²ÿ¶ÿ¶ÿ±ÿ¥ÿ¯ÿ¸ÿ´ÿ¯ÿ²ÿ·ÿ¶ÿ³ÿ²ÿÿ±ÿÿ¡ÿ¯ÿ²ÿ­ÿ¯ÿ´ÿ§ÿ ÿ®ÿ¼ÿ²ÿ¥ÿ©ÿ¥ÿ¡ÿ«ÿ¶ÿ²ÿ¨ÿ´ÿ©ÿ®ÿÿÿ¡ÿ§ÿ¨ÿ¬ÿ­ÿ«ÿ·ÿ¸ÿ°ÿ³ÿ¢ÿ«ÿ³ÿ©ÿ¬ÿ´ÿ¯ÿ³ÿ­ÿ¯ÿ±ÿ·ÿ²ÿ¯ÿ´ÿ®ÿ®ÿ°ÿ«ÿ¥ÿ£ÿ¤ÿ©ÿµÿºÿÌÿ½ÿ¤ÿÿ¢ÿ¨ÿ³ÿ¸ÿ¶ÿ¹ÿÄÿ°ÿÀÿ«ÿ¤ÿªÿ«ÿ«ÿ¶ÿ¾ÿ¶ÿ°ÿ¦ÿÈÿ¹ÿ­ÿ±ÿ§ÿ§ÿ­ÿ ÿÿ«ÿªÿ¬ÿ´ÿªÿªÿ®ÿ±ÿÿÿ£ÿ¤ÿ£ÿ·ÿ¹ÿ«ÿ¥ÿ§ÿ¤ÿ¦ÿ³ÿ¯ÿ¬ÿ¬ÿ¤ÿ¤ÿ«ÿ«ÿ·ÿ©ÿ»ÿ»ÿ¿ÿ ÿ¥ÿ´ÿ¦ÿÿ§ÿ¨ÿ¤ÿ³ÿ¡ÿªÿ¼ÿ ÿªÿ°ÿ£ÿ§ÿ®ÿ·ÿ­ÿ ÿ ÿ£ÿ´ÿ¹ÿ¬ÿÅÿ®ÿ¶ÿ¦ÿ´ÿÀÿ²ÿÿÿ ÿÿ¤ÿ±ÿÿ ÿ£ÿ¹ÿ·ÿ«ÿ­ÿ¯ÿ±ÿ¼ÿºÿ´ÿ¶ÿ¨ÿ«ÿ±ÿ¼ÿ¶ÿ­ÿ«ÿºÿ¼ÿ¬ÿ§ÿ©ÿ¬ÿ²ÿµÿ¹ÿ°ÿºÿ´ÿ³ÿ¾ÿ¦ÿ§ÿ·ÿ½ÿ¹ÿ²ÿ­ÿ¯ÿ´ÿµÿ¶ÿ¼ÿºÿ·ÿ¬ÿÿµÿ§ÿÿ²ÿºÿ½ÿ¸ÿ§ÿ¥ÿ©ÿ ÿªÿ¦ÿ©ÿ§ÿ½ÿ«ÿµÿ©ÿ¡ÿªÿ¯ÿ´ÿ»ÿ¶ÿ¿ÿ«ÿÿ¶ÿ¯ÿ¤ÿªÿ­ÿµÿ§ÿ¬ÿ±ÿ¨ÿ¡ÿ¨ÿ³ÿ«ÿ·ÿºÿ·ÿ¯ÿÁÿ§ÿ¬ÿ´ÿµÿ¥ÿªÿ¹ÿ·ÿ»ÿ¿ÿ¯ÿÀÿ½ÿ¥ÿ±ÿÃÿÍÿÿªÿªÿ¯ÿ«ÿ¯ÿ¿ÿ±ÿªÿ·ÿªÿ ÿ¥ÿ´ÿ°ÿ°ÿ±ÿ¬ÿºÿµÿµÿ¨ÿ°ÿ¸ÿ°ÿ¬ÿ·ÿ»ÿ®ÿ¬ÿ³ÿÂÿ«ÿºÿ±ÿºÿ±ÿ ÿ°ÿ§ÿ£ÿ¬ÿ¶ÿ²ÿ®ÿ±ÿµÿÀÿ­ÿ´ÿºÿ³ÿºÿ³ÿ·ÿµÿ·ÿ¸ÿ°ÿ²ÿ¸ÿÀÿÊÿ¶ÿÿ°ÿµÿ®ÿ¢ÿ³ÿÊÿ°ÿ´ÿ±ÿ£ÿ¬ÿ§ÿ¡ÿ¬ÿ²ÿ©ÿ ÿ¢ÿ«ÿ·ÿµÿ°ÿ®ÿ«ÿÉÿÿ¤ÿ¬ÿ¥ÿ©ÿºÿÄÿ­ÿ©ÿ´ÿ¤ÿÿ®ÿÃÿ¶ÿ§ÿ¯ÿ½ÿÀÿºÿ°ÿ©ÿ«ÿ¯ÿ ÿÿ§ÿªÿ©ÿ£ÿ©ÿ±ÿ±ÿ¯ÿ¬ÿ±ÿ¨ÿ¤ÿ½ÿ¨ÿ¯ÿ¯ÿÓÿ¬ÿ±ÿ³ÿ©ÿ¥ÿ¢ÿÿÿ¥ÿ¤ÿ¬ÿ³ÿ¥ÿ¡ÿ­ÿµÿºÿÁÿ¯ÿ«ÿÿªÿ±ÿ¬ÿ´ÿÿÿÿ ÿ¥ÿ«ÿªÿ¤ÿ£ÿÿ¥ÿ¤ÿÿ¬ÿ®ÿÿÿ®ÿ¨ÿÿ¡ÿÿ ÿÿÿÿÿÿÿÿ¡ÿÿÿÿÿµÿÿ«ÿ°ÿ­ÿ§ÿÿªÿ°ÿ«ÿÿÿ®ÿªÿ¦ÿÿÿ§ÿÿÿÿ©ÿ­ÿÿÿÿ®ÿ¨ÿÿ¼ÿ¤ÿÿÿ®ÿ¬ÿ®ÿ¬ÿ§ÿ«ÿ£ÿ¢ÿÿÿÿÿ¥ÿÿ ÿÿÿÿ¥ÿ¡ÿÿ¦ÿ¥ÿ©ÿ¬ÿ©ÿ¡ÿÿÿ£ÿ£ÿÿ¨ÿ ÿ¡ÿ²ÿ¯ÿ¶ÿ¹ÿ¾ÿ£ÿÿ³ÿ´ÿ¯ÿ¬ÿ¯ÿ©ÿ´ÿ³ÿ½ÿ®ÿ¯ÿ¶ÿ±ÿ¥ÿ©ÿ«ÿ­ÿ®ÿªÿ«ÿ¥ÿ£ÿ­ÿ³ÿ½ÿ³ÿ·ÿºÿ®ÿ¬ÿ²ÿ¾ÿÿ°ÿ©ÿ­ÿ»ÿ¸ÿ³ÿ¶ÿ­ÿ·ÿ³ÿ®ÿ«ÿ£ÿ©ÿ¬ÿ­ÿ°ÿ©ÿ¬ÿ¤ÿ¦ÿÿ©ÿ¡ÿ¥ÿ§ÿ½ÿµÿÃÿÀÿ´ÿ·ÿ¸ÿ²ÿ¶ÿÅÿ¸ÿ±ÿ´ÿ²ÿµÿ²ÿ°ÿ¶ÿ³ÿºÿ¼ÿ²ÿ¤ÿ¨ÿ­ÿ·ÿ·ÿ·ÿ¿ÿÿ®ÿ²ÿ§ÿ¨ÿ¯ÿ¹ÿ©ÿ®ÿ±ÿ§ÿµÿ²ÿ°ÿ³ÿºÿºÿ©ÿ¬ÿ¹ÿ¶ÿ²ÿ¥ÿªÿ©ÿ°ÿ»ÿ¤ÿ²ÿ¹ÿ·ÿÿ°ÿÿ­ÿ¾ÿµÿ«ÿªÿ«ÿ·ÿ¸ÿ³ÿ­ÿ±ÿ±ÿµÿ¬ÿ ÿ­ÿ²ÿ§ÿÿ¼ÿ®ÿÿ²ÿ§ÿ²ÿ©ÿºÿ­ÿÿ±ÿ§ÿÀÿ°ÿÁÿ½ÿ¨ÿ®ÿ¶ÿ³ÿ®ÿ´ÿ¯ÿ¸ÿ·ÿ¯ÿ²ÿ´ÿ¸ÿ¸ÿ¬ÿ©ÿ¢ÿÿ°ÿ³ÿ¬ÿ¬ÿ¶ÿ³ÿµÿ¦ÿÿ¬ÿ¾ÿ©ÿÓÿ±ÿ»ÿ®ÿªÿ©ÿµÿºÿ¥ÿ®ÿ±ÿ¹ÿ¬ÿ¦ÿ±ÿ³ÿ®ÿ´ÿºÿ«ÿ§ÿ¹ÿºÿ®ÿµÿ©ÿ¶ÿ²ÿ§ÿ¶ÿÓÿ¸ÿ©ÿ®ÿÿ®ÿ¢ÿ§ÿ¦ÿÿ¥ÿ³ÿ¦ÿÿ¡ÿ¢ÿÿ©ÿ­ÿ«ÿ°ÿ§ÿÿ¡ÿªÿ­ÿ¯ÿ¦ÿ¥ÿ¤ÿ ÿ©ÿ ÿ ÿÿ®ÿ¨ÿÿ¤ÿ¥ÿÿÿ§ÿÿÿ¨ÿÿ¡ÿ¬ÿ ÿªÿ©ÿÿ¡ÿÿ¤ÿ«ÿ´ÿ®ÿ¦ÿ¤ÿ¨ÿ­ÿ©ÿ§ÿ®ÿ³ÿ©ÿ¬ÿ¨ÿªÿÿÿ¬ÿÿªÿ¥ÿ¢ÿ¢ÿÿÿ·ÿ²ÿ²ÿ¯ÿ­ÿÿÿ°ÿ¦ÿ«ÿ²ÿ©ÿ¨ÿÿ¡ÿ¬ÿ¯ÿ§ÿ§ÿ¯ÿ©ÿ ÿÿÿ¡ÿ¨ÿ¤ÿÿ®ÿ¬ÿ¹ÿÀÿ¶ÿÿ ÿ©ÿ©ÿ¬ÿ¦ÿ®ÿ ÿ¦ÿ©ÿÿÿÿ¯ÿ¥ÿÿÿ«ÿ¯ÿ²ÿ´ÿ®ÿ£ÿªÿÿ°ÿ­ÿÿ§ÿ¯ÿµÿµÿ¢ÿÿÿ¯ÿ®ÿ§ÿ¬ÿÿÿ§ÿÿÿÿÿÿ¤ÿ¤ÿÿÿ£ÿ ÿÿÿÿÿÿÿÿvÿÿÿÿÿÿÿÿÿÿÿÿÿÿÿÿÿÿÿÿÿÿÿÿÿÿ¤ÿÿÿÿÿÿÿÿÿÿÿÿÿÿ«ÿ»ÿ¤ÿÿÿ¥ÿ¢ÿ²ÿ¬ÿ¢ÿ¦ÿÿ ÿÿ ÿ©ÿ­ÿ¡ÿ¡ÿ¥ÿ¤ÿ¢ÿÿÿ¨ÿ©ÿ¦ÿ¥ÿ§ÿ­ÿ±ÿ§ÿ®ÿ²ÿ«ÿ¤ÿºÿ»ÿ¶ÿ²ÿ¯ÿ»ÿµÿ´ÿ¬ÿ²ÿ¨ÿ¨ÿ¼ÿ»ÿ«ÿ§ÿ¨ÿ¦ÿÿÿ¸ÿ¬ÿ²ÿÁÿ»ÿ¯ÿ±ÿ°ÿ±ÿ©ÿ«ÿ´ÿ¹ÿ¹ÿµÿ¯ÿ©ÿ«ÿ·ÿ»ÿ¬ÿÿ¦ÿ±ÿ°ÿ¢ÿÿ³ÿ©ÿ£ÿÿ¨ÿ±ÿ¯ÿ¨ÿÿ¯ÿ¦ÿÿÐÿ¾ÿÿ®ÿ½ÿ¦ÿÒÿ²ÿ£ÿ¹ÿ¹ÿ¼ÿ§ÿ©ÿ¡ÿ·ÿ£ÿ­ÿ¯ÿ­ÿµÿ¬ÿ±ÿ»ÿ½ÿ¯ÿ¨ÿ¯ÿ¶ÿ²ÿ¥ÿ«ÿµÿ­ÿ¦ÿ°ÿ»ÿ°ÿ·ÿ­ÿ¥ÿªÿ³ÿ±ÿ­ÿ²ÿªÿ·ÿ©ÿ¨ÿªÿ¨ÿ£ÿ®ÿµÿ¡ÿ¥ÿ¶ÿ°ÿÄÿ ÿ©ÿ¶ÿ°ÿ¥ÿµÿÂÿ¿ÿ¨ÿ³ÿµÿ²ÿ¤ÿ¨ÿ£ÿ¥ÿ¿ÿ¼ÿ­ÿ²ÿ°ÿ­ÿ¬ÿ¨ÿ¯ÿ®ÿ¨ÿ¯ÿ¯ÿ¬ÿ¨ÿ®ÿ®ÿ¥ÿªÿ´ÿ»ÿ¶ÿ¥ÿ¹ÿ²ÿ¯ÿ¬ÿ­ÿ ÿÿ­ÿªÿ¶ÿ±ÿ¿ÿ¯ÿ¨ÿ¼ÿªÿ§ÿ«ÿ±ÿ½ÿ·ÿ¸ÿ«ÿ­ÿªÿ·ÿ·ÿ±ÿ«ÿ³ÿ¸ÿ¾ÿ¹ÿªÿ§ÿªÿ³ÿ±ÿ¦ÿ§ÿ°ÿ¹ÿ±ÿ¡ÿÿ ÿ§ÿ­ÿ­ÿ¶ÿÿ¥ÿ¯ÿ§ÿ¶ÿ¡ÿºÿ´ÿÿ¾ÿ²ÿÿ¬ÿ¦ÿ´ÿÿ´ÿ°ÿ©ÿ³ÿ²ÿ©ÿ¡ÿµÿ©ÿ°ÿµÿ´ÿ¶ÿ±ÿ¡ÿ ÿ¯ÿÿÿ¬ÿ³ÿ«ÿ¦ÿ¯ÿ³ÿ¨ÿ¨ÿ¯ÿ±ÿ©ÿ«ÿ¶ÿ±ÿ·ÿ¤ÿ ÿ«ÿ´ÿªÿÃÿ ÿ¡ÿ¦ÿ³ÿ¢ÿªÿ°ÿ¿ÿ¨ÿµÿÇÿ¿ÿ°ÿ«ÿÿ©ÿ§ÿ³ÿºÿ¬ÿ©ÿ¾ÿ¶ÿ¯ÿ»ÿ¬ÿ·ÿ¯ÿ¯ÿ°ÿ´ÿÿÿ­ÿ¶ÿ¼ÿ¶ÿÃÿÁÿ±ÿ³ÿ¦ÿ§ÿ¥ÿµÿ±ÿ­ÿ·ÿ´ÿ¯ÿ´ÿ±ÿ¥ÿ£ÿÿÀÿÿ¯ÿ¨ÿ½ÿÿ²ÿÿÇÿºÿ¨ÿÿ·ÿªÿ®ÿ«ÿ©ÿ¦ÿ°ÿµÿ°ÿ¯ÿ¦ÿ©ÿ­ÿ§ÿ«ÿ¬ÿ­ÿ²ÿ¨ÿ¨ÿ®ÿ¬ÿ°ÿªÿ®ÿ¯ÿ°ÿ³ÿ®ÿ®ÿ­ÿÿ¥ÿ«ÿ¿ÿ¬ÿÃÿ·ÿ§ÿ®ÿ´ÿ¼ÿ¶ÿ¬ÿ¶ÿ¸ÿ®ÿµÿ±ÿÿ­ÿ¶ÿªÿ­ÿ°ÿ¼ÿ¸ÿ¦ÿ ÿ¨ÿ©ÿ¨ÿ±ÿ±ÿ­ÿµÿ´ÿ©ÿ©ÿ«ÿ®ÿ¨ÿªÿ±ÿ¶ÿ¥ÿ­ÿ°ÿ«ÿ­ÿ«ÿ­ÿ·ÿÿ¥ÿ¦ÿ¥ÿ¨ÿ¨ÿ¹ÿ¥ÿ¢ÿ®ÿ¬ÿ¬ÿ°ÿ±ÿ¢ÿÿ®ÿ§ÿ¦ÿ¨ÿ£ÿ¦ÿ¸ÿ¼ÿ½ÿ»ÿµÿ«ÿ¶ÿÌÿ²ÿ®ÿ¨ÿÿ§ÿÿ«ÿ¦ÿ½ÿºÿ°ÿÿÿ¢ÿÿ±ÿ¸ÿÿ³ÿÿÿ¯ÿÿÿÿ ÿ­ÿ±ÿ£ÿÿÿÿÿÿÿÿÿÿÿÿÿÿÿÿÿÿÿÿÿÿÿÿÿÿÿÿÿÿÿÿ~ÿÿÿ®ÿÿ¦ÿ§ÿÿÿÿÿÿÿÿÿ£ÿÿÿ¦ÿÿÿ§ÿÿÿÿ£ÿÿÿÿ°ÿÿ£ÿÿ¬ÿ¨ÿ½ÿ ÿ£ÿ¨ÿ ÿ¢ÿ°ÿ«ÿ¥ÿ¹ÿ¹ÿ¨ÿ£ÿ§ÿªÿ¡ÿ²ÿ­ÿ­ÿ±ÿ´ÿµÿ¯ÿªÿ²ÿ¶ÿµÿ³ÿ£ÿ¦ÿ¬ÿ«ÿ«ÿ¯ÿ¨ÿ³ÿ¸ÿ©ÿ¤ÿ¶ÿ´ÿ¥ÿ¥ÿ¢ÿµÿ«ÿ³ÿµÿµÿ±ÿºÿ·ÿÿAÿþ±þ<ÿÿ¬ÿ¬ÿ¢ÿÿZÿ"ÿdÿ¤ÿ³ÿ´ÿµÿ¯ÿ¤ÿ¡ÿ§ÿ§ÿ¶ÿ«ÿ¥ÿ¾ÿÄÿ¨ÿ·ÿ°ÿ¬ÿ®ÿ°ÿµÿ±ÿ¤ÿ«ÿ·ÿ½ÿ¸ÿ¯ÿ©ÿ¥ÿ¦ÿ«ÿ¬ÿ­ÿ¯ÿ®ÿ­ÿ«ÿ©ÿ±ÿ¸ÿ»ÿ·ÿ«ÿ´ÿ³ÿ³ÿ´ÿÄÿÿÄÿÿ±ÿ¹ÿªÿ¶ÿ¸ÿ§ÿ¤ÿ³ÿ¶ÿ¨ÿ¥ÿ³ÿ²ÿ­ÿ¸ÿ±ÿ³ÿ±ÿÿ¬ÿ¨ÿ¬ÿ½ÿªÿ£ÿ³ÿÃÿ½ÿ²ÿ°ÿªÿ³ÿ£ÿ§ÿ²ÿªÿªÿ¬ÿµÿ¶ÿ­ÿ¹ÿ³ÿ¤ÿ°ÿ³ÿ¯ÿ«ÿ¨ÿ¶ÿ±ÿ²ÿ©ÿ¶ÿ¾ÿµÿ«ÿ«ÿÅÿ±ÿÀÿ²ÿ²ÿªÿ°ÿ°ÿ´ÿ¸ÿ¯ÿ¥ÿ©ÿºÿ¾ÿ¹ÿµÿ°ÿ±ÿ«ÿ¬ÿ¨ÿ´ÿµÿ¯ÿ®ÿ»ÿ¬ÿ¹ÿ®ÿ ÿ¦ÿ£ÿÿ©ÿ´ÿ®ÿ³ÿ¾ÿ·ÿªÿ®ÿ²ÿ­ÿ©ÿ­ÿ²ÿ®ÿºÿ´ÿªÿ±ÿ¼ÿ³ÿÔÿ°ÿÎÿ¬ÿÿ¤ÿ¹ÿ³ÿ¸ÿ²ÿ ÿ¡ÿ±ÿªÿÿ®ÿ²ÿ¨ÿ³ÿ½ÿºÿ´ÿ¯ÿ©ÿªÿ³ÿ§ÿ±ÿ­ÿ§ÿ¾ÿ½ÿ´ÿ¤ÿÀÿ¯ÿ»ÿ¸ÿ°ÿ¥ÿ³ÿ»ÿ°ÿ²ÿ¸ÿ·ÿ¯ÿ­ÿ©ÿ²ÿ²ÿ¥ÿªÿ­ÿ¸ÿºÿ¨ÿ­ÿ®ÿºÿ¤ÿ ÿ¹ÿ·ÿ²ÿ«ÿ¬ÿ³ÿ°ÿ§ÿªÿ¹ÿºÿ»ÿ®ÿ¯ÿ«ÿ³ÿµÿÿÿ¡ÿ³ÿÀÿµÿ¶ÿ³ÿ°ÿ¶ÿ´ÿ±ÿ±ÿ­ÿ¯ÿµÿ±ÿ®ÿ©ÿ°ÿ°ÿµÿ«ÿ²ÿ¬ÿ¦ÿ¹ÿ³ÿ¤ÿ«ÿ­ÿ®ÿ¦ÿ®ÿ¿ÿ¾ÿ¶ÿ¹ÿ²ÿ¢ÿ ÿÿ®ÿ¬ÿ¨ÿ¹ÿ¹ÿ¹ÿÌÿ²ÿ¯ÿ¢ÿ¨ÿµÿªÿ©ÿ¸ÿ«ÿ¤ÿ®ÿ®ÿ´ÿ±ÿ£ÿ¢ÿ¥ÿÿÿÿ¯ÿµÿ§ÿ¬ÿ¦ÿ£ÿ¥ÿÿ¥ÿ¤ÿ¦ÿ«ÿ¥ÿ¥ÿÿÿ¢ÿ²ÿÿÿÿÿÿ§ÿ¦ÿªÿÿÿÿÿÿÿÿÿÿÿ¥ÿ£ÿ¤ÿ£ÿ¡ÿÿ®ÿÿÿÿÿ¤ÿ¨ÿ®ÿ¯ÿ¢ÿ¢ÿªÿ¦ÿÿÿÿ¯ÿ¦ÿªÿÿ­ÿ°ÿ³ÿ£ÿ¦ÿÿ­ÿ§ÿ¨ÿ®ÿ¦ÿÿ¢ÿ«ÿ¢ÿÿ ÿ°ÿ®ÿ±ÿÿÿ¡ÿ¨ÿ­ÿÿ¤ÿ¡ÿ¢ÿ§ÿ¤ÿ¢ÿ¦ÿ¬ÿ«ÿ¤ÿÿ¶ÿ ÿ¥ÿ±ÿ¡ÿ¤ÿ©ÿ¨ÿ ÿ¥ÿ¢ÿÿ¥ÿ®ÿ°ÿ£ÿ¹ÿ¾ÿ³ÿÿ²ÿ¡ÿ­ÿ©ÿ°ÿ®ÿÿÿ£ÿ¥ÿ±ÿºÿ±ÿ¬ÿ¨ÿ±ÿ¨ÿ³ÿ´ÿ¨ÿ­ÿªÿ¬ÿ£ÿ©ÿ°ÿ§ÿ¦ÿ«ÿ«ÿ³ÿ¬ÿ©ÿ°ÿ³ÿ²ÿ·ÿ´ÿ­ÿ ÿªÿ¬ÿªÿ¬ÿ®ÿ´ÿ²ÿ¥ÿ³ÿ°ÿ­ÿ©ÿ©ÿ²ÿ¼ÿ»ÿ®ÿªÿ°ÿµÿªÿÿ©ÿ¸ÿ¹ÿ¿ÿ°ÿºÿ³ÿ¨ÿµÿªÿÀÿ¼ÿ©ÿ¼ÿ½ÿ«ÿ«ÿ³ÿ³ÿ¬ÿ©ÿ¶ÿ²ÿ§ÿ¢ÿ°ÿ²ÿ¬ÿ¨ÿ¥ÿ¬ÿ²ÿ»ÿÂÿ¬ÿ°ÿ®ÿÿ¬ÿÈÿÿ°ÿÁÿ¾ÿ¹ÿ²ÿ¨ÿ£ÿ¯ÿ¼ÿ´ÿ±ÿºÿ¬ÿ¬ÿÁÿ¸ÿ¤ÿ±ÿ´ÿ¯ÿ©ÿµÿ¾ÿ´ÿÆÿ»ÿÎÿ·ÿ¢ÿ¶ÿ¸ÿ¯ÿ«ÿ§ÿªÿ°ÿºÿ¼ÿ®ÿ´ÿºÿ¶ÿ¨ÿ¾ÿ²ÿ¼ÿ²ÿ§ÿ®ÿ¶ÿ´ÿµÿ»ÿ½ÿ¿ÿ¸ÿ­ÿ´ÿ«ÿÄÿ¾ÿ´ÿ«ÿ±ÿ­ÿ¤ÿªÿ³ÿ®ÿ±ÿ¶ÿ¤ÿ¤ÿ°ÿ¨ÿ§ÿ ÿÿÿÿ¦ÿ¤ÿ¤ÿ®ÿµÿ­ÿÅÿ­ÿ·ÿ«ÿ´ÿ½ÿ¼ÿ¼ÿ´ÿ©ÿ³ÿ¤ÿ®ÿ¯ÿ´ÿ­ÿ²ÿ±ÿ±ÿ±ÿ­ÿ¸ÿÈÿ¼ÿ½ÿ±ÿ¶ÿªÿ¤ÿ²ÿ´ÿ«ÿ¯ÿ¹ÿ¸ÿ®ÿ«ÿ­ÿ¨ÿ²ÿ£ÿ«ÿ«ÿ¨ÿªÿ½ÿ¼ÿ¬ÿ®ÿ§ÿ¶ÿÒÿ¿ÿ­ÿ©ÿ´ÿ³ÿ¬ÿ¦ÿ«ÿ´ÿ°ÿ¦ÿ°ÿ±ÿ§ÿ·ÿ»ÿºÿ¸ÿ¶ÿ±ÿ²ÿ¸ÿ´ÿ¥ÿ»ÿ¬ÿ¤ÿ¯ÿ®ÿ¹ÿ¯ÿ­ÿ²ÿ®ÿ¦ÿ¨ÿªÿ»ÿ¸ÿ±ÿ¶ÿ²ÿ°ÿ¨ÿÿÿ³ÿ±ÿ¬ÿ¹ÿ¼ÿµÿ·ÿ­ÿ¹ÿ²ÿ®ÿ·ÿ°ÿ±ÿ²ÿÂÿ²ÿªÿ«ÿ±ÿºÿ¬ÿ©ÿ¾ÿ¼ÿ³ÿ­ÿÿ¥ÿ´ÿ·ÿ±ÿ®ÿ«ÿ©ÿ­ÿµÿªÿ¾ÿ¹ÿ²ÿ¯ÿ±ÿµÿ¶ÿ±ÿ²ÿ¶ÿ«ÿ¼ÿÿÿ¹ÿ®ÿ±ÿ°ÿ¯ÿ³ÿ®ÿ¡ÿªÿ´ÿ²ÿ¬ÿ§ÿ©ÿ¦ÿ®ÿÀÿÁÿ®ÿ¡ÿ¯ÿ¯ÿ­ÿ©ÿ©ÿ¨ÿ©ÿ§ÿ¥ÿºÿÿ°ÿ¦ÿºÿ®ÿ±ÿ·ÿ·ÿºÿ¸ÿ«ÿÊÿ¦ÿ»ÿ¼ÿÁÿ¸ÿ¬ÿ¬ÿ°ÿ³ÿ¡ÿ¯ÿ¶ÿ²ÿ¯ÿ³ÿ³ÿ¬ÿ¨ÿ­ÿ»ÿ¥ÿµÿ°ÿ©ÿ¬ÿ¯ÿ¯ÿµÿ¼ÿ®ÿÿ°ÿ¤ÿªÿ­ÿµÿ¶ÿ­ÿ°ÿÆÿ¹ÿ³ÿ¿ÿªÿ«ÿ¨ÿ½ÿÈÿ´ÿ±ÿ«ÿ²ÿ¼ÿ¶ÿµÿ®ÿ§ÿ©ÿ¯ÿ³ÿ¤ÿÿ¯ÿ¿ÿ»ÿ®ÿ­ÿ¶ÿ¯ÿÿÿ¯ÿ¤ÿ²ÿ­ÿ¦ÿ§ÿ¬ÿªÿ¥ÿÿªÿ²ÿ­ÿ¢ÿ®ÿ´ÿ¦ÿ¬ÿÿ¯ÿ¡ÿ­ÿ¦ÿ§ÿ«ÿ¨ÿ£ÿ«ÿ¤ÿ®ÿ»ÿºÿ¯ÿ¤ÿ¦ÿ³ÿ¸ÿºÿ¬ÿÿÿ©ÿ°ÿ­ÿ¥ÿ¨ÿ³ÿ°ÿªÿ­ÿ°ÿµÿ»ÿ¼ÿ¸ÿºÿ©ÿÿ±ÿ¬ÿÿ´ÿ¤ÿªÿ¨ÿ¨ÿ§ÿ£ÿ¥ÿ¶ÿÇÿ¨ÿ©ÿ©ÿ°ÿ°ÿ«ÿ´ÿ¹ÿ«ÿ¢ÿ¨ÿ¦ÿ§ÿ±ÿºÿ¿ÿ½ÿ¬ÿ­ÿ£ÿÿ°ÿ¿ÿ¾ÿ¸ÿ»ÿºÿ¨ÿ¾ÿ´ÿµÿ»ÿ´ÿ¥ÿÿÿ¢ÿ©ÿ²ÿ¬ÿ®ÿ±ÿ¨ÿ§ÿ¼ÿ¶ÿ«ÿÿ¡ÿ¦ÿ²ÿ¸ÿ³ÿ®ÿ²ÿ±ÿ¥ÿ¸ÿ©ÿ¨ÿ´ÿ¶ÿ¬ÿ«ÿ´ÿ´ÿ²ÿÌÿÂÿ¬ÿ¨ÿ®ÿ°ÿ°ÿ¯ÿªÿ®ÿ²ÿ¢ÿ«ÿ³ÿ«ÿ£ÿ§ÿªÿ«ÿ­ÿªÿ»ÿ±ÿÿÿ¯ÿ¸ÿ­ÿÿfÿÿÿ§ÿ¯ÿ²ÿ´ÿ¯ÿ­ÿ¨ÿ¤ÿ±ÿÃÿªÿ­ÿ±ÿ¶ÿµÿ®ÿ½ÿ¶ÿ¦ÿ§ÿ¯ÿ ÿ ÿ®ÿ¹ÿ·ÿ¬ÿ­ÿ¬ÿ¬ÿ»ÿÿ«ÿ¸ÿ¾ÿ¿ÿµÿ¬ÿ§ÿ½ÿ§ÿ©ÿ´ÿ±ÿ¦ÿ¨ÿ³ÿ³ÿ¬ÿ°ÿ¹ÿ³ÿÿ¤ÿ§ÿ®ÿ°ÿ¬ÿ¯ÿºÿ¹ÿ½ÿ«ÿÀÿºÿ¨ÿ²ÿ²ÿ¢ÿ¡ÿ²ÿ¶ÿ¨ÿµÿ°ÿ²ÿ²ÿ§ÿ²ÿ¸ÿ²ÿ­ÿ°ÿÀÿ²ÿ¯ÿÄÿºÿ½ÿºÿ®ÿ ÿÿ¢ÿ²ÿ£ÿ¨ÿ¹ÿ»ÿµÿ­ÿ¬ÿ¨ÿ©ÿ¬ÿ¢ÿ¤ÿ®ÿ©ÿ´ÿ¬ÿÿ®ÿµÿªÿ«ÿ³ÿ±ÿ±ÿ±ÿÀÿ°ÿ¥ÿ ÿ¡ÿ­ÿ¯ÿ®ÿ±ÿ°ÿ¹ÿ°ÿ±ÿ¨ÿ¹ÿÁÿ¬ÿ¦ÿ°ÿ±ÿ­ÿ§ÿÿµÿ¨ÿ¯ÿ·ÿµÿ¶ÿ¼ÿ«ÿ¢ÿ£ÿ¥ÿµÿÀÿ¸ÿ°ÿÄÿ¾ÿ®ÿ¨ÿ³ÿµÿ´ÿ¯ÿ¨ÿ¬ÿºÿ¹ÿ¬ÿÃÿ³ÿ©ÿ¶ÿºÿ¨ÿ¤ÿ¢ÿÿªÿ¥ÿ¶ÿÃÿ·ÿ©ÿªÿ¢ÿ±ÿ­ÿ¨ÿ¤ÿ©ÿºÿ¥ÿÿ¤ÿ±ÿ¥ÿ§ÿ­ÿ§ÿ¬ÿ¯ÿ£ÿÿ­ÿºÿ¯ÿ©ÿÄÿºÿ½ÿ¾ÿ¶ÿÿ¥ÿªÿ°ÿ¼ÿ´ÿ©ÿ§ÿ«ÿ§ÿ­ÿ·ÿºÿ°ÿ®ÿ­ÿ®ÿ­ÿªÿ«ÿ°ÿ¯ÿ¥ÿ±ÿ§ÿ´ÿºÿ ÿÿ¨ÿ¨ÿ¤ÿ¯ÿ°ÿ¥ÿ­ÿ¬ÿ¯ÿ»ÿ¯ÿ¹ÿ©ÿ¢ÿ¤ÿªÿªÿ«ÿ¯ÿ®ÿ°ÿ©ÿªÿ³ÿ«ÿ¨ÿ¸ÿ±ÿÃÿ´ÿªÿ¬ÿ¨ÿ¤ÿ¬ÿ´ÿ¶ÿ¯ÿ¼ÿ¹ÿ³ÿºÿ¶ÿ±ÿ·ÿ±ÿ©ÿ­ÿ¯ÿ©ÿªÿ¯ÿ­ÿ¬ÿ´ÿ·ÿ¬ÿ·ÿÀÿ®ÿ¥ÿ¯ÿ´ÿ¶ÿ¼ÿ¸ÿ¯ÿ¯ÿ«ÿ¸ÿÿ¦ÿ£ÿ·ÿ¡ÿ®ÿ£ÿÿ¥ÿ¦ÿ«ÿ·ÿ°ÿ¡ÿ¥ÿªÿ ÿ²ÿ»ÿ«ÿ°ÿºÿ¯ÿ©ÿ®ÿ¤ÿÿ§ÿ¬ÿ«ÿ±ÿ¼ÿ³ÿ¨ÿ·ÿ¯ÿ«ÿ¬ÿ¤ÿÿ©ÿ½ÿ½ÿ³ÿ´ÿ¯ÿºÿ·ÿµÿ¬ÿ±ÿºÿ£ÿ©ÿ§ÿ·ÿ¯ÿ®ÿºÿ³ÿ«ÿ¶ÿ¬ÿ©ÿ¨ÿ¦ÿºÿ¶ÿ©ÿ¯ÿ¯ÿªÿ°ÿ ÿ¢ÿ³ÿ¶ÿ³ÿµÿ´ÿ°ÿ²ÿ±ÿ¼ÿ¹ÿ¾ÿËÿ¸ÿ¿ÿ¸ÿºÿ¦ÿ¥ÿ³ÿ¼ÿµÿ³ÿºÿ°ÿÁÿ²ÿ§ÿ¹ÿ±ÿ®ÿ³ÿÂÿ»ÿ¬ÿ¶ÿ¶ÿ±ÿ­ÿ¨ÿ§ÿ­ÿ®ÿ¯ÿ³ÿ¨ÿ²ÿ¼ÿÅÿ¢ÿ¶ÿ¶ÿ¶ÿ®ÿµÿªÿ¬ÿ¸ÿ¹ÿ¯ÿ«ÿ²ÿ­ÿ¦ÿ¨ÿ£ÿªÿ²ÿ±ÿÿ®ÿ°ÿ©ÿ¶ÿ®ÿªÿ­ÿªÿ¢ÿ¤ÿ¯ÿ´ÿ´ÿªÿ®ÿ©ÿÿ¯ÿ«ÿÿÿÿÿ¡ÿªÿ®ÿ¨ÿ¢ÿ«ÿ¯ÿ®ÿµÿ´ÿ³ÿ·ÿ»ÿ°ÿ§ÿ¯ÿ«ÿ©ÿ¡ÿÿ¯ÿ©ÿÿ¨ÿÿÿ­ÿ¸ÿ¥ÿªÿ¡ÿ©ÿµÿªÿµÿ¾ÿ¯ÿ®ÿ¢ÿÿ£ÿ¥ÿ³ÿÿÿ£ÿÿÿ£ÿ­ÿ¦ÿÿ£ÿ©ÿ·ÿ¤ÿÿ¦ÿ¶ÿ¬ÿ¥ÿ¤ÿÿ ÿ£ÿ¯ÿ¡ÿÿ©ÿ©ÿÿ£ÿ®ÿ®ÿ°ÿ¡ÿÿÿ±ÿ¡ÿ¦ÿÿ¨ÿµÿÿ£ÿ§ÿÿÿ¥ÿ³ÿ£ÿÿÿÿÿ¢ÿ­ÿ¢ÿÿ¬ÿ¦ÿÿÿ¯ÿÿ¬ÿ¢ÿ¡ÿÿÿ¨ÿªÿÿÿ ÿ¨ÿ£ÿÿÿÿÿ¦ÿ ÿÿ£ÿ¬ÿÿ¢ÿ±ÿ©ÿÿ¥ÿÿ¡ÿÿ«ÿ¤ÿ¤ÿ°ÿ¬ÿ§ÿ¬ÿ«ÿ¡ÿ¦ÿ®ÿ¨ÿ³ÿ¹ÿ®ÿ¯ÿ¨ÿ§ÿ´ÿ§ÿ¸ÿ¯ÿÿ£ÿ±ÿ¶ÿ®ÿ°ÿ¸ÿ®ÿ¡ÿ¨ÿªÿ­ÿ±ÿ®ÿ¬ÿ¢ÿ©ÿ®ÿ¬ÿ¨ÿ®ÿ®ÿ ÿ§ÿ¯ÿ§ÿ³ÿ²ÿ¯ÿ®ÿ²ÿ±ÿ°ÿ°ÿ¨ÿ°ÿ·ÿ®ÿ©ÿ®ÿ¯ÿ®ÿ«ÿ§ÿ±ÿ§ÿ¬ÿ©ÿ­ÿ£ÿ®ÿ¦ÿÿÿªÿ¨ÿ°ÿ´ÿ³ÿ´ÿ½ÿ®ÿ­ÿ°ÿ«ÿ±ÿ¼ÿ°ÿ¦ÿ©ÿ¥ÿ¦ÿ ÿ¢ÿ¸ÿ­ÿ©ÿ²ÿ¯ÿ±ÿ¾ÿ½ÿ¨ÿªÿ²ÿ§ÿÿ­ÿ¨ÿ²ÿ²ÿ²ÿµÿ´ÿ¯ÿ®ÿµÿ½ÿ¼ÿ®ÿ¤ÿ¬ÿ­ÿ§ÿ©ÿÿÿ¤ÿ©ÿ±ÿ§ÿ¥ÿÂÿ¸ÿ­ÿ¸ÿ¶ÿªÿ¹ÿµÿ¤ÿ´ÿ¥ÿ¨ÿ»ÿ·ÿ¸ÿ¼ÿ»ÿ·ÿ¯ÿ«ÿ®ÿ¯ÿ«ÿ¬ÿ¨ÿ«ÿ£ÿ¦ÿ¥ÿªÿ£ÿ£ÿÂÿ¤ÿ°ÿªÿ¸ÿ®ÿ·ÿ°ÿ´ÿ«ÿ¬ÿ°ÿªÿ¬ÿ©ÿ³ÿ³ÿ«ÿ²ÿ·ÿµÿ¶ÿ®ÿ¦ÿ£ÿ£ÿ¦ÿ®ÿ¯ÿ³ÿ½ÿ©ÿ¸ÿ´ÿ¤ÿ¢ÿºÿ«ÿ®ÿµÿ ÿ¥ÿ¥ÿ²ÿÈÿ¸ÿ¯ÿ¯ÿÿ ÿ¶ÿ¹ÿ«ÿ­ÿ·ÿ¸ÿºÿ¸ÿµÿ»ÿ¦ÿÿ¯ÿ¨ÿ®ÿ¦ÿ¥ÿ°ÿÆÿ·ÿ²ÿ·ÿ¬ÿ«ÿ³ÿ®ÿ¦ÿ¢ÿ­ÿ²ÿ¤ÿ¢ÿ¡ÿ¨ÿ£ÿ­ÿ«ÿÿ¦ÿªÿ¥ÿ©ÿ²ÿµÿ©ÿ ÿ¥ÿÿ¡ÿ©ÿ¨ÿÿÿÿÿ£ÿÿ¡ÿÿÿ®ÿ°ÿÿ¦ÿÿ¥ÿÿ§ÿ«ÿ³ÿÿÿ¬ÿ©ÿªÿ²ÿªÿÿ¡ÿ¥ÿ¦ÿ¤ÿÿ¡ÿÿ£ÿ§ÿ£ÿ¢ÿ¢ÿ§ÿ¯ÿÿ¡ÿ ÿµÿ±ÿÿºÿ¬ÿ©ÿµÿ±ÿÿÿ§ÿ©ÿÿ¥ÿ«ÿ¤ÿ¤ÿ¡ÿ¦ÿ²ÿ´ÿ¥ÿ¢ÿ¯ÿ¬ÿ¦ÿ«ÿ¦ÿ¨ÿ¶ÿ¹ÿ«ÿ¨ÿ¬ÿ±ÿ¬ÿ¥ÿ¨ÿ«ÿÿ£ÿ«ÿ¶ÿ±ÿ¸ÿ¢ÿ£ÿÿ¨ÿÿ¨ÿ¤ÿ¨ÿÿ·ÿµÿ°ÿ¡ÿ¬ÿ«ÿªÿ¡ÿ£ÿÿÿÿ¤ÿ®ÿ¡ÿÿÿÿ ÿÿÿÿ·ÿ¦ÿ ÿÿÿÿ§ÿÿÿ¢ÿÿ£ÿ®ÿÿÿÿÿÿÿÿÿÿÿÿÿÿÿÿÿÿ~ÿÿÿÿÿÿÿÿÿÿÿÿÿÿÿ¤ÿÿÿÿÿÿ¢ÿ¤ÿ£ÿÿÿÿÿÿ ÿÿ±ÿ«ÿ¯ÿÿ¡ÿ¦ÿ¡ÿªÿ ÿÿÿÿÿÿÿÿ£ÿ«ÿ¬ÿ¦ÿ¤ÿ¯ÿ©ÿ«ÿ´ÿ±ÿ¦ÿÿ«ÿ§ÿ§ÿºÿ±ÿ®ÿ®ÿ±ÿ²ÿ°ÿµÿ±ÿ¡ÿ­ÿ«ÿªÿÿ¯ÿ®ÿ¯ÿ¦ÿµÿÉÿ¦ÿ±ÿ½ÿ§ÿ£ÿ°ÿºÿÁÿªÿ¸ÿ¹ÿºÿ­ÿÿ­ÿÀÿÁÿ³ÿ®ÿ´ÿ¨ÿ¨ÿ´ÿ³ÿ·ÿ²ÿ ÿ£ÿ¯ÿ³ÿ²ÿ¦ÿ¥ÿ¤ÿ²ÿ¬ÿ¾ÿÃÿ±ÿ¬ÿ¯ÿ­ÿ°ÿ¦ÿµÿ®ÿ¤ÿ¢ÿ¨ÿ³ÿÀÿ­ÿ¼ÿ°ÿÿ²ÿ»ÿ®ÿ³ÿ±ÿ§ÿ±ÿ°ÿ³ÿ²ÿ¬ÿ¬ÿ³ÿ·ÿ¼ÿ¹ÿ¶ÿ±ÿ¯ÿ±ÿ­ÿ§ÿÿÿ±ÿ¼ÿ°ÿ­ÿ¦ÿªÿ£ÿ¬ÿ§ÿ«ÿ°ÿ¬ÿªÿªÿ¾ÿµÿ§ÿ¨ÿ¢ÿµÿ«ÿ ÿ­ÿ¯ÿ¼ÿ¦ÿ­ÿ¬ÿ·ÿ°ÿ´ÿ½ÿ®ÿ¡ÿ½ÿ´ÿ¬ÿªÿ¨ÿªÿ­ÿ°ÿºÿ¶ÿ¬ÿ¯ÿ©ÿ©ÿ²ÿ³ÿ¬ÿ¤ÿ¨ÿ¬ÿ°ÿ¦ÿ«ÿ«ÿ®ÿ¬ÿ¯ÿ½ÿ±ÿªÿ¸ÿªÿ¦ÿ¨ÿ±ÿ¥ÿÿÿ´ÿ´ÿ®ÿÃÿ¦ÿ¬ÿ·ÿ£ÿªÿ§ÿ¯ÿÀÿ¼ÿµÿ¯ÿ¥ÿ«ÿ­ÿÿªÿ«ÿ¬ÿ´ÿ¯ÿªÿªÿ ÿ¢ÿ«ÿ¦ÿ¯ÿ¶ÿ©ÿ®ÿ¶ÿ¢ÿÿ¥ÿ¶ÿ¸ÿµÿµÿ ÿ¢ÿÿ¨ÿ¸ÿ§ÿ­ÿ«ÿ¤ÿ¸ÿ¬ÿ­ÿÿ®ÿ«ÿ«ÿ³ÿ±ÿ¦ÿºÿªÿ´ÿ©ÿ©ÿªÿ¸ÿ²ÿµÿ´ÿ¶ÿ¤ÿ ÿ©ÿ¤ÿ¡ÿ§ÿ¯ÿµÿ¶ÿ¨ÿ«ÿ­ÿÿÿ£ÿ¬ÿ²ÿ³ÿ®ÿ­ÿ¬ÿ¨ÿ©ÿ¥ÿ­ÿ±ÿÿºÿÀÿÿÅÿÿ¯ÿ¶ÿÿ±ÿÿ±ÿ¶ÿ¯ÿ£ÿ§ÿ¡ÿ°ÿ±ÿ¡ÿªÿ®ÿ±ÿ³ÿ¹ÿ·ÿ¬ÿÿ¤ÿ§ÿ®ÿ«ÿ¦ÿ²ÿ¯ÿ¡ÿ ÿ§ÿ®ÿ¯ÿ´ÿ®ÿ§ÿÿ£ÿ­ÿ«ÿ³ÿ¤ÿ¥ÿÿ­ÿ·ÿ±ÿ¨ÿ®ÿ¤ÿ¯ÿ«ÿ»ÿ¨ÿ§ÿÿ«ÿ¶ÿ¯ÿ¹ÿÇÿ°ÿ¨ÿ°ÿ²ÿ­ÿºÿ»ÿ°ÿ®ÿ¬ÿ°ÿªÿ¦ÿ¨ÿ¥ÿªÿ©ÿªÿ°ÿ¨ÿªÿ©ÿ¥ÿªÿ©ÿ£ÿ©ÿ¤ÿ«ÿªÿ¢ÿ«ÿ®ÿ¼ÿÿºÿºÿ±ÿ±ÿÿ«ÿ´ÿ«ÿ©ÿ°ÿ­ÿªÿ±ÿÿ»ÿ·ÿ¥ÿ±ÿ»ÿ¸ÿ«ÿ¦ÿ§ÿ«ÿ¥ÿ¬ÿ¶ÿ®ÿ¯ÿ¸ÿ¯ÿ©ÿ®ÿ­ÿ«ÿ¬ÿ¯ÿ²ÿ®ÿ­ÿ¢ÿ±ÿªÿ´ÿ®ÿ·ÿ³ÿÿªÿ¥ÿ ÿªÿ·ÿ°ÿ¡ÿ¼ÿ¯ÿ©ÿ¦ÿ£ÿÿ«ÿ«ÿ§ÿ¦ÿ°ÿºÿÀÿÂÿÂÿ¹ÿ¦ÿ°ÿÀÿ·ÿ¬ÿ«ÿ¬ÿ­ÿ´ÿ³ÿ²ÿÿ§ÿ¦ÿµÿ¹ÿ¯ÿÿªÿ©ÿ«ÿ·ÿªÿÿÀÿÿ¯ÿ§ÿÿÿªÿ¦ÿ³ÿ³ÿÿÿÿÿÿÿÿÿÿÿÿÿÿÿÿÿÿ¦ÿÿÿÿ¢ÿÿÿÿÿÿÿÿÿÿÿÿÿÿ¡ÿÿÿ¢ÿ¨ÿÿÿÿ ÿÿÿ©ÿ£ÿÿÿ°ÿ¡ÿÿ£ÿ¡ÿ¬ÿ©ÿ ÿÿ®ÿ²ÿ¤ÿÿÿÿÿÿ¡ÿÿ»ÿ©ÿ¤ÿ«ÿ²ÿÿ©ÿ§ÿ­ÿ­ÿ«ÿ¤ÿ¬ÿ¢ÿ±ÿ±ÿ»ÿ¿ÿ½ÿ¶ÿ¥ÿ¡ÿ±ÿ¶ÿ®ÿ©ÿ¢ÿ£ÿ«ÿ¶ÿ®ÿ¯ÿ­ÿ»ÿ«ÿ¦ÿ£ÿ³ÿ®ÿ§ÿ¡ÿ²ÿ¸ÿÿÿ²ÿ¶ÿ¦ÿ¯ÿ¯ÿ¶ÿ¢ÿzÿÿÿ¤ÿÿ¨ÿÀÿ­ÿ ÿ§ÿªÿ³ÿ®ÿ°ÿ©ÿ§ÿ­ÿ§ÿ­ÿ²ÿ£ÿ¢ÿ´ÿºÿ¸ÿ«ÿ»ÿ²ÿÿ´ÿ²ÿ«ÿ¯ÿ¡ÿ¤ÿ´ÿ¼ÿ³ÿÿÿÿ±ÿ·ÿ¯ÿ®ÿ¬ÿ¯ÿ«ÿ©ÿ©ÿ¼ÿ³ÿ­ÿÀÿ®ÿ®ÿÿ«ÿÿ½ÿ«ÿ¸ÿ¯ÿ³ÿ²ÿ¬ÿ²ÿ§ÿÿ¡ÿ°ÿ¦ÿÿÿ¥ÿ«ÿ²ÿµÿÿ ÿÂÿ©ÿ§ÿ¬ÿ®ÿ¿ÿ±ÿ¤ÿÿ¹ÿÃÿµÿ·ÿªÿºÿ­ÿ©ÿ°ÿªÿªÿ±ÿµÿ¬ÿ¨ÿ¶ÿ¹ÿ¬ÿ°ÿ¶ÿ§ÿ«ÿµÿ°ÿ¸ÿ²ÿ¾ÿ»ÿ³ÿ³ÿ®ÿ²ÿµÿ¶ÿ«ÿ®ÿ¬ÿ±ÿ§ÿ¬ÿ´ÿÿ©ÿ²ÿ¨ÿ¯ÿ¾ÿ¿ÿ²ÿ©ÿ¯ÿ°ÿ¨ÿ¥ÿ¨ÿ²ÿ±ÿ®ÿ¨ÿ³ÿ²ÿ¶ÿ­ÿ§ÿ©ÿ ÿ«ÿºÿ¶ÿ´ÿ·ÿ±ÿ¯ÿ±ÿ¶ÿ¸ÿ³ÿ²ÿ´ÿ°ÿ©ÿ±ÿ½ÿ¼ÿ«ÿ³ÿ´ÿ³ÿ»ÿ ÿ®ÿ¯ÿÀÿ½ÿ·ÿ©ÿ­ÿ¯ÿ½ÿµÿÿ«ÿ»ÿºÿ¾ÿ¼ÿ¹ÿ»ÿ¯ÿÿ¤ÿ°ÿ®ÿÆÿ±ÿ«ÿµÿ¸ÿ´ÿªÿ¸ÿ¿ÿÅÿ·ÿ´ÿ¯ÿ¿ÿºÿªÿªÿ²ÿ½ÿ¸ÿ¨ÿÿ¥ÿ§ÿ­ÿ¶ÿ¢ÿºÿ°ÿ¥ÿ¸ÿ·ÿ¶ÿ¢ÿ­ÿ¯ÿ·ÿ·ÿ®ÿ±ÿºÿ±ÿ£ÿ­ÿ»ÿ¸ÿ¸ÿ­ÿ©ÿ¥ÿ­ÿ©ÿ¦ÿ´ÿ¢ÿ¶ÿ¬ÿ´ÿ¯ÿ´ÿ¥ÿ¦ÿ§ÿ®ÿ·ÿ¸ÿ®ÿ¥ÿ¯ÿ©ÿÿ½ÿ¦ÿ¨ÿªÿ¶ÿ¨ÿ¬ÿ¯ÿ·ÿ¢ÿÿ°ÿ¶ÿ¢ÿ°ÿ¹ÿ²ÿ¯ÿ²ÿ±ÿ¤ÿÿ¦ÿªÿ©ÿÿªÿ©ÿ¦ÿµÿ¬ÿ²ÿÿ¨ÿ«ÿ¤ÿ¡ÿ®ÿ«ÿ¥ÿ©ÿ®ÿ²ÿ­ÿ¦ÿ¥ÿ¬ÿ¨ÿ¤ÿ£ÿ¦ÿÿ¤ÿ²ÿ¦ÿ¤ÿ­ÿÿÿÿÿ¬ÿ¨ÿ£ÿÿÿÿÿ¤ÿÿÿÿªÿ³ÿÿ§ÿÿÿÿÿÿÿÿÿÿÿ§ÿ¡ÿÿÿ¥ÿÿ¢ÿ¥ÿ ÿÿÿ²ÿ¦ÿÿÿ¢ÿ¦ÿ«ÿ¢ÿÿÿ¡ÿÿÿ­ÿÿ¦ÿ­ÿ¥ÿ¤ÿÿ¢ÿ¡ÿ¡ÿ©ÿ³ÿ§ÿÿÿ ÿ¢ÿÿ ÿ´ÿ­ÿ®ÿ°ÿ­ÿÿÿ ÿ¡ÿ¯ÿ§ÿ£ÿ¡ÿÿÿ¦ÿ±ÿ¨ÿÿÿÿÿ«ÿ¯ÿ­ÿ¢ÿ¡ÿ­ÿ©ÿ¤ÿ¡ÿÿ£ÿ¯ÿ°ÿ«ÿ°ÿ°ÿ¬ÿµÿÿ¥ÿÿÿ¤ÿ¸ÿ©ÿ«ÿ·ÿ²ÿ©ÿ«ÿ³ÿ±ÿ¦ÿ©ÿ­ÿ°ÿ¬ÿ¬ÿ³ÿ±ÿªÿ¡ÿ²ÿ½ÿ³ÿ¯ÿ·ÿ¼ÿ¿ÿ´ÿ¬ÿ¥ÿ·ÿºÿ©ÿ¿ÿ¹ÿÍÿ¹ÿ¶ÿ®ÿ¨ÿ«ÿ²ÿµÿ¯ÿ±ÿ¯ÿ¦ÿ³ÿ§ÿ¨ÿ¯ÿ²ÿ«ÿ­ÿ«ÿ­ÿ©ÿ¤ÿ«ÿ¯ÿ¦ÿ®ÿ²ÿ¡ÿ¶ÿ«ÿ²ÿ©ÿ³ÿºÿÃÿ»ÿ¯ÿ¤ÿ­ÿÂÿÀÿ½ÿ¬ÿ¼ÿºÿ«ÿ ÿªÿ£ÿ­ÿ¸ÿ¹ÿ¯ÿ±ÿµÿ¨ÿ§ÿªÿÿ«ÿ³ÿ¼ÿ¦ÿ«ÿ¯ÿÂÿ¤ÿ¬ÿ±ÿ¦ÿµÿÁÿ­ÿ¯ÿ¼ÿ´ÿ¾ÿ¾ÿºÿ²ÿ­ÿ·ÿ¬ÿ©ÿ¥ÿ¤ÿ¸ÿ·ÿ©ÿ±ÿ¾ÿ²ÿ½ÿ¬ÿ·ÿ¾ÿ¶ÿ²ÿµÿ±ÿ«ÿ´ÿ¹ÿ¾ÿÈÿ»ÿ¶ÿ±ÿ°ÿºÿ¨ÿ±ÿ¶ÿ³ÿµÿ¹ÿ°ÿÿ©ÿ ÿ¹ÿµÿ¼ÿÁÿ®ÿ²ÿ¼ÿ³ÿ¤ÿªÿ´ÿ¯ÿ¸ÿªÿ¦ÿ©ÿ±ÿ¨ÿ¸ÿÀÿ·ÿ±ÿ§ÿ§ÿ³ÿ¢ÿµÿ±ÿ´ÿ«ÿ¯ÿ«ÿ¬ÿ¯ÿ°ÿ·ÿºÿ¯ÿ¨ÿ²ÿ§ÿ¡ÿ¬ÿ§ÿ¶ÿÁÿÄÿ¾ÿ®ÿ«ÿµÿ¹ÿ»ÿ»ÿ»ÿµÿ­ÿ¦ÿ·ÿ½ÿ°ÿ«ÿ¯ÿ­ÿªÿ­ÿªÿ°ÿ¯ÿ§ÿ¬ÿ©ÿµÿ¹ÿ²ÿ¯ÿ´ÿ±ÿ¦ÿ©ÿ¾ÿ¿ÿªÿ®ÿ§ÿ³ÿ¨ÿ©ÿ»ÿ¿ÿ±ÿ¬ÿ¸ÿ¸ÿ­ÿ©ÿ¸ÿ­ÿ¹ÿ¿ÿ½ÿ±ÿªÿ¹ÿ·ÿÄÿ¯ÿ°ÿ¶ÿ¶ÿ­ÿ°ÿ²ÿ¯ÿ­ÿ°ÿªÿ¦ÿ¾ÿµÿ°ÿ°ÿ¼ÿ´ÿ¬ÿ¨ÿ¢ÿ¥ÿ»ÿÆÿ«ÿ®ÿÉÿ¾ÿ­ÿ·ÿ±ÿ°ÿ³ÿ§ÿ¡ÿ§ÿ¾ÿ¦ÿ´ÿ±ÿ±ÿ²ÿ³ÿ³ÿ­ÿ­ÿºÿªÿÂÿ¡ÿµÿ¬ÿ¯ÿ¡ÿ¦ÿ¸ÿÁÿ¼ÿ¤ÿÄÿ³ÿ®ÿ²ÿ³ÿ±ÿ±ÿ¯ÿ«ÿ¥ÿÿ¨ÿ«ÿ¤ÿ±ÿ§ÿªÿ­ÿ­ÿ®ÿ²ÿ°ÿ£ÿ±ÿ³ÿ²ÿ¦ÿ©ÿ¨ÿ¡ÿ£ÿ¯ÿ²ÿ¤ÿ«ÿ¯ÿ¶ÿ­ÿ¤ÿ«ÿ»ÿµÿ¡ÿ¦ÿ©ÿ»ÿÿ¨ÿ«ÿµÿºÿ»ÿµÿ¦ÿ§ÿ«ÿ±ÿ¾ÿ²ÿ²ÿ ÿªÿ±ÿ£ÿ¢ÿ®ÿ®ÿ®ÿ¤ÿ¨ÿµÿ²ÿ¬ÿ­ÿ°ÿ´ÿ¬ÿ¨ÿ½ÿÃÿ®ÿªÿ­ÿµÿ¿ÿ¸ÿ©ÿ»ÿ­ÿ­ÿ´ÿ·ÿ±ÿ©ÿ®ÿÁÿ»ÿµÿ½ÿºÿ¼ÿ±ÿ§ÿ¢ÿ§ÿ«ÿÿ¢ÿ³ÿ¤ÿ±ÿ¥ÿÿ¡ÿ¦ÿ¦ÿÿ¬ÿ´ÿ¹ÿ²ÿ¶ÿ²ÿ©ÿ¡ÿÿÿ´ÿ£ÿ¹ÿ¼ÿ¯ÿ¢ÿÿ©ÿ±ÿ«ÿ­ÿ©ÿµÿ¸ÿ©ÿ¥ÿ·ÿºÿ§ÿ²ÿ¤ÿ¶ÿ¼ÿ¸ÿ²ÿ®ÿ°ÿ³ÿ²ÿ®ÿ½ÿÂÿ·ÿ¨ÿ¢ÿ£ÿ¥ÿ§ÿÿ§ÿÿ¥ÿ¸ÿ±ÿ¡ÿ¡ÿ¥ÿ¦ÿ¨ÿ¹ÿ¿ÿÁÿ¾ÿ¶ÿ¯ÿ¶ÿ§ÿ¤ÿ²ÿµÿ£ÿ­ÿ¦ÿ¦ÿ£ÿ¨ÿ©ÿÿ©ÿ¨ÿÂÿ¶ÿ®ÿ®ÿ±ÿ³ÿ²ÿµÿÀÿ¬ÿ¬ÿµÿ®ÿ©ÿ«ÿ´ÿ¹ÿ­ÿ²ÿ§ÿ®ÿ¬ÿ­ÿ¬ÿ§ÿµÿÀÿÿ¦ÿ¤ÿ³ÿ²ÿ´ÿ³ÿ§ÿ£ÿ¦ÿ§ÿ±ÿ¬ÿ©ÿ£ÿ­ÿ½ÿ´ÿ¡ÿ¶ÿ¯ÿªÿ¬ÿ´ÿ´ÿµÿ»ÿ¼ÿ¹ÿ²ÿªÿ¬ÿÿ¢ÿ®ÿ²ÿ­ÿ¯ÿËÿ·ÿ°ÿ¹ÿ­ÿ¥ÿ­ÿ´ÿ´ÿ¸ÿ¿ÿ¯ÿ°ÿ¯ÿ­ÿ«ÿ®ÿ²ÿ¯ÿ¢ÿÿ²ÿ¡ÿÿ¤ÿ§ÿ¥ÿ°ÿ¼ÿ±ÿ¨ÿ ÿÿ ÿ¢ÿÿÿÿ²ÿ¿ÿ­ÿºÿ³ÿ¨ÿ°ÿ¦ÿ¶ÿ¿ÿ°ÿ¨ÿ¯ÿ¯ÿ¤ÿ³ÿ©ÿ§ÿ§ÿ¥ÿ¢ÿ©ÿ³ÿ¬ÿ¥ÿ¬ÿ´ÿ·ÿ­ÿ£ÿ¬ÿ²ÿ³ÿ¸ÿ²ÿ¬ÿÿ¸ÿ¥ÿ¸ÿ¯ÿ ÿ¢ÿ¯ÿ³ÿ¬ÿ·ÿµÿ¶ÿ¦ÿ ÿ¦ÿ¢ÿÿ¦ÿ¶ÿµÿÿ¨ÿ§ÿ¡ÿªÿ³ÿºÿµÿ²ÿ´ÿ­ÿ³ÿÿ²ÿ ÿ¥ÿ²ÿ¤ÿ¥ÿ¦ÿÿ«ÿ¬ÿ ÿ«ÿ¶ÿµÿ¢ÿ¸ÿ¶ÿ¬ÿ ÿÿ±ÿ·ÿ´ÿ¥ÿºÿ¯ÿ¨ÿ²ÿ²ÿ©ÿ©ÿ´ÿ¸ÿºÿªÿÿÎÿ°ÿ¥ÿ¾ÿÂÿµÿ­ÿ¦ÿÿ¯ÿ«ÿ´ÿ³ÿ©ÿ¦ÿ£ÿ¤ÿªÿ¬ÿ­ÿ´ÿ³ÿ¥ÿÁÿ­ÿ¸ÿ°ÿ³ÿ²ÿ²ÿ¯ÿ©ÿ°ÿ¶ÿ¯ÿ¥ÿ¨ÿ°ÿ¬ÿ£ÿ¬ÿ³ÿºÿ½ÿ¬ÿ ÿºÿ¤ÿ¯ÿ¶ÿ©ÿ§ÿ¯ÿ¨ÿ±ÿ¶ÿ²ÿ¶ÿ°ÿ³ÿ±ÿªÿ³ÿ³ÿ°ÿ¶ÿ¼ÿ­ÿ¥ÿ©ÿ«ÿ±ÿ©ÿ¸ÿ­ÿ³ÿ¬ÿ«ÿ¥ÿ¤ÿ®ÿ³ÿ±ÿ³ÿ¹ÿ´ÿ£ÿµÿ¹ÿ°ÿ°ÿªÿ¬ÿ®ÿ®ÿ¬ÿ«ÿ«ÿ¦ÿ»ÿ´ÿ´ÿ³ÿ°ÿ³ÿ«ÿ¨ÿ´ÿªÿ¢ÿ®ÿªÿ§ÿ¬ÿ°ÿ¢ÿ·ÿ·ÿ­ÿ·ÿ°ÿ¯ÿ«ÿ£ÿ«ÿ¸ÿºÿ»ÿ£ÿªÿ§ÿÿ±ÿ¢ÿ¤ÿ¬ÿ§ÿ¦ÿ±ÿµÿ°ÿ¯ÿ³ÿ¤ÿÆÿ³ÿµÿ¨ÿ¥ÿ¤ÿ¡ÿ ÿÿ§ÿ³ÿ¤ÿ±ÿµÿ³ÿ«ÿ®ÿ¶ÿ´ÿºÿ®ÿ¦ÿ¡ÿÿ ÿ¦ÿ®ÿ²ÿ«ÿ¯ÿ»ÿ±ÿ´ÿ²ÿ¼ÿ¶ÿªÿ£ÿ©ÿ¨ÿÿ­ÿ°ÿ»ÿ¨ÿÂÿ´ÿµÿÅÿÄÿ°ÿ§ÿ±ÿ¸ÿ¶ÿ¸ÿ»ÿ®ÿ«ÿ¨ÿÀÿÿ«ÿ´ÿ³ÿ­ÿ¶ÿ´ÿ²ÿ¦ÿÿ«ÿ·ÿ¬ÿ¯ÿ®ÿ§ÿ¦ÿ¼ÿ¹ÿ·ÿÿµÿ«ÿ¬ÿºÿ´ÿ¦ÿ¥ÿ¦ÿ®ÿ¬ÿ±ÿ¾ÿ®ÿµÿ®ÿ²ÿ£ÿ¢ÿ²ÿ»ÿ·ÿ±ÿªÿ¤ÿ¬ÿ¨ÿ¶ÿ¯ÿ§ÿÿ±ÿ·ÿ²ÿ¯ÿ·ÿ¸ÿ´ÿ®ÿ­ÿ±ÿ°ÿ©ÿ·ÿ°ÿÿ·ÿ¸ÿÿ¶ÿ¡ÿÿ­ÿ«ÿ¢ÿ¨ÿ¨ÿ©ÿ·ÿ²ÿªÿ®ÿ©ÿÁÿ¸ÿ±ÿÃÿ±ÿÄÿ¶ÿ´ÿ¨ÿ¥ÿ­ÿ¶ÿ´ÿ­ÿ«ÿ¦ÿ·ÿ°ÿ¦ÿ°ÿªÿ¯ÿµÿ¹ÿ«ÿÿ°ÿ¸ÿ»ÿ¼ÿ²ÿ®ÿ¬ÿ­ÿ³ÿ¬ÿ£ÿ§ÿ­ÿÄÿ£ÿ²ÿ³ÿ±ÿ°ÿ¶ÿ³ÿ¬ÿ´ÿÁÿÂÿ¼ÿ¶ÿ­ÿ¤ÿªÿ»ÿ±ÿ®ÿ¾ÿÂÿ¯ÿµÿ¼ÿ´ÿ­ÿ³ÿ³ÿ©ÿ¡ÿ«ÿ·ÿ­ÿ¬ÿ­ÿ¯ÿ©ÿÿ¡ÿ²ÿÿÿÿ£ÿ¥ÿ¯ÿ­ÿ£ÿÿ£ÿ°ÿ´ÿ¸ÿ«ÿ©ÿÿ¥ÿÿ£ÿ ÿ®ÿµÿ¢ÿÁÿ´ÿ´ÿ´ÿ±ÿ¥ÿÿ£ÿ°ÿ¨ÿ±ÿ©ÿ²ÿ°ÿ¥ÿ¥ÿ©ÿµÿ¥ÿ¦ÿÿÿ¥ÿ±ÿ§ÿ©ÿ¶ÿ­ÿÿ£ÿ±ÿ¢ÿÿ¡ÿ¦ÿ¥ÿ¤ÿÿ¤ÿ®ÿ²ÿ§ÿ¡ÿÿ¢ÿ­ÿ¡ÿÿÿ¦ÿ©ÿÿ£ÿ³ÿ°ÿ¯ÿ§ÿÿÿÿ©ÿ®ÿÿ©ÿ­ÿÿÿÿÿ¤ÿÿ¥ÿ¢ÿÿÿ¡ÿ ÿ¢ÿªÿ²ÿÿÿ¯ÿÿÿ¤ÿ¡ÿ¦ÿ£ÿ¦ÿÿ¦ÿÿ¥ÿ¡ÿÿÿ¨ÿ«ÿÿÿÿÿ ÿÿ¦ÿÿ¨ÿ ÿ°ÿÿ±ÿ°ÿ¤ÿ·ÿ¡ÿÿÿ¬ÿ¢ÿÿ¡ÿ¨ÿ°ÿ«ÿ­ÿ´ÿ¨ÿ¦ÿ­ÿ­ÿ¯ÿ°ÿ¥ÿ¦ÿ´ÿ®ÿ¨ÿ°ÿ¢ÿ ÿªÿ´ÿ©ÿ¥ÿ«ÿªÿ¢ÿ­ÿµÿ·ÿ¸ÿ­ÿ«ÿ­ÿ£ÿÿ«ÿ¹ÿÿÿÿÿ¤ÿ ÿ®ÿ©ÿ«ÿ©ÿ¶ÿ¯ÿªÿµÿ«ÿ®ÿ¶ÿ¬ÿ«ÿ­ÿ£ÿ¤ÿ«ÿ¥ÿ¯ÿ«ÿ­ÿªÿ³ÿ¬ÿ¸ÿ°ÿ¤ÿ ÿ¢ÿ«ÿ®ÿ¤ÿµÿ¬ÿ§ÿ­ÿ©ÿ­ÿ¸ÿ´ÿ­ÿ´ÿ¼ÿ¶ÿ®ÿ±ÿ¯ÿÿ§ÿ¿ÿ«ÿ½ÿ´ÿ¨ÿ¢ÿ²ÿ£ÿ´ÿ¨ÿ¦ÿ¦ÿªÿ«ÿ¥ÿ±ÿ±ÿ«ÿ¬ÿ±ÿ¯ÿ±ÿ·ÿ¸ÿ±ÿªÿ¯ÿ±ÿ¨ÿ£ÿ¤ÿ¤ÿ­ÿ£ÿÿªÿ¦ÿ­ÿªÿ©ÿ¨ÿ°ÿ¯ÿ¦ÿ¯ÿ¥ÿ³ÿ®ÿ£ÿ¬ÿ³ÿ±ÿ¡ÿÿªÿ·ÿµÿ«ÿ¶ÿ¶ÿµÿ©ÿªÿ®ÿ©ÿ´ÿ°ÿ±ÿ±ÿÀÿ¤ÿ¶ÿªÿ°ÿ¤ÿ±ÿ­ÿ»ÿ®ÿ³ÿ´ÿ±ÿ¯ÿ­ÿ²ÿµÿ°ÿ°ÿ²ÿ­ÿ­ÿ²ÿ´ÿ¨ÿ¢ÿ­ÿ¯ÿ­ÿ°ÿ­ÿ¥ÿ¤ÿ¹ÿÄÿÿºÿ©ÿªÿ¨ÿ§ÿ§ÿ°ÿ³ÿ±ÿ²ÿµÿ´ÿ¸ÿ¹ÿºÿ´ÿ©ÿ­ÿ¶ÿ­ÿ¦ÿ­ÿ­ÿ½ÿ²ÿªÿ¯ÿÿ«ÿ­ÿ²ÿ®ÿµÿªÿ³ÿ²ÿ®ÿ¬ÿ«ÿ°ÿ§ÿÿ­ÿ«ÿ¢ÿ ÿÿ«ÿ®ÿ«ÿÿÿÿ§ÿ§ÿ¨ÿªÿ¦ÿ£ÿÿÿ¨ÿ³ÿÿ¨ÿºÿªÿ¢ÿÿÿÿÿ¶ÿ³ÿ°ÿÿ¤ÿ±ÿÿ°ÿ¡ÿ¤ÿºÿ¼ÿ¨ÿ®ÿ¦ÿ£ÿ£ÿªÿ®ÿ°ÿ¯ÿªÿ¡ÿ ÿ¦ÿ ÿ¢ÿ¬ÿ´ÿ­ÿ£ÿ¦ÿ­ÿ®ÿÿÿÿªÿ´ÿ³ÿ¾ÿ¨ÿÿ¯ÿ¯ÿ¡ÿ¬ÿ«ÿ©ÿÿ ÿ¥ÿ ÿ§ÿ¢ÿ¬ÿ¸ÿ±ÿ¦ÿ ÿ¥ÿ¦ÿ¥ÿ¯ÿ°ÿ°ÿ³ÿ¯ÿ°ÿ¤ÿ¯ÿ¸ÿ¦ÿ¤ÿ¹ÿ«ÿ©ÿ¬ÿ´ÿ±ÿ·ÿÿ ÿ»ÿÅÿ¿ÿ©ÿ¤ÿ§ÿ¸ÿÿ¤ÿ­ÿµÿ¨ÿ±ÿ§ÿ®ÿ±ÿªÿ¦ÿ°ÿ«ÿ£ÿÿÿ©ÿ¥ÿÿªÿ£ÿ¤ÿ§ÿ¥ÿ¢ÿÿÿÿ¤ÿ¡ÿªÿÿ£ÿÿ¡ÿ¨ÿÿÿÿ¨ÿ¦ÿ±ÿÿÿÿÿÿÿÿÿÿÿÿÿÿÿÿÿ~ÿÿÿÿÿÿÿÿ~ÿÿ¡ÿÿÿÿ¥ÿ¢ÿÿÿ ÿÿÿÿÿ¤ÿ¦ÿÿ¤ÿÿ¥ÿ¡ÿÿÿ ÿÿÿÿ©ÿ¨ÿÿ¤ÿ§ÿªÿÿ­ÿ³ÿ¬ÿ¥ÿ¥ÿ®ÿ¸ÿ³ÿ°ÿ¬ÿÿ¥ÿ³ÿ´ÿ©ÿ«ÿ®ÿ²ÿ©ÿ°ÿ°ÿ½ÿ¨ÿÿ¼ÿ°ÿ¶ÿ°ÿ²ÿÿ¯ÿÿÿ§ÿ«ÿ¤ÿ®ÿ¹ÿ°ÿ¯ÿ¼ÿ°ÿ¨ÿ¢ÿ¬ÿÿ¥ÿ¥ÿ¥ÿ¬ÿ¯ÿ´ÿ¨ÿ®ÿµÿ¹ÿ¹ÿ³ÿ·ÿµÿªÿ¬ÿ½ÿ²ÿ ÿ¨ÿ¯ÿÿ£ÿ¬ÿ±ÿ¸ÿ¬ÿ¬ÿ±ÿªÿ·ÿ¦ÿ¼ÿÿ¿ÿ«ÿ²ÿ¨ÿ®ÿ·ÿºÿªÿÿ¡ÿ­ÿÿ¯ÿ·ÿ«ÿ»ÿµÿ­ÿªÿ²ÿ¶ÿ±ÿ°ÿ·ÿ¿ÿ¨ÿÿ®ÿµÿ¬ÿ«ÿ¥ÿ ÿªÿ±ÿ°ÿ¯ÿ¡ÿ¢ÿÿªÿ¬ÿ¤ÿ¬ÿ³ÿ¥ÿ±ÿ²ÿ²ÿ¹ÿ¡ÿ¢ÿ·ÿµÿ®ÿ³ÿ¯ÿ¦ÿ¸ÿµÿ¡ÿ¶ÿµÿ¿ÿ­ÿªÿ¯ÿ²ÿ·ÿ«ÿ´ÿ©ÿ¯ÿ®ÿÿªÿ´ÿ³ÿ´ÿ³ÿ²ÿ³ÿ´ÿ²ÿ®ÿ¨ÿ¨ÿ§ÿ§ÿ¯ÿ¸ÿ·ÿ¬ÿ§ÿ«ÿ«ÿ°ÿºÿ ÿ§ÿ¬ÿ¶ÿ§ÿ ÿ©ÿ·ÿ·ÿ©ÿ·ÿ©ÿ§ÿ»ÿÿÿ£ÿ£ÿ´ÿ´ÿ¬ÿ¬ÿ¢ÿ¹ÿ³ÿ£ÿ¥ÿ«ÿ­ÿ°ÿ©ÿ©ÿ·ÿ¬ÿ§ÿ±ÿ¬ÿ´ÿ¼ÿ°ÿ¯ÿµÿ¬ÿ¯ÿ¯ÿ±ÿ¶ÿ³ÿ·ÿ±ÿ¶ÿ¤ÿ¨ÿ¿ÿ«ÿÀÿ§ÿ¹ÿÿ®ÿ´ÿÿ¯ÿ¥ÿ§ÿ¦ÿ±ÿ´ÿ°ÿ¦ÿ¸ÿ±ÿ³ÿ¶ÿµÿ³ÿµÿ®ÿµÿ®ÿ­ÿ­ÿ´ÿ±ÿ²ÿ±ÿªÿªÿ­ÿ¶ÿ±ÿ§ÿªÿ­ÿ¯ÿ­ÿ½ÿ­ÿ°ÿ­ÿ§ÿ¤ÿ¬ÿ²ÿµÿ¶ÿ°ÿ³ÿ·ÿÇÿ¥ÿÁÿªÿ§ÿ¡ÿ¢ÿ©ÿ»ÿ±ÿ°ÿ®ÿ§ÿ®ÿ´ÿ®ÿÿ ÿ¥ÿÿ¥ÿ´ÿ±ÿ¨ÿ´ÿ±ÿµÿ¾ÿªÿÿ¦ÿ¥ÿ¤ÿ°ÿ±ÿ¥ÿ´ÿ±ÿ¬ÿ²ÿ§ÿÿÿ²ÿ¸ÿ²ÿ³ÿ·ÿµÿ ÿªÿÿ«ÿ¯ÿ«ÿÆÿ¡ÿªÿ¯ÿÀÿ¸ÿ¤ÿÿ»ÿ¹ÿ¯ÿ±ÿ»ÿ¯ÿ´ÿ­ÿ¸ÿ­ÿ¦ÿ±ÿ´ÿµÿ¦ÿ£ÿ­ÿÿÿ³ÿ»ÿ³ÿ¶ÿ¹ÿ¼ÿÀÿ´ÿ­ÿ¼ÿ²ÿ¿ÿ©ÿ±ÿ­ÿ¨ÿÿ±ÿ¯ÿ»ÿ¼ÿ­ÿ¤ÿ®ÿ³ÿ§ÿ´ÿµÿ°ÿµÿ¬ÿ¸ÿ´ÿ§ÿµÿ»ÿ³ÿ­ÿ®ÿ­ÿ²ÿ³ÿ±ÿ±ÿ°ÿµÿ¯ÿªÿ²ÿµÿ²ÿ¤ÿ­ÿµÿ¶ÿªÿ¯ÿ°ÿºÿ¨ÿ¹ÿ¶ÿµÿ®ÿµÿ³ÿ®ÿªÿÿ³ÿ¬ÿ¨ÿ³ÿÅÿ§ÿ±ÿ¹ÿ®ÿªÿ¡ÿ«ÿ¬ÿ·ÿ¶ÿ¬ÿ¦ÿ¬ÿ´ÿ±ÿ³ÿ¼ÿ³ÿ²ÿºÿ±ÿ²ÿ«ÿ´ÿ¯ÿ³ÿ·ÿ¥ÿ¶ÿ±ÿ©ÿ¤ÿ¨ÿ±ÿ©ÿ´ÿÿÿ¤ÿ­ÿ¬ÿ²ÿ«ÿ®ÿÿ¤ÿ¬ÿ¢ÿÿÿ¦ÿÿoÿmÿ]ÿdÿÿÿÿÿÿÿÿÿÿ¢ÿÿÿÿÿÿÿÿÿÿ}ÿÿÿÿzÿ|ÿÿÿÿ{ÿÿÿ¢ÿÿÿÿ¢ÿÿÿ¥ÿÿÿÿÿÿÿÿÿÿ ÿÿ°ÿ¶ÿ£ÿªÿÿ£ÿ©ÿ²ÿ¬ÿÿ¿ÿÄÿÿ¬ÿÿÿ¥ÿ¹ÿÿ¦ÿ¼ÿ®ÿ²ÿªÿ©ÿ­ÿ«ÿ¬ÿ¬ÿ´ÿ·ÿ¨ÿ¨ÿµÿ²ÿ­ÿ¬ÿ§ÿ©ÿ­ÿ±ÿ°ÿ´ÿ®ÿ¿ÿ¨ÿ­ÿÿ®ÿ¼ÿ­ÿ«ÿ³ÿ²ÿÿ§ÿ¤ÿ±ÿ¶ÿ¹ÿµÿ°ÿ¨ÿ¢ÿ°ÿ±ÿ¯ÿ¨ÿ­ÿµÿ¶ÿ´ÿ³ÿµÿ«ÿ¡ÿ ÿ¬ÿ¹ÿ­ÿÿ´ÿ¸ÿ©ÿ®ÿ¤ÿµÿ­ÿÿ¯ÿÿÿ¶ÿ«ÿ®ÿ¨ÿ¯ÿ¼ÿµÿ®ÿ£ÿÿÿÿ«ÿ¶ÿ³ÿ±ÿ°ÿ®ÿ®ÿ¬ÿ¬ÿ®ÿ¤ÿ®ÿ§ÿ¶ÿªÿ«ÿ¾ÿ¡ÿµÿºÿ´ÿ§ÿ¦ÿ£ÿ§ÿ³ÿ¹ÿ«ÿ«ÿ¦ÿ±ÿ°ÿ²ÿ¼ÿ»ÿÂÿ·ÿÿ«ÿ¹ÿµÿ¦ÿ­ÿ£ÿÁÿ¶ÿµÿªÿ¡ÿ¶ÿ¿ÿ¸ÿ¯ÿ´ÿ²ÿ«ÿ²ÿªÿ±ÿ¸ÿ°ÿ¦ÿ¢ÿ°ÿ¾ÿ·ÿ´ÿ¸ÿ²ÿ³ÿ¸ÿ²ÿ¸ÿ±ÿ¯ÿÆÿ®ÿ¸ÿÿ§ÿ¶ÿÀÿ¶ÿ³ÿµÿ«ÿ³ÿ´ÿ®ÿ£ÿ¹ÿ¸ÿ¶ÿ¹ÿµÿ´ÿ°ÿ²ÿ¾ÿ·ÿ³ÿ¯ÿ¦ÿ°ÿ³ÿ»ÿ ÿ­ÿ²ÿ¹ÿ´ÿ°ÿ±ÿ¥ÿ±ÿµÿºÿ¼ÿ´ÿªÿ°ÿÂÿÆÿ½ÿ¶ÿ·ÿµÿ¬ÿ²ÿ·ÿ·ÿ½ÿÂÿ½ÿ¦ÿ²ÿ¢ÿ½ÿ·ÿ¨ÿ¼ÿÂÿÄÿ³ÿµÿ£ÿ¯ÿ¿ÿ¼ÿ´ÿ²ÿºÿ»ÿ¯ÿ³ÿÄÿ¶ÿ¢ÿ¬ÿ¦ÿ°ÿÈÿ´ÿ£ÿ³ÿÁÿ¶ÿ±ÿ®ÿÀÿÂÿ´ÿ¥ÿÿ®ÿ«ÿ£ÿ®ÿ¾ÿ·ÿ¦ÿ¨ÿ¬ÿ¼ÿ£ÿ®ÿ§ÿ©ÿ¸ÿÃÿÿ§ÿ±ÿ±ÿªÿ­ÿ«ÿµÿ°ÿ°ÿ¯ÿ®ÿ­ÿ­ÿ·ÿ¹ÿ²ÿ¸ÿ­ÿ¢ÿÿ²ÿ¬ÿ£ÿ¥ÿ ÿ¸ÿ«ÿ­ÿ©ÿ¢ÿ¨ÿ°ÿ²ÿ¬ÿ¨ÿ ÿ¢ÿ¯ÿ¬ÿ¬ÿ¸ÿÂÿ²ÿ³ÿ¤ÿ£ÿ§ÿ¥ÿ¶ÿ®ÿªÿ¨ÿ­ÿµÿ«ÿµÿ«ÿ¦ÿ±ÿ³ÿ¬ÿªÿ®ÿ¬ÿ§ÿµÿ¦ÿ¯ÿ¥ÿ¶ÿ¦ÿ«ÿ¼ÿÂÿ°ÿ¥ÿ½ÿ¹ÿÄÿ¾ÿ®ÿ©ÿ³ÿ²ÿ§ÿ²ÿ¤ÿ°ÿ»ÿ±ÿ­ÿ§ÿÿ£ÿ¨ÿ¤ÿÿ¯ÿ¨ÿ¡ÿÿÿ§ÿ¥ÿÿÿÿ¢ÿÿ¶ÿ©ÿÿÿÿ¶ÿ¡ÿÿÿÿÿ¢ÿÿÿÿÿÿÿÿÿÿÿÿ£ÿÿ¢ÿ£ÿÿÿÿÿÿÿ¥ÿ®ÿ¨ÿªÿ©ÿÿ©ÿªÿ¤ÿ¹ÿ©ÿÿÿÿÿ©ÿ¡ÿ£ÿ­ÿ©ÿ¬ÿ ÿÿÿÿ¨ÿ¨ÿÿ°ÿ§ÿ«ÿªÿ¨ÿ¡ÿ«ÿ¤ÿ ÿ¢ÿÿ¤ÿ©ÿ¦ÿªÿ«ÿ©ÿ¢ÿÿ´ÿ©ÿ¤ÿ¬ÿÿ¨ÿÿ£ÿ°ÿ­ÿ§ÿ©ÿÿÿ­ÿ®ÿ¬ÿ©ÿ¡ÿ¦ÿ­ÿ¥ÿ°ÿ¨ÿµÿ°ÿ­ÿµÿ³ÿ«ÿ«ÿ¨ÿ¤ÿ«ÿ­ÿ¨ÿ¤ÿ«ÿ©ÿ§ÿ©ÿ§ÿ»ÿ«ÿ·ÿ¶ÿ·ÿ·ÿ¯ÿ¯ÿ¶ÿ°ÿ®ÿ¶ÿ·ÿ«ÿÍÿ«ÿªÿµÿµÿ¿ÿ­ÿ«ÿ²ÿ¬ÿ±ÿµÿ®ÿ²ÿ«ÿ¨ÿ¾ÿ£ÿªÿªÿ¦ÿ°ÿ¯ÿºÿ½ÿ°ÿ¯ÿ³ÿ©ÿ¦ÿ±ÿ³ÿ®ÿ©ÿ¨ÿ½ÿ­ÿÐÿ½ÿ¿ÿ¹ÿÀÿÂÿ¾ÿ½ÿ½ÿÁÿ±ÿÂÿ´ÿªÿªÿ­ÿ§ÿ½ÿ¿ÿ°ÿ¨ÿ¹ÿ¿ÿ±ÿ¬ÿ±ÿ­ÿ§ÿ¼ÿÎÿ±ÿ³ÿ´ÿÉÿªÿ©ÿ©ÿ¬ÿ¶ÿ¯ÿ©ÿ±ÿ²ÿ­ÿÁÿ¹ÿ¯ÿ²ÿ²ÿÆÿ¹ÿ­ÿ¨ÿ¬ÿµÿ»ÿ¾ÿ¯ÿ¼ÿ¨ÿ·ÿ¥ÿ©ÿ­ÿ®ÿ«ÿ®ÿ¥ÿ§ÿ¸ÿ¹ÿ´ÿ¾ÿµÿÁÿ°ÿªÿ³ÿ¸ÿ¯ÿµÿ»ÿ¸ÿ¯ÿ©ÿ¹ÿ¿ÿ¿ÿ§ÿ¤ÿ£ÿ¯ÿ³ÿ°ÿ¾ÿ·ÿ°ÿ·ÿ¶ÿ²ÿ·ÿ¯ÿ²ÿ¸ÿ°ÿªÿ¸ÿ´ÿ¬ÿ«ÿ¬ÿ®ÿ­ÿ­ÿ²ÿÉÿ½ÿ¬ÿ¾ÿ®ÿ¸ÿ­ÿ¤ÿ§ÿ®ÿ®ÿ¬ÿ¶ÿ­ÿ«ÿ¨ÿÿ·ÿ±ÿ·ÿºÿ¶ÿ®ÿ¬ÿµÿ½ÿ¹ÿÀÿÀÿ ÿ®ÿÿ¥ÿªÿ°ÿ±ÿ¬ÿ«ÿªÿ¨ÿ»ÿ¹ÿ«ÿ°ÿµÿ²ÿ²ÿ±ÿ©ÿ©ÿ®ÿ°ÿ¼ÿµÿÀÿ¢ÿ»ÿ§ÿ¦ÿ¸ÿÂÿ¿ÿ´ÿ°ÿµÿ±ÿ¶ÿ¬ÿ¦ÿ®ÿÁÿ¾ÿ¸ÿ¾ÿÀÿµÿ¯ÿ·ÿ¿ÿªÿÿ±ÿ½ÿªÿÿ­ÿ®ÿªÿ²ÿ°ÿ°ÿ³ÿ±ÿ¸ÿµÿµÿ°ÿ ÿÿ¬ÿ¸ÿ¹ÿ¤ÿ«ÿ§ÿÿ·ÿ¸ÿ¨ÿªÿ¸ÿµÿ¢ÿÿ¦ÿ±ÿ§ÿ±ÿ»ÿ­ÿ«ÿ®ÿ±ÿ±ÿ¹ÿÄÿ´ÿ¹ÿÿ£ÿ®ÿ¸ÿ¯ÿ´ÿ¾ÿºÿ¬ÿ§ÿÀÿ¶ÿ¬ÿ©ÿ°ÿ¬ÿµÿ¶ÿ³ÿ·ÿ²ÿ²ÿ¤ÿ£ÿ¸ÿ§ÿ°ÿ£ÿ¦ÿ²ÿ°ÿ°ÿ²ÿ³ÿ·ÿ¹ÿ®ÿµÿ´ÿ­ÿ¨ÿ­ÿ·ÿ±ÿµÿ¯ÿ¬ÿ¢ÿÿ§ÿ­ÿ±ÿ°ÿÿ¨ÿ®ÿ ÿ§ÿ°ÿ²ÿ·ÿµÿ¬ÿ®ÿµÿ¯ÿÂÿ¯ÿ»ÿ³ÿ®ÿ¤ÿ¥ÿ«ÿ©ÿ¸ÿ¬ÿ³ÿ¯ÿ«ÿ®ÿ³ÿ°ÿ¯ÿ²ÿªÿºÿ¯ÿ±ÿ¾ÿ¯ÿ²ÿ¶ÿ²ÿ¬ÿ¯ÿ³ÿ¶ÿ£ÿ±ÿ°ÿ£ÿ¡ÿ£ÿ¦ÿ­ÿµÿ»ÿÃÿ¬ÿ¬ÿ­ÿ¯ÿªÿ´ÿÉÿ®ÿÿ§ÿÿªÿ­ÿÿÿÿÿ¡ÿ®ÿ¦ÿ³ÿ±ÿ¯ÿ¦ÿ¨ÿ¬ÿ¥ÿ¬ÿ¾ÿ°ÿªÿ«ÿ²ÿ©ÿ£ÿ®ÿ¸ÿ®ÿ³ÿ¡ÿ¼ÿ±ÿÿ£ÿ¶ÿ»ÿ¨ÿ¬ÿ§ÿ¥ÿ¬ÿ·ÿ´ÿ²ÿ¶ÿµÿ°ÿ­ÿºÿ¾ÿ¸ÿµÿ±ÿ¨ÿ¥ÿ©ÿÿªÿ¨ÿªÿ£ÿ§ÿ®ÿ¨ÿ¨ÿÿ©ÿ½ÿ¾ÿÃÿ¾ÿ°ÿªÿ­ÿªÿ³ÿ¸ÿªÿ©ÿ°ÿ¨ÿ¡ÿ¥ÿ±ÿ¸ÿ­ÿ±ÿªÿ§ÿ­ÿ¹ÿ¸ÿ«ÿ£ÿ¬ÿ¿ÿ½ÿ¦ÿ¶ÿ®ÿ¥ÿ¦ÿ©ÿ§ÿ°ÿ«ÿ©ÿ¯ÿ¡ÿ¨ÿ«ÿªÿ­ÿ¯ÿ¾ÿ§ÿ²ÿ®ÿ¸ÿ·ÿ±ÿ²ÿ±ÿ§ÿ³ÿ©ÿ¦ÿ¢ÿ±ÿ¹ÿ·ÿ¯ÿ§ÿ´ÿ¤ÿ±ÿ½ÿ­ÿ±ÿ°ÿ¨ÿ¬ÿ³ÿ»ÿ¸ÿ°ÿ±ÿ§ÿ­ÿ±ÿ¬ÿ­ÿ©ÿ°ÿ¶ÿ·ÿ¬ÿ´ÿ·ÿ¬ÿ¢ÿ§ÿµÿºÿ­ÿ§ÿªÿ­ÿ©ÿ©ÿ±ÿ±ÿ¤ÿ¡ÿ®ÿ¹ÿ¦ÿÿyÿ|ÿÿ©ÿÿÿ¬ÿ¤ÿ¦ÿ¤ÿ|ÿaÿ~ÿªÿ°ÿ²ÿ»ÿ¶ÿ­ÿ¤ÿ´ÿ±ÿ¦ÿ£ÿ¤ÿ®ÿªÿ´ÿ·ÿ°ÿ¬ÿ°ÿ°ÿ¡ÿÿ°ÿ§ÿ«ÿÿ±ÿÂÿ¼ÿ¤ÿ¬ÿºÿ§ÿÿÿ­ÿ½ÿ¿ÿªÿ°ÿ±ÿ­ÿ­ÿ°ÿµÿ³ÿ¯ÿ¶ÿ­ÿ¬ÿ ÿ¤ÿªÿ³ÿÁÿ¾ÿ¸ÿ«ÿµÿ¨ÿ²ÿ©ÿ®ÿ²ÿ±ÿ³ÿ´ÿ¡ÿ¤ÿÿµÿ¢ÿ®ÿ­ÿ¦ÿ«ÿ±ÿ©ÿ£ÿ­ÿÿÿªÿ²ÿ¦ÿ©ÿ¥ÿ«ÿ¯ÿ£ÿ¾ÿ¹ÿ½ÿ©ÿ·ÿ¤ÿ ÿ§ÿ¬ÿ­ÿªÿ¤ÿ³ÿ¤ÿ«ÿ¦ÿ¥ÿÿ ÿ­ÿ³ÿ´ÿ³ÿ§ÿÿºÿµÿ°ÿ®ÿ¨ÿ¥ÿ­ÿ­ÿªÿ¬ÿ§ÿ¤ÿÿÿ£ÿªÿÃÿ±ÿ§ÿ¥ÿªÿ¦ÿÿ®ÿ±ÿ¯ÿ©ÿÿÿ¡ÿ¯ÿ°ÿ«ÿ­ÿ°ÿ«ÿ­ÿ»ÿÁÿ°ÿ³ÿµÿ­ÿ°ÿ«ÿ´ÿ¸ÿ¯ÿ¹ÿ¼ÿ³ÿ±ÿ¯ÿ²ÿ·ÿ°ÿ®ÿ­ÿ¤ÿ§ÿ°ÿªÿ°ÿ£ÿ®ÿÿ·ÿ®ÿ³ÿµÿ½ÿ´ÿ®ÿ²ÿ®ÿ´ÿ·ÿªÿ·ÿµÿ²ÿ»ÿ³ÿ°ÿ¬ÿ­ÿµÿ¸ÿ°ÿ¦ÿÿ¾ÿ»ÿ©ÿ«ÿ´ÿ¥ÿ¨ÿµÿ·ÿ®ÿªÿªÿ®ÿ¯ÿ«ÿ­ÿ¯ÿ©ÿÿ¨ÿ¨ÿ­ÿ²ÿ¥ÿ£ÿµÿ³ÿ»ÿÿ£ÿÿÿÿ«ÿ±ÿ²ÿ±ÿ«ÿ¦ÿ¢ÿ°ÿªÿ²ÿ°ÿ¶ÿ­ÿªÿ¨ÿ¬ÿ®ÿ­ÿ©ÿ©ÿ²ÿ±ÿ¨ÿ»ÿ¤ÿ«ÿ¡ÿ§ÿ±ÿ±ÿ­ÿ®ÿ¬ÿ®ÿªÿ£ÿ®ÿ«ÿ©ÿÿ¥ÿ¶ÿ²ÿ­ÿ¢ÿ°ÿ°ÿªÿ«ÿ«ÿ«ÿ®ÿ´ÿÿÿÿ·ÿ´ÿÁÿÂÿ²ÿ¬ÿ±ÿµÿ¸ÿ¶ÿ®ÿ±ÿ¶ÿ®ÿ¡ÿ»ÿ¯ÿ°ÿ®ÿ«ÿ°ÿ°ÿ´ÿ²ÿ²ÿ·ÿ¼ÿÀÿ­ÿ³ÿ¶ÿµÿ¸ÿ°ÿ¶ÿ¶ÿ®ÿµÿ´ÿ¬ÿ²ÿ¶ÿ´ÿ²ÿ­ÿ²ÿ°ÿ©ÿ´ÿ»ÿ¹ÿ³ÿ³ÿ¨ÿªÿ½ÿ¼ÿ¦ÿ¦ÿ´ÿ®ÿ³ÿ¼ÿ­ÿ²ÿ°ÿÂÿ®ÿ½ÿ»ÿ¸ÿ³ÿ¯ÿ«ÿ¦ÿ¨ÿ´ÿ¸ÿ´ÿ³ÿµÿ³ÿ»ÿ¿ÿ«ÿ´ÿ®ÿ«ÿ«ÿ¤ÿ¡ÿ«ÿ²ÿµÿ´ÿ§ÿ¨ÿ¡ÿ©ÿ©ÿ´ÿ±ÿ·ÿ£ÿ¶ÿ¿ÿµÿ®ÿ©ÿ¥ÿ§ÿ°ÿ¶ÿ°ÿ¦ÿ²ÿ§ÿ³ÿÿ£ÿ¾ÿ¯ÿ®ÿ¦ÿ¾ÿ­ÿ¨ÿ®ÿªÿ­ÿ²ÿ«ÿ®ÿ·ÿ«ÿ­ÿ§ÿ¯ÿ¹ÿ¡ÿ«ÿ¯ÿ«ÿ®ÿ¨ÿ¨ÿ­ÿªÿ²ÿÀÿ·ÿ³ÿ»ÿµÿ¶ÿ½ÿ§ÿ¨ÿ½ÿ¿ÿÇÿ¸ÿ¯ÿ³ÿ§ÿ¦ÿ²ÿ¹ÿ³ÿµÿÃÿµÿ¤ÿ­ÿ¬ÿ¦ÿ¡ÿ¡ÿ°ÿ¯ÿ²ÿ±ÿ¬ÿ°ÿ»ÿ¾ÿ°ÿªÿ¦ÿ¡ÿ°ÿ¶ÿ¤ÿ®ÿªÿ¢ÿÿ®ÿ¿ÿ°ÿ¿ÿ¨ÿ²ÿ¨ÿ³ÿ¶ÿ´ÿ¬ÿÿÿ¥ÿ¬ÿ¸ÿ³ÿ»ÿ¡ÿ®ÿ ÿ«ÿµÿ­ÿÿÿÿ ÿ¦ÿÿÿ¡ÿ«ÿ§ÿÿÿÿ ÿ¨ÿ°ÿ ÿ³ÿ§ÿ¦ÿÿ©ÿ¥ÿ³ÿÿ£ÿÿÿÿ¡ÿ¡ÿÿ¢ÿ©ÿ¬ÿ¢ÿÿ¥ÿ¨ÿÿÿ²ÿªÿ¡ÿ¹ÿÿ¥ÿªÿÿ£ÿ´ÿ®ÿ·ÿÁÿ¯ÿÿÿ¨ÿ©ÿÿ¦ÿ£ÿÿ¦ÿÿÿÿ§ÿ¦ÿ®ÿÿ¡ÿ¥ÿÿ¦ÿ­ÿ¨ÿÿ¥ÿ°ÿ­ÿÿÿ¢ÿÿÿ¯ÿ¦ÿÿ¹ÿÿ»ÿ£ÿÿÿÿ¥ÿ­ÿªÿ¹ÿ¨ÿ§ÿ¡ÿÿ ÿ£ÿªÿ¬ÿ§ÿ«ÿµÿ¯ÿÀÿºÿ­ÿ¶ÿ¹ÿ±ÿ§ÿ´ÿ¶ÿ³ÿ¤ÿ­ÿ¬ÿ¨ÿ§ÿ­ÿ§ÿ«ÿµÿ¸ÿ¾ÿ»ÿ³ÿ±ÿ«ÿ¬ÿ¿ÿÀÿ²ÿ«ÿ±ÿ¦ÿÿÿ±ÿ«ÿÀÿ´ÿªÿ¦ÿ¤ÿ­ÿ¸ÿ¸ÿ¸ÿ²ÿ³ÿ´ÿ¨ÿ«ÿ±ÿ¨ÿ­ÿ±ÿ®ÿ²ÿ¸ÿ²ÿ¬ÿ°ÿ¤ÿ¬ÿ¦ÿ½ÿºÿ®ÿ´ÿ«ÿ¡ÿ¡ÿÿ¤ÿµÿ®ÿ«ÿ®ÿ¬ÿ¹ÿ¼ÿ·ÿ¯ÿ¶ÿ¥ÿ»ÿ¾ÿ¨ÿ¨ÿ³ÿ®ÿÇÿ­ÿ®ÿ®ÿ£ÿ²ÿ°ÿ©ÿ¬ÿ©ÿ¡ÿÿ¨ÿªÿ¦ÿ§ÿ­ÿ·ÿºÿ¬ÿ§ÿ·ÿ¶ÿ¬ÿ¨ÿ«ÿ·ÿ´ÿ¨ÿ®ÿÂÿªÿ³ÿ°ÿ­ÿºÿ­ÿ®ÿ¯ÿ²ÿ­ÿ¾ÿÄÿ­ÿ©ÿ¥ÿ¬ÿ¶ÿ¯ÿ´ÿ²ÿ¤ÿ­ÿ¨ÿ¬ÿ¯ÿ³ÿ³ÿ¤ÿ¦ÿ²ÿÀÿ®ÿ¯ÿ¢ÿ³ÿ¢ÿ«ÿ¡ÿ¨ÿ¦ÿ±ÿ«ÿºÿ·ÿ´ÿ±ÿ¯ÿ¬ÿ°ÿ²ÿ·ÿµÿ¦ÿ©ÿ°ÿ¼ÿ½ÿ¾ÿ§ÿ©ÿ¤ÿ«ÿ¸ÿÿ±ÿ¦ÿÿ£ÿ½ÿ´ÿ¥ÿ·ÿ¤ÿ¨ÿ¨ÿ¨ÿ²ÿ²ÿ ÿ¢ÿ¶ÿ³ÿ«ÿ¨ÿ³ÿÁÿ¶ÿ¨ÿ®ÿ¼ÿ±ÿ²ÿ¸ÿ°ÿ±ÿÿªÿ²ÿ¼ÿ²ÿ»ÿ£ÿµÿ©ÿ´ÿ¬ÿ©ÿ­ÿ®ÿÿÿ¡ÿ¨ÿÿÿ£ÿ°ÿ±ÿ¥ÿ¢ÿ¤ÿ¡ÿÿ§ÿ­ÿ¡ÿÿÿ ÿ ÿ¨ÿµÿ£ÿ¬ÿÿÿÿÿ£ÿ§ÿÿ«ÿºÿ¶ÿ¬ÿ¨ÿ¤ÿ¢ÿÿ ÿÿ¥ÿ©ÿ©ÿ¡ÿªÿ«ÿ¤ÿ¦ÿ¦ÿ¦ÿ£ÿ ÿ§ÿ²ÿ¶ÿ­ÿ¬ÿ«ÿ£ÿ¡ÿ ÿ°ÿ­ÿÿ¡ÿ ÿ§ÿ¡ÿ¯ÿ¯ÿ«ÿÿªÿ¬ÿ¦ÿ£ÿ¥ÿ§ÿ¬ÿÿ¥ÿ©ÿ®ÿ¡ÿ¥ÿ±ÿ±ÿ°ÿ¢ÿ ÿ¥ÿÿ§ÿ«ÿ¨ÿ«ÿ¤ÿ¨ÿ¬ÿ¯ÿ«ÿ³ÿ£ÿ¯ÿ®ÿ±ÿ§ÿ§ÿ§ÿ½ÿÿ®ÿ¾ÿ°ÿ³ÿ¨ÿªÿ«ÿÅÿ¡ÿ¡ÿ²ÿ´ÿºÿÀÿ´ÿ¦ÿ¨ÿ£ÿÿ¤ÿªÿ ÿÿÿÿ©ÿ±ÿªÿÿ ÿ¦ÿ¦ÿ¤ÿÿÿ¦ÿÿÿªÿÿÿ¯ÿ¦ÿÿÿÿ¬ÿ­ÿÿÿÿÿ¥ÿÿÿÿÿÿÿÿÿÿÿÿÿÿÿÿÿÿÿÿÿÿÿÿÿ ÿÿÿÿÿ ÿÿÿÿÿ¤ÿ©ÿ¢ÿÿ«ÿ¡ÿÿÿ¢ÿÿ ÿÿÿÿÿ©ÿ¯ÿ¦ÿ¯ÿ¢ÿ¦ÿºÿ·ÿ®ÿ©ÿªÿ¬ÿ¯ÿ³ÿ¹ÿ®ÿ¡ÿ±ÿ·ÿ®ÿ´ÿ±ÿ¨ÿ©ÿ´ÿ»ÿ§ÿ¯ÿ ÿ¨ÿ½ÿ¡ÿ­ÿ¿ÿ½ÿ¨ÿªÿ¨ÿµÿ­ÿ¼ÿÿÿ³ÿºÿ¥ÿ»ÿ¨ÿ©ÿ»ÿ¯ÿ°ÿ¬ÿ®ÿ®ÿ´ÿ´ÿ®ÿ®ÿ·ÿ«ÿ¤ÿ³ÿ±ÿ±ÿ»ÿ­ÿ­ÿµÿªÿ±ÿ«ÿ©ÿ¯ÿ¨ÿ«ÿ­ÿ­ÿµÿ´ÿ¨ÿ´ÿ¨ÿ³ÿ»ÿ¼ÿ¦ÿ¾ÿ¬ÿºÿ´ÿÿ¬ÿ¹ÿ¬ÿ­ÿ¦ÿ©ÿ¹ÿ©ÿ¼ÿ®ÿ¹ÿ®ÿ»ÿ¹ÿ°ÿ¸ÿ´ÿµÿ¶ÿ´ÿªÿ¦ÿÿ¢ÿ®ÿ«ÿ²ÿ¼ÿ¹ÿ§ÿÿ«ÿ¶ÿ¤ÿ¡ÿ²ÿµÿ¯ÿ¸ÿ´ÿ¤ÿµÿ¨ÿ±ÿ¸ÿ®ÿ®ÿ»ÿ§ÿ²ÿ´ÿ´ÿ¥ÿ¶ÿµÿ£ÿ¹ÿ¾ÿÇÿ²ÿµÿ·ÿ­ÿ½ÿ¯ÿ´ÿµÿ°ÿªÿÿ¡ÿ¬ÿ³ÿ³ÿ¯ÿ²ÿ´ÿ°ÿ­ÿ¯ÿ«ÿ©ÿ¬ÿ«ÿ¯ÿ´ÿ®ÿ¨ÿ§ÿ¯ÿ¶ÿªÿ²ÿ¤ÿ½ÿ¶ÿÀÿ®ÿ±ÿªÿ«ÿ¯ÿ«ÿµÿ¦ÿ²ÿ¿ÿ£ÿ¬ÿ¨ÿ«ÿ¼ÿ´ÿ³ÿ¬ÿ¥ÿ®ÿ©ÿ¯ÿ¥ÿ¤ÿ¯ÿ²ÿ­ÿ«ÿµÿ°ÿ­ÿ°ÿ¬ÿ¯ÿ´ÿ²ÿ¬ÿ¯ÿ¬ÿ±ÿ±ÿ·ÿ´ÿ¬ÿ·ÿ¶ÿ³ÿ°ÿ«ÿ±ÿªÿ¼ÿ¦ÿ´ÿ¤ÿ¦ÿ¸ÿ¸ÿ«ÿ¡ÿ¥ÿ²ÿ³ÿ®ÿ¨ÿ·ÿ³ÿ°ÿ¿ÿ¯ÿ¨ÿ±ÿ³ÿ¨ÿ´ÿ²ÿ®ÿ«ÿ³ÿ²ÿ³ÿ°ÿ¨ÿ®ÿ·ÿÁÿ½ÿµÿ½ÿ¸ÿ±ÿªÿ«ÿ¬ÿ¶ÿ­ÿµÿ®ÿ²ÿ²ÿ­ÿ­ÿÿ¬ÿ³ÿªÿ¥ÿ³ÿ¤ÿµÿªÿ¹ÿ±ÿ¨ÿ¶ÿ¯ÿ±ÿÇÿ­ÿ³ÿ¸ÿ§ÿ®ÿ°ÿ¬ÿ³ÿ­ÿ¢ÿÿ¨ÿ«ÿµÿ¼ÿ¬ÿ¥ÿ¨ÿªÿªÿ«ÿ±ÿ©ÿ§ÿ³ÿªÿ©ÿ¦ÿ¦ÿ°ÿ§ÿ¦ÿ´ÿ§ÿ¥ÿºÿ²ÿ¹ÿ³ÿÇÿÿ¶ÿ©ÿÿ¼ÿ­ÿ¬ÿ²ÿ¶ÿ­ÿ²ÿ¶ÿºÿ¬ÿ°ÿ¸ÿÅÿ¶ÿ®ÿ®ÿºÿ²ÿºÿ¾ÿ°ÿ»ÿÎÿÁÿ°ÿµÿºÿ»ÿ´ÿ¯ÿ»ÿÊÿ½ÿ·ÿ¾ÿ´ÿ½ÿ¤ÿ°ÿ²ÿ¡ÿ¯ÿ¶ÿ¯ÿ§ÿ®ÿÍÿÿ¢ÿ·ÿ²ÿ³ÿ§ÿµÿ»ÿ¬ÿ²ÿÀÿ·ÿ±ÿ¯ÿ¶ÿ´ÿ­ÿªÿ²ÿºÿ­ÿ§ÿ¯ÿ¯ÿªÿ°ÿ¹ÿ»ÿ¶ÿ¦ÿ­ÿ²ÿ±ÿ¦ÿ¥ÿ»ÿ¿ÿ°ÿ»ÿ¼ÿµÿ°ÿ¸ÿ¹ÿªÿ¶ÿ¤ÿ±ÿ¤ÿ´ÿ¥ÿ¬ÿ¦ÿ°ÿ©ÿ¯ÿ·ÿ¡ÿ«ÿ­ÿ¶ÿ¸ÿµÿªÿ«ÿ·ÿ²ÿ§ÿ¥ÿ­ÿ¸ÿ·ÿ§ÿ¡ÿ«ÿ¬ÿ«ÿ§ÿ ÿ§ÿ«ÿ±ÿÿ²ÿÿ¦ÿ¹ÿ¤ÿ«ÿ²ÿ´ÿÀÿÿ¬ÿÿÿÿÿÿÿÿÿÿÿÓþþüý×þrÿÿÿÿÿÿÿÿÿÿÿ{ÿÿÿÿÿÿÿÿÿÿÿÿÿÿÿÿÿÿÿÿÿÿÿÿ¦ÿ¡ÿÿ¡ÿÿÿÿÿÿÿÿÿ¦ÿÿ£ÿ»ÿ°ÿÿ ÿ¤ÿ¢ÿ¤ÿ²ÿ©ÿÿ ÿ¢ÿ·ÿ·ÿ«ÿ ÿÿÿ¦ÿ¡ÿ°ÿ§ÿªÿ¯ÿ©ÿ¨ÿ°ÿ´ÿ­ÿ¶ÿ¼ÿ´ÿ®ÿ¯ÿªÿ­ÿ¶ÿ±ÿ°ÿ¯ÿ¯ÿµÿ¶ÿ¨ÿ¾ÿ³ÿµÿ¬ÿ­ÿ¾ÿ©ÿ³ÿ¶ÿ£ÿ¹ÿ°ÿªÿ²ÿ°ÿ«ÿ°ÿ¬ÿªÿ­ÿ¬ÿªÿ¨ÿ¬ÿ°ÿ©ÿ¢ÿ¦ÿ®ÿ§ÿ¦ÿºÿ°ÿµÿÁÿ¬ÿÿ ÿµÿÁÿ®ÿ¤ÿ¥ÿ¸ÿ¨ÿ§ÿ¦ÿ¯ÿ­ÿ¦ÿ°ÿ­ÿ¼ÿ¸ÿµÿªÿ¤ÿ¥ÿÿÿ¦ÿ®ÿ­ÿ«ÿ«ÿ§ÿ²ÿ©ÿ¡ÿÿÿ¬ÿ§ÿÂÿµÿ¾ÿ¼ÿ¬ÿ¢ÿ¬ÿÆÿ¤ÿ¥ÿ£ÿ¯ÿ»ÿºÿ±ÿ¨ÿ®ÿ´ÿ±ÿ¹ÿ¹ÿ°ÿµÿ°ÿ­ÿ½ÿ¯ÿ¯ÿ½ÿ²ÿ¹ÿ´ÿÃÿ³ÿ´ÿ¨ÿ©ÿ½ÿ³ÿ´ÿ³ÿ²ÿ°ÿ°ÿ­ÿ«ÿµÿ©ÿ¥ÿ¬ÿ³ÿ¶ÿ³ÿ´ÿ¸ÿµÿ²ÿ²ÿ´ÿ²ÿ±ÿ³ÿ¾ÿ¯ÿµÿ­ÿ²ÿºÿ·ÿºÿÿ¶ÿªÿ·ÿµÿ°ÿ¦ÿ¬ÿ¯ÿ´ÿ¾ÿ´ÿ¯ÿ®ÿ¬ÿ®ÿ¨ÿµÿ°ÿ£ÿ¦ÿªÿ·ÿºÿ¶ÿ·ÿ®ÿ·ÿ¸ÿ´ÿ¸ÿ¸ÿ¶ÿ¿ÿ·ÿ©ÿ¯ÿ³ÿÁÿÄÿ¸ÿ®ÿ¯ÿ°ÿ±ÿ¼ÿ°ÿ¨ÿ§ÿ³ÿ¡ÿ¨ÿ±ÿ¤ÿ»ÿÿÿ¸ÿÂÿ¢ÿ¡ÿ·ÿ ÿÿ¨ÿ®ÿ¢ÿ¤ÿ³ÿ¾ÿ¿ÿ¸ÿ°ÿ¬ÿ¦ÿ«ÿ¥ÿ°ÿ·ÿ¯ÿ­ÿµÿ»ÿ³ÿ­ÿ­ÿ´ÿ³ÿ®ÿ¬ÿ«ÿµÿ¸ÿ·ÿµÿªÿ¤ÿ¦ÿ¦ÿµÿ¶ÿ©ÿ³ÿ¶ÿ³ÿµÿ¤ÿ§ÿªÿ«ÿªÿ¡ÿ­ÿ¨ÿ½ÿµÿ¦ÿ©ÿ®ÿ¬ÿ­ÿµÿ³ÿ«ÿ±ÿªÿ­ÿ«ÿ½ÿ¬ÿ¯ÿ£ÿ³ÿ±ÿµÿ¨ÿ¬ÿ¦ÿ¯ÿ£ÿ¯ÿ¦ÿ«ÿ´ÿ«ÿ§ÿ±ÿ²ÿ°ÿÆÿ¸ÿµÿ·ÿ¢ÿÿ£ÿÄÿ²ÿ²ÿ°ÿ ÿ²ÿ´ÿ¸ÿªÿ¢ÿ²ÿ¼ÿ²ÿ­ÿ¶ÿ´ÿ©ÿ³ÿ£ÿÿ¼ÿ³ÿ¿ÿÄÿ¹ÿ¶ÿ³ÿ ÿ±ÿªÿ®ÿµÿ¬ÿ¦ÿ±ÿ±ÿ¥ÿ¨ÿ§ÿ¢ÿ©ÿ©ÿ¤ÿªÿÿÿ¢ÿ¦ÿÿ²ÿ°ÿ£ÿªÿ¬ÿ©ÿ¢ÿÿÿÿ¡ÿ¦ÿ¯ÿ¬ÿ¡ÿ¡ÿ¡ÿ¨ÿ£ÿÿÿµÿÿ¦ÿ¥ÿ¡ÿ¢ÿ£ÿ©ÿ©ÿÿÿ¥ÿ¤ÿ¡ÿ¦ÿÿ±ÿ¡ÿÿÿÿ¨ÿ®ÿÿ¡ÿ¨ÿÿÿ¦ÿ¨ÿÿªÿ·ÿ¬ÿÿ°ÿÁÿÿgÿÿ©ÿ¨ÿ®ÿ«ÿ¤ÿ ÿ¤ÿ¬ÿªÿªÿ²ÿ ÿ­ÿ¦ÿ¨ÿ£ÿ­ÿÿªÿ©ÿ¡ÿµÿ¯ÿ¥ÿÿÿÿÿÿÿ¬ÿ¬ÿ£ÿªÿ¯ÿªÿ¯ÿ¤ÿÿ¢ÿ§ÿ§ÿ¥ÿÿ¥ÿ±ÿ©ÿ­ÿ®ÿ§ÿ¯ÿ­ÿÿ«ÿ³ÿ¨ÿÃÿ´ÿ«ÿ´ÿ·ÿ²ÿ­ÿ¤ÿ ÿ¥ÿ§ÿ²ÿ¶ÿ¤ÿ¨ÿÿ´ÿ·ÿµÿÀÿ´ÿªÿ²ÿ³ÿ¨ÿ£ÿ¦ÿ¨ÿ½ÿ½ÿ»ÿÀÿ·ÿ±ÿ¹ÿ®ÿ­ÿ¨ÿ±ÿ·ÿ»ÿµÿ«ÿ­ÿ¬ÿ¨ÿ³ÿ¾ÿ¡ÿ¶ÿ³ÿ¦ÿºÿªÿ¸ÿ¿ÿ´ÿ­ÿ®ÿ©ÿ¥ÿ²ÿ±ÿ±ÿ§ÿ¤ÿ£ÿ±ÿ¨ÿÿ²ÿ¥ÿ®ÿ³ÿ´ÿ¯ÿ­ÿ¼ÿ³ÿ»ÿªÿÿ«ÿ¯ÿ¹ÿºÿ¹ÿ±ÿ²ÿ½ÿ¾ÿ¯ÿ§ÿ±ÿ¯ÿ¤ÿªÿ®ÿÿ¸ÿ»ÿ»ÿ¬ÿ¶ÿªÿ¨ÿ®ÿ¨ÿ¨ÿµÿ«ÿ¥ÿ¸ÿ°ÿ®ÿªÿ«ÿ¾ÿ°ÿ©ÿ¬ÿ®ÿ°ÿ¶ÿ¶ÿ¯ÿºÿ³ÿ¾ÿ¥ÿÂÿ®ÿ©ÿ­ÿ¢ÿ¦ÿ¥ÿ§ÿ°ÿ£ÿ¥ÿ¥ÿËÿ§ÿ°ÿ¬ÿºÿ¬ÿ´ÿ¸ÿ°ÿ¨ÿ¦ÿ®ÿ¿ÿ½ÿ²ÿ³ÿÂÿ¿ÿ¶ÿ¸ÿºÿ«ÿ¦ÿ¬ÿ§ÿ¥ÿ¹ÿ¶ÿµÿÆÿ¦ÿ¨ÿ«ÿ¨ÿ«ÿ§ÿ´ÿ¼ÿ°ÿ§ÿ¦ÿ«ÿ°ÿ³ÿ¥ÿÀÿ°ÿªÿ²ÿªÿ£ÿ¨ÿµÿ½ÿ¯ÿ²ÿ«ÿ©ÿªÿªÿ­ÿ¬ÿÿÿ«ÿ´ÿºÿÇÿ¸ÿ¹ÿ§ÿ²ÿ±ÿ°ÿ²ÿ¹ÿ±ÿ«ÿ­ÿ«ÿ®ÿÀÿ¹ÿ¯ÿ»ÿ¯ÿ­ÿ±ÿªÿ«ÿ¹ÿ¶ÿ¦ÿ¦ÿÿ¹ÿÆÿ°ÿÈÿ«ÿ°ÿµÿ±ÿ®ÿ´ÿµÿ©ÿ±ÿ±ÿ¿ÿ«ÿ¼ÿ·ÿ®ÿ®ÿ´ÿ°ÿ¥ÿ§ÿ©ÿ§ÿ§ÿ¯ÿ©ÿ¥ÿ ÿ¤ÿ¨ÿ­ÿ²ÿ³ÿ³ÿ¦ÿµÿ½ÿ³ÿ¬ÿªÿ¦ÿ¨ÿ¯ÿ´ÿ°ÿ°ÿÄÿ°ÿÿ·ÿ·ÿ®ÿ°ÿ¸ÿ±ÿ«ÿ®ÿ«ÿ­ÿ°ÿÿ²ÿ³ÿ¸ÿ¹ÿ³ÿ¹ÿ¿ÿ°ÿ²ÿ®ÿ¸ÿ¡ÿ¾ÿ¼ÿ£ÿ¬ÿ³ÿ¦ÿ¤ÿ³ÿ¹ÿµÿ¦ÿ ÿ²ÿ§ÿ²ÿ³ÿ´ÿ¼ÿ»ÿ·ÿ·ÿÿ¤ÿÿ¤ÿ ÿ¬ÿ®ÿ£ÿ¨ÿ°ÿ­ÿ³ÿ³ÿµÿ¶ÿ¸ÿ¶ÿ´ÿ¶ÿ²ÿ£ÿ¥ÿ©ÿ¨ÿ©ÿ¤ÿ½ÿ®ÿ¢ÿ¯ÿ°ÿ¤ÿ¤ÿ¯ÿ´ÿµÿ¬ÿ®ÿªÿ¨ÿ°ÿ´ÿ¨ÿ·ÿÀÿ´ÿ¢ÿ´ÿ²ÿµÿºÿ±ÿ©ÿ©ÿ¥ÿ¼ÿ¹ÿ¨ÿ¯ÿªÿ«ÿ­ÿ¦ÿ¹ÿ´ÿ ÿ¬ÿ¼ÿ«ÿ§ÿªÿ§ÿ§ÿ§ÿ£ÿÿÿ¦ÿÿÿ§ÿ§ÿ§ÿ®ÿµÿ¬ÿ­ÿ±ÿ²ÿ©ÿ­ÿ¬ÿÿ ÿªÿ§ÿ ÿ¯ÿÿsÿqÿÿ¤ÿ©ÿÿ®ÿ´ÿ¦ÿ§ÿ¦ÿ°ÿ¶ÿ«ÿ«ÿÃÿ¤ÿÿ©ÿ«ÿ¬ÿ¨ÿ¥ÿ¨ÿ¢ÿ©ÿ¬ÿ¸ÿ¢ÿ¦ÿªÿ¯ÿ¸ÿ²ÿ°ÿ§ÿ¦ÿ¹ÿ·ÿ®ÿ±ÿºÿ¶ÿ¤ÿ¬ÿ½ÿ²ÿ³ÿ¹ÿ°ÿ­ÿ·ÿ´ÿ¤ÿ±ÿÿ¤ÿ¨ÿ³ÿ²ÿ¨ÿªÿ©ÿ¦ÿ½ÿµÿ»ÿ¾ÿ¶ÿ¯ÿ°ÿ©ÿ¬ÿ·ÿ£ÿ¥ÿ°ÿ©ÿÿ¡ÿªÿªÿ°ÿºÿ¿ÿ«ÿªÿªÿ¦ÿÿÿ²ÿÃÿÀÿ¤ÿµÿ«ÿÿÿ¥ÿ¦ÿ£ÿ»ÿÿ¹ÿ­ÿ¬ÿ¨ÿ¡ÿ¯ÿ¶ÿ¬ÿ¨ÿ«ÿ¤ÿ«ÿ±ÿ¯ÿ¬ÿ«ÿ¢ÿ­ÿ§ÿ¬ÿÿ®ÿ¹ÿ¦ÿÿ«ÿÿ©ÿÅÿ»ÿ·ÿ¸ÿ¸ÿ¯ÿ§ÿ°ÿ±ÿ¾ÿ©ÿ«ÿ¢ÿ£ÿ«ÿ¨ÿ¡ÿ©ÿ¶ÿÿ¡ÿ¦ÿ¥ÿ¹ÿ¼ÿªÿ­ÿ¯ÿ¢ÿ¡ÿÿÿkÿÿÿ¦ÿ©ÿ©ÿ¢ÿ§ÿªÿÇÿÿ5ÿ;ÿÿ³ÿ³ÿ£ÿ¯ÿ¨ÿ¥ÿÿoÿXÿ|ÿ¬ÿ¥ÿ°ÿ¡ÿ½ÿÄÿ¾ÿ±ÿ¡ÿªÿµÿÿÿ¬ÿ£ÿ®ÿ§ÿ«ÿ©ÿ±ÿ²ÿ«ÿ®ÿ¥ÿ²ÿ¤ÿ©ÿÃÿªÿ¢ÿ±ÿ³ÿªÿ¥ÿ¦ÿ´ÿ¥ÿ¹ÿ«ÿ²ÿ°ÿ¯ÿ¶ÿ¶ÿ®ÿ°ÿ®ÿ¼ÿ©ÿ©ÿ«ÿÿ¤ÿ¯ÿ©ÿÅÿ½ÿ²ÿ±ÿ¨ÿ´ÿ³ÿ®ÿ®ÿ³ÿ²ÿ©ÿ«ÿÿ£ÿµÿ­ÿ±ÿ°ÿ­ÿ¢ÿªÿÅÿ ÿ¥ÿªÿ¾ÿ«ÿ·ÿ±ÿ¬ÿªÿ­ÿ°ÿ§ÿ°ÿ²ÿ³ÿ¯ÿ¼ÿ£ÿ°ÿ»ÿ´ÿ¨ÿ¨ÿ¶ÿ©ÿ±ÿÿ¾ÿ«ÿ£ÿ£ÿ²ÿ´ÿ²ÿ¹ÿ¯ÿ°ÿµÿ·ÿµÿ«ÿ¬ÿªÿ¦ÿ§ÿ°ÿµÿ©ÿ¡ÿªÿ§ÿªÿÿÿ¡ÿ©ÿ©ÿ¢ÿ£ÿ¬ÿ°ÿ³ÿ³ÿ§ÿ¡ÿÿÿ±ÿµÿ§ÿ¨ÿ·ÿ¾ÿ¹ÿ²ÿ¬ÿ«ÿ²ÿ®ÿ®ÿµÿ¶ÿ³ÿ±ÿ­ÿ´ÿ²ÿ±ÿ·ÿ±ÿ¯ÿ¸ÿ²ÿ±ÿµÿ°ÿ±ÿ¶ÿ¢ÿÿÿ·ÿµÿºÿÿ¢ÿ©ÿ®ÿ³ÿ¸ÿ¹ÿ¯ÿ±ÿ¨ÿ¤ÿ°ÿ¯ÿ¯ÿ¼ÿ¶ÿ¬ÿ§ÿ£ÿ¢ÿ§ÿ±ÿ³ÿ²ÿ¨ÿ¶ÿ¬ÿ¥ÿ¹ÿ¼ÿ°ÿ¯ÿ¶ÿ¯ÿ©ÿ³ÿ²ÿ¶ÿ¬ÿºÿ°ÿ£ÿ£ÿÿ¨ÿ·ÿÃÿÀÿ¥ÿÿ¿ÿ¿ÿ¹ÿÿÿÿ¡ÿ®ÿ·ÿ­ÿ¥ÿ¦ÿÿÿ½ÿ²ÿ¯ÿÀÿ²ÿ§ÿ ÿ²ÿµÿ³ÿ²ÿ¯ÿ©ÿ¥ÿ¦ÿ¤ÿ©ÿµÿ¥ÿ©ÿ¯ÿ²ÿªÿ°ÿ±ÿ§ÿ®ÿ»ÿ±ÿ¶ÿ±ÿ¥ÿÿ§ÿ¸ÿ¶ÿ¢ÿ¤ÿ²ÿ­ÿ°ÿµÿ£ÿÿÿ­ÿ¯ÿ ÿ¹ÿºÿ¯ÿ³ÿ¿ÿ¶ÿ¦ÿ©ÿ¯ÿ®ÿ¯ÿ­ÿ´ÿ»ÿ´ÿ¯ÿ¯ÿ»ÿ¬ÿ³ÿ¶ÿ¯ÿ¸ÿ¾ÿ°ÿªÿ´ÿ®ÿ¸ÿ¥ÿ»ÿ¤ÿ½ÿ¸ÿ¥ÿ±ÿ¢ÿ®ÿ³ÿ¶ÿ¨ÿÿªÿ±ÿ¹ÿ´ÿ¯ÿ´ÿ¥ÿ°ÿ´ÿ¯ÿ´ÿªÿ°ÿ­ÿ®ÿ³ÿ¯ÿ¨ÿ±ÿÈÿ¾ÿ¶ÿ°ÿ¤ÿÿ´ÿ°ÿ»ÿ´ÿ¶ÿ±ÿ¬ÿ¦ÿ§ÿ¯ÿµÿÃÿ»ÿ³ÿÀÿ±ÿ°ÿ¬ÿ¹ÿ¶ÿ¬ÿ®ÿ§ÿ£ÿ¡ÿ£ÿ©ÿ­ÿ­ÿ¢ÿ²ÿªÿ°ÿªÿºÿ¼ÿ§ÿÿ³ÿÄÿºÿ°ÿ¬ÿ¥ÿÿ¥ÿ¾ÿ´ÿ³ÿ¶ÿ¯ÿ«ÿªÿ¨ÿ®ÿ²ÿ°ÿ¿ÿ½ÿ«ÿ ÿ£ÿªÿ¯ÿ³ÿ¯ÿ¬ÿ¬ÿ¥ÿ¾ÿ²ÿ·ÿ·ÿ¬ÿ¦ÿ±ÿ±ÿ®ÿ¦ÿ§ÿ¯ÿ°ÿ²ÿºÿ±ÿ©ÿ·ÿ½ÿ¢ÿºÿ«ÿ½ÿ¿ÿ­ÿ ÿ«ÿ±ÿ±ÿ¯ÿ¥ÿ­ÿ·ÿ¬ÿ§ÿ·ÿ·ÿ¦ÿªÿ®ÿ£ÿ¡ÿªÿ ÿ©ÿ·ÿ®ÿªÿ­ÿ¶ÿ·ÿ¢ÿÿ¨ÿ©ÿ¹ÿ¶ÿ¯ÿ¥ÿ­ÿ£ÿ£ÿ¼ÿÃÿ½ÿ²ÿ´ÿµÿ¢ÿ³ÿ¥ÿ¢ÿ­ÿÿÿ±ÿ²ÿ±ÿ²ÿ³ÿ¡ÿ¬ÿÿ§ÿ®ÿ´ÿ¨ÿ©ÿ°ÿÿÿ¬ÿ¡ÿ¢ÿ©ÿ ÿ¡ÿ§ÿ©ÿ´ÿ¬ÿ²ÿ¬ÿÂÿ®ÿªÿÿ¦ÿÿ¤ÿÿ¡ÿÿ ÿÿ£ÿ ÿÿ©ÿ¯ÿ«ÿ¡ÿ¤ÿ³ÿ£ÿ¬ÿÿ±ÿÿÿ¤ÿªÿ«ÿ¥ÿ¦ÿ¤ÿÿÿ±ÿ±ÿ§ÿ§ÿªÿ¬ÿ®ÿÿ£ÿ¬ÿÿ¡ÿ¤ÿÿ¡ÿ©ÿ¡ÿ¤ÿÿÿÿ¦ÿ§ÿ¤ÿ«ÿ¥ÿ ÿ¥ÿ¬ÿ¯ÿ¥ÿÿÿÿ¢ÿ¯ÿ±ÿ©ÿÿ²ÿÿ®ÿÿ§ÿ£ÿÿ¨ÿ°ÿ§ÿ¬ÿªÿ ÿ¢ÿªÿ«ÿ©ÿ®ÿ«ÿ°ÿ­ÿ¹ÿºÿ¶ÿÂÿ±ÿ¦ÿµÿ²ÿºÿµÿ«ÿ£ÿ´ÿ¦ÿ¥ÿ¯ÿ¯ÿ°ÿ­ÿ³ÿ¼ÿ¯ÿ²ÿ¸ÿ¶ÿ¦ÿ¦ÿ±ÿ¶ÿ±ÿ¦ÿ»ÿ¦ÿ«ÿ²ÿ¬ÿ¶ÿ½ÿ²ÿ¢ÿ£ÿ³ÿ¶ÿ«ÿ¯ÿ°ÿ­ÿ´ÿ¶ÿºÿ·ÿ±ÿ¯ÿ³ÿ«ÿ¾ÿ¶ÿ¶ÿ®ÿ«ÿÿ©ÿ¨ÿºÿ«ÿ¨ÿ±ÿ¬ÿ°ÿ¦ÿ ÿÿ ÿ­ÿ³ÿ¯ÿ³ÿÀÿ¾ÿ­ÿµÿ¯ÿ£ÿ½ÿ¸ÿ«ÿ¶ÿ¦ÿ¹ÿÄÿ©ÿ²ÿªÿÿ©ÿ²ÿ¶ÿ¾ÿ·ÿ¥ÿÿ¬ÿªÿ£ÿ§ÿ¬ÿ²ÿµÿ·ÿ¬ÿ´ÿ´ÿ¸ÿ±ÿ°ÿ±ÿ´ÿÀÿÿ®ÿ´ÿ²ÿ²ÿ¢ÿ½ÿ©ÿ³ÿ±ÿ·ÿ°ÿ½ÿÂÿ±ÿ±ÿ²ÿªÿ²ÿ²ÿ²ÿµÿ¥ÿ¹ÿ·ÿ°ÿ°ÿ¬ÿ°ÿ¿ÿªÿ°ÿ»ÿ®ÿÿ£ÿ²ÿ§ÿ¨ÿ©ÿ¢ÿÿ§ÿ¨ÿ±ÿ¯ÿ¥ÿÿ¥ÿ©ÿÿ£ÿ¸ÿ¶ÿªÿ¬ÿ­ÿ«ÿ¹ÿ¿ÿ°ÿµÿ¨ÿ¯ÿºÿ®ÿ§ÿ ÿ«ÿ¯ÿÅÿ¹ÿ¢ÿ­ÿºÿºÿ¡ÿµÿÀÿ£ÿ¦ÿ©ÿªÿ­ÿµÿ·ÿ¶ÿÂÿ½ÿ©ÿ«ÿ½ÿ´ÿ¶ÿ²ÿ§ÿ©ÿ ÿ¯ÿ¯ÿ¼ÿ­ÿµÿ§ÿ®ÿªÿ±ÿ²ÿ±ÿ«ÿ©ÿÿÿ¦ÿ­ÿ¥ÿÿ£ÿ©ÿ°ÿ°ÿ¦ÿªÿ·ÿ²ÿ¢ÿ¤ÿ¡ÿÿ¥ÿ¨ÿ°ÿ¤ÿ°ÿ®ÿ´ÿ§ÿ©ÿµÿÿ¦ÿÿ±ÿ«ÿÿ ÿÿ¥ÿ§ÿ«ÿ¦ÿÿ§ÿ«ÿÿ¢ÿÿÿ©ÿ®ÿ§ÿ¤ÿÿÿÿ ÿ¢ÿªÿ«ÿ©ÿ¦ÿÿ£ÿÿ¹ÿ¬ÿ¥ÿ¥ÿ¦ÿ¬ÿÿ¦ÿ§ÿ­ÿ ÿ¨ÿ ÿÿÿ§ÿ£ÿ¯ÿ§ÿ¢ÿ¤ÿ¤ÿ£ÿ¤ÿ±ÿ»ÿ¯ÿ¦ÿ¬ÿªÿ¤ÿ«ÿ´ÿ±ÿ©ÿ¦ÿ¥ÿ¦ÿ©ÿ¦ÿ«ÿ¿ÿ·ÿ·ÿ©ÿ£ÿ©ÿÅÿ§ÿ£ÿÿ§ÿ«ÿ¥ÿ¾ÿ¡ÿ©ÿ¶ÿ©ÿ©ÿ®ÿ°ÿ½ÿ®ÿ ÿ²ÿ°ÿÿ£ÿ¢ÿ£ÿ«ÿ©ÿ£ÿ ÿ§ÿ°ÿ¤ÿÿ ÿ§ÿÿ§ÿ¨ÿÿ¥ÿ£ÿÿ£ÿÿ£ÿ§ÿªÿÿÿÿ©ÿ ÿÿÿÿÿÿÿÿÿÿÿÿÿÿÿÿÿÿÿÿÿÿÿÿÿÿÿÿÿÿÿÿÿÿÿÿÿÿÿÿÿ£ÿÿÿªÿ¥ÿÿ£ÿ¨ÿ«ÿ ÿ°ÿÿ¡ÿÿ£ÿ¯ÿ±ÿÿ¢ÿ°ÿ·ÿªÿ©ÿ¬ÿ­ÿ²ÿ®ÿ°ÿ·ÿ¨ÿ§ÿ²ÿ°ÿµÿ£ÿÿÀÿ®ÿ­ÿ¾ÿ£ÿ¥ÿ¬ÿ¯ÿ¥ÿºÿ¬ÿ±ÿ³ÿ§ÿÿµÿ¦ÿ¤ÿ·ÿ´ÿ£ÿ¸ÿÄÿ¹ÿ»ÿ¸ÿ­ÿ¶ÿ§ÿ¬ÿ­ÿµÿÈÿ²ÿ©ÿ®ÿ²ÿ¸ÿ£ÿ¡ÿ±ÿ®ÿ°ÿ´ÿ¬ÿ¬ÿªÿ¥ÿ¦ÿ¥ÿ¯ÿ°ÿ¥ÿ¤ÿ§ÿ±ÿ²ÿµÿ¦ÿ¨ÿ±ÿ©ÿ»ÿ¶ÿ¸ÿµÿ£ÿÅÿ¾ÿ­ÿªÿ°ÿ¥ÿ±ÿ¯ÿÿ±ÿ¶ÿ¼ÿ®ÿ¯ÿ¬ÿ¾ÿ¸ÿ¨ÿ¨ÿ²ÿ¾ÿµÿ®ÿ¯ÿªÿ¤ÿ©ÿ«ÿªÿ³ÿ¸ÿ·ÿ¨ÿ¤ÿ­ÿ³ÿ¢ÿÿ©ÿ°ÿ´ÿ¯ÿ¢ÿ©ÿ¹ÿ¢ÿ¬ÿ¶ÿ¸ÿ­ÿ´ÿ«ÿ¥ÿ£ÿ´ÿ¬ÿ«ÿ­ÿ«ÿ¹ÿ¸ÿ¼ÿ´ÿ³ÿ¯ÿ±ÿºÿµÿ±ÿ³ÿ¤ÿ¦ÿ¥ÿ¤ÿªÿ¯ÿ¯ÿ§ÿ«ÿµÿ±ÿ®ÿ±ÿªÿ¥ÿ¯ÿ¬ÿ§ÿ­ÿ­ÿ§ÿ´ÿ¾ÿ¸ÿªÿ­ÿ¨ÿÄÿºÿÁÿ·ÿ²ÿ¯ÿ¨ÿ¢ÿ®ÿ·ÿ²ÿ­ÿ¸ÿ¯ÿ³ÿ«ÿ³ÿ¾ÿ´ÿ½ÿ¹ÿµÿ ÿÿ§ÿ¬ÿ¬ÿ³ÿµÿ®ÿ¯ÿ±ÿ«ÿ­ÿ±ÿ°ÿ±ÿ²ÿ®ÿ¬ÿ¯ÿ¬ÿ­ÿ­ÿ¸ÿ¶ÿ±ÿ¹ÿ½ÿ­ÿ©ÿ²ÿ«ÿ©ÿµÿ§ÿ½ÿ½ÿ°ÿ¹ÿ»ÿ¨ÿ¹ÿ¬ÿÃÿ·ÿ²ÿÿ¼ÿ§ÿ§ÿ¶ÿ«ÿ­ÿ¯ÿ¯ÿ§ÿ±ÿ¬ÿ¨ÿ¯ÿ²ÿ­ÿ«ÿ­ÿ¬ÿ²ÿ°ÿ²ÿ½ÿ·ÿ¸ÿ²ÿªÿ¦ÿ¦ÿ®ÿ¬ÿ¯ÿ±ÿ³ÿªÿ²ÿ·ÿ­ÿ°ÿ¥ÿ±ÿ§ÿ²ÿ«ÿÿ¬ÿ¬ÿ»ÿ§ÿ®ÿºÿ¤ÿ°ÿÁÿ²ÿÿ«ÿ§ÿÿ©ÿ±ÿ­ÿ¯ÿ®ÿ²ÿ¥ÿ¦ÿ²ÿµÿµÿµÿ´ÿ®ÿªÿªÿ®ÿ­ÿ¯ÿ¯ÿ©ÿ©ÿ°ÿ¨ÿ°ÿ³ÿ¤ÿªÿ­ÿ§ÿ¯ÿ¿ÿÊÿ­ÿ¶ÿ¯ÿ¢ÿ§ÿªÿ·ÿ¯ÿ¨ÿ¥ÿ´ÿªÿ®ÿ¦ÿ¼ÿ¹ÿ¼ÿ«ÿ¬ÿ·ÿ®ÿÈÿ»ÿ§ÿ£ÿ¨ÿ­ÿ¥ÿ­ÿ²ÿ¹ÿ¼ÿ©ÿ¬ÿ¤ÿ¥ÿ¬ÿ²ÿ¸ÿ¸ÿ´ÿ¨ÿ·ÿ¸ÿ³ÿ­ÿÿ­ÿ³ÿ ÿªÿ¶ÿ¹ÿÿ©ÿ±ÿ¬ÿ¢ÿ«ÿ£ÿ»ÿ­ÿ­ÿ·ÿ¶ÿªÿªÿ°ÿ¬ÿ²ÿ¯ÿ®ÿ¬ÿ±ÿ¶ÿ³ÿ°ÿ¯ÿ°ÿ²ÿ´ÿ°ÿ¨ÿ§ÿ§ÿ«ÿ£ÿ©ÿ¹ÿ´ÿ§ÿ±ÿ®ÿ«ÿ»ÿ´ÿ¼ÿ¨ÿ®ÿ»ÿ­ÿ­ÿ¼ÿ­ÿ¦ÿ«ÿ¯ÿ­ÿ´ÿ¹ÿ¨ÿ¦ÿ°ÿ«ÿ³ÿµÿ²ÿ¬ÿ½ÿµÿ¨ÿ¬ÿ®ÿªÿ¤ÿ«ÿ¶ÿÃÿ¶ÿ±ÿ¯ÿ°ÿ²ÿ±ÿ¬ÿ ÿ¨ÿ¥ÿ¥ÿÌÿ¹ÿ¦ÿÿ¿ÿÿÿ¦ÿÿÿÿ¸ÿÿ¨ÿ§ÿÿÿÿvþOûVú ý:ÿÿÿÿÿÿÿ¢ÿÿÿ£ÿ ÿÿÿÿÿÿÿÿÿÿÿÿÿ¢ÿÿÿÿ£ÿÿÿÿÿÿÿ¢ÿÿÿÿÿÿÿÿÿÿÿÿ¢ÿÿÿ«ÿÿÿÿÿ¬ÿÿ¥ÿ½ÿÿ¦ÿ§ÿ¯ÿ¨ÿ³ÿ¯ÿ¯ÿ²ÿ¨ÿ§ÿ®ÿ²ÿ°ÿ¤ÿ¢ÿ ÿ±ÿ®ÿ®ÿ£ÿ¦ÿ«ÿ©ÿ³ÿ·ÿ±ÿªÿªÿ»ÿ¼ÿ®ÿ©ÿ¶ÿ³ÿ»ÿ²ÿ¹ÿ¶ÿ²ÿ¯ÿªÿ¼ÿ¿ÿ ÿÅÿ¯ÿ©ÿ°ÿ²ÿ£ÿ¤ÿ³ÿ¶ÿ¾ÿ¶ÿµÿ©ÿ²ÿ¶ÿ®ÿªÿªÿ°ÿ°ÿ¸ÿ¿ÿ«ÿ¯ÿ¸ÿ¨ÿ¥ÿ¼ÿ²ÿ½ÿ±ÿÅÿ»ÿÆÿ¯ÿÌÿÿ´ÿ²ÿÿ­ÿÿ¨ÿªÿ´ÿ§ÿµÿºÿ°ÿ³ÿ³ÿ®ÿ©ÿ©ÿ¬ÿ«ÿ¯ÿÿ^ÿMÿÿªÿ»ÿ¼ÿ¾ÿ¸ÿ­ÿ¾ÿ ÿ¥ÿ¼ÿ¢ÿÿÿ¸ÿÁÿ¼ÿ½ÿ­ÿ©ÿ®ÿµÿµÿÁÿÂÿ²ÿ°ÿ»ÿ½ÿ´ÿ´ÿ±ÿ·ÿÁÿºÿºÿ²ÿ«ÿ¿ÿ°ÿ¶ÿ¦ÿ®ÿªÿ¸ÿÃÿ§ÿ´ÿÿ²ÿ¯ÿ¬ÿ¶ÿ±ÿªÿªÿ°ÿ²ÿ­ÿ­ÿ®ÿ´ÿ·ÿ®ÿ³ÿ«ÿ´ÿ©ÿ¸ÿ¨ÿ²ÿ¨ÿ¬ÿ·ÿ¨ÿ±ÿ¼ÿ¨ÿ±ÿÿ¶ÿÀÿÀÿ³ÿ°ÿ¹ÿ·ÿ¯ÿ®ÿ·ÿ¹ÿ¬ÿ°ÿÊÿºÿ¹ÿ½ÿ¬ÿ§ÿ¬ÿÅÿ·ÿ¹ÿ±ÿ¿ÿºÿºÿ´ÿ§ÿ·ÿ³ÿ±ÿ²ÿ©ÿ§ÿ©ÿ©ÿ³ÿ¶ÿ«ÿ¨ÿ³ÿ°ÿ¡ÿ³ÿ´ÿ¸ÿ¤ÿ¦ÿ¨ÿ°ÿªÿªÿ¡ÿ£ÿ¬ÿ§ÿ¹ÿ·ÿ²ÿ±ÿ´ÿ¶ÿ²ÿ®ÿ«ÿ®ÿ°ÿªÿ³ÿ²ÿ»ÿ¨ÿ¼ÿ°ÿ©ÿ´ÿ¬ÿ²ÿ¬ÿ¦ÿ·ÿ²ÿ±ÿÁÿÃÿ´ÿ¯ÿ°ÿ­ÿ³ÿºÿ´ÿ®ÿ£ÿ¯ÿ·ÿ¦ÿÿ²ÿ«ÿ ÿ¦ÿ ÿ ÿ³ÿ¯ÿ°ÿ°ÿ¨ÿºÿ¼ÿ¨ÿ§ÿ­ÿ¦ÿ¤ÿ§ÿ©ÿµÿµÿ¾ÿ®ÿµÿ¤ÿ¼ÿ§ÿµÿªÿ®ÿ¯ÿ®ÿµÿ¶ÿ¬ÿ©ÿ¯ÿ­ÿ§ÿ­ÿ¯ÿ®ÿ¶ÿ®ÿ¶ÿ±ÿ£ÿ«ÿ®ÿ¯ÿ§ÿ£ÿ¸ÿ³ÿ¬ÿ¶ÿ¼ÿ­ÿ¤ÿ±ÿ¾ÿ¹ÿ¯ÿ±ÿ´ÿ¦ÿ¬ÿªÿ¤ÿ±ÿ­ÿ¶ÿ¿ÿ·ÿ¶ÿ¹ÿ©ÿ¨ÿ§ÿ­ÿ¨ÿ±ÿ¶ÿµÿ±ÿ«ÿ°ÿ´ÿ®ÿ©ÿÿ¢ÿÿ¤ÿÿ±ÿ¯ÿ¤ÿ¶ÿ£ÿ¤ÿ«ÿ·ÿ®ÿ¢ÿÿÿÿ ÿ¦ÿÿ¤ÿ¨ÿ¢ÿ®ÿÿÿ£ÿÿÿ¦ÿ¹ÿ¬ÿÿ ÿ£ÿ§ÿ§ÿÿÿÿÿ¨ÿ£ÿ£ÿÀÿÿÿÿÿªÿ¥ÿÿÿÿÿ¡ÿ´ÿºÿ·ÿ±ÿ¥ÿ¥ÿÿ¾ÿ¡ÿ§ÿÿÿ«ÿ¥ÿÿ¥ÿÿ¢ÿ ÿ¨ÿ§ÿ ÿ¨ÿ£ÿ§ÿ¢ÿ¡ÿÿ²ÿÿ¤ÿ¤ÿ ÿ­ÿ­ÿ³ÿÿÿÿ¨ÿ¦ÿÿÿÿÿ½ÿ®ÿ§ÿ®ÿ®ÿ ÿÿ«ÿ®ÿ¢ÿÿªÿ­ÿ¬ÿ±ÿ¬ÿ¢ÿ¯ÿ¯ÿ£ÿ£ÿ±ÿ¥ÿ¶ÿ°ÿ¾ÿ°ÿ¸ÿ¹ÿ©ÿ¥ÿ¦ÿ£ÿ®ÿ²ÿ®ÿªÿ¯ÿ·ÿÃÿ²ÿÁÿ´ÿ¶ÿ¯ÿ²ÿ¶ÿ¨ÿ¤ÿ¬ÿ²ÿ¾ÿ²ÿªÿÃÿªÿ°ÿ¯ÿ©ÿ¥ÿ¡ÿ°ÿ¤ÿ¨ÿ­ÿ®ÿ¹ÿµÿ©ÿ­ÿ¦ÿªÿ©ÿ¥ÿ§ÿ»ÿ¥ÿ¨ÿ²ÿ·ÿ©ÿªÿ°ÿªÿ¯ÿµÿ¹ÿ¨ÿ¯ÿ¯ÿ¼ÿµÿºÿ¾ÿ«ÿ¨ÿ¤ÿ«ÿ®ÿ¯ÿ·ÿ°ÿ¸ÿ¬ÿ¬ÿ¡ÿ¨ÿ¾ÿ­ÿ¼ÿ¾ÿ¶ÿ³ÿ´ÿ¯ÿ¯ÿ±ÿ¦ÿ«ÿ¨ÿ³ÿÄÿ±ÿÿ²ÿ¨ÿ®ÿ ÿÿ³ÿ¯ÿÿªÿ¯ÿ­ÿ²ÿ¢ÿ¶ÿ³ÿ§ÿ°ÿ©ÿ¬ÿ¯ÿ´ÿ·ÿ¸ÿ·ÿ³ÿÃÿÿ¸ÿ¹ÿÿÀÿ¢ÿ©ÿ­ÿ¥ÿªÿ¯ÿ©ÿ©ÿ¯ÿ®ÿºÿ¡ÿ¶ÿ®ÿºÿ°ÿ¹ÿ¸ÿ±ÿªÿ¬ÿ¹ÿ¸ÿ³ÿ¨ÿ¡ÿ¨ÿ¶ÿºÿ´ÿ´ÿ°ÿ­ÿ°ÿªÿ©ÿºÿ³ÿªÿÄÿ¨ÿ©ÿ¦ÿ¨ÿ¬ÿ­ÿ¸ÿ¹ÿ´ÿ¯ÿ£ÿÿ°ÿ³ÿºÿÂÿ²ÿ¸ÿµÿ·ÿ¶ÿ»ÿÅÿÀÿ´ÿ²ÿ¬ÿ´ÿ©ÿ®ÿ±ÿ ÿÿ¬ÿ°ÿ°ÿ¹ÿ­ÿ ÿ·ÿÿ¯ÿ ÿ´ÿ§ÿ­ÿ«ÿ¨ÿ«ÿ¯ÿ´ÿ·ÿ±ÿ·ÿ¿ÿ§ÿ±ÿ±ÿªÿ§ÿ¯ÿ¶ÿ®ÿ¡ÿ¬ÿ¬ÿÿ³ÿ¨ÿ¤ÿ«ÿ¤ÿ®ÿ¸ÿ±ÿ¦ÿ¤ÿªÿ¸ÿÄÿ£ÿ¤ÿ´ÿ¬ÿ²ÿ«ÿ§ÿ­ÿ£ÿ£ÿ³ÿ¬ÿºÿ»ÿ±ÿ±ÿ¡ÿ¯ÿ¶ÿ±ÿ·ÿºÿ®ÿ¶ÿ¼ÿ¥ÿ­ÿ¤ÿ¯ÿ©ÿ­ÿ³ÿ±ÿ´ÿ£ÿ­ÿ´ÿ¬ÿ¯ÿ¯ÿ­ÿ¤ÿ¨ÿªÿ¦ÿªÿ¤ÿ³ÿÿªÿ²ÿ´ÿµÿ´ÿ¼ÿºÿ­ÿ¬ÿ«ÿºÿªÿ·ÿ±ÿ¦ÿ­ÿªÿªÿ°ÿ®ÿ©ÿ¨ÿ¨ÿ¨ÿ´ÿ ÿ«ÿ¬ÿ¯ÿºÿ¸ÿ¬ÿ£ÿ­ÿªÿ©ÿ¹ÿ®ÿ¶ÿ°ÿ©ÿ®ÿ§ÿ®ÿ­ÿ²ÿ´ÿ´ÿ¹ÿ·ÿ²ÿ°ÿ¯ÿ¨ÿ£ÿ«ÿ¶ÿ§ÿ«ÿ±ÿ¿ÿ¼ÿ­ÿ«ÿ¬ÿ­ÿ±ÿªÿ¬ÿªÿÿ¨ÿ°ÿ±ÿ²ÿ´ÿºÿªÿ¯ÿ«ÿ©ÿ¡ÿ¬ÿ¾ÿ´ÿÿ©ÿ·ÿ¶ÿ¶ÿ«ÿ©ÿªÿ¯ÿ°ÿ®ÿ­ÿ­ÿ©ÿÿ²ÿÀÿ½ÿ©ÿ£ÿ²ÿ¼ÿªÿ¤ÿ®ÿ«ÿÿ°ÿ´ÿ®ÿ«ÿ«ÿ±ÿ¤ÿ®ÿ²ÿ©ÿ¨ÿ¯ÿ¦ÿ¡ÿ¯ÿ°ÿµÿ«ÿÿ5ÿþÕþgÿ ÿ¤ÿÿ¹ÿ·ÿÿ¤ÿ¥ÿ°ÿ·ÿ³ÿ°ÿ§ÿ§ÿ¶ÿ¡ÿÿ¢ÿªÿ«ÿ©ÿ£ÿ¤ÿ¼ÿ¯ÿ´ÿ¸ÿ°ÿ®ÿ¬ÿ¥ÿ§ÿ¬ÿ¤ÿ§ÿ«ÿ®ÿ³ÿ·ÿ´ÿ«ÿ£ÿ®ÿ®ÿ¶ÿ¬ÿ ÿ¦ÿ°ÿ°ÿ·ÿµÿ±ÿ®ÿ§ÿ ÿ§ÿ«ÿ©ÿÀÿ³ÿ±ÿ®ÿ±ÿ½ÿµÿ¯ÿ´ÿ¨ÿ­ÿ±ÿ°ÿ©ÿ¥ÿ ÿÿÿ§ÿ¹ÿ«ÿ¯ÿ½ÿ¡ÿ¥ÿ«ÿ³ÿ¸ÿ­ÿ§ÿ¾ÿµÿ£ÿ¦ÿ©ÿ¦ÿ£ÿ¥ÿ£ÿÿ¨ÿ¨ÿ²ÿ¦ÿ ÿ§ÿ®ÿ¹ÿ²ÿÿÿZÿDÿ}ÿ¬ÿ®ÿ¤ÿ¥ÿ¨ÿ¶ÿ£ÿÿÿ¦ÿ¯ÿ«ÿÿÿ¡ÿÿÈÿ²ÿ®ÿ³ÿ³ÿµÿ°ÿ©ÿ¦ÿ­ÿÿ¤ÿÿ¢ÿµÿ³ÿ¡ÿªÿ¢ÿ®ÿªÿ§ÿ°ÿ²ÿ®ÿ«ÿ¬ÿ£ÿÿÿÿ2ÿÿþ>ÿÿ¬ÿ®ÿ¢ÿÿ¨ÿ±ÿ©ÿÿtÿ{ÿ¢ÿ´ÿ¸ÿ±ÿ©ÿ¤ÿ¤ÿÿÿÿ´ÿ±ÿ¥ÿ¬ÿÿ½ÿ±ÿ¬ÿ¬ÿ«ÿ¦ÿ¤ÿªÿ°ÿ¹ÿ¤ÿ¨ÿÿ¨ÿ«ÿ­ÿ·ÿ¹ÿ´ÿ«ÿ¢ÿ°ÿ¸ÿ²ÿ¨ÿ¥ÿ®ÿ²ÿ¨ÿ©ÿ¡ÿ¦ÿ§ÿ©ÿ¤ÿ¬ÿ­ÿ¨ÿ³ÿ¾ÿ¢ÿ¢ÿ¶ÿ½ÿ±ÿÿ ÿ­ÿ¬ÿ¥ÿªÿ³ÿ¥ÿ¤ÿÿ®ÿ»ÿ»ÿ¯ÿ¯ÿ·ÿ³ÿ¬ÿ®ÿÿ¬ÿ³ÿ¥ÿ¦ÿ©ÿ®ÿµÿ¯ÿ¦ÿ±ÿ´ÿ¸ÿÀÿ³ÿ­ÿ®ÿ³ÿ²ÿ®ÿ¯ÿ°ÿ§ÿ­ÿ´ÿ­ÿ¦ÿ¨ÿ²ÿ¬ÿ«ÿµÿ±ÿªÿ¦ÿÁÿ²ÿ´ÿ¦ÿ§ÿ¯ÿºÿ¼ÿ°ÿ®ÿ­ÿ¶ÿ§ÿ¬ÿ¬ÿ§ÿ·ÿµÿ±ÿ·ÿ·ÿ­ÿ±ÿ©ÿ¤ÿ®ÿ´ÿ¬ÿ°ÿ¨ÿ¥ÿ©ÿªÿªÿ±ÿ³ÿ»ÿ¤ÿÿ¸ÿ¼ÿ´ÿ©ÿ¬ÿ°ÿ®ÿºÿ»ÿÿ¶ÿ«ÿÿ·ÿ¹ÿ¶ÿ°ÿ²ÿ²ÿªÿ©ÿ¨ÿ¦ÿ­ÿ²ÿ§ÿ¢ÿ¬ÿ´ÿ´ÿ±ÿ¤ÿÿ±ÿ¨ÿÿ´ÿ©ÿ²ÿ§ÿ¨ÿ¥ÿ±ÿ¯ÿ©ÿµÿ¹ÿ®ÿ²ÿ¬ÿ ÿ©ÿ¶ÿ»ÿ³ÿ°ÿ­ÿ§ÿ©ÿ¬ÿ¢ÿÿ¶ÿÿªÿ­ÿ«ÿªÿ±ÿµÿ®ÿ±ÿµÿ§ÿ¦ÿ´ÿ¯ÿ³ÿ³ÿÅÿ®ÿ¥ÿ°ÿªÿ¡ÿ¦ÿ²ÿµÿ¯ÿÃÿ³ÿ«ÿÿÿÿ¢ÿ³ÿ·ÿ·ÿ«ÿ£ÿ®ÿ¯ÿ©ÿÁÿ¾ÿ¯ÿ«ÿ¶ÿÿ¦ÿ¶ÿ¾ÿ¹ÿ¬ÿµÿÇÿ«ÿ¡ÿ©ÿ¡ÿ³ÿ¤ÿ²ÿ¶ÿ¸ÿ¥ÿ¬ÿµÿ±ÿ²ÿ¹ÿ¸ÿ´ÿ¯ÿ¯ÿªÿ¶ÿÄÿ¯ÿ­ÿ´ÿ¼ÿ¶ÿ²ÿ¬ÿ¦ÿ´ÿ¦ÿ¤ÿ¦ÿ¬ÿ¯ÿ¯ÿ¬ÿ¤ÿ©ÿ³ÿ¦ÿÿ¥ÿ¯ÿ­ÿªÿ¼ÿ¶ÿ­ÿµÿÿ²ÿªÿ¶ÿ¿ÿ«ÿ¯ÿµÿ¯ÿ©ÿ£ÿ±ÿ¯ÿËÿºÿ¥ÿ¥ÿ®ÿ¤ÿ­ÿ¨ÿ§ÿ¬ÿ«ÿ¡ÿÿ¥ÿ¦ÿªÿ¯ÿ­ÿªÿ°ÿ´ÿ¹ÿÿÿÿÿ«ÿ·ÿ°ÿ§ÿ©ÿµÿ¸ÿ²ÿªÿªÿ¢ÿ¥ÿ¤ÿ¬ÿµÿ³ÿ²ÿ°ÿ«ÿ¦ÿ§ÿ³ÿ·ÿ³ÿ²ÿ­ÿ·ÿ§ÿ³ÿÿÿºÿ¤ÿ¥ÿ¶ÿ®ÿ¼ÿÉÿ´ÿ´ÿ¿ÿ¦ÿ¤ÿ¨ÿ­ÿÿ²ÿ²ÿ«ÿ£ÿ¶ÿµÿ²ÿ°ÿ¨ÿÿ ÿ©ÿ¨ÿ£ÿ®ÿ¹ÿ°ÿ«ÿ¤ÿ±ÿ³ÿ¿ÿ¶ÿµÿ®ÿªÿ­ÿ©ÿ©ÿ´ÿµÿ²ÿÿªÿ¡ÿ¯ÿ½ÿ»ÿ½ÿ´ÿ¦ÿ¯ÿ¯ÿ³ÿ¸ÿ®ÿ¨ÿ±ÿ±ÿ¥ÿ¯ÿµÿÂÿ®ÿ§ÿ¯ÿ¤ÿ¬ÿ±ÿ±ÿ³ÿ®ÿ«ÿ¨ÿ«ÿ¬ÿ«ÿ®ÿ§ÿÿ®ÿ¬ÿ¯ÿ³ÿºÿ¯ÿ¦ÿ¸ÿ¢ÿ¡ÿ»ÿ¦ÿ¢ÿ¬ÿ±ÿ¶ÿ¨ÿ¨ÿ»ÿªÿ¤ÿ¬ÿ ÿÿ®ÿ£ÿ£ÿÿ¬ÿ°ÿÿ«ÿ±ÿ£ÿ«ÿ§ÿÿÿÿ¡ÿ¹ÿ¯ÿ¨ÿµÿ¤ÿ¥ÿ¢ÿÿ¨ÿ¥ÿ¬ÿÃÿ¡ÿ¡ÿ¢ÿ®ÿ¯ÿ­ÿ£ÿÿ¢ÿ©ÿ¶ÿ¥ÿ¥ÿÿÿªÿ¹ÿ¿ÿÿªÿÿ¥ÿ¨ÿ¥ÿ£ÿ ÿ ÿÿÿ¢ÿ¡ÿ¡ÿ¤ÿ­ÿ°ÿ¢ÿªÿ¢ÿ¬ÿ¨ÿ¬ÿÿ£ÿÿ¡ÿ­ÿ¬ÿ«ÿ¨ÿ¢ÿ©ÿ©ÿÿÿ¥ÿ¢ÿ£ÿ«ÿªÿ«ÿ¯ÿ©ÿ¥ÿ³ÿÿÿ¤ÿ¤ÿÿÿÿÿ¤ÿ§ÿÿ¬ÿ°ÿ£ÿÿÿ¬ÿÿÿÿÿÿ­ÿÿÿÿÿ§ÿÿÿ§ÿ¥ÿ¤ÿ®ÿ¹ÿ²ÿ¦ÿ¢ÿ¢ÿ©ÿµÿ®ÿ§ÿ³ÿ¤ÿ¥ÿ ÿ¦ÿ²ÿ°ÿÀÿ¨ÿ§ÿ©ÿ´ÿ¾ÿ¥ÿ¯ÿ«ÿ£ÿ¡ÿ¤ÿ­ÿ¶ÿ¶ÿµÿ¸ÿ²ÿªÿ´ÿ¯ÿ°ÿ°ÿ©ÿ³ÿ¡ÿ³ÿ¹ÿ¬ÿ§ÿ¦ÿ¥ÿ£ÿ¶ÿ»ÿ¹ÿ­ÿ¤ÿ²ÿ¬ÿ¡ÿ¥ÿ¨ÿ§ÿ­ÿ´ÿ´ÿ·ÿºÿ¹ÿµÿ£ÿ©ÿ¹ÿ¢ÿ·ÿ­ÿ­ÿ²ÿ¸ÿ©ÿ´ÿ¢ÿÿ²ÿ¶ÿ¦ÿ¨ÿ¯ÿ¬ÿ¯ÿ³ÿ®ÿ§ÿ±ÿ¾ÿªÿÿ£ÿªÿÿ­ÿ§ÿ¶ÿ¯ÿ¬ÿ°ÿ«ÿ±ÿ«ÿÿ«ÿ©ÿºÿ»ÿ²ÿ·ÿ«ÿ®ÿ´ÿ°ÿ®ÿ®ÿ­ÿ®ÿ¹ÿ»ÿ°ÿ¨ÿ£ÿÿ¸ÿÿ³ÿ½ÿ­ÿªÿÿ¦ÿ¤ÿ­ÿ¶ÿ¤ÿ®ÿ­ÿ´ÿ»ÿºÿ¹ÿ§ÿ®ÿ²ÿªÿ¯ÿ¬ÿ­ÿ±ÿ­ÿ¼ÿ°ÿ®ÿ­ÿ¨ÿ®ÿ¼ÿ­ÿµÿ¯ÿ©ÿ¡ÿ¨ÿ¯ÿ²ÿ°ÿ«ÿ­ÿ£ÿ©ÿ®ÿ³ÿ®ÿ¢ÿÿ¦ÿ²ÿ£ÿÿ°ÿ´ÿ®ÿ§ÿ¤ÿ ÿÀÿ¿ÿ¢ÿ¦ÿÁÿ¡ÿ¶ÿ§ÿ¤ÿÁÿÿÿªÿ³ÿºÿÂÿµÿ´ÿ¤ÿ¦ÿ·ÿ§ÿ¥ÿ¯ÿ³ÿ´ÿ¬ÿ¥ÿ­ÿºÿ¹ÿ²ÿ®ÿ±ÿ½ÿ²ÿ±ÿ§ÿ²ÿ¡ÿ¯ÿ¯ÿ®ÿªÿ©ÿ¤ÿ®ÿªÿªÿ»ÿ°ÿ¦ÿ¡ÿ ÿÿ¨ÿ«ÿ«ÿ©ÿ¬ÿ¬ÿªÿ¬ÿ°ÿ´ÿµÿ«ÿ¡ÿ§ÿ¨ÿ ÿÿ ÿ£ÿ©ÿÿºÿÿÿÿ¤ÿÿ§ÿºÿÿÿ²ÿ³ÿÿÿªÿ¦ÿÿ¢ÿ¨ÿ¥ÿÿ¡ÿ ÿÿÿ£ÿ¥ÿ¢ÿÿÿÿ¢ÿ¨ÿªÿ¡ÿÿ£ÿ©ÿ¥ÿ¢ÿ·ÿ§ÿ¦ÿ¢ÿ¢ÿªÿÿªÿ¢ÿ­ÿ¨ÿ¥ÿÿÿ ÿ ÿÿ ÿªÿªÿ¥ÿÿ¡ÿ°ÿ£ÿ­ÿ´ÿ¯ÿ¶ÿ¦ÿÿ°ÿ®ÿ£ÿ ÿ®ÿ£ÿ¥ÿÿ¨ÿ´ÿªÿ¦ÿÿÿÿ ÿ¬ÿ£ÿ²ÿÿ­ÿ¥ÿ³ÿÿªÿ±ÿ¨ÿ¹ÿ²ÿ ÿ ÿ²ÿ´ÿÿ ÿ§ÿÿÿ«ÿ®ÿ¯ÿ©ÿ¢ÿ¨ÿ¨ÿ¡ÿ ÿ£ÿÿ¡ÿÿ¦ÿÿÿÿ¤ÿ¢ÿÿ ÿ¦ÿ¤ÿ©ÿÿÿÿÿÿ¤ÿÿÿÿÿÿÿÿÿÿÿÿÿÿÿÿÿÿÿÿÿÿ¤ÿÿ~ÿÿ¢ÿÿÿÿÿÿÿÿÿÿ¤ÿÿÿ¢ÿ¤ÿÿÿ¦ÿÿ©ÿÿ«ÿÿÿÿÿ ÿÿ¬ÿÿÿ ÿ¯ÿ¢ÿÿ­ÿ¯ÿ§ÿ§ÿ¡ÿ¡ÿ¢ÿ¡ÿ®ÿ­ÿ¨ÿ©ÿÿªÿµÿ¿ÿºÿ°ÿ®ÿªÿÿ¨ÿ¶ÿ¡ÿ²ÿ´ÿ¥ÿ¬ÿ¨ÿÀÿ´ÿªÿ­ÿ­ÿ¶ÿ¨ÿ¨ÿµÿªÿºÿÃÿ³ÿ¾ÿÈÿ¶ÿ®ÿ·ÿ°ÿ¬ÿ±ÿ¬ÿ°ÿ¹ÿ§ÿ£ÿ¦ÿªÿ°ÿ«ÿ²ÿ¶ÿ´ÿ²ÿ±ÿ±ÿ°ÿ´ÿ®ÿ¯ÿ­ÿ£ÿ´ÿ©ÿ£ÿªÿ¿ÿÿ¶ÿÁÿ³ÿÁÿ¢ÿµÿºÿµÿ·ÿªÿªÿ¢ÿ¾ÿ«ÿ©ÿ½ÿµÿ©ÿ¥ÿ²ÿ¯ÿ¯ÿ­ÿªÿ¦ÿ°ÿ­ÿ©ÿ®ÿ¬ÿ±ÿ´ÿªÿ¨ÿ­ÿ§ÿ¤ÿ·ÿ¸ÿ­ÿ¦ÿ¨ÿ¥ÿ«ÿ³ÿ©ÿ©ÿ¨ÿ«ÿ­ÿ£ÿ¨ÿ´ÿµÿ®ÿ¤ÿ´ÿ¬ÿ¡ÿ­ÿ¦ÿ²ÿ¤ÿ¬ÿ¯ÿ·ÿ°ÿ­ÿ©ÿ«ÿ·ÿµÿ³ÿ°ÿ¬ÿ§ÿ¨ÿ­ÿ¬ÿ²ÿ´ÿ±ÿ±ÿ¯ÿ±ÿ³ÿ·ÿ¼ÿ¬ÿ¥ÿ­ÿ¬ÿ©ÿ²ÿ·ÿ²ÿ¾ÿ¾ÿ¯ÿ¹ÿ±ÿ©ÿ¶ÿ¶ÿ´ÿ´ÿ¦ÿ½ÿ°ÿªÿ°ÿ±ÿ·ÿ ÿµÿ«ÿ¥ÿ±ÿ¶ÿ²ÿºÿ·ÿµÿ¹ÿ¨ÿ°ÿ§ÿ´ÿ¸ÿ¸ÿ³ÿ­ÿ´ÿ³ÿ­ÿ«ÿ°ÿµÿ·ÿ³ÿ­ÿµÿ¶ÿ²ÿ²ÿ³ÿ²ÿ«ÿ³ÿ»ÿÅÿ·ÿ¨ÿ´ÿµÿ·ÿ¸ÿ«ÿËÿºÿ¶ÿ¹ÿªÿ§ÿ½ÿ·ÿ¯ÿ¹ÿ½ÿÿ½ÿ¤ÿ¬ÿ¸ÿ³ÿ³ÿ¯ÿ§ÿ­ÿ´ÿ¯ÿ²ÿ·ÿ²ÿ¥ÿ£ÿ«ÿ¯ÿ¶ÿ¯ÿ¬ÿ¼ÿ¸ÿ²ÿ·ÿµÿ³ÿ§ÿ±ÿ´ÿ°ÿ©ÿ¼ÿ·ÿ³ÿ´ÿ·ÿ®ÿªÿ¦ÿ·ÿ¸ÿ°ÿ¥ÿ©ÿ°ÿ±ÿ·ÿ·ÿ¯ÿ¦ÿ¤ÿ³ÿ¶ÿ©ÿ¨ÿ¨ÿ¨ÿ°ÿ­ÿ´ÿ´ÿ¥ÿµÿ±ÿ¬ÿ¯ÿ¬ÿ²ÿ¹ÿ¶ÿ´ÿ¶ÿ²ÿ¯ÿ³ÿÁÿ¼ÿ©ÿ¢ÿ©ÿ¢ÿ·ÿ´ÿ¨ÿ¯ÿ¸ÿ¶ÿ²ÿ¶ÿ·ÿ¤ÿ£ÿ¶ÿ¬ÿÿ®ÿÀÿ·ÿ¯ÿ´ÿ®ÿ±ÿ¯ÿ¨ÿ¯ÿ°ÿ³ÿ­ÿ®ÿ£ÿ©ÿºÿªÿ°ÿµÿ¢ÿ¨ÿ¦ÿ©ÿ³ÿ¶ÿºÿ¶ÿ½ÿ¿ÿ»ÿ«ÿµÿ¼ÿ»ÿ¨ÿ«ÿ­ÿ²ÿÇÿ¹ÿ°ÿ³ÿ¯ÿÂÿµÿ¯ÿ´ÿÿ§ÿªÿ¬ÿ¨ÿ±ÿ®ÿ®ÿ¡ÿ©ÿ¯ÿ±ÿ¦ÿ´ÿºÿ±ÿ¸ÿ¶ÿ®ÿ¢ÿ·ÿÁÿ¸ÿ´ÿ§ÿ¤ÿªÿ§ÿ¦ÿ¤ÿÿ¡ÿ®ÿ¢ÿ±ÿ»ÿ¶ÿ«ÿ¨ÿ­ÿ«ÿ¼ÿµÿ¶ÿ¥ÿ¬ÿÇÿ²ÿ¯ÿÀÿ¼ÿ¿ÿ±ÿ­ÿ±ÿ¼ÿ­ÿ­ÿ¶ÿ­ÿ®ÿ¹ÿ´ÿ²ÿ·ÿÆÿÁÿ°ÿ¦ÿ¦ÿ¤ÿ§ÿ´ÿ¼ÿ¾ÿ´ÿ²ÿ£ÿ¬ÿ¸ÿ³ÿ°ÿ§ÿ©ÿ¤ÿ«ÿ²ÿ©ÿ£ÿÿ°ÿ®ÿ ÿ£ÿÿÿÿ§ÿÿÿ¦ÿ¢ÿÿÿÿDþù4û¾þÿÿÿÿÿÿÿÿÿ¦ÿ£ÿÿÿÿÿrÿÿÿÿÿÿÿÿÿÿÿ¡ÿ¤ÿÿÿÿÿÿÿÿÿÿÿ£ÿ¦ÿ£ÿ£ÿ¤ÿÿÿ§ÿ¨ÿ§ÿ«ÿ®ÿÿÿÿ ÿ¨ÿ°ÿ¢ÿ±ÿ¨ÿ­ÿ¬ÿ¸ÿ«ÿ¯ÿ¯ÿ¶ÿ³ÿ¡ÿªÿ¤ÿ­ÿ¯ÿ¯ÿ£ÿ¶ÿ¬ÿ¯ÿ©ÿÿ¦ÿ¤ÿ£ÿ²ÿ±ÿ¨ÿÿÿ´ÿ¯ÿ¬ÿ´ÿÀÿ»ÿ´ÿ«ÿ²ÿ¯ÿ°ÿªÿ°ÿ»ÿ²ÿ«ÿºÿªÿ§ÿ³ÿ«ÿ®ÿ²ÿ¹ÿ½ÿºÿ®ÿ²ÿ«ÿ¯ÿ¯ÿ¬ÿ¸ÿ»ÿ©ÿ ÿ´ÿÅÿ¸ÿ´ÿ¯ÿ¡ÿ¦ÿ´ÿµÿ§ÿ¿ÿ¯ÿÀÿÿÿÿ±ÿ¨ÿ ÿ§ÿ¨ÿÿ¬ÿ¤ÿ«ÿ«ÿ¬ÿ¢ÿ®ÿ·ÿ³ÿµÿ¹ÿ·ÿ´ÿ¶ÿ­ÿÿBÿ&ÿÿ®ÿ¸ÿ´ÿ¸ÿµÿ®ÿºÿ©ÿ¸ÿ´ÿ©ÿ£ÿ¤ÿ¶ÿµÿ³ÿ»ÿ³ÿ¯ÿµÿ¸ÿ½ÿ¿ÿ»ÿ®ÿ¤ÿ®ÿ´ÿ¬ÿ´ÿ¿ÿ³ÿ¯ÿ§ÿÀÿµÿ¼ÿ§ÿ³ÿ¯ÿ´ÿ¾ÿ¸ÿ¸ÿ¼ÿ¬ÿ»ÿªÿ¸ÿ±ÿ«ÿ¬ÿ­ÿ®ÿ³ÿ®ÿ®ÿ°ÿ¬ÿ¯ÿ¬ÿ²ÿ®ÿªÿ¦ÿ¯ÿ°ÿÃÿ³ÿ¶ÿ¨ÿ·ÿ¸ÿ¤ÿ ÿ³ÿ­ÿ¹ÿ¸ÿ»ÿªÿ²ÿ¸ÿ¨ÿ±ÿ³ÿ®ÿ²ÿ®ÿ·ÿ²ÿ«ÿªÿÿ·ÿ¯ÿÿ¥ÿ­ÿºÿ¬ÿ³ÿÿ¸ÿªÿ·ÿ¿ÿµÿ³ÿ­ÿ®ÿ±ÿ£ÿ£ÿ¨ÿªÿ¯ÿªÿ¦ÿ­ÿ¼ÿ¿ÿ¯ÿ¬ÿ¤ÿÂÿ§ÿÿ«ÿ²ÿ«ÿÿÿÿ§ÿ¾ÿ¼ÿ¼ÿ²ÿ°ÿ¬ÿ£ÿ«ÿ¶ÿ²ÿ«ÿ¨ÿ±ÿ«ÿ¬ÿ¹ÿ°ÿ¶ÿ²ÿ¬ÿ°ÿ¸ÿ¯ÿ¨ÿ¥ÿ¶ÿ¬ÿÿ·ÿ¸ÿ¨ÿ­ÿµÿ±ÿ´ÿ¹ÿ¬ÿÿ¨ÿ±ÿ²ÿÿ¶ÿ±ÿÄÿºÿ ÿ¦ÿ§ÿ¸ÿ¤ÿ¤ÿ£ÿ°ÿªÿ¦ÿ²ÿ·ÿ¯ÿ©ÿ§ÿªÿ²ÿ§ÿ©ÿ¾ÿ±ÿ­ÿªÿ¾ÿ¬ÿ®ÿ¥ÿ¶ÿ°ÿ¶ÿªÿ¯ÿ²ÿ­ÿªÿ¦ÿ¥ÿ«ÿ¯ÿ¯ÿ®ÿ¬ÿ²ÿµÿÿ¨ÿ«ÿ±ÿÿ¡ÿ¢ÿ³ÿ®ÿÀÿ³ÿ©ÿ©ÿµÿ¶ÿ¸ÿ³ÿ©ÿ¯ÿ­ÿ³ÿ­ÿ£ÿ§ÿÿ²ÿµÿ©ÿ«ÿ·ÿªÿ¹ÿ¨ÿ¨ÿ´ÿ¨ÿÿ¥ÿ±ÿ­ÿ±ÿ³ÿ¦ÿ¡ÿ¢ÿ¨ÿ¡ÿ¯ÿ¬ÿ£ÿ¯ÿ«ÿ¬ÿ§ÿªÿ¥ÿ³ÿ­ÿ¢ÿÿÿ§ÿ ÿÿ¢ÿÿ¡ÿÿ ÿÿ«ÿ®ÿ¬ÿÿÿ¡ÿ©ÿ«ÿ¯ÿ¤ÿÿÿÿ ÿÿÿÿ£ÿ¥ÿ­ÿÿ ÿÿÿ¡ÿÿÿÿÿÿ¤ÿ±ÿµÿ­ÿÿÿ­ÿ©ÿ£ÿ´ÿ®ÿÿ°ÿºÿÿ£ÿÿ«ÿªÿ¢ÿ ÿÿÿÿÿÿÿÿ§ÿªÿ«ÿÿÿ¯ÿ¦ÿ«ÿ¯ÿ¤ÿÿÿ£ÿ¦ÿÿÿ«ÿ ÿ°ÿ ÿ£ÿ¦ÿ©ÿÿ¢ÿµÿ¶ÿ£ÿÿÿ¥ÿ®ÿ­ÿ¢ÿÿ¨ÿªÿ¯ÿªÿ¡ÿ¤ÿ·ÿ®ÿ®ÿ¨ÿ³ÿ«ÿÿ«ÿ¯ÿ§ÿ¯ÿ«ÿ´ÿ´ÿ­ÿ·ÿ²ÿ¡ÿºÿ´ÿ¸ÿµÿ¬ÿªÿ¬ÿ®ÿ³ÿ»ÿ¿ÿ±ÿ£ÿ±ÿ¤ÿ´ÿ¶ÿ¦ÿ¦ÿ·ÿ¬ÿ¬ÿ¥ÿ£ÿ§ÿ§ÿ±ÿ¾ÿ¸ÿ¸ÿ¦ÿ¨ÿºÿªÿµÿ¯ÿ¯ÿµÿ¹ÿªÿ¦ÿ±ÿ¹ÿ¹ÿ¶ÿ­ÿ®ÿ©ÿ®ÿ¹ÿ¨ÿ«ÿ¢ÿ¥ÿ§ÿ©ÿ¤ÿ£ÿ³ÿµÿ¨ÿ´ÿ¨ÿ´ÿ¨ÿ£ÿ·ÿ®ÿ¹ÿ´ÿ²ÿ´ÿ¶ÿºÿ·ÿ­ÿ§ÿ¥ÿ´ÿÄÿ¦ÿ¹ÿ­ÿ©ÿ°ÿ¸ÿ«ÿ¥ÿ³ÿ´ÿ¨ÿ®ÿºÿ³ÿ«ÿ§ÿ¥ÿ¼ÿ¦ÿ³ÿ·ÿ´ÿ´ÿ¸ÿ³ÿ®ÿ²ÿ±ÿ¨ÿ©ÿ¸ÿ¾ÿ¸ÿ²ÿ®ÿ²ÿ­ÿ ÿ¯ÿ¼ÿ©ÿ£ÿ¸ÿ­ÿªÿ°ÿ¸ÿ¶ÿ¸ÿ´ÿ¿ÿºÿµÿ²ÿ´ÿ½ÿ½ÿ´ÿºÿÿ®ÿ³ÿ½ÿ¢ÿ§ÿ·ÿ¿ÿ¿ÿ½ÿ¹ÿ¶ÿ­ÿÿºÿ©ÿ«ÿ§ÿ®ÿ¬ÿ§ÿ®ÿ²ÿ®ÿ±ÿ´ÿ­ÿ²ÿ ÿ­ÿ´ÿ¥ÿ³ÿ±ÿ¾ÿ¸ÿ³ÿ¶ÿµÿ·ÿ¸ÿ¨ÿµÿ°ÿ¬ÿ­ÿÿ¦ÿ¶ÿºÿ·ÿ®ÿ«ÿ°ÿ­ÿÿ²ÿ§ÿ¿ÿÃÿ±ÿ²ÿ©ÿ¨ÿ·ÿ¸ÿ®ÿ°ÿ¸ÿ´ÿ¬ÿ±ÿ®ÿªÿ°ÿ¶ÿ»ÿ³ÿ©ÿ¬ÿÿ©ÿ¶ÿ«ÿ±ÿ½ÿ«ÿ¤ÿ©ÿ¬ÿ¡ÿÿ ÿ´ÿ³ÿÿ¨ÿ¼ÿ®ÿ°ÿ¨ÿ¬ÿ´ÿ²ÿ±ÿ¼ÿ»ÿËÿªÿµÿ§ÿ¯ÿ½ÿ·ÿµÿ½ÿÀÿºÿ§ÿ·ÿÿ±ÿ­ÿ³ÿ¯ÿ¹ÿÂÿÁÿ¹ÿ³ÿ¼ÿ¢ÿ¼ÿÁÿÿÿÿ ÿÿ«ÿ½ÿ­ÿ³ÿ¯ÿ³ÿ¤ÿ©ÿ¨ÿ­ÿ­ÿ©ÿ©ÿ«ÿ®ÿ´ÿ¬ÿÃÿÁÿµÿ£ÿ©ÿ©ÿ¢ÿ¢ÿÿ¬ÿ¯ÿ°ÿ±ÿ¡ÿ±ÿ±ÿ®ÿ­ÿ®ÿ´ÿ³ÿ¶ÿ½ÿªÿ­ÿ¦ÿ®ÿ¡ÿ¢ÿ·ÿ·ÿ¬ÿµÿ¬ÿºÿ¿ÿ½ÿ³ÿ«ÿ±ÿ¶ÿ­ÿ®ÿ­ÿºÿ§ÿ£ÿ¬ÿ¯ÿ­ÿ¨ÿ¨ÿªÿ¢ÿ¸ÿ²ÿ«ÿ©ÿÿ­ÿ´ÿ°ÿ´ÿ¼ÿÁÿ¬ÿ±ÿªÿ·ÿ°ÿ¬ÿºÿ¿ÿ®ÿ¤ÿ¶ÿ³ÿ¢ÿ¡ÿ§ÿ±ÿ²ÿ³ÿµÿ­ÿ¬ÿ§ÿ«ÿªÿªÿ¯ÿ­ÿ¬ÿ¬ÿ¨ÿªÿ§ÿ«ÿ§ÿ°ÿÁÿ¼ÿ«ÿ¦ÿ±ÿ¹ÿ±ÿ­ÿ¿ÿ¬ÿ°ÿ²ÿ§ÿ­ÿ»ÿ­ÿ¯ÿ£ÿÿ:þØüüýTÿ¬ÿ¨ÿ£ÿ©ÿ¸ÿ£ÿ¨ÿ¥ÿ°ÿ±ÿªÿ¯ÿ³ÿ¤ÿ¤ÿºÿ´ÿ·ÿ²ÿ­ÿ¬ÿ¨ÿªÿ©ÿ¤ÿÃÿ¸ÿ¬ÿªÿ¤ÿÿ«ÿªÿ¨ÿÿ¸ÿ°ÿ­ÿ³ÿ°ÿ§ÿ²ÿ«ÿ³ÿ·ÿ©ÿ§ÿ¦ÿ¥ÿªÿ´ÿ½ÿ´ÿ½ÿ°ÿ¤ÿ¬ÿ¨ÿÿ±ÿ¿ÿÃÿ¨ÿ¡ÿªÿ¨ÿ«ÿ¬ÿ¤ÿ³ÿ­ÿ¶ÿ°ÿ«ÿ¡ÿ¤ÿ©ÿ§ÿ­ÿ¥ÿ¹ÿ¯ÿÿªÿ¯ÿ®ÿ¶ÿ±ÿ©ÿ¹ÿ®ÿ¢ÿÿÿ¬ÿ²ÿ¦ÿ¹ÿ¹ÿÿ°ÿ¥ÿ¯ÿªÿÿ­ÿ¿ÿ­ÿÿÿÿÿgÿ­ÿ³ÿ§ÿ¬ÿ³ÿ¦ÿ°ÿ¨ÿ£ÿ¸ÿ½ÿ¤ÿ¤ÿ¥ÿ®ÿÿ¸ÿ«ÿ¦ÿ©ÿªÿ²ÿ¹ÿÿ¨ÿ¢ÿ¨ÿ±ÿ²ÿ¹ÿÆÿ¿ÿ®ÿÿºÿ²ÿ®ÿ¨ÿªÿ°ÿªÿ¥ÿªÿÿ«ÿ¢ÿÿ$ÿóþ+ÿ|ÿ´ÿÿ²ÿ­ÿ´ÿ¤ÿÿÿÿÿ§ÿ¯ÿ¯ÿ³ÿªÿªÿ¨ÿ§ÿ¤ÿ¦ÿ´ÿ»ÿ·ÿ¤ÿ®ÿ¶ÿ§ÿ·ÿµÿ¤ÿ¦ÿ²ÿ°ÿ±ÿ²ÿ¨ÿ¡ÿ¥ÿ±ÿ¼ÿ¶ÿ§ÿ§ÿ²ÿÉÿ ÿ©ÿ¨ÿ²ÿ±ÿ±ÿµÿ²ÿ¤ÿÿ´ÿ°ÿ·ÿ­ÿ¬ÿ©ÿªÿ¬ÿ¯ÿ¼ÿ­ÿ®ÿÿ¦ÿ¹ÿ´ÿ³ÿ³ÿ©ÿ¥ÿ®ÿ§ÿ«ÿ²ÿÿºÿ¼ÿ¹ÿ­ÿ¬ÿ´ÿ«ÿ±ÿ¤ÿ¨ÿ ÿ¤ÿÿÿ©ÿ»ÿ²ÿ¦ÿ¬ÿ´ÿ¥ÿ¤ÿ¶ÿ±ÿ²ÿ²ÿ·ÿ¹ÿ²ÿ°ÿ¶ÿ®ÿ­ÿ´ÿµÿ®ÿ±ÿ¶ÿ¬ÿ¥ÿ¦ÿÿ³ÿ§ÿ³ÿ¼ÿ»ÿªÿ­ÿ®ÿ²ÿ·ÿ¯ÿ¥ÿ®ÿ¨ÿ°ÿ«ÿ¬ÿ¯ÿ½ÿ¹ÿ®ÿ­ÿ©ÿÿÿ³ÿÿ³ÿÿ±ÿ¹ÿ±ÿ©ÿ¬ÿ´ÿµÿªÿ¬ÿ°ÿÿÿ¶ÿ¹ÿ¨ÿ¡ÿ°ÿ½ÿ¸ÿ±ÿ«ÿ¥ÿÁÿ©ÿ¥ÿ´ÿ¾ÿ²ÿ±ÿ¹ÿ·ÿ®ÿ¬ÿ¡ÿ®ÿ²ÿ£ÿªÿ¯ÿ®ÿ¶ÿ·ÿ¬ÿªÿµÿ·ÿ®ÿ»ÿ´ÿ±ÿ­ÿ©ÿ­ÿ¬ÿ°ÿ²ÿ°ÿ²ÿ³ÿ°ÿ²ÿ¹ÿ©ÿ¡ÿÂÿÆÿ²ÿ¨ÿ­ÿ¤ÿÿ­ÿ±ÿ«ÿ³ÿ«ÿÃÿ¦ÿ·ÿ²ÿ¹ÿ·ÿ°ÿ°ÿ±ÿ©ÿ¨ÿ¹ÿ°ÿ¤ÿºÿ¼ÿ ÿ¯ÿÂÿÄÿ¶ÿ®ÿ·ÿ»ÿ°ÿ©ÿ¦ÿ«ÿÿÿÿ¤ÿ¥ÿ°ÿµÿ¬ÿ©ÿ®ÿ­ÿ©ÿ¬ÿ¹ÿ«ÿ¦ÿªÿÿªÿ¨ÿ¯ÿ¸ÿ²ÿ­ÿ´ÿ¶ÿ¨ÿ²ÿ²ÿ§ÿ¦ÿ¯ÿ¸ÿ´ÿ®ÿ¯ÿ³ÿ¸ÿ»ÿ±ÿ®ÿ³ÿ«ÿ½ÿ¶ÿÅÿ½ÿ³ÿ¹ÿ¹ÿ»ÿ·ÿªÿ¦ÿ§ÿ¦ÿ²ÿ³ÿ­ÿ²ÿ¤ÿºÿ­ÿ­ÿ¬ÿ¯ÿ®ÿÿ¡ÿ¸ÿ¶ÿ¤ÿ¯ÿ³ÿ®ÿ¯ÿ²ÿÿ®ÿ­ÿ§ÿµÿ´ÿ¬ÿ®ÿ¯ÿ­ÿ»ÿ¸ÿ¨ÿ¯ÿ­ÿ¨ÿ¨ÿ­ÿ°ÿ®ÿ¡ÿ¦ÿªÿ¢ÿ§ÿ©ÿ ÿªÿ·ÿ£ÿ´ÿ¾ÿ®ÿÅÿ¤ÿ°ÿÂÿ¹ÿ§ÿÿ¥ÿ®ÿ·ÿÂÿ©ÿ¦ÿ²ÿ±ÿ¨ÿ§ÿ´ÿ°ÿ¬ÿ®ÿ±ÿ²ÿ¨ÿÿ¤ÿ©ÿµÿ¶ÿ¼ÿ°ÿ¬ÿ¦ÿÿ©ÿ«ÿ¯ÿ¸ÿªÿ¢ÿ¢ÿ°ÿ½ÿ°ÿ²ÿÀÿ¯ÿÿÿ ÿÿ±ÿ°ÿ·ÿ¨ÿ­ÿ«ÿ±ÿµÿ´ÿ«ÿ¦ÿ´ÿ¨ÿ«ÿ±ÿ·ÿºÿ«ÿµÿ°ÿÿ¿ÿ®ÿ§ÿ±ÿ¨ÿ¥ÿ©ÿ¬ÿ·ÿ±ÿ³ÿ¤ÿ©ÿ©ÿ©ÿ³ÿºÿ¶ÿ£ÿ¨ÿ­ÿ´ÿ²ÿ¸ÿ®ÿ¦ÿ·ÿµÿªÿ³ÿ½ÿ°ÿÿ¯ÿ¹ÿËÿ¦ÿµÿ¨ÿ¦ÿÿ±ÿµÿ±ÿ­ÿ¢ÿ§ÿ­ÿ ÿ©ÿ¬ÿ·ÿ¾ÿ¶ÿ·ÿ®ÿ®ÿ§ÿ¯ÿ´ÿ¬ÿ£ÿ«ÿ¤ÿ ÿ§ÿ©ÿ®ÿ´ÿµÿ³ÿ¦ÿªÿ¸ÿ¯ÿ©ÿ¥ÿ©ÿ¢ÿÿÿ¤ÿªÿ©ÿ¢ÿÿÿÿ¡ÿ±ÿÿ£ÿ«ÿ¬ÿÿ©ÿ±ÿÁÿ«ÿ§ÿ¯ÿÿÿ§ÿ©ÿ¡ÿ¢ÿ¬ÿ©ÿ ÿªÿ¯ÿ£ÿÿÿ­ÿ¤ÿ¡ÿ¦ÿÿªÿÿ§ÿ£ÿ¥ÿ©ÿ¬ÿ«ÿ£ÿÿ¤ÿ°ÿªÿ§ÿ®ÿµÿ§ÿ ÿÿ¤ÿªÿ¶ÿ«ÿ¤ÿ­ÿ¨ÿ§ÿµÿ²ÿ®ÿ¥ÿ¥ÿÿ¥ÿ©ÿ¢ÿ«ÿ¨ÿ§ÿ±ÿ¨ÿ©ÿªÿÿ«ÿÿÿ£ÿ¦ÿÿ¥ÿ¦ÿ¡ÿ¦ÿ§ÿÿÿ¯ÿµÿªÿ¤ÿ¯ÿÿ ÿ«ÿÿÿ¡ÿ¨ÿÿÿÿ¬ÿÿ¨ÿ°ÿ©ÿ¡ÿ¥ÿ¤ÿ¤ÿ«ÿ§ÿ ÿ£ÿ¬ÿ«ÿ¨ÿ·ÿ ÿ¥ÿÿ¨ÿ¶ÿ¬ÿ´ÿ¹ÿ·ÿ¯ÿ°ÿÀÿ°ÿ³ÿ±ÿ«ÿÿ©ÿ´ÿ­ÿ­ÿ±ÿ¯ÿ²ÿ°ÿ©ÿµÿ·ÿ¥ÿ±ÿÿ²ÿ¹ÿ¹ÿ¥ÿÁÿ¢ÿ¦ÿ ÿ´ÿ±ÿ´ÿ²ÿ®ÿ­ÿ¦ÿ¥ÿ§ÿ©ÿ¯ÿ³ÿ³ÿ¨ÿ´ÿµÿ®ÿ¾ÿ¥ÿÿ©ÿÿ¤ÿ±ÿ¦ÿ­ÿ«ÿ ÿ´ÿÃÿ³ÿ°ÿ³ÿ§ÿ±ÿ´ÿ¨ÿ­ÿ°ÿ«ÿµÿ·ÿ«ÿ®ÿ£ÿ³ÿ²ÿ ÿ²ÿ¨ÿ©ÿ«ÿªÿÿµÿ®ÿ­ÿ¦ÿ³ÿ¬ÿ¨ÿ¦ÿ¡ÿµÿ¶ÿ²ÿ²ÿ­ÿ²ÿ¬ÿ¡ÿ¨ÿ¨ÿ¥ÿ§ÿ±ÿ¼ÿ®ÿ±ÿ¹ÿ°ÿ³ÿ¾ÿ¤ÿ£ÿÿ³ÿ°ÿªÿ¯ÿ£ÿ¶ÿ¬ÿ¢ÿ£ÿ©ÿ¶ÿ½ÿ³ÿ§ÿ³ÿ»ÿµÿ¹ÿ¹ÿ·ÿªÿ¶ÿ¬ÿ¸ÿ²ÿ«ÿªÿµÿ©ÿ£ÿ°ÿ¬ÿ°ÿ¶ÿ·ÿªÿ¼ÿ¬ÿ«ÿ¨ÿ³ÿ¸ÿ°ÿ²ÿ²ÿ°ÿ¬ÿ«ÿ©ÿ¤ÿ³ÿ´ÿºÿ®ÿÇÿÿÿ¬ÿ±ÿÿ°ÿ²ÿ§ÿ¦ÿÇÿ¦ÿ­ÿµÿ³ÿ¹ÿªÿ»ÿ¸ÿ®ÿ¶ÿ¶ÿ±ÿµÿºÿ·ÿ±ÿ«ÿ¬ÿ±ÿ¯ÿ°ÿ´ÿ·ÿºÿ´ÿ¯ÿªÿ´ÿ ÿ©ÿ¯ÿ©ÿ¬ÿ§ÿ¢ÿ³ÿ¨ÿ¶ÿ¯ÿ¯ÿÿ¬ÿ­ÿ¢ÿ©ÿªÿ²ÿªÿ«ÿ«ÿ®ÿ£ÿ¨ÿ°ÿ¨ÿ¹ÿ¹ÿ²ÿ¢ÿÿ¥ÿ´ÿ¶ÿ±ÿÿ±ÿ¢ÿ¨ÿÿ¦ÿ¡ÿÿªÿ¸ÿÿ¯ÿ±ÿ¥ÿÿ¥ÿ¢ÿ ÿ¡ÿ¥ÿ«ÿ¥ÿ®ÿ¯ÿÿ¤ÿ¤ÿ£ÿ¨ÿ¥ÿ ÿÿ¥ÿ³ÿ¹ÿªÿ¥ÿ¡ÿ¬ÿ¥ÿÿ§ÿ ÿÿ ÿ£ÿªÿÿÿÿ¬ÿ³ÿ®ÿ£ÿÿ£ÿÿ¤ÿ¦ÿ³ÿ²ÿªÿ ÿ°ÿ´ÿ¨ÿ¢ÿªÿ¯ÿ£ÿÿ«ÿ®ÿ¡ÿ©ÿ¤ÿ¦ÿ¯ÿÿ£ÿ¶ÿÿ³ÿÿÿªÿ­ÿ®ÿ²ÿ§ÿ¨ÿÿ¡ÿ»ÿ¸ÿ¯ÿ©ÿ¶ÿ¨ÿ°ÿ·ÿ¤ÿÿ¤ÿ°ÿ³ÿ£ÿ­ÿ¦ÿÿ¨ÿ¯ÿ´ÿ«ÿÿ£ÿ¬ÿ­ÿ¨ÿ¬ÿ¥ÿ§ÿ®ÿ²ÿ§ÿÿÿ©ÿÿÿÿÿÿ«ÿ³ÿÿÿuÿÿÿÿÿÿÿÿÿÿÿÿÿÿÿÿÿ|ÿÿÿÿÿÿ¡ÿÿÿÿÿ¥ÿÿÿÿÿÿ ÿÿÿ©ÿÿ£ÿÿ°ÿÿÿÿ¥ÿ®ÿ¤ÿÆÿÿ¥ÿ±ÿÿÿÿÿªÿ²ÿ¸ÿµÿ®ÿ­ÿ®ÿ¶ÿ«ÿÿÿ¢ÿ»ÿÀÿÄÿ¿ÿ¶ÿ¦ÿ¨ÿ©ÿ¥ÿÅÿ»ÿ£ÿ±ÿºÿ®ÿ¼ÿ¢ÿ­ÿ¨ÿºÿÁÿÂÿ¹ÿÿ±ÿ¿ÿµÿÿÿ²ÿ¨ÿ¤ÿ¬ÿ¬ÿÅÿ±ÿ»ÿ¿ÿºÿ¨ÿ«ÿªÿ¡ÿ£ÿ²ÿ·ÿµÿµÿ¬ÿ³ÿ¯ÿ¥ÿªÿ§ÿ¬ÿ²ÿ¹ÿ¶ÿ°ÿ³ÿ¬ÿ­ÿ´ÿ±ÿ»ÿ¤ÿ¬ÿ¨ÿªÿ§ÿ·ÿÿ»ÿ¬ÿ°ÿÆÿ¬ÿ£ÿ°ÿ·ÿ«ÿ¥ÿ¹ÿ£ÿÀÿ³ÿ¤ÿ·ÿ´ÿªÿ£ÿªÿªÿ¬ÿ³ÿ·ÿªÿ¨ÿ§ÿ¤ÿ®ÿ¯ÿ¯ÿ³ÿ¯ÿ¥ÿ¥ÿ§ÿ£ÿ¶ÿ°ÿ¯ÿ±ÿ²ÿ«ÿ²ÿ®ÿ§ÿ³ÿ´ÿ³ÿ¥ÿ«ÿ©ÿªÿ±ÿ®ÿÿ®ÿÂÿ­ÿ¤ÿ¨ÿ´ÿ©ÿ­ÿ²ÿ»ÿ®ÿ°ÿ«ÿ³ÿ¹ÿ´ÿ¨ÿªÿ¯ÿ¸ÿ°ÿ¬ÿ²ÿ·ÿµÿ®ÿµÿ¶ÿ­ÿ­ÿ³ÿºÿ®ÿ°ÿµÿ¯ÿ³ÿ²ÿ²ÿ¸ÿ¹ÿ¹ÿ±ÿÂÿªÿ²ÿ¬ÿ³ÿ°ÿ®ÿ§ÿªÿ®ÿ¸ÿªÿ°ÿÿ§ÿµÿ±ÿ¥ÿ¹ÿÂÿ±ÿÃÿ¬ÿ¨ÿ«ÿ¬ÿÀÿ³ÿµÿ¼ÿ·ÿ­ÿµÿ¶ÿ±ÿ³ÿ«ÿ¤ÿ¬ÿ¯ÿ¨ÿ¨ÿ³ÿ¸ÿ´ÿ®ÿ±ÿ±ÿÿ°ÿ°ÿ»ÿ·ÿ¯ÿ­ÿ³ÿ¶ÿ®ÿ¨ÿ¼ÿ°ÿ­ÿ½ÿ²ÿ©ÿ³ÿ²ÿ£ÿ·ÿ¼ÿ«ÿ¾ÿ¦ÿ³ÿ¾ÿ»ÿ¸ÿ³ÿ£ÿ§ÿ³ÿµÿºÿµÿ­ÿ¨ÿ¨ÿ¬ÿ­ÿ²ÿ²ÿµÿ¾ÿ¹ÿµÿ²ÿ³ÿ½ÿ«ÿ®ÿ¼ÿ°ÿ­ÿ¹ÿ¯ÿ¬ÿ°ÿ²ÿ§ÿ²ÿ®ÿ²ÿ¨ÿ³ÿµÿ§ÿ¨ÿ«ÿ»ÿ¯ÿ¬ÿ±ÿ¨ÿ©ÿ³ÿµÿ²ÿ«ÿ¢ÿ©ÿ°ÿ°ÿ¯ÿ§ÿ°ÿ¬ÿ§ÿ¦ÿ§ÿ³ÿµÿ§ÿ¨ÿ³ÿ±ÿ°ÿ³ÿ±ÿ§ÿ¤ÿ¶ÿ¯ÿ ÿµÿ¯ÿ¹ÿ³ÿ³ÿ¨ÿ²ÿ¯ÿ»ÿ¬ÿ®ÿ«ÿ©ÿ´ÿ»ÿ®ÿ¢ÿ³ÿºÿ§ÿ ÿªÿ°ÿ²ÿÇÿÄÿ½ÿ¬ÿ¨ÿ¯ÿ±ÿ°ÿÄÿ¹ÿ ÿ¤ÿ´ÿ´ÿ±ÿ«ÿ¥ÿ¦ÿ¢ÿ±ÿ²ÿ®ÿ§ÿ©ÿ¸ÿ¦ÿ¡ÿ¡ÿ·ÿ·ÿºÿ¶ÿ·ÿ¼ÿ£ÿ§ÿ«ÿ¼ÿ³ÿ§ÿ©ÿ®ÿªÿ¼ÿÈÿ®ÿ ÿ©ÿ¶ÿ¸ÿµÿÂÿ¾ÿ°ÿ¨ÿ¯ÿ¬ÿ£ÿ¤ÿ±ÿ·ÿ³ÿ®ÿ­ÿ¯ÿ¯ÿ¥ÿ¡ÿ¡ÿ¬ÿ¬ÿÿ§ÿ»ÿÀÿ¾ÿ¦ÿ±ÿ³ÿ·ÿµÿ¬ÿ£ÿ°ÿµÿÂÿ·ÿ»ÿÁÿÆÿ«ÿ±ÿµÿ´ÿ¯ÿ©ÿ²ÿ¯ÿ·ÿ¬ÿ¯ÿªÿ¨ÿ¯ÿ´ÿ¶ÿ¬ÿ§ÿ¯ÿ­ÿªÿ²ÿ±ÿ¬ÿ­ÿ¡ÿ±ÿ¼ÿ´ÿ«ÿ¥ÿÿ¥ÿ³ÿµÿÿ£ÿ¡ÿÿ¡ÿÿ»ÿ¡ÿÿ»ÿÿªÿ¨ÿÿÿÿ§ÿ ÿÿ+ÿþÿÿ¬ÿ©ÿ¢ÿÿÿÿÿÿÿÿÿÿÿÿÿÿÿÿÿÿÿÿ¢ÿÿnÿÿÿÿÿ¡ÿÿÿ ÿÿÿÿ¡ÿ¨ÿ¬ÿ²ÿ¨ÿ¥ÿ¢ÿÿ ÿ¦ÿ«ÿªÿ°ÿ§ÿÿÿ¨ÿ«ÿÿÿ¤ÿ«ÿ©ÿ«ÿ¬ÿ¼ÿ¿ÿ¢ÿºÿ°ÿ§ÿ¤ÿÿ¼ÿ°ÿ¨ÿ¤ÿ¯ÿ¹ÿ¸ÿ©ÿ¥ÿ±ÿ°ÿ®ÿ¹ÿÄÿ¾ÿ¦ÿ¡ÿ»ÿÁÿ¸ÿÂÿ³ÿªÿ²ÿºÿ£ÿ«ÿ¬ÿ©ÿ¸ÿ°ÿ¥ÿ¶ÿ­ÿ²ÿ¯ÿ¾ÿ¤ÿ¯ÿ¸ÿ¹ÿ¼ÿ¹ÿ¬ÿµÿ­ÿ¯ÿ¶ÿ±ÿ­ÿ¶ÿ´ÿ©ÿ³ÿ»ÿ´ÿ¶ÿ®ÿÿ²ÿ¸ÿ³ÿ­ÿ³ÿÇÿ´ÿ­ÿ´ÿÃÿ¬ÿ²ÿ¹ÿ»ÿÂÿ¥ÿ¢ÿ ÿ¨ÿÿ£ÿ¬ÿ¶ÿ¹ÿÀÿ¾ÿ·ÿ·ÿ±ÿ³ÿ´ÿªÿ¢ÿyÿÿ§ÿ±ÿ¼ÿ­ÿ±ÿ©ÿ¯ÿ¶ÿ¸ÿ®ÿ±ÿ¤ÿ»ÿ·ÿ©ÿ³ÿ¯ÿ¸ÿÁÿ¬ÿ­ÿ¹ÿ±ÿ§ÿªÿ£ÿ¨ÿ´ÿ¨ÿ«ÿ´ÿ¼ÿµÿ¨ÿ°ÿ¼ÿ¬ÿÿ¶ÿ°ÿÂÿ¸ÿºÿ»ÿµÿ»ÿ´ÿ«ÿ¨ÿ¡ÿ­ÿ¤ÿ¯ÿ·ÿ¸ÿ¬ÿ¯ÿ¶ÿ¯ÿ®ÿ¥ÿ®ÿ±ÿ©ÿ±ÿ¬ÿ±ÿ¼ÿ¿ÿ¼ÿ£ÿ¿ÿ¶ÿ³ÿ£ÿ§ÿ°ÿµÿ´ÿ²ÿ¨ÿ©ÿ®ÿªÿ°ÿªÿ¡ÿµÿÁÿºÿºÿ´ÿ¸ÿ¼ÿ½ÿµÿ«ÿÿ±ÿ°ÿ°ÿ§ÿÿ©ÿ¬ÿºÿ¹ÿ·ÿ¬ÿ«ÿ±ÿ±ÿ­ÿ®ÿ¬ÿ«ÿ§ÿ¡ÿ©ÿ²ÿ¶ÿ¼ÿ±ÿ¦ÿªÿ­ÿ²ÿ¥ÿ«ÿ¼ÿÿÿ¡ÿ²ÿ¸ÿ¾ÿ¹ÿ¨ÿ¬ÿ®ÿ©ÿ¥ÿ¡ÿ¢ÿ°ÿµÿ®ÿ´ÿ¨ÿ­ÿ§ÿ·ÿ½ÿµÿ¯ÿ¤ÿ¾ÿ¥ÿ§ÿ±ÿ¨ÿ¥ÿÿ°ÿ´ÿµÿ²ÿ´ÿ¶ÿ¬ÿªÿ±ÿ³ÿ³ÿ­ÿ¬ÿ©ÿ°ÿ«ÿ¥ÿ­ÿ¸ÿ«ÿ²ÿ³ÿ£ÿÿÿ«ÿ¸ÿÅÿ»ÿ©ÿ§ÿ¹ÿºÿ°ÿ°ÿÿªÿ½ÿ«ÿ®ÿ±ÿ¼ÿ¤ÿ±ÿ²ÿ¶ÿ«ÿ·ÿ°ÿ¹ÿ¿ÿ±ÿ²ÿ±ÿ¥ÿ¦ÿ²ÿ·ÿ´ÿ®ÿ²ÿ£ÿ¢ÿ²ÿ®ÿÉÿ²ÿ±ÿ¢ÿ­ÿ°ÿ¶ÿ´ÿ²ÿ©ÿ¸ÿ´ÿ´ÿ³ÿ«ÿ´ÿ¿ÿ»ÿ­ÿ¦ÿ­ÿ¦ÿ¯ÿµÿ¦ÿ¶ÿ²ÿ²ÿ»ÿ¯ÿ«ÿ´ÿ©ÿ­ÿ¸ÿ¸ÿ®ÿÿÿ¥ÿÿ¦ÿ­ÿ½ÿ¥ÿ®ÿ®ÿ£ÿ£ÿÿ­ÿ¤ÿ¥ÿ¬ÿªÿ¤ÿ¢ÿ£ÿ¬ÿ¨ÿÿ¦ÿÿÿ ÿÿÿÿ¥ÿÿÿÿÿÿ¡ÿÿÿ¢ÿ¢ÿÿÿÿÿÿ¤ÿÿÿ¥ÿ£ÿ©ÿÿÿÿÿÿÿ ÿ¢ÿ¨ÿ®ÿ¬ÿ¨ÿ§ÿ¨ÿªÿÿÿ ÿÿ«ÿÿÿÿ§ÿ¨ÿ¥ÿ­ÿ¥ÿÿ¤ÿÿÿÿÿÿ©ÿÿ£ÿÿ«ÿ¹ÿÿ£ÿ¤ÿ¡ÿ¨ÿºÿ²ÿÿ¥ÿ¥ÿÿ²ÿÿÿÿÿÁÿÿ¬ÿ²ÿ·ÿ±ÿ²ÿ³ÿ¥ÿ ÿ¥ÿÿ ÿ©ÿ«ÿ®ÿ§ÿ¡ÿ¡ÿ®ÿ§ÿ¬ÿ«ÿ¯ÿ¡ÿ¥ÿ³ÿ¹ÿ´ÿ®ÿ®ÿ¤ÿ§ÿ·ÿ³ÿÿµÿÀÿ²ÿÂÿ¯ÿ¦ÿ³ÿ°ÿ¯ÿ²ÿ°ÿ²ÿ­ÿ¨ÿ«ÿ«ÿ°ÿ¶ÿ³ÿÿ«ÿªÿ°ÿ·ÿ¯ÿ®ÿ¨ÿÿ¡ÿ«ÿªÿ¦ÿµÿ«ÿ¯ÿ¼ÿ¹ÿ³ÿ·ÿµÿ°ÿ©ÿ²ÿ¼ÿ»ÿ¸ÿ´ÿ±ÿ¢ÿ¸ÿ·ÿ©ÿºÿ³ÿ»ÿ°ÿ¯ÿ¶ÿ´ÿ³ÿ°ÿ«ÿ°ÿªÿ¨ÿ¯ÿ¨ÿ°ÿ¦ÿ«ÿ¦ÿ°ÿ¶ÿ²ÿ¹ÿ¶ÿ§ÿ¨ÿ®ÿ²ÿ¨ÿÿ¸ÿ²ÿ·ÿ±ÿ­ÿ°ÿ¦ÿ¨ÿµÿ±ÿ©ÿ¯ÿ³ÿ¶ÿµÿÿ¶ÿÿ¹ÿÄÿ´ÿ¶ÿ´ÿ«ÿ©ÿ¬ÿ­ÿ®ÿ±ÿ±ÿ³ÿÄÿ·ÿ°ÿªÿ¢ÿ¬ÿ³ÿÀÿ¿ÿ¬ÿ­ÿ¶ÿ¯ÿ½ÿ´ÿ¼ÿ¦ÿ¯ÿ·ÿ¸ÿ±ÿ´ÿ·ÿµÿ´ÿ¬ÿ©ÿ¨ÿ«ÿ¢ÿ½ÿ­ÿÿ¡ÿ¨ÿ§ÿ©ÿ´ÿºÿ¯ÿ¦ÿ¶ÿ ÿ°ÿªÿ®ÿªÿ ÿ¯ÿµÿ²ÿ´ÿ¶ÿµÿ¦ÿ«ÿ«ÿ¬ÿ®ÿ³ÿ¹ÿµÿ­ÿ¥ÿ§ÿ³ÿ¹ÿ®ÿ¯ÿ´ÿ¬ÿ­ÿ­ÿ¥ÿ¨ÿ²ÿ¶ÿ²ÿ²ÿ¶ÿ¶ÿ¬ÿ¬ÿ¶ÿ®ÿ»ÿ¬ÿ­ÿ¯ÿ¤ÿ¬ÿ­ÿ¥ÿ¦ÿ£ÿ°ÿªÿ©ÿ¬ÿ¥ÿ¨ÿ´ÿ·ÿ¹ÿ°ÿ¬ÿ¶ÿ²ÿ¹ÿ°ÿ¨ÿ¸ÿ»ÿ¬ÿªÿ¦ÿ²ÿ¬ÿÿ©ÿºÿ³ÿ¢ÿµÿÁÿ¬ÿ§ÿ¯ÿ¶ÿ±ÿ«ÿ°ÿµÿ¹ÿ¯ÿ¤ÿµÿ¿ÿ´ÿÿ£ÿ­ÿ³ÿ»ÿªÿ ÿ«ÿ¬ÿ±ÿ±ÿ²ÿºÿ·ÿ·ÿ¶ÿ±ÿ²ÿ°ÿ®ÿ¸ÿªÿ¤ÿÿ¥ÿ°ÿºÿ¶ÿ«ÿ«ÿ§ÿ­ÿ»ÿ¯ÿ²ÿ«ÿ­ÿ¬ÿ¨ÿ©ÿ®ÿ¬ÿ¤ÿ®ÿ²ÿÄÿÿµÿ·ÿ«ÿ´ÿ´ÿ ÿ«ÿ¢ÿ¥ÿ°ÿ­ÿ¹ÿºÿ²ÿªÿ±ÿ¼ÿ°ÿ¨ÿÄÿ£ÿªÿ¯ÿ®ÿ»ÿ·ÿ£ÿÿ¬ÿ½ÿ¤ÿ®ÿ¸ÿ±ÿ©ÿ¬ÿ·ÿ´ÿ©ÿ±ÿ©ÿ¸ÿªÿ±ÿ®ÿ£ÿ¤ÿ¬ÿÀÿÈÿ¬ÿ¥ÿ¬ÿÿ¬ÿ©ÿ«ÿ«ÿ°ÿ³ÿ¯ÿ´ÿ¼ÿÿ¤ÿµÿ§ÿ£ÿ¨ÿ°ÿ·ÿ³ÿ§ÿ¶ÿ¯ÿ¬ÿ¯ÿ¹ÿ¬ÿ¦ÿ®ÿµÿ©ÿÿ³ÿ°ÿ¡ÿ¥ÿ¯ÿ¸ÿ´ÿ®ÿ¯ÿ¤ÿÿªÿ¤ÿ±ÿ®ÿ©ÿ³ÿ½ÿµÿ´ÿ¯ÿÃÿ³ÿ³ÿ´ÿ«ÿ¬ÿ±ÿ®ÿµÿ¡ÿÿÿþÛþÿÿÿÿ ÿ³ÿ¤ÿ­ÿ±ÿµÿªÿªÿ´ÿ­ÿ£ÿ¥ÿµÿ«ÿ±ÿµÿ±ÿ©ÿ¬ÿ»ÿ»ÿ§ÿ³ÿµÿ£ÿ¥ÿªÿ¬ÿ±ÿ¶ÿ¤ÿ¨ÿ«ÿ³ÿ¬ÿ­ÿ®ÿ¬ÿ³ÿ£ÿÿ§ÿ°ÿ³ÿ´ÿ³ÿ¨ÿ£ÿ¶ÿ·ÿÆÿµÿ¯ÿµÿ¸ÿºÿ»ÿ²ÿµÿ¾ÿ«ÿ«ÿ²ÿ·ÿ«ÿ ÿ±ÿ®ÿ©ÿ ÿ§ÿ¦ÿ¥ÿ²ÿ¶ÿ ÿ¸ÿ©ÿ¨ÿ ÿªÿ·ÿ³ÿ«ÿ¬ÿ³ÿ©ÿ¶ÿ­ÿ ÿÿªÿ¶ÿ­ÿÇÿ©ÿ³ÿ®ÿ¤ÿ¢ÿ¬ÿ¬ÿ¥ÿ±ÿ»ÿÿÿDÿMÿÿ©ÿ±ÿ²ÿ£ÿ±ÿÿ¥ÿ°ÿ¬ÿ¡ÿÿ§ÿ°ÿ¨ÿ©ÿ¥ÿ®ÿ­ÿªÿªÿ®ÿºÿ³ÿ®ÿ¸ÿ¢ÿ±ÿ¯ÿ­ÿ¶ÿºÿµÿ³ÿ°ÿ´ÿ²ÿ³ÿ¤ÿ¥ÿ²ÿ²ÿ¨ÿ¹ÿªÿ°ÿ§ÿ£ÿÿsÿoÿÿÿºÿ¥ÿÿ¶ÿ­ÿÿÿÿ§ÿ®ÿ´ÿ²ÿ«ÿ¬ÿµÿ¬ÿ¨ÿ¬ÿ¬ÿ«ÿºÿ¨ÿ®ÿ¥ÿ¥ÿ­ÿ®ÿ§ÿ¤ÿ­ÿ´ÿ°ÿ©ÿ°ÿ¯ÿ©ÿ­ÿ¶ÿ¾ÿ´ÿÿ£ÿ«ÿ«ÿ¶ÿ¹ÿ´ÿ±ÿªÿ±ÿ¹ÿ©ÿ¢ÿ£ÿ¯ÿ¸ÿ¶ÿ¶ÿ³ÿªÿ¨ÿ¬ÿªÿ°ÿ³ÿ­ÿ ÿ¶ÿµÿ¯ÿ¬ÿ¬ÿ³ÿ»ÿ¯ÿÿ´ÿ´ÿ¨ÿ¹ÿ¿ÿºÿ­ÿ©ÿ¯ÿ§ÿ¸ÿ¸ÿ¢ÿ°ÿ¡ÿÿ£ÿ­ÿ«ÿ³ÿºÿ²ÿ¶ÿªÿ¦ÿ·ÿ¨ÿ­ÿ¯ÿ²ÿ¹ÿ´ÿ­ÿ®ÿ¥ÿ«ÿ«ÿ¬ÿ¬ÿ ÿ¦ÿ¶ÿ´ÿ°ÿ·ÿ¬ÿ¼ÿªÿ¾ÿÂÿ·ÿ´ÿ¬ÿ«ÿ´ÿ¯ÿ®ÿ¸ÿ¬ÿ¯ÿ£ÿ¤ÿ¯ÿ©ÿ¦ÿ¶ÿ¿ÿ±ÿ ÿ°ÿ«ÿ°ÿ¹ÿ§ÿ°ÿµÿ¨ÿ£ÿ¯ÿ·ÿ¯ÿ¨ÿ§ÿ±ÿ³ÿÿ¤ÿ«ÿ®ÿ©ÿ¬ÿ¶ÿºÿÂÿ§ÿ§ÿ¹ÿ´ÿ¹ÿ´ÿ­ÿ©ÿ¯ÿ¸ÿ·ÿ³ÿ²ÿ«ÿ±ÿ´ÿÿµÿ·ÿ¶ÿ®ÿ¼ÿÊÿ³ÿ¥ÿ³ÿºÿ©ÿ¹ÿ¾ÿ³ÿ°ÿ¯ÿ®ÿ¯ÿ«ÿ­ÿµÿ­ÿ²ÿ¬ÿ¶ÿªÿ¦ÿ½ÿ½ÿ¶ÿ±ÿ©ÿÿÿ±ÿ­ÿ°ÿ§ÿ»ÿ±ÿ¬ÿ¯ÿ°ÿµÿ³ÿ¯ÿªÿ£ÿ¨ÿ¤ÿ¼ÿ¯ÿ£ÿ¿ÿ²ÿµÿ±ÿ¥ÿ¦ÿ§ÿ ÿÿ ÿÿ±ÿ­ÿ±ÿ«ÿ¡ÿ¥ÿ¥ÿ¦ÿ­ÿ¬ÿ¨ÿ­ÿ¥ÿÿ¥ÿ¤ÿ±ÿ´ÿ ÿ¯ÿ¨ÿÿÿ¤ÿ¬ÿ¢ÿ ÿ¨ÿ¸ÿªÿ§ÿ´ÿ§ÿ ÿ¬ÿ¯ÿ®ÿ³ÿ³ÿ«ÿ­ÿµÿ«ÿ¨ÿ¸ÿ¹ÿ¾ÿ´ÿ´ÿ¡ÿ¯ÿ²ÿ¯ÿ¯ÿ¸ÿ·ÿ©ÿ²ÿ¸ÿµÿ¿ÿ¯ÿ©ÿ¬ÿÄÿ®ÿ­ÿ±ÿ·ÿ±ÿ£ÿ¥ÿ¶ÿ·ÿ¯ÿ¤ÿÿ¨ÿ®ÿ±ÿ¬ÿ¢ÿ·ÿ±ÿªÿµÿ­ÿÿ§ÿ²ÿ¦ÿ±ÿ¨ÿ«ÿ³ÿ®ÿ·ÿ¶ÿ®ÿ¬ÿ¢ÿ ÿªÿªÿ§ÿ«ÿ¢ÿ ÿ´ÿ©ÿ¶ÿ¦ÿ±ÿÀÿ±ÿ®ÿ¡ÿ¢ÿ©ÿ¬ÿ¯ÿ´ÿÁÿµÿ¦ÿ­ÿ¥ÿ¶ÿ´ÿ±ÿ¾ÿ²ÿ¥ÿ¤ÿ°ÿ´ÿ²ÿ²ÿ°ÿ¹ÿ¿ÿ¸ÿ¶ÿºÿ»ÿÿÿ¢ÿ¡ÿ¨ÿºÿ¹ÿ«ÿÿÿµÿµÿ­ÿ³ÿ±ÿ«ÿ¡ÿ¢ÿªÿ¯ÿ¿ÿ·ÿ®ÿ¬ÿ¦ÿ°ÿ³ÿ¬ÿ°ÿ±ÿ°ÿ«ÿ¼ÿÂÿ¶ÿ¬ÿÃÿ¥ÿ°ÿªÿ¥ÿ¬ÿ³ÿ´ÿ­ÿ§ÿ¥ÿ­ÿ¼ÿ¬ÿ¯ÿ¨ÿªÿ®ÿ¶ÿ¬ÿ­ÿ­ÿ¢ÿ®ÿ·ÿ­ÿ´ÿ¼ÿ³ÿ²ÿ¹ÿ»ÿ»ÿ¬ÿ¼ÿ»ÿ¥ÿ¢ÿºÿ½ÿ¶ÿµÿ­ÿ¤ÿ¡ÿ¶ÿºÿ³ÿ°ÿ¨ÿ«ÿ³ÿ£ÿ¨ÿºÿ¸ÿ·ÿÿ¬ÿ³ÿÿ³ÿ±ÿ¬ÿ«ÿ®ÿªÿ¥ÿ®ÿªÿÿ¢ÿ¨ÿ£ÿ±ÿÀÿ¾ÿÅÿ¢ÿÿ¬ÿ©ÿ·ÿ¯ÿÿ§ÿ³ÿ¬ÿÿÿ¡ÿ§ÿ¦ÿ¦ÿÿÿ¢ÿÿ­ÿÿ¹ÿªÿÿ¡ÿÿÿÿ£ÿ£ÿÿÿÿÿ¡ÿ¦ÿ¨ÿÿ«ÿ£ÿ©ÿÿÿÿÿ¯ÿÿ­ÿÿÿ¨ÿ´ÿ¶ÿ°ÿ¤ÿÿ«ÿ¸ÿ°ÿ£ÿ£ÿÿ¡ÿÿ¥ÿÿ§ÿÿ§ÿÿ¡ÿ¤ÿ¯ÿ³ÿ¨ÿ«ÿ²ÿ£ÿÿÿ ÿ£ÿÿÿ©ÿ¨ÿ«ÿÿÿÿÿ¤ÿ¦ÿÿÿ ÿ ÿÿÿÿÿÿ©ÿ©ÿÿÿÿÿÿ®ÿÿÿ¦ÿ¡ÿ¬ÿÿ©ÿ©ÿÿ®ÿ­ÿªÿ§ÿ¤ÿ«ÿ¤ÿ¤ÿªÿ£ÿ¡ÿ¢ÿ£ÿ«ÿ·ÿ¨ÿ­ÿ¤ÿ±ÿ´ÿªÿ©ÿ½ÿ·ÿ±ÿ¬ÿ¬ÿ´ÿ³ÿºÿ®ÿ¶ÿµÿ¯ÿ·ÿ­ÿ£ÿµÿ¼ÿ®ÿ³ÿ¸ÿ°ÿ¦ÿ¨ÿ­ÿ·ÿµÿ²ÿ°ÿ°ÿ¶ÿ±ÿ¬ÿ¯ÿ¨ÿ¯ÿ­ÿ´ÿ¶ÿªÿ¤ÿ¨ÿ®ÿ´ÿ¼ÿ·ÿªÿ®ÿªÿÿ¤ÿ©ÿ±ÿ²ÿ¡ÿ¿ÿ¨ÿ²ÿ¨ÿ¡ÿÿÿ¢ÿ¬ÿ¯ÿ«ÿ¥ÿ£ÿ©ÿ¬ÿ°ÿ¸ÿ±ÿ«ÿ±ÿ¢ÿ³ÿ¸ÿ¯ÿ²ÿ¦ÿºÿ§ÿ®ÿÿ¤ÿ§ÿ·ÿ¯ÿ«ÿ¯ÿ°ÿ¯ÿ ÿ¥ÿ©ÿ­ÿ´ÿ°ÿ§ÿ¨ÿ²ÿ¹ÿ¶ÿ§ÿ¥ÿªÿ ÿ¢ÿ£ÿ©ÿ®ÿÿ·ÿ³ÿ°ÿÿ¬ÿ­ÿ ÿ²ÿºÿ«ÿ±ÿ¦ÿ¤ÿ¬ÿ¯ÿ°ÿ»ÿ½ÿ¶ÿ¨ÿ©ÿºÿ¶ÿ¿ÿ·ÿ­ÿªÿ·ÿ¬ÿºÿ²ÿ¹ÿ³ÿ¬ÿ©ÿ­ÿ¸ÿ©ÿ¸ÿºÿ°ÿ¯ÿ½ÿ»ÿ¯ÿ¦ÿ¥ÿ­ÿ¬ÿ°ÿ·ÿ¸ÿ­ÿÿ£ÿ¬ÿ´ÿ¹ÿ¥ÿÁÿÅÿ¼ÿ±ÿÿÿ ÿ¬ÿ³ÿÿ³ÿÊÿ°ÿÿ¨ÿ»ÿ½ÿ¹ÿ´ÿµÿ¹ÿ®ÿ¶ÿ¶ÿ²ÿµÿ¸ÿ°ÿ®ÿ²ÿªÿ©ÿ²ÿ¸ÿ·ÿ²ÿ¹ÿ§ÿ¦ÿ¦ÿ¬ÿ®ÿ°ÿ¹ÿ¤ÿ©ÿ±ÿ£ÿ¶ÿ¦ÿ²ÿ¶ÿ¶ÿ¶ÿ»ÿ³ÿÿÿ®ÿ±ÿ´ÿ­ÿ¡ÿÿÿÿ®ÿÿÿ±ÿÀÿ¤ÿÿ³ÿ³ÿ¯ÿ¡ÿªÿÿÿÿÿ°ÿ¯ÿ¡ÿ©ÿÿÿÿÿ©ÿ ÿÿ®ÿ§ÿ¤ÿ¥ÿ¬ÿ¶ÿ²ÿ¡ÿ¢ÿ¦ÿ¨ÿ¬ÿ¯ÿ²ÿ§ÿ¦ÿ©ÿ´ÿ©ÿ¥ÿ£ÿ¦ÿ«ÿÿÿÿ³ÿ¯ÿ¬ÿ£ÿ¦ÿÿ¦ÿ¢ÿ²ÿÿ¹ÿ¡ÿ®ÿ±ÿ­ÿÿÿ§ÿ±ÿÿ¡ÿ¬ÿ¦ÿ¨ÿ³ÿ®ÿ£ÿ¡ÿªÿ²ÿ¢ÿ¢ÿ£ÿ£ÿ³ÿ§ÿ¬ÿ°ÿ£ÿ§ÿ ÿ£ÿ¡ÿ«ÿ©ÿÀÿ®ÿ§ÿ½ÿÿÿ«ÿ¨ÿÿ¬ÿ¶ÿªÿ±ÿ¯ÿ¬ÿ¯ÿ¨ÿ±ÿ®ÿ±ÿ´ÿ§ÿ©ÿ·ÿ´ÿÿÿ¦ÿ¬ÿ¶ÿ«ÿªÿ®ÿ©ÿ¥ÿ©ÿ°ÿ¨ÿÿ¨ÿÿÿÿ¡ÿÿ¢ÿÿÿÿ|ÿÿÿÿÿÿÿÿÿÿÿÿÿÿ ÿÿÿ{ÿÿ¡ÿ£ÿÿÿÿÿ}ÿÿÿÿÿÿÿÿ£ÿÿÿÿÿ{ÿqÿÿ£ÿ¥ÿmÿÿÿªÿ¤ÿ®ÿ¤ÿ­ÿ¢ÿÿ¨ÿÿ ÿ¡ÿ ÿÿÿªÿ©ÿ¶ÿ»ÿ©ÿ£ÿÿ¨ÿ´ÿ¨ÿ¤ÿ¬ÿµÿ¹ÿ­ÿ«ÿ²ÿ¼ÿ¸ÿ³ÿ¶ÿ°ÿ®ÿ¥ÿ£ÿµÿ¹ÿ´ÿ®ÿÆÿ°ÿ´ÿ´ÿ¯ÿ¡ÿ¨ÿ ÿ±ÿ°ÿ®ÿÿ§ÿ¶ÿ§ÿ¦ÿ®ÿ£ÿ§ÿ¯ÿ§ÿ°ÿ¯ÿ²ÿ¸ÿ²ÿªÿ£ÿ²ÿ¼ÿ®ÿªÿ®ÿ«ÿ©ÿ¯ÿ«ÿ¥ÿ·ÿ±ÿ«ÿ²ÿ°ÿ·ÿ¦ÿ«ÿ¬ÿ¯ÿ¯ÿ­ÿ¢ÿÁÿÿ¯ÿµÿ¯ÿ§ÿ ÿ²ÿ¢ÿ¨ÿ¶ÿ©ÿ³ÿ±ÿ§ÿ¶ÿ®ÿ¬ÿ§ÿ ÿ°ÿ²ÿ¸ÿ³ÿ²ÿ²ÿ¬ÿ¨ÿ¬ÿ­ÿ­ÿ°ÿ°ÿ­ÿ©ÿ«ÿ¯ÿ¤ÿ ÿ²ÿ¸ÿ´ÿ¥ÿªÿªÿ«ÿ²ÿ¬ÿ¾ÿ±ÿ¯ÿ¨ÿ¥ÿ´ÿ©ÿ¦ÿ¯ÿ¹ÿ±ÿ¦ÿ²ÿ©ÿ¸ÿµÿ¾ÿ¬ÿ±ÿ³ÿ¯ÿ¸ÿ²ÿ±ÿ¨ÿ¬ÿ®ÿ¶ÿµÿ®ÿµÿµÿ´ÿ©ÿ«ÿ¶ÿ¨ÿ£ÿ²ÿ´ÿ®ÿ±ÿ²ÿ°ÿ³ÿ°ÿ¬ÿ¨ÿ¹ÿ·ÿ¹ÿºÿ£ÿ±ÿ¬ÿ¹ÿ±ÿ¬ÿ¡ÿ¥ÿ­ÿ«ÿÿ±ÿ¦ÿ¨ÿ§ÿ®ÿ§ÿ»ÿ½ÿ®ÿ¹ÿ¬ÿ³ÿ®ÿ¬ÿ·ÿ¸ÿ°ÿ¾ÿ³ÿ«ÿ¹ÿ»ÿ·ÿ´ÿ¬ÿ©ÿ¯ÿ©ÿ¡ÿ§ÿ©ÿ¯ÿ¸ÿ²ÿ¦ÿ©ÿ¢ÿ²ÿ¤ÿ¯ÿ¯ÿ¯ÿ®ÿ±ÿ¦ÿ¥ÿ¤ÿ´ÿ±ÿ©ÿ¾ÿ»ÿ­ÿ¾ÿ¡ÿ°ÿ©ÿ»ÿ¨ÿ¸ÿ¨ÿ±ÿ«ÿ¹ÿ¾ÿ³ÿ¥ÿÿ§ÿ±ÿµÿ¯ÿ¬ÿ¶ÿ®ÿªÿ¬ÿ©ÿ®ÿ¶ÿ»ÿºÿ¸ÿ°ÿªÿ²ÿ¯ÿ§ÿ¬ÿ´ÿ´ÿ¯ÿ©ÿ©ÿ²ÿ¬ÿ°ÿ¸ÿµÿ¬ÿ¢ÿ¹ÿµÿ«ÿ¸ÿ¨ÿ§ÿ­ÿ«ÿ·ÿ¸ÿ±ÿ±ÿ¯ÿ®ÿ©ÿ£ÿ¡ÿ¥ÿ¡ÿ¨ÿ¯ÿ®ÿ­ÿ¯ÿ©ÿ©ÿ²ÿ²ÿ«ÿ¦ÿ¥ÿªÿ¯ÿ¯ÿ§ÿ ÿ¨ÿºÿºÿ¤ÿ´ÿ§ÿ²ÿ¾ÿ­ÿ³ÿ¬ÿ±ÿ¶ÿ´ÿ­ÿ­ÿªÿ²ÿ¼ÿ³ÿ³ÿ®ÿ§ÿ¾ÿ£ÿ©ÿÆÿ³ÿ­ÿ¶ÿ»ÿ³ÿÇÿ¹ÿµÿµÿ²ÿ³ÿ³ÿ¯ÿ¶ÿµÿ³ÿ±ÿ¥ÿ¯ÿªÿÿ·ÿ°ÿ°ÿ¶ÿ³ÿµÿªÿ±ÿ¢ÿªÿ¥ÿªÿ¡ÿ­ÿ ÿ«ÿ©ÿÊÿ³ÿ¤ÿºÿ¬ÿ ÿ·ÿÁÿ¥ÿ­ÿ¡ÿÿ·ÿ®ÿ³ÿ­ÿ´ÿ®ÿ¦ÿ®ÿ´ÿ·ÿºÿ¼ÿ´ÿ¨ÿ¤ÿ¬ÿ¾ÿ»ÿ­ÿ¯ÿ²ÿ®ÿ§ÿ«ÿ¶ÿ²ÿ°ÿ ÿ£ÿ³ÿºÿ¶ÿ­ÿ®ÿ¨ÿ¤ÿ¼ÿ»ÿ¯ÿ·ÿ²ÿ©ÿºÿ»ÿ¯ÿµÿ¤ÿ®ÿ²ÿ·ÿ®ÿ±ÿ­ÿ¤ÿ©ÿ°ÿ¾ÿ·ÿ«ÿ´ÿ´ÿ¯ÿ±ÿ±ÿ­ÿ¯ÿ¶ÿ¶ÿ»ÿ¹ÿ©ÿ­ÿ°ÿ³ÿ¶ÿ¦ÿ¨ÿÿÿ£ÿ¯ÿ©ÿÁÿ´ÿ­ÿ§ÿ¥ÿ­ÿ®ÿ¨ÿ©ÿÿÿÿÿÿÿ{ÿÿ±ÿ¦ÿ©ÿ¡ÿÿÿÿÿÿÿÿÿÿÿÿÿÿÿÿÿÿÿÿÿÿÿÿÿÿÿÿÿÿÿÿÿÿ¢ÿ°ÿ³ÿ ÿ¢ÿ¢ÿÿÿÿ ÿ¡ÿ­ÿ­ÿÿ£ÿ¥ÿÿÿÿÿ¨ÿ¥ÿÿ§ÿÃÿªÿÿ»ÿ¯ÿ®ÿ­ÿ¤ÿ°ÿ¾ÿ´ÿ¯ÿ©ÿ³ÿ·ÿ¢ÿ¢ÿ´ÿªÿ¸ÿÆÿ»ÿ·ÿºÿ®ÿ¡ÿ«ÿ´ÿ­ÿ©ÿ¾ÿ²ÿ¿ÿ°ÿ¨ÿ»ÿ§ÿ¸ÿºÿªÿ»ÿ°ÿ¶ÿ«ÿÂÿ¼ÿ§ÿ®ÿ²ÿ¯ÿ¸ÿ°ÿµÿ­ÿ´ÿªÿªÿ°ÿ·ÿ½ÿ¯ÿ¦ÿ±ÿµÿªÿ®ÿ±ÿµÿ°ÿ¬ÿ·ÿ¼ÿ¶ÿ·ÿ»ÿ­ÿ¬ÿµÿ¢ÿ¯ÿ£ÿ¡ÿÿ®ÿÿÿÿÿ«ÿ³ÿ¬ÿ­ÿµÿ°ÿ©ÿ©ÿ«ÿ§ÿªÿ¶ÿ°ÿ°ÿ«ÿ´ÿ½ÿªÿ¦ÿ©ÿ²ÿ¹ÿ©ÿ¯ÿºÿ©ÿ½ÿ¬ÿ«ÿªÿ¦ÿ¸ÿ¼ÿ¨ÿ¤ÿ©ÿ²ÿµÿ³ÿªÿ«ÿ±ÿ¤ÿ ÿ±ÿºÿ®ÿ¾ÿ¶ÿÿÿÀÿÄÿ²ÿ¥ÿ¿ÿ³ÿºÿÁÿ­ÿ­ÿ°ÿ¯ÿ¡ÿ¦ÿ¥ÿ°ÿ²ÿ³ÿ©ÿ«ÿ´ÿ­ÿ¥ÿªÿ³ÿ§ÿ¯ÿ¶ÿ¬ÿ«ÿªÿ¸ÿ®ÿ¢ÿ²ÿ»ÿ²ÿ®ÿºÿ§ÿ²ÿ³ÿºÿ­ÿ³ÿµÿ¯ÿªÿ¯ÿµÿ½ÿÈÿ¾ÿ³ÿ¹ÿµÿ¿ÿ´ÿµÿ©ÿÿ¦ÿÅÿµÿ¦ÿ«ÿÿ³ÿ¡ÿ¿ÿ°ÿ²ÿ­ÿ°ÿ¡ÿ¯ÿ´ÿ¬ÿ®ÿ¨ÿ¦ÿ²ÿ¯ÿ©ÿ«ÿ¨ÿ«ÿ³ÿ¿ÿ­ÿ¯ÿ»ÿ¼ÿ§ÿ©ÿ¤ÿªÿÿ ÿ²ÿ²ÿ«ÿ®ÿµÿ¶ÿ«ÿ°ÿ½ÿ¯ÿ¥ÿªÿ³ÿ¾ÿ¾ÿÃÿ·ÿ¦ÿ©ÿ°ÿ®ÿ­ÿ©ÿ·ÿ°ÿ¬ÿ°ÿ´ÿ³ÿ±ÿ¨ÿ³ÿ½ÿ´ÿ­ÿ·ÿ»ÿ¬ÿ¨ÿ·ÿºÿ·ÿ£ÿ¬ÿ«ÿªÿ²ÿ¢ÿÿÈÿ¸ÿªÿ¡ÿ³ÿ°ÿ¨ÿ£ÿÿ®ÿ±ÿ¨ÿªÿ¡ÿ¨ÿ«ÿ§ÿ²ÿ­ÿ­ÿ¤ÿµÿ´ÿ¶ÿÿ­ÿ­ÿºÿ¾ÿ®ÿ³ÿ¸ÿ¹ÿ¹ÿ¹ÿ·ÿµÿ·ÿ¬ÿ«ÿ®ÿ§ÿ´ÿ½ÿ ÿÂÿ°ÿ¬ÿ¹ÿºÿ¨ÿ«ÿ³ÿ¸ÿ¶ÿ¬ÿ¯ÿ³ÿ»ÿÃÿ°ÿ¬ÿ²ÿ·ÿ®ÿ«ÿ»ÿÿ¥ÿ§ÿ¸ÿ´ÿ¹ÿ¨ÿ¤ÿ¨ÿ®ÿ¬ÿ®ÿ¨ÿ¥ÿ°ÿ­ÿ¥ÿÿ±ÿ´ÿ©ÿ©ÿªÿ«ÿ«ÿÿ¥ÿÿ¦ÿ¬ÿ¡ÿ£ÿ¶ÿ­ÿ¤ÿ¦ÿ ÿ¤ÿÿÿ§ÿ¢ÿÿÿ¦ÿ§ÿÿ²ÿ«ÿ¨ÿ«ÿ¦ÿÿ§ÿ°ÿ¡ÿÿÿÿÿÿÿÿÿÿ§ÿÿ¡ÿÿ ÿ¡ÿ§ÿ¦ÿÿÿÿ¡ÿ¬ÿ­ÿ¯ÿ°ÿÿ¤ÿ§ÿÿ«ÿ©ÿÿ¤ÿÿ¤ÿ¬ÿ¯ÿªÿ¦ÿ¨ÿ¬ÿ²ÿ²ÿªÿÿÿÿÿ§ÿ­ÿ¦ÿÿ ÿ£ÿ¥ÿ¤ÿµÿ¯ÿ¢ÿ¤ÿÿ ÿ¡ÿ ÿ£ÿ ÿÿ¡ÿ£ÿ®ÿ¯ÿ©ÿÿ°ÿ°ÿ¨ÿ«ÿ¦ÿ ÿ©ÿ­ÿ§ÿ¥ÿ¥ÿ¨ÿ¬ÿ©ÿÿÿ§ÿ¬ÿ¥ÿ©ÿ«ÿ«ÿ¬ÿ¨ÿ©ÿ¶ÿ´ÿ·ÿ¤ÿ¨ÿ¯ÿ®ÿ²ÿ¦ÿ©ÿ¿ÿ»ÿªÿ¬ÿ¬ÿ¤ÿ¦ÿ¯ÿ´ÿ°ÿ§ÿºÿ¤ÿ³ÿªÿ®ÿ¬ÿ«ÿºÿ±ÿÀÿÅÿ¬ÿÿÿµÿ§ÿÌÿ«ÿ®ÿ³ÿ²ÿµÿ­ÿ³ÿ·ÿ¹ÿµÿ±ÿ¸ÿ½ÿ¶ÿ¨ÿ§ÿ»ÿ°ÿ°ÿ½ÿÂÿ¼ÿ¸ÿ²ÿ¦ÿªÿ±ÿ­ÿ§ÿ¤ÿ³ÿ³ÿÿ¶ÿ§ÿ¯ÿ¯ÿ®ÿ«ÿ­ÿ¬ÿ¶ÿ¹ÿ¯ÿ±ÿºÿ®ÿÿ ÿ¯ÿ°ÿ²ÿ·ÿ©ÿ±ÿ³ÿ§ÿ¬ÿ»ÿµÿ¯ÿºÿ¯ÿ±ÿ¨ÿ»ÿ²ÿ±ÿÂÿ­ÿ±ÿ³ÿ¬ÿ¨ÿ¥ÿ¤ÿ°ÿ¯ÿªÿ¯ÿªÿ­ÿ©ÿ¯ÿ®ÿ¯ÿ¯ÿ«ÿ«ÿ¯ÿµÿÀÿµÿ£ÿ£ÿ·ÿ¡ÿ¯ÿªÿ¸ÿ©ÿ«ÿ«ÿ«ÿµÿ³ÿ­ÿ§ÿ­ÿÿ¨ÿÅÿ¬ÿ¦ÿ¯ÿ®ÿ©ÿªÿ³ÿ´ÿ§ÿ¯ÿºÿµÿ²ÿ­ÿ©ÿ°ÿ¶ÿ®ÿ¬ÿ¯ÿ±ÿ­ÿ«ÿ·ÿµÿ¢ÿ®ÿ°ÿ³ÿ¶ÿÿ®ÿ­ÿ¡ÿªÿ©ÿ«ÿ¶ÿ³ÿµÿ´ÿ²ÿ¦ÿ¬ÿ¨ÿªÿ·ÿÀÿºÿ¯ÿ³ÿ¸ÿÁÿ¥ÿ¿ÿ¹ÿ¼ÿ¹ÿ®ÿ¶ÿ·ÿ§ÿ®ÿ¬ÿ¦ÿÿ±ÿÿ¨ÿ­ÿ³ÿ¯ÿ¢ÿ§ÿ·ÿ·ÿ³ÿ¯ÿ®ÿ·ÿ¯ÿ¨ÿ§ÿ¬ÿ¤ÿ¢ÿ«ÿ°ÿ±ÿªÿ¬ÿ­ÿÄÿ¬ÿ¬ÿ¶ÿ¸ÿµÿ±ÿ±ÿ·ÿ­ÿ´ÿ¬ÿªÿÃÿ¼ÿµÿªÿ¬ÿµÿ¶ÿ·ÿºÿ¯ÿºÿ±ÿÿ²ÿµÿ¨ÿ©ÿ¯ÿ¯ÿ¬ÿ©ÿ¬ÿÃÿªÿ¤ÿ¥ÿ§ÿ½ÿÆÿ´ÿ­ÿ½ÿÂÿ·ÿºÿËÿºÿ´ÿ®ÿ°ÿµÿ±ÿ§ÿ¥ÿÿ¦ÿ³ÿµÿ©ÿ¬ÿ®ÿ³ÿ¼ÿ´ÿ§ÿ²ÿ¥ÿµÿ¤ÿ¸ÿªÿ°ÿ°ÿ³ÿºÿ¶ÿ¦ÿ¤ÿ³ÿ¬ÿ¤ÿ«ÿ²ÿ½ÿ¼ÿ²ÿ´ÿÂÿ¹ÿ¼ÿ®ÿ¹ÿÿ­ÿ±ÿ²ÿ§ÿ§ÿµÿ¤ÿ¸ÿ°ÿ¶ÿ¨ÿ¨ÿ ÿ¬ÿ¾ÿ¼ÿ±ÿ²ÿÂÿ·ÿ«ÿ·ÿ®ÿ¯ÿ·ÿ°ÿ¡ÿ¦ÿ·ÿÿ±ÿ©ÿ§ÿ¬ÿ¶ÿ´ÿ²ÿ·ÿ©ÿ°ÿ¯ÿ³ÿ²ÿ²ÿµÿªÿ¬ÿ¯ÿ¢ÿÿ±ÿ²ÿ§ÿ°ÿµÿ³ÿ¶ÿ±ÿ¢ÿ¢ÿÿ¤ÿ´ÿ¤ÿ¢ÿÿ±ÿ¹ÿªÿ®ÿ¤ÿ¨ÿ«ÿ«ÿ¬ÿ¥ÿ¤ÿ¦ÿ¤ÿÿÿÿ~ÿDÿ~ÿ©ÿ§ÿÿÿÿ²ÿ©ÿªÿ»ÿ³ÿ¦ÿ¨ÿªÿ£ÿ¡ÿ­ÿ³ÿ©ÿ«ÿ³ÿ¥ÿÿ ÿ°ÿ²ÿ©ÿºÿ·ÿ¨ÿ¨ÿ³ÿ´ÿ¶ÿÀÿ¨ÿ¬ÿ§ÿ²ÿ³ÿªÿ®ÿ¹ÿ´ÿ²ÿÿÿ­ÿ´ÿºÿ¸ÿ«ÿ¤ÿ¯ÿ¹ÿÊÿ¶ÿ¶ÿ´ÿµÿ²ÿ«ÿµÿ¾ÿ§ÿªÿ´ÿ¯ÿ­ÿ±ÿµÿ´ÿ¨ÿÿÿ ÿÿÿ©ÿ¶ÿ­ÿ·ÿ°ÿ±ÿ«ÿ¨ÿ±ÿ·ÿ­ÿ°ÿ°ÿÿ´ÿ¹ÿ°ÿ¬ÿ¶ÿ½ÿ©ÿ¢ÿ­ÿ»ÿ®ÿ¬ÿ«ÿ±ÿ»ÿ«ÿ©ÿÀÿÿÿ¤ÿ§ÿ¤ÿ¨ÿ¸ÿ®ÿ²ÿ«ÿÿÿ¨ÿ²ÿ´ÿ°ÿ¦ÿ«ÿµÿ§ÿ®ÿ©ÿ©ÿ«ÿ®ÿ¶ÿ¹ÿÿ¾ÿ²ÿ¥ÿªÿ±ÿ²ÿ»ÿÅÿ´ÿÿ¨ÿ¬ÿ¼ÿÀÿªÿ¨ÿ¸ÿ²ÿ¬ÿ¾ÿ¿ÿºÿ­ÿ£ÿÿÿÿÿÿÿ²ÿÿ¬ÿ¨ÿÿÿ ÿ¨ÿ²ÿ¾ÿ±ÿ¥ÿ¤ÿ±ÿ«ÿ¬ÿªÿ¢ÿµÿ­ÿÿªÿÿ¬ÿÿ¢ÿ¬ÿ°ÿ·ÿ­ÿ¤ÿ®ÿ´ÿ´ÿ·ÿ­ÿ¤ÿ­ÿ°ÿÿ«ÿ¯ÿ³ÿÀÿ·ÿ¸ÿ®ÿ¢ÿ¥ÿ®ÿ§ÿ ÿ§ÿ«ÿ©ÿ¥ÿ±ÿ¨ÿÿ¤ÿ§ÿ«ÿ¾ÿ²ÿºÿÿÁÿ¹ÿ£ÿ§ÿ±ÿ­ÿ±ÿ©ÿ«ÿ´ÿµÿ¯ÿ®ÿ¼ÿ¾ÿ±ÿ«ÿ°ÿ¶ÿÂÿ¯ÿ©ÿ±ÿ¢ÿ¤ÿ¸ÿ»ÿ¦ÿÿªÿ¹ÿ¼ÿ«ÿ¡ÿ¶ÿ¨ÿ«ÿ¯ÿ¯ÿ³ÿ«ÿ®ÿ©ÿªÿºÿ²ÿµÿ¿ÿ¿ÿ¾ÿ¼ÿ¶ÿ¶ÿ±ÿ°ÿ»ÿ«ÿ¯ÿÀÿ¼ÿ¯ÿ§ÿ¬ÿ²ÿ¬ÿ­ÿµÿ¨ÿ¹ÿ¯ÿ²ÿ¸ÿÂÿÀÿ·ÿ´ÿ±ÿ±ÿ¼ÿ²ÿ­ÿ¨ÿ¨ÿ³ÿ«ÿ¥ÿ¤ÿ«ÿ´ÿ¤ÿÿ²ÿ©ÿ²ÿ©ÿ¦ÿ±ÿ²ÿ±ÿ²ÿ±ÿ¯ÿ¸ÿ·ÿ¡ÿ«ÿ¯ÿÂÿ»ÿ¨ÿ§ÿ°ÿ°ÿ¬ÿ²ÿ·ÿ°ÿ¢ÿªÿ¢ÿ©ÿ§ÿ®ÿ¯ÿ«ÿ¯ÿ¯ÿ«ÿ²ÿ³ÿ»ÿ¸ÿ¿ÿ®ÿ«ÿªÿ¬ÿªÿ¥ÿ¨ÿ²ÿ¨ÿ¥ÿ§ÿ¿ÿªÿÿ®ÿ´ÿµÿ±ÿ©ÿ¤ÿ¥ÿ¬ÿÿÿ¾ÿ¿ÿ¯ÿ®ÿ®ÿºÿ´ÿ¦ÿ§ÿ©ÿ£ÿ©ÿÿ¥ÿ¬ÿ¬ÿÿÿ²ÿ¬ÿ£ÿ«ÿ´ÿ­ÿ¤ÿ±ÿ´ÿ¦ÿÿ¯ÿ¼ÿ¨ÿ¥ÿ£ÿªÿ¯ÿ¥ÿ£ÿ­ÿ¡ÿÿ³ÿ¥ÿ¸ÿ£ÿ°ÿªÿ§ÿ§ÿ¯ÿºÿºÿ±ÿ­ÿ³ÿ­ÿ²ÿ£ÿºÿ¥ÿ¦ÿ«ÿ£ÿ¨ÿ²ÿ¯ÿ¢ÿ¢ÿ¯ÿ®ÿ®ÿ·ÿ»ÿÿ¬ÿ§ÿ»ÿ»ÿ·ÿ»ÿ¼ÿ¶ÿµÿµÿ­ÿºÿ³ÿ°ÿ²ÿ´ÿ¯ÿ¶ÿ²ÿ®ÿ¯ÿ´ÿ®ÿ¦ÿ°ÿ´ÿ²ÿ±ÿ¨ÿ©ÿÿ©ÿ¿ÿ´ÿ¡ÿ¢ÿ§ÿ¯ÿ³ÿ¯ÿ©ÿ¨ÿ¬ÿªÿ³ÿ±ÿ­ÿªÿ­ÿ¸ÿ´ÿ¤ÿ£ÿ§ÿÿ¡ÿªÿ©ÿ¬ÿ¦ÿ¦ÿ¯ÿÿ®ÿ²ÿ°ÿ¨ÿ»ÿ´ÿ«ÿ¶ÿ¸ÿ´ÿ¹ÿ±ÿªÿ¦ÿ¬ÿ©ÿÿ¬ÿ½ÿ¾ÿ´ÿ°ÿ«ÿ«ÿ¶ÿ³ÿªÿ­ÿ§ÿ©ÿÇÿÃÿ¥ÿ¯ÿ³ÿµÿ«ÿªÿºÿºÿ±ÿ¬ÿ²ÿ­ÿ®ÿÀÿ³ÿ®ÿ°ÿµÿ±ÿ±ÿ£ÿ°ÿ¤ÿµÿ²ÿ±ÿ³ÿ£ÿ¨ÿ·ÿ³ÿ³ÿ¹ÿ±ÿ¤ÿ¹ÿ¬ÿ©ÿµÿ ÿªÿ§ÿ³ÿ´ÿ«ÿ­ÿ±ÿ³ÿ¯ÿ§ÿ®ÿÀÿ²ÿ°ÿ¤ÿ·ÿ¬ÿªÿºÿ£ÿ®ÿ¦ÿ®ÿªÿ®ÿ­ÿµÿÆÿ»ÿ®ÿÀÿ»ÿ¶ÿ©ÿ©ÿ·ÿ©ÿ½ÿ¡ÿ«ÿ¶ÿµÿªÿ°ÿºÿ´ÿ¬ÿ¯ÿ´ÿ¯ÿ¯ÿ±ÿ»ÿ¸ÿµÿ¯ÿ´ÿ©ÿ±ÿ¨ÿ©ÿ½ÿµÿ§ÿ±ÿ¬ÿ£ÿ¨ÿ¯ÿ·ÿ´ÿ©ÿ¯ÿºÿ­ÿ³ÿÅÿ¡ÿ¢ÿ£ÿ£ÿºÿ¬ÿÿ¨ÿªÿ§ÿªÿ©ÿ¥ÿ§ÿ¨ÿÿ ÿ¤ÿ±ÿ£ÿÿÿ­ÿÿÿÿ«ÿ¡ÿÿÿÿ§ÿ ÿÿ¤ÿÿÿ¬ÿÿ®ÿÿ¦ÿÿÿÿÿ´ÿ©ÿ°ÿ ÿÿ¡ÿªÿ­ÿ¦ÿ§ÿ«ÿ ÿÿ¢ÿ¢ÿ¶ÿ¥ÿ±ÿ¥ÿÿ¦ÿÿ¢ÿªÿÿ£ÿ©ÿ§ÿÿÿ¬ÿ´ÿ§ÿÿ¦ÿ±ÿ ÿÿÿ¢ÿ¡ÿ¸ÿÿÿÿ¦ÿ ÿÿÿÿÿ¦ÿÿÿÿ ÿÿÿÿÿÿÿÿ¢ÿ¤ÿÿÿÿÿ£ÿ©ÿ¬ÿ­ÿ£ÿ¨ÿÿ¡ÿ©ÿ¡ÿ¡ÿ ÿÿ£ÿ¨ÿ¬ÿ°ÿ¥ÿ«ÿ£ÿ¬ÿ´ÿ³ÿ¦ÿ­ÿ°ÿÿ¶ÿµÿÁÿÀÿ´ÿ²ÿªÿ¬ÿ´ÿ¹ÿ¨ÿ ÿ¡ÿÿ ÿ ÿ¥ÿ¢ÿ£ÿ³ÿ­ÿµÿÁÿ¹ÿºÿ³ÿ¨ÿ¯ÿ§ÿµÿ¯ÿ®ÿ¶ÿ·ÿ³ÿ§ÿ­ÿ¼ÿ³ÿ¤ÿ¦ÿ«ÿ¯ÿ´ÿ´ÿ®ÿ¦ÿªÿ­ÿ±ÿºÿ¦ÿÿ¯ÿÉÿ£ÿ­ÿ¢ÿ¬ÿ®ÿ¥ÿ°ÿ§ÿ®ÿÃÿ±ÿ¨ÿªÿ«ÿ¬ÿ¬ÿ¶ÿ«ÿ¦ÿ¯ÿ¬ÿ©ÿ¬ÿ¶ÿ¨ÿ¬ÿ´ÿ½ÿ¥ÿ©ÿ»ÿ³ÿ«ÿªÿµÿ³ÿ­ÿ¬ÿ´ÿ­ÿ­ÿ±ÿ©ÿ¥ÿ¬ÿ®ÿ®ÿ¶ÿ­ÿÿ¦ÿ ÿÿÿ²ÿ©ÿ·ÿ¡ÿ¨ÿ¡ÿ¡ÿ·ÿÿ«ÿ³ÿ°ÿ«ÿ±ÿ§ÿ£ÿ§ÿ¥ÿ¤ÿ­ÿ°ÿ±ÿ°ÿ¨ÿ±ÿ·ÿ¹ÿ¬ÿ©ÿ­ÿ¶ÿ£ÿ²ÿ¯ÿÆÿµÿ¦ÿ¥ÿ³ÿ·ÿ¬ÿ®ÿ¶ÿ¯ÿ¬ÿ°ÿ²ÿ®ÿ§ÿ«ÿ­ÿ¤ÿ§ÿªÿ¦ÿ¦ÿ¨ÿ¤ÿÿ¨ÿ±ÿ¹ÿ«ÿ­ÿ½ÿÅÿÁÿ¹ÿ­ÿ·ÿÿ³ÿ¥ÿºÿ¦ÿÿ¨ÿ°ÿ¶ÿ·ÿ¼ÿ¶ÿ¯ÿ±ÿ¶ÿ¶ÿ·ÿ®ÿ­ÿ¬ÿ©ÿ³ÿ©ÿ©ÿ´ÿ°ÿ¬ÿ¶ÿ´ÿ©ÿ§ÿ§ÿ¶ÿ®ÿ¯ÿ¼ÿ¡ÿ·ÿµÿ©ÿ£ÿ­ÿ¸ÿ¬ÿ¼ÿÀÿ§ÿ©ÿ­ÿ´ÿ¥ÿÿ£ÿÿÿÿ§ÿ¬ÿ®ÿ²ÿÿ¥ÿ¦ÿÿÿÿÿÿ­ÿ¾ÿ¢ÿ¥ÿµÿ§ÿ¡ÿ¥ÿ²ÿÿÿ£ÿ®ÿÿ¨ÿ ÿÿªÿÿÿÿÿ¬ÿ«ÿ¨ÿ©ÿ¢ÿ ÿ£ÿªÿ´ÿ´ÿ¦ÿÿ§ÿÿÿ¦ÿ§ÿ¬ÿ¨ÿ¤ÿÿ©ÿ½ÿ©ÿ©ÿ©ÿªÿ¯ÿ¡ÿÿ¢ÿÿ°ÿ§ÿ¬ÿ£ÿ§ÿ«ÿÿÿÿÿ¤ÿµÿ®ÿ­ÿ³ÿ ÿÿ¦ÿ®ÿªÿ²ÿ¶ÿ£ÿ¯ÿ³ÿ¿ÿ«ÿÿ¡ÿ·ÿ§ÿªÿºÿ°ÿªÿÿ§ÿ¿ÿ¬ÿ¬ÿÿ°ÿ·ÿ­ÿ°ÿ­ÿ«ÿ¨ÿ¨ÿ­ÿ¤ÿ²ÿ·ÿ¡ÿ£ÿ©ÿ¬ÿ¸ÿ´ÿ¥ÿ§ÿ°ÿªÿ¨ÿ©ÿ¬ÿ¨ÿ¤ÿ¡ÿÿ®ÿ®ÿ¨ÿ¡ÿÿÿ©ÿ©ÿÿÿzÿÿÿÿÿÿÿÿÿÿÿÿ©ÿ ÿÿÿÿÿÿÿÿÿÿÿÿÿÿÿ{ÿwÿyÿÿ¤ÿ£ÿÿÿ¡ÿÿÿÿ¨ÿÿÿÿÿÿÿÿ¦ÿÿÿÿ¢ÿªÿ­ÿ¶ÿ¥ÿÿ¥ÿÿÿ¥ÿÿ­ÿ·ÿ°ÿ¦ÿÿ«ÿµÿ¦ÿ§ÿ°ÿªÿ°ÿ¶ÿ¾ÿÇÿ®ÿÿ°ÿ¿ÿ»ÿ¶ÿ¶ÿ²ÿ«ÿ©ÿ¾ÿ±ÿ¢ÿ½ÿÅÿ®ÿ©ÿªÿ¯ÿ¯ÿ¹ÿ®ÿ«ÿ°ÿµÿÿ³ÿ±ÿ©ÿ¢ÿ¬ÿÿ³ÿ¸ÿ´ÿ³ÿ°ÿ´ÿ·ÿ°ÿ®ÿ³ÿ³ÿ¹ÿºÿ­ÿ¬ÿ©ÿ¡ÿ¥ÿ¡ÿ¢ÿÁÿ²ÿ·ÿ²ÿ²ÿ©ÿ«ÿ´ÿ¯ÿ²ÿ¸ÿ°ÿªÿ·ÿ¢ÿ§ÿ¤ÿ¸ÿ®ÿ¡ÿ´ÿ¦ÿ®ÿªÿ¥ÿ°ÿ¶ÿ·ÿ¯ÿ¤ÿ¯ÿ¨ÿ£ÿ°ÿºÿºÿ°ÿ°ÿ±ÿ´ÿ¯ÿ­ÿ´ÿ·ÿ´ÿ°ÿ³ÿµÿ²ÿ±ÿ£ÿ£ÿ¬ÿ®ÿ¶ÿ¼ÿ¨ÿ½ÿ§ÿ¬ÿ»ÿ·ÿ¦ÿ·ÿªÿ¦ÿ³ÿ¸ÿ¸ÿ¨ÿ¤ÿ°ÿ¶ÿ®ÿµÿ¯ÿ³ÿÄÿºÿºÿºÿ¨ÿ´ÿªÿ¯ÿ°ÿ·ÿ¿ÿºÿ³ÿ­ÿ¶ÿ»ÿ³ÿ´ÿ¹ÿºÿ±ÿªÿ±ÿµÿ¹ÿ³ÿ¬ÿ½ÿ¼ÿµÿ¶ÿ¡ÿµÿ´ÿÀÿ¸ÿ¹ÿ²ÿ¸ÿ¶ÿ³ÿ»ÿÿ°ÿ£ÿ±ÿ®ÿ°ÿ°ÿ¢ÿ£ÿ´ÿ£ÿ¿ÿÃÿ´ÿ´ÿ±ÿ¬ÿ§ÿ§ÿ°ÿ³ÿ­ÿ­ÿ²ÿ¶ÿ´ÿ¸ÿ¼ÿ­ÿ­ÿ·ÿ·ÿ´ÿ­ÿ°ÿ©ÿ­ÿºÿÁÿ»ÿ«ÿ¦ÿ­ÿ¤ÿ­ÿ®ÿ»ÿ¸ÿ¾ÿ»ÿ£ÿ«ÿ®ÿ¤ÿ£ÿ´ÿ§ÿ±ÿ­ÿÿµÿÿ¯ÿ©ÿ»ÿ²ÿ¹ÿ£ÿ©ÿ¯ÿ«ÿ¬ÿ¬ÿ¢ÿªÿ«ÿ­ÿ°ÿ²ÿ¦ÿ§ÿ±ÿ±ÿ²ÿ³ÿ´ÿ´ÿ´ÿºÿ²ÿ¨ÿ¬ÿ¢ÿ ÿµÿ²ÿ«ÿ±ÿ©ÿ¯ÿ¨ÿµÿ³ÿ¦ÿ¸ÿ¦ÿ³ÿ¸ÿ©ÿÒÿ®ÿ£ÿ®ÿ¦ÿ¼ÿÁÿ¶ÿ­ÿ¯ÿ¬ÿ®ÿ¶ÿ±ÿ¨ÿ¤ÿ°ÿ±ÿÿ¨ÿ¸ÿ·ÿ±ÿ©ÿ­ÿ²ÿ­ÿ¨ÿ¨ÿ±ÿ±ÿ¯ÿ´ÿ¸ÿ·ÿ³ÿ¬ÿ·ÿµÿ®ÿºÿµÿ¹ÿ³ÿÿ¨ÿ´ÿ¬ÿ´ÿ«ÿ²ÿ»ÿ¯ÿ½ÿ¯ÿ¾ÿ±ÿÿ¡ÿµÿ°ÿ¬ÿ©ÿ°ÿ³ÿÀÿ¼ÿ¶ÿ°ÿ¦ÿ­ÿ´ÿ­ÿ¨ÿ ÿ«ÿÁÿ¸ÿ¬ÿ³ÿ½ÿ»ÿ®ÿ­ÿ±ÿ´ÿ²ÿ«ÿ»ÿ§ÿ¯ÿ¿ÿ¹ÿ´ÿ¬ÿ°ÿ£ÿ×ÿ°ÿ¿ÿ»ÿ·ÿ³ÿ¡ÿ¦ÿ²ÿ©ÿ±ÿ¶ÿÀÿ¶ÿ²ÿ¹ÿÃÿ¸ÿºÿ§ÿ®ÿÁÿÄÿºÿ¶ÿ­ÿ¯ÿ°ÿ¯ÿÂÿ¾ÿ»ÿ¿ÿ°ÿ±ÿ³ÿ°ÿ¶ÿ³ÿ®ÿ¬ÿ´ÿ½ÿ¸ÿµÿ°ÿ¼ÿ¦ÿ«ÿ®ÿ²ÿ§ÿ­ÿ¢ÿ©ÿµÿ¸ÿ¸ÿ®ÿ®ÿ¾ÿ´ÿ­ÿ¼ÿ¶ÿ´ÿ®ÿ¯ÿ²ÿ¼ÿ¹ÿ±ÿ°ÿ­ÿ°ÿ²ÿ¸ÿ½ÿ°ÿ²ÿ²ÿ¨ÿ¹ÿ¶ÿ¶ÿ¤ÿ ÿ²ÿ¤ÿ­ÿ¡ÿ©ÿÿÿ±ÿªÿ¶ÿ°ÿ¤ÿ¬ÿÿÿÿªÿÿÿÿÿÿÿÿÿÿÿ«ÿÿÿÿÿÿÿÿÿ²ÿÿÿÿÿÿÿÿ ÿÿÿ¢ÿÿÿ}ÿÿÿÿÿÿÿÿÿ¡ÿÿÿÿªÿ©ÿÿÿÿÿ ÿ¨ÿ¢ÿ£ÿ¥ÿ£ÿ¡ÿ«ÿ§ÿ¤ÿ¬ÿ£ÿ ÿ¢ÿ­ÿ§ÿ«ÿ¦ÿ®ÿÿ²ÿ¦ÿ¯ÿÃÿ­ÿ©ÿ´ÿ«ÿ¹ÿ¤ÿ¶ÿ¼ÿ³ÿ¨ÿ®ÿ¥ÿ®ÿµÿ¼ÿ±ÿ°ÿ½ÿ´ÿ¬ÿ¤ÿ¬ÿ¨ÿ¯ÿ½ÿ²ÿµÿ´ÿ¿ÿ£ÿ´ÿ´ÿ¡ÿ¬ÿ°ÿ£ÿ£ÿ±ÿÇÿ²ÿ²ÿ³ÿ«ÿ®ÿ¨ÿ¢ÿ¤ÿ°ÿ§ÿ«ÿ°ÿ»ÿ¸ÿ¨ÿ¥ÿ®ÿ·ÿ±ÿ³ÿµÿ¹ÿ´ÿ­ÿ·ÿ·ÿ¾ÿ³ÿ¼ÿ ÿ±ÿºÿ­ÿ¸ÿ«ÿ³ÿ¯ÿÿ©ÿ½ÿ¨ÿ¸ÿ½ÿÀÿ´ÿ¯ÿµÿ·ÿ²ÿ¬ÿ§ÿ¨ÿ±ÿ³ÿ©ÿ¥ÿ°ÿ³ÿ¾ÿ¯ÿ®ÿ¼ÿ±ÿ¨ÿ©ÿ¹ÿºÿ·ÿ¹ÿ©ÿ´ÿ®ÿ­ÿµÿ®ÿ«ÿ£ÿ£ÿ°ÿ¶ÿ·ÿ³ÿ°ÿ´ÿ¬ÿÿ¦ÿ§ÿ¬ÿ»ÿ¾ÿ·ÿ©ÿ²ÿ²ÿ°ÿ¹ÿ»ÿ¯ÿºÿ¢ÿÿÿÿ¼ÿ°ÿ¨ÿ²ÿ¶ÿ°ÿ«ÿ¨ÿ¬ÿ±ÿ§ÿÿ¬ÿ«ÿÿ²ÿµÿ¯ÿ²ÿ¥ÿ¯ÿ­ÿ©ÿ«ÿ±ÿ·ÿ¯ÿ²ÿ®ÿ®ÿ°ÿ³ÿªÿ«ÿ«ÿ¤ÿ¥ÿ³ÿ¼ÿ¶ÿ²ÿ³ÿ¬ÿ°ÿ·ÿ«ÿ¾ÿ¶ÿ¿ÿ«ÿÿÿÈÿ ÿÁÿµÿ¨ÿ°ÿ¿ÿ®ÿ´ÿ¶ÿ¶ÿ¦ÿ¢ÿ¢ÿ®ÿ¹ÿ±ÿ«ÿ¬ÿ¤ÿ ÿªÿ§ÿ¬ÿ­ÿºÿ¯ÿ¸ÿÄÿ©ÿ¹ÿ¤ÿ«ÿ¥ÿÿ«ÿ®ÿ½ÿ·ÿ¬ÿ­ÿ¬ÿ±ÿ±ÿ±ÿ´ÿ°ÿ±ÿÿÿÿ«ÿ¶ÿ¸ÿ­ÿ±ÿ§ÿ½ÿ­ÿ©ÿÀÿ¹ÿ¸ÿ®ÿ©ÿ©ÿ«ÿ¯ÿ¼ÿ»ÿ¯ÿ³ÿµÿ®ÿ²ÿ²ÿ´ÿ°ÿ¤ÿ½ÿ¡ÿ½ÿ¶ÿ¹ÿÿ¯ÿ¶ÿ¶ÿ¹ÿ¸ÿ¡ÿ¤ÿ¨ÿ«ÿ²ÿ°ÿ°ÿ³ÿ­ÿ¦ÿ¥ÿ«ÿ­ÿ¬ÿ¨ÿ±ÿ®ÿ¦ÿ¯ÿÿ­ÿÿ­ÿ¶ÿ§ÿ¦ÿ¦ÿ¯ÿ°ÿ­ÿ¯ÿ±ÿ¸ÿµÿ¹ÿ¥ÿÿÄÿªÿ±ÿ¬ÿ§ÿ¶ÿ¾ÿµÿ¤ÿ¶ÿ²ÿ¸ÿ°ÿªÿ±ÿ±ÿ·ÿ·ÿ¦ÿ²ÿ¼ÿ³ÿ£ÿ¨ÿ·ÿ¤ÿÿ©ÿ¯ÿ³ÿµÿ¬ÿ¶ÿ°ÿªÿ§ÿ¯ÿ«ÿ«ÿ³ÿ¬ÿ¢ÿÿ®ÿÿÿÿ£ÿÿÿ¡ÿÿ±ÿ¡ÿÿÿÿ«ÿªÿ¡ÿ¥ÿ©ÿ©ÿÿÿ§ÿÿÿÿÿ¥ÿ®ÿ¥ÿÿÿÿÿÿ¤ÿ¤ÿ²ÿµÿÿÿ¤ÿÿÿÿÿÿ´ÿÿ«ÿÿªÿ¬ÿµÿ¢ÿÿÿÿÿªÿ¥ÿ±ÿ¯ÿ¡ÿÿÿ¤ÿ¨ÿÿÿ¥ÿÿ¤ÿ»ÿ¡ÿÿÿ£ÿªÿ®ÿ¨ÿ¦ÿÿÿ§ÿ£ÿªÿÿÿ¡ÿ ÿ¡ÿ§ÿ¨ÿ¨ÿ¨ÿ¯ÿ£ÿÿ¡ÿÿ¤ÿ£ÿ®ÿ³ÿªÿ±ÿ¥ÿªÿ«ÿ¨ÿ±ÿ¦ÿ¬ÿ²ÿ£ÿ ÿ°ÿ¬ÿÿ£ÿ«ÿ¢ÿ¼ÿ¬ÿÿÿ«ÿ£ÿ¦ÿ®ÿ°ÿ±ÿ°ÿ¦ÿ§ÿ²ÿ©ÿ±ÿ°ÿ©ÿ¹ÿ ÿ²ÿ©ÿºÿÄÿµÿªÿ£ÿ«ÿ­ÿ©ÿµÿ¼ÿ¯ÿ¦ÿ¸ÿ¥ÿ«ÿ¶ÿ­ÿ«ÿªÿªÿ¨ÿ¶ÿµÿ¨ÿ§ÿ®ÿ±ÿªÿ§ÿÿ¡ÿ·ÿ¾ÿ¥ÿ²ÿ´ÿ´ÿµÿ³ÿ²ÿ¶ÿ¸ÿ±ÿªÿ´ÿ²ÿºÿ¶ÿÀÿ¿ÿ´ÿ²ÿ²ÿ­ÿ´ÿ¿ÿÅÿ´ÿ¥ÿ¿ÿºÿªÿ¤ÿ§ÿ§ÿ©ÿ©ÿ¦ÿ°ÿµÿ·ÿ¿ÿºÿµÿ»ÿ±ÿªÿÿ§ÿ¯ÿ¼ÿ´ÿ£ÿ¦ÿ¢ÿ°ÿ»ÿÁÿ¼ÿ²ÿ³ÿ­ÿ³ÿ³ÿ¯ÿËÿ¼ÿ¹ÿ®ÿ²ÿ¸ÿ°ÿ«ÿªÿ¬ÿ¯ÿ©ÿªÿ®ÿ·ÿÁÿ´ÿ¦ÿ§ÿ¨ÿ¡ÿ­ÿ¶ÿ®ÿ°ÿºÿ°ÿ¦ÿÿ±ÿ·ÿºÿªÿºÿ­ÿ«ÿ¨ÿ­ÿ³ÿ°ÿ¯ÿ®ÿ¯ÿÿ´ÿ±ÿ¾ÿ¼ÿ¶ÿ¬ÿ«ÿ¥ÿ©ÿ¯ÿ£ÿ²ÿ³ÿ«ÿ·ÿ³ÿ°ÿÂÿµÿ¯ÿ®ÿ°ÿ­ÿ«ÿ¸ÿºÿ·ÿ²ÿ¯ÿ©ÿ·ÿÀÿ¯ÿµÿÃÿÅÿ´ÿ³ÿÃÿ­ÿ»ÿ¬ÿ¬ÿºÿ«ÿ­ÿ¨ÿ­ÿ¶ÿ´ÿ­ÿ±ÿ»ÿÁÿÈÿ«ÿ¶ÿ¦ÿ¸ÿ·ÿ°ÿ­ÿ«ÿ´ÿ½ÿ°ÿ©ÿ«ÿ¯ÿ¡ÿ¬ÿ°ÿµÿ©ÿ§ÿ®ÿ®ÿ«ÿ£ÿ·ÿ´ÿ¥ÿ¶ÿªÿ¯ÿµÿ¸ÿ¼ÿ¸ÿ»ÿÆÿµÿ¸ÿ¹ÿÆÿºÿµÿ·ÿ¶ÿºÿºÿ»ÿ»ÿ°ÿ°ÿ­ÿ²ÿ¸ÿ²ÿ®ÿ´ÿµÿµÿ·ÿ°ÿ©ÿ³ÿ®ÿ·ÿÿµÿ©ÿ®ÿ´ÿ¸ÿµÿ¬ÿ©ÿ¨ÿ¯ÿ®ÿ¦ÿ§ÿ¥ÿ¦ÿ±ÿ·ÿ²ÿ®ÿ®ÿ¢ÿ¯ÿ¨ÿ·ÿ­ÿ¦ÿ¦ÿµÿ²ÿ§ÿ©ÿ­ÿ²ÿ´ÿ²ÿÿ³ÿ®ÿ®ÿªÿ©ÿ²ÿ¶ÿ¼ÿ°ÿµÿ´ÿªÿ¡ÿ¥ÿµÿ¼ÿ¯ÿÿ§ÿ¶ÿªÿ¢ÿ¥ÿ¨ÿ®ÿ¼ÿ¹ÿ´ÿ¼ÿ¹ÿ·ÿÇÿÿ£ÿ°ÿ¸ÿ®ÿÿ­ÿºÿ¦ÿµÿ³ÿ­ÿ²ÿ¸ÿ©ÿªÿ´ÿ²ÿ«ÿ³ÿ¾ÿ²ÿ¤ÿ°ÿÿ®ÿ¸ÿ«ÿ¢ÿ¤ÿ¥ÿ³ÿ¸ÿ£ÿ¹ÿ©ÿ«ÿ¤ÿ­ÿÂÿ¸ÿªÿ²ÿ¬ÿ¥ÿ©ÿ¡ÿ¹ÿ¸ÿ§ÿªÿ²ÿµÿ«ÿ¥ÿ¶ÿ²ÿ·ÿ°ÿ¤ÿªÿ´ÿÄÿªÿ¹ÿ²ÿ¬ÿºÿÀÿ¹ÿ²ÿ«ÿ¨ÿ¦ÿ¤ÿ©ÿÿÿÿÿ^ÿaÿÿÿÿÿÿ®ÿ¯ÿ§ÿ§ÿ¦ÿ¨ÿ¸ÿµÿ°ÿ°ÿ«ÿ¨ÿ©ÿ©ÿ±ÿµÿ®ÿ»ÿ±ÿ²ÿ±ÿ®ÿªÿ¯ÿ¿ÿ°ÿ¸ÿ¦ÿ¥ÿ¬ÿ«ÿ±ÿ½ÿ½ÿ²ÿ®ÿÿ¢ÿ³ÿ°ÿ¯ÿ·ÿ¸ÿ­ÿ®ÿ±ÿ°ÿ½ÿÃÿ½ÿµÿ±ÿ³ÿ±ÿÀÿ¼ÿµÿ³ÿ¬ÿªÿ²ÿ±ÿ¦ÿÿ·ÿ¯ÿ«ÿ­ÿªÿ«ÿ¯ÿ¥ÿ¨ÿ«ÿ¨ÿ¦ÿ£ÿ£ÿÀÿ¾ÿ²ÿ·ÿ¯ÿ¢ÿÿ¤ÿ¯ÿ¶ÿµÿªÿ­ÿ­ÿ­ÿ©ÿ©ÿ´ÿ¼ÿ®ÿ©ÿ·ÿ¹ÿ¹ÿ°ÿ£ÿ¤ÿµÿ¬ÿ´ÿ³ÿ¥ÿ¤ÿ³ÿ¼ÿºÿ¹ÿ¶ÿ¤ÿ£ÿÿ´ÿ¬ÿªÿ¸ÿ½ÿ²ÿ­ÿ°ÿ®ÿ¤ÿ¯ÿ¤ÿ ÿ¥ÿ¯ÿºÿ©ÿÿ©ÿ®ÿ¿ÿ¼ÿ³ÿµÿ¸ÿ±ÿ¯ÿÿ¬ÿ¦ÿ»ÿÄÿ³ÿ©ÿµÿ°ÿ£ÿ¨ÿ¸ÿ¾ÿ¹ÿ«ÿÿ ÿ±ÿ´ÿÿ ÿ¸ÿ¯ÿ¯ÿ¡ÿ¢ÿ¦ÿ¥ÿ¬ÿ¶ÿºÿ£ÿ¦ÿ¡ÿ¥ÿ®ÿ±ÿ­ÿ°ÿ»ÿ«ÿ¨ÿ¹ÿÿ¯ÿ©ÿÿ§ÿ´ÿ¶ÿ¯ÿ¡ÿ¸ÿ©ÿ¡ÿ¤ÿ¦ÿ¨ÿ­ÿ®ÿÿªÿ ÿ¡ÿ²ÿ¶ÿ»ÿ¨ÿ£ÿ®ÿ¦ÿ£ÿ¤ÿÿ®ÿ¤ÿÿ£ÿ¦ÿ ÿ¨ÿ¼ÿÃÿ ÿ§ÿ«ÿ²ÿ§ÿ©ÿ¡ÿÿ­ÿ³ÿ²ÿ±ÿµÿ³ÿ«ÿ§ÿªÿ­ÿ®ÿ®ÿ©ÿÿ¦ÿ«ÿ«ÿ¸ÿ¯ÿ¥ÿ£ÿ§ÿ«ÿ§ÿ£ÿ¯ÿºÿ´ÿ§ÿ¥ÿ²ÿªÿ­ÿµÿµÿ´ÿ±ÿ³ÿ²ÿ¤ÿ»ÿ¼ÿ«ÿ¬ÿ·ÿ¸ÿ´ÿ²ÿ¬ÿ³ÿ³ÿµÿ´ÿ¯ÿ·ÿ·ÿ¦ÿÿ¤ÿ£ÿÿ¬ÿÿºÿ¬ÿ´ÿºÿ±ÿ¯ÿ±ÿ®ÿªÿ®ÿµÿ¯ÿ¯ÿ¬ÿ§ÿ¥ÿ¯ÿ­ÿ­ÿ´ÿ®ÿ¯ÿ®ÿ¯ÿªÿ£ÿ²ÿ¿ÿ¨ÿ§ÿ¦ÿ¡ÿ¬ÿ¶ÿ°ÿÿ¦ÿ¬ÿ°ÿ¬ÿ¹ÿÃÿµÿ§ÿ­ÿ³ÿ¬ÿ±ÿ¾ÿ£ÿ¤ÿªÿ«ÿÂÿ®ÿÿ«ÿ±ÿ¬ÿ¯ÿ±ÿ»ÿµÿ¸ÿ³ÿ½ÿ·ÿªÿ¥ÿ©ÿ©ÿ¥ÿ°ÿ²ÿ£ÿ ÿ¬ÿ§ÿ¶ÿ³ÿ³ÿ±ÿ­ÿ«ÿ«ÿ©ÿ«ÿºÿµÿ²ÿÆÿÀÿ°ÿ°ÿ²ÿ½ÿ¹ÿ¤ÿ¢ÿ¯ÿ°ÿ»ÿ­ÿ¨ÿ¹ÿ³ÿ³ÿ®ÿ°ÿºÿ¯ÿ¯ÿ·ÿ¬ÿ¨ÿªÿ´ÿ ÿ ÿ§ÿ·ÿ«ÿ­ÿ¤ÿ¥ÿ«ÿ¨ÿ§ÿ¦ÿÿ²ÿ´ÿ¯ÿ½ÿ¯ÿ±ÿ°ÿ¬ÿ ÿ¦ÿ±ÿ´ÿ²ÿ¤ÿ»ÿ¯ÿ½ÿÿ¯ÿµÿ­ÿ¬ÿ©ÿ§ÿ°ÿ­ÿ ÿ£ÿ®ÿÂÿ»ÿ§ÿ©ÿ±ÿÿ¯ÿºÿ¯ÿ«ÿ´ÿ´ÿ³ÿ¼ÿ³ÿ­ÿºÿ°ÿ®ÿ¬ÿ³ÿ²ÿ¯ÿ¸ÿ¶ÿ¯ÿ¦ÿ§ÿ³ÿ¶ÿ¸ÿ¬ÿ¢ÿÿ·ÿ¤ÿ£ÿ³ÿ¼ÿ¿ÿ¯ÿ§ÿ¬ÿ¼ÿÃÿ¹ÿ·ÿ¬ÿ®ÿ´ÿ±ÿµÿ¥ÿ£ÿ²ÿ²ÿ£ÿÿ§ÿ­ÿ²ÿ·ÿ¥ÿÿ¦ÿÄÿ»ÿ³ÿ¥ÿ¤ÿµÿ³ÿ«ÿ¯ÿ¸ÿ·ÿ²ÿ¬ÿ¤ÿ¬ÿ©ÿ«ÿ²ÿªÿ¤ÿ¥ÿ²ÿ±ÿ©ÿ¹ÿºÿ®ÿ­ÿ»ÿ½ÿ­ÿªÿ©ÿÊÿÇÿÄÿÿ±ÿªÿ»ÿ°ÿ¥ÿ­ÿªÿ£ÿ¨ÿ®ÿ¯ÿ¶ÿ±ÿ¯ÿ³ÿºÿ²ÿªÿÿ·ÿ±ÿ¤ÿªÿ±ÿ´ÿ¯ÿ©ÿ«ÿ¬ÿ¬ÿ±ÿ·ÿ¹ÿËÿµÿ¤ÿ¼ÿ±ÿ»ÿ«ÿ±ÿ¶ÿµÿ³ÿ§ÿ¨ÿ­ÿ§ÿ±ÿµÿ´ÿµÿ«ÿ¶ÿ«ÿ¨ÿ¨ÿÿ²ÿ²ÿ´ÿ´ÿ´ÿ¯ÿ¯ÿ³ÿ´ÿ¹ÿ©ÿ©ÿ¯ÿ£ÿ¡ÿ¯ÿÿ·ÿ¤ÿ¨ÿ¸ÿ¶ÿ²ÿ¶ÿ¹ÿ³ÿ¯ÿ±ÿ®ÿ©ÿ£ÿ»ÿ¿ÿ©ÿ·ÿ¼ÿºÿ®ÿ«ÿ´ÿ¦ÿ»ÿ¯ÿªÿµÿºÿ¸ÿµÿ²ÿ³ÿ¬ÿ¤ÿ¯ÿ¯ÿ«ÿ±ÿÀÿ­ÿ¤ÿ¥ÿ£ÿ¤ÿÿ¢ÿ¤ÿ¡ÿ¢ÿ¯ÿ¯ÿ ÿÿÿÿ§ÿµÿ²ÿ­ÿ¯ÿ¯ÿ¨ÿ§ÿªÿ¤ÿ¡ÿÿÿ¥ÿ¨ÿ§ÿ©ÿ¦ÿÿ ÿÿ«ÿ¢ÿ¡ÿÿªÿÿÿ¡ÿÿ¦ÿ¥ÿÿÿÿÿ¤ÿ©ÿ¦ÿ¯ÿ«ÿÿÿÿ¸ÿ¹ÿ ÿ¨ÿªÿ¢ÿªÿÿÿ£ÿ¡ÿ¡ÿ¤ÿÿÿ§ÿ¯ÿ©ÿ¥ÿ¢ÿ©ÿ±ÿ¢ÿ©ÿ¢ÿ¥ÿÿ¹ÿ ÿ©ÿÿ¤ÿ¦ÿÿÿ¥ÿ¢ÿ¤ÿ¤ÿ¨ÿ§ÿÿ«ÿµÿÿÿÿ¦ÿÿ£ÿ²ÿ¨ÿ¢ÿ©ÿ¹ÿ ÿÿ§ÿ£ÿ£ÿ¨ÿ¡ÿ¨ÿ§ÿÿÿÿÿÿ¨ÿ¶ÿ¸ÿªÿ©ÿÿ¡ÿ¯ÿ²ÿ¦ÿ§ÿ§ÿ¹ÿ®ÿ»ÿ²ÿºÿ¤ÿ§ÿÿ§ÿªÿ£ÿ¦ÿ¨ÿ¯ÿ´ÿ­ÿ¥ÿÿ¨ÿ¦ÿªÿ¶ÿµÿºÿ³ÿªÿ¼ÿ¥ÿ¨ÿ©ÿ¶ÿ¨ÿ¨ÿ²ÿ»ÿ®ÿ¨ÿ¦ÿ°ÿ·ÿ±ÿ®ÿ«ÿ§ÿ²ÿ³ÿ§ÿ¼ÿ¾ÿ¯ÿÿ«ÿ§ÿ¤ÿ²ÿÂÿ´ÿ¼ÿªÿ¢ÿ¦ÿ³ÿ·ÿ²ÿ¬ÿµÿ±ÿ®ÿªÿÿ§ÿ®ÿ¬ÿ³ÿ®ÿ­ÿ°ÿ£ÿ²ÿ²ÿ­ÿ«ÿ¶ÿ³ÿ¬ÿ®ÿ¹ÿ²ÿ¦ÿªÿ²ÿµÿºÿ¶ÿ¯ÿ²ÿÀÿ±ÿ£ÿ²ÿ¹ÿ¸ÿ´ÿ¯ÿ§ÿ§ÿ¶ÿ½ÿ·ÿ·ÿ©ÿ²ÿ³ÿ£ÿ±ÿºÿ´ÿºÿ§ÿ£ÿ­ÿ¾ÿ­ÿ©ÿ«ÿ¦ÿ®ÿ¬ÿ¤ÿ©ÿ¥ÿ¨ÿ¸ÿ³ÿ°ÿ·ÿ§ÿ ÿ«ÿ©ÿ²ÿ ÿ°ÿ«ÿ´ÿ¬ÿªÿ£ÿ­ÿ¦ÿªÿ¥ÿ£ÿ°ÿ§ÿ¼ÿ£ÿ¤ÿ«ÿ¬ÿ®ÿ°ÿµÿ³ÿ·ÿ»ÿ¦ÿ£ÿ©ÿ§ÿ§ÿ«ÿ³ÿÿªÿ¬ÿ«ÿ¸ÿ¬ÿ»ÿ®ÿºÿ¤ÿ«ÿ¥ÿ¤ÿ²ÿ±ÿ°ÿ½ÿ¸ÿ¯ÿ°ÿ¶ÿ®ÿ¨ÿ´ÿ´ÿ­ÿ±ÿ®ÿ°ÿ®ÿ¥ÿ¨ÿÿ¯ÿ·ÿ·ÿ³ÿ¯ÿ¤ÿ¦ÿ£ÿ¢ÿ²ÿ¬ÿ¦ÿ¯ÿ¢ÿÿªÿ²ÿ®ÿ¶ÿ¬ÿÿ ÿÿ³ÿ¼ÿ©ÿ³ÿ½ÿ¨ÿÿÿ£ÿ­ÿ¯ÿ§ÿ²ÿ£ÿÿ¦ÿ¬ÿÿ£ÿ£ÿ©ÿ¥ÿÿ«ÿ³ÿ¤ÿ¢ÿ­ÿÿÿÿ®ÿ±ÿÿÿ£ÿ ÿÿÿÿÿ£ÿ­ÿ­ÿªÿ ÿÿÿ£ÿ¨ÿ°ÿ¨ÿ£ÿ«ÿ¦ÿÿ¬ÿ°ÿ¥ÿ ÿ©ÿ¤ÿ¤ÿ¶ÿ«ÿ´ÿÿ§ÿ¯ÿ£ÿ¡ÿ³ÿÿ¡ÿ¡ÿÿÿ¤ÿ©ÿ²ÿ¨ÿ¤ÿÿ­ÿ¨ÿ¢ÿÿÿ¨ÿÿÿÿ¢ÿ¨ÿ¦ÿ°ÿ¬ÿ³ÿ«ÿ°ÿ¦ÿ ÿ®ÿÿÿÿ°ÿ´ÿ«ÿÿ·ÿ©ÿ·ÿÿ®ÿ¶ÿ£ÿ ÿ¦ÿ°ÿ¹ÿ¨ÿ¥ÿ§ÿ·ÿ¶ÿ¡ÿ ÿ§ÿ§ÿ±ÿ³ÿªÿ©ÿ«ÿ®ÿ¨ÿ§ÿ§ÿ§ÿ©ÿ³ÿ¨ÿ²ÿ¯ÿ¯ÿ©ÿÿ ÿ¡ÿÿ©ÿÿ¦ÿÿÿÿÿÿÿÿÿÿÿ¥ÿ¤ÿÿÿÿÿÿÿÿÿ ÿÿÿÿ¡ÿ¨ÿÿÿÿ©ÿ¤ÿÿÿÿÿÿ¶ÿÿÿÿ¦ÿÿ¤ÿsÿÿ£ÿÿÿÿÿÿÿÿªÿ¥ÿ«ÿ¡ÿÿÿÿ§ÿ¦ÿ§ÿ¹ÿ³ÿ©ÿÿ£ÿ®ÿ°ÿªÿ¢ÿ¡ÿÿ¨ÿ³ÿ»ÿ¶ÿÿµÿ´ÿ·ÿ±ÿ´ÿ¹ÿÀÿ«ÿ½ÿµÿ§ÿÀÿ¥ÿ¹ÿ³ÿ´ÿ¢ÿµÿ¼ÿ­ÿªÿ®ÿ¶ÿ¶ÿ´ÿ·ÿ¬ÿ«ÿ³ÿ©ÿ³ÿ»ÿÀÿ¬ÿ©ÿ°ÿ¶ÿ²ÿ±ÿ¾ÿ¸ÿ¯ÿ³ÿ²ÿ«ÿÿ¢ÿ±ÿ«ÿ§ÿ¸ÿ°ÿ»ÿ·ÿ¶ÿªÿ©ÿ«ÿ²ÿ¶ÿ·ÿ´ÿ±ÿ±ÿ¨ÿ®ÿ¥ÿ·ÿ°ÿ°ÿ¸ÿ¬ÿ²ÿ¬ÿ§ÿ¸ÿ¯ÿ±ÿ ÿ§ÿµÿ°ÿ§ÿ©ÿ°ÿ´ÿºÿ·ÿ°ÿ´ÿ°ÿ²ÿ³ÿ·ÿ¾ÿ³ÿ®ÿ±ÿ±ÿ´ÿ«ÿ¤ÿ¯ÿ¬ÿ¯ÿÈÿ©ÿ¨ÿªÿ©ÿ¼ÿ²ÿ¢ÿºÿ°ÿµÿÿ¿ÿ²ÿ©ÿ±ÿ­ÿµÿ²ÿ¨ÿ ÿ©ÿÅÿ´ÿµÿ¸ÿ¥ÿ­ÿ¢ÿ§ÿ®ÿ³ÿ®ÿ³ÿ·ÿ¬ÿ²ÿ´ÿ­ÿ²ÿ´ÿ±ÿ±ÿ­ÿ¤ÿ¬ÿÀÿ»ÿ°ÿ¸ÿ´ÿ¹ÿ´ÿ¡ÿ¦ÿ²ÿ¸ÿ¶ÿ®ÿ´ÿ®ÿµÿ¹ÿÆÿ²ÿ¤ÿ®ÿÁÿ³ÿ´ÿ¹ÿÿÿ°ÿ­ÿ²ÿÂÿ²ÿ©ÿ®ÿ±ÿ§ÿ¨ÿ°ÿ°ÿÿ¢ÿµÿ·ÿ²ÿ¶ÿ¶ÿºÿ¹ÿµÿ³ÿ¦ÿ§ÿ¬ÿ²ÿ»ÿ·ÿ¾ÿ´ÿ­ÿ©ÿ¬ÿ±ÿ©ÿ§ÿ¾ÿ®ÿ°ÿ²ÿ¢ÿ­ÿ¡ÿÿ´ÿ§ÿ¯ÿ¶ÿ¯ÿÿÍÿ¬ÿ¡ÿªÿ³ÿ¨ÿ³ÿµÿ¤ÿ¯ÿ­ÿ²ÿ®ÿ¨ÿ¤ÿÿ­ÿ®ÿ£ÿ¥ÿªÿ­ÿ´ÿ³ÿ­ÿ°ÿ®ÿ­ÿµÿ±ÿ®ÿ¯ÿ¤ÿ­ÿ®ÿ­ÿ¦ÿ£ÿ¡ÿ¶ÿ§ÿµÿ«ÿ¬ÿÂÿ§ÿÿ´ÿ¬ÿÀÿ¼ÿ¬ÿ«ÿ¡ÿ¸ÿ¾ÿµÿ¤ÿºÿ´ÿ´ÿ·ÿ¶ÿ²ÿ¥ÿ¤ÿ±ÿ¤ÿ¥ÿ³ÿ¼ÿ´ÿ¤ÿ¢ÿ©ÿ¬ÿªÿ°ÿ·ÿ²ÿ¸ÿÁÿÀÿ´ÿ±ÿªÿ«ÿ³ÿ¸ÿºÿ»ÿ¸ÿ­ÿ¡ÿ¯ÿ©ÿ§ÿ´ÿ©ÿ¬ÿ½ÿºÿ±ÿ¨ÿ´ÿ®ÿ­ÿ¯ÿ¯ÿ©ÿ§ÿªÿ¬ÿ³ÿ²ÿ²ÿ¨ÿºÿ½ÿ½ÿ´ÿ­ÿ§ÿ§ÿ¯ÿ®ÿ¬ÿ®ÿºÿ»ÿ©ÿ®ÿ´ÿ«ÿ©ÿ¬ÿ­ÿ¦ÿ°ÿ½ÿ¥ÿ§ÿÿÿ©ÿ²ÿºÿ¯ÿ¸ÿ·ÿ©ÿÁÿ¢ÿÿ¾ÿ»ÿ±ÿ¬ÿ¸ÿ¥ÿ«ÿ½ÿ·ÿ°ÿ¬ÿ³ÿ¶ÿ§ÿ¡ÿ¬ÿ±ÿ¸ÿ·ÿ°ÿºÿ¸ÿ¯ÿ¶ÿ³ÿ±ÿµÿ©ÿ®ÿ°ÿ°ÿÀÿºÿ½ÿ¶ÿ¥ÿ£ÿ±ÿ½ÿ¬ÿ°ÿ²ÿ¸ÿ®ÿ²ÿ¥ÿ¡ÿ°ÿ´ÿ·ÿ­ÿ¹ÿÁÿ¶ÿ¦ÿÀÿ¶ÿ·ÿ±ÿ°ÿ³ÿ¶ÿ±ÿ²ÿ¬ÿ¦ÿ°ÿ³ÿ¹ÿ·ÿ¬ÿ°ÿ¥ÿ¥ÿ½ÿ¯ÿ«ÿ¤ÿ§ÿ³ÿ¤ÿ§ÿ¬ÿ­ÿÿ{ÿ¶ÿÿ³ÿªÿ©ÿ·ÿ£ÿªÿÿ ÿÿÿ ÿ¥ÿ¡ÿ¨ÿÿÿÿÿÿ¡ÿÿ£ÿ ÿÿÿÿÿÿÿÿÿÿÿÿÿ ÿ¥ÿÿ«ÿ ÿ£ÿÿÿÿÿÿÿÿªÿ¤ÿ¦ÿÿÿÿ£ÿ ÿÿÿÿÿ«ÿªÿ ÿÿÿÿÿ¦ÿ¨ÿ°ÿ±ÿ±ÿ¥ÿÿ¤ÿ¬ÿ©ÿ§ÿ¨ÿ¤ÿ¤ÿ®ÿÅÿµÿÿ°ÿ³ÿÿ°ÿÿ¨ÿ³ÿ¿ÿ®ÿ·ÿ»ÿÀÿ´ÿ¤ÿ¦ÿ­ÿ±ÿ®ÿ¯ÿ²ÿ¬ÿ´ÿ¬ÿ¸ÿ¸ÿ°ÿ¥ÿ«ÿ¨ÿÀÿ¦ÿ±ÿ®ÿªÿ¯ÿ©ÿÿ¶ÿÆÿ²ÿÀÿµÿ±ÿ£ÿÿÿªÿµÿ±ÿ¬ÿ±ÿ­ÿ®ÿ°ÿ±ÿ·ÿ´ÿ­ÿ³ÿ³ÿ¯ÿ·ÿ´ÿµÿ·ÿªÿ±ÿ²ÿ¶ÿµÿ¸ÿ¾ÿµÿ¥ÿ¢ÿÁÿ«ÿªÿ¯ÿ±ÿ°ÿ¨ÿ¤ÿ¡ÿ­ÿ·ÿ­ÿ±ÿÁÿ¯ÿ¢ÿ³ÿ¶ÿ¶ÿ¶ÿ´ÿ²ÿ¤ÿ¢ÿ·ÿ±ÿ©ÿ¡ÿ±ÿ°ÿ¸ÿÁÿ´ÿºÿ¶ÿ³ÿ³ÿ«ÿ©ÿÿ©ÿ·ÿµÿµÿ±ÿªÿ°ÿ´ÿ¯ÿ¯ÿ®ÿ«ÿ´ÿ·ÿÂÿ¹ÿ¦ÿ«ÿ¾ÿ±ÿºÿÿ¢ÿ©ÿªÿ»ÿ®ÿ«ÿÃÿ¶ÿµÿ²ÿ´ÿ´ÿ«ÿ­ÿ°ÿ§ÿ¢ÿ°ÿ³ÿ¥ÿ«ÿµÿ¹ÿ¶ÿ°ÿªÿ±ÿ±ÿ¸ÿ¥ÿ½ÿºÿ¥ÿ­ÿ¤ÿ©ÿ¥ÿ¬ÿ¨ÿ´ÿ¬ÿªÿ²ÿ¸ÿ§ÿ©ÿ½ÿ°ÿ£ÿªÿ¯ÿ´ÿ±ÿµÿ¹ÿÂÿ²ÿ²ÿ¨ÿ·ÿÂÿ«ÿ«ÿ´ÿµÿªÿ¾ÿ­ÿªÿ¥ÿ®ÿ·ÿºÿ²ÿ¦ÿ¥ÿ¢ÿ«ÿ¹ÿªÿ£ÿ£ÿªÿ±ÿµÿ´ÿ«ÿ¸ÿ¥ÿ¿ÿ²ÿªÿ¡ÿÿµÿ´ÿ¦ÿ¬ÿ°ÿ®ÿ±ÿ³ÿ¬ÿ¯ÿ²ÿ¤ÿ§ÿ©ÿ®ÿªÿ®ÿ¢ÿ«ÿÿ¯ÿ±ÿ ÿ¸ÿ°ÿÄÿªÿ©ÿ¶ÿ´ÿªÿ²ÿ¯ÿ¯ÿ´ÿ­ÿ±ÿ´ÿ©ÿ¨ÿ®ÿ®ÿ´ÿ¦ÿ¿ÿ®ÿÿ¢ÿ®ÿ­ÿÿ®ÿ±ÿ±ÿ«ÿ¥ÿ¨ÿ¥ÿªÿ­ÿ¡ÿ¥ÿ¸ÿµÿ¶ÿ²ÿ¨ÿ³ÿ¦ÿ«ÿ«ÿ¡ÿ¬ÿµÿÿ­ÿ³ÿ©ÿ¨ÿ¢ÿ¯ÿ®ÿ¬ÿ©ÿ§ÿµÿ¯ÿ©ÿ±ÿ­ÿ®ÿ¡ÿ©ÿ¯ÿ²ÿ°ÿÌÿºÿ´ÿ«ÿ¨ÿ¤ÿ®ÿ·ÿ³ÿ±ÿ°ÿ«ÿ´ÿÀÿ½ÿ¯ÿ¤ÿ«ÿ·ÿ±ÿ§ÿ±ÿ©ÿ¢ÿ±ÿ²ÿºÿ°ÿ³ÿªÿ±ÿ·ÿ¯ÿ±ÿ°ÿ¢ÿ£ÿ¨ÿÿÿ§ÿ§ÿ«ÿ«ÿ¯ÿ¥ÿÿÿÿ©ÿÿ£ÿ£ÿ«ÿ«ÿ¥ÿ§ÿÿÿ­ÿÿÿÿÿ¨ÿ«ÿÿÿÿÿ¥ÿ¢ÿ¦ÿ¦ÿ ÿ¦ÿ¦ÿ¡ÿ­ÿ¥ÿ¨ÿ¡ÿ¨ÿÿÿÿ§ÿ¡ÿ ÿ¬ÿ°ÿÿÿÿÿ§ÿ ÿÿ°ÿ¯ÿªÿªÿ¢ÿ¡ÿÿÿÿ°ÿªÿ£ÿ£ÿÿÿÿ£ÿ©ÿ¢ÿÿ§ÿÿÿ£ÿ©ÿ±ÿ«ÿ¯ÿ¥ÿ ÿ ÿ¤ÿªÿ¨ÿ¦ÿ©ÿ¤ÿÿ¡ÿÿÿ¤ÿ³ÿ¨ÿ¦ÿ¶ÿ®ÿµÿ­ÿ¨ÿÿÿ ÿ¹ÿ´ÿ¥ÿ¬ÿ©ÿÿ¨ÿ§ÿÿ¸ÿ¤ÿ«ÿ·ÿ¯ÿ­ÿªÿ·ÿ±ÿ¬ÿ§ÿ£ÿ­ÿ­ÿ«ÿ´ÿ¯ÿ¬ÿ¶ÿªÿÉÿ¹ÿ·ÿºÿ°ÿ·ÿ°ÿ°ÿ«ÿ ÿ¦ÿ²ÿ²ÿ¶ÿ«ÿ°ÿ´ÿ¹ÿ¥ÿ®ÿ³ÿ¦ÿ¢ÿ­ÿ®ÿ³ÿ°ÿ¤ÿ±ÿ¹ÿ±ÿ­ÿ¬ÿ¿ÿ³ÿ¶ÿ²ÿµÿ­ÿªÿ³ÿ±ÿªÿ±ÿ¹ÿ·ÿ·ÿ¬ÿ½ÿ¯ÿ¶ÿ¬ÿªÿ¸ÿ³ÿµÿ¼ÿ¹ÿ»ÿ½ÿ´ÿ­ÿ²ÿªÿ¨ÿ­ÿ¾ÿÿ ÿ¢ÿ®ÿ¬ÿ­ÿ»ÿ´ÿ¬ÿµÿ´ÿ®ÿ£ÿ¢ÿÿÊÿ¯ÿ¨ÿ±ÿ­ÿ´ÿ²ÿ­ÿ«ÿ²ÿ¸ÿ²ÿ±ÿ´ÿ¦ÿºÿÆÿµÿ²ÿ¼ÿ±ÿ­ÿ°ÿµÿµÿ®ÿ®ÿ«ÿ§ÿÂÿÐÿ¸ÿ§ÿµÿ¬ÿ®ÿ¶ÿ³ÿ´ÿ¬ÿÿªÿ¯ÿ¢ÿÿÁÿ­ÿ­ÿ²ÿµÿ¶ÿ²ÿ®ÿ«ÿªÿ¯ÿ´ÿµÿªÿ§ÿ¼ÿ·ÿ®ÿ¸ÿ¹ÿ³ÿ²ÿ¬ÿ§ÿ¬ÿ£ÿ®ÿ´ÿ¸ÿ«ÿµÿ²ÿ·ÿ¾ÿ¸ÿ³ÿ®ÿ¯ÿµÿ±ÿ­ÿ§ÿªÿÂÿ¿ÿ®ÿ´ÿ¦ÿ­ÿ²ÿ¶ÿ½ÿ³ÿ³ÿ±ÿ¥ÿ¹ÿ®ÿ®ÿ¶ÿµÿ¶ÿ¸ÿ´ÿ²ÿµÿ°ÿ³ÿ¼ÿ§ÿ°ÿ¬ÿÃÿÀÿ¸ÿ¶ÿ²ÿ±ÿ²ÿ©ÿ ÿ¯ÿÿ³ÿ°ÿ²ÿ²ÿ©ÿ¹ÿ»ÿ¯ÿ«ÿ§ÿ·ÿ®ÿ¤ÿ§ÿ¶ÿ¹ÿ¸ÿ¯ÿ¥ÿ»ÿÎÿºÿ´ÿ±ÿÈÿ´ÿ¸ÿ°ÿ°ÿ°ÿ°ÿ³ÿ¶ÿ¹ÿ¶ÿ«ÿ·ÿ·ÿ¶ÿ²ÿ´ÿ¹ÿ¶ÿªÿ¥ÿ¯ÿ¼ÿ½ÿ»ÿºÿ¶ÿ²ÿ«ÿ¾ÿ»ÿ¼ÿºÿ­ÿ¦ÿ¥ÿ¡ÿªÿ®ÿ­ÿ°ÿ¯ÿ´ÿ°ÿ¯ÿ¹ÿµÿ£ÿ²ÿ°ÿ¯ÿ¯ÿ®ÿ¨ÿ¨ÿ¨ÿ§ÿ«ÿ°ÿ°ÿ±ÿ³ÿ®ÿ´ÿ°ÿµÿ«ÿ©ÿ²ÿ±ÿªÿ¸ÿ¦ÿ¡ÿ½ÿ®ÿ®ÿ²ÿ³ÿ¦ÿÿ®ÿ¶ÿªÿ£ÿÿ°ÿµÿ±ÿ¶ÿ½ÿ·ÿ²ÿ°ÿÿ³ÿ°ÿ´ÿ¶ÿ£ÿ¢ÿ³ÿ¶ÿ«ÿ®ÿ´ÿ²ÿºÿÂÿ°ÿ§ÿ´ÿ²ÿ¢ÿ­ÿÄÿ°ÿ¹ÿÿªÿ¦ÿ­ÿ°ÿ§ÿÿÿ¸ÿ³ÿÿ¶ÿ£ÿ£ÿÿ¤ÿ¶ÿµÿ¨ÿ ÿ¸ÿ¨ÿ½ÿ¹ÿ­ÿ²ÿ½ÿ½ÿ³ÿ©ÿ®ÿ¥ÿ²ÿ°ÿ·ÿªÿ¥ÿ«ÿ³ÿ¾ÿ¤ÿ»ÿ´ÿ¯ÿ¦ÿÿÿ©ÿ¶ÿ¿ÿÂÿ¯ÿ°ÿÿ{ÿTÿÿãþ6ÿÿ¯ÿ£ÿ­ÿ ÿ«ÿ­ÿ²ÿ¯ÿ¥ÿ²ÿ­ÿ½ÿ¯ÿ¹ÿ´ÿµÿ±ÿ¯ÿ¹ÿµÿ¡ÿ½ÿ±ÿ²ÿ¹ÿµÿ¸ÿÆÿÃÿµÿÿ©ÿ®ÿÿÿµÿ¼ÿ¯ÿ°ÿ¸ÿ©ÿ¤ÿ²ÿ­ÿ¦ÿ¯ÿ´ÿ¨ÿ°ÿ¢ÿµÿ«ÿ¤ÿªÿ¦ÿ¤ÿ±ÿ¹ÿ§ÿÂÿ²ÿÁÿ­ÿ¨ÿ¬ÿ¢ÿ£ÿ©ÿ ÿ¦ÿ¨ÿ³ÿ´ÿªÿªÿ¶ÿÿ±ÿ´ÿ§ÿ¡ÿ¥ÿ¦ÿ½ÿ ÿµÿ¬ÿ ÿ¡ÿ¦ÿ¨ÿ¼ÿ³ÿ¦ÿ´ÿ¶ÿ»ÿ»ÿ¼ÿÂÿ·ÿ¯ÿºÿ¶ÿ¹ÿ´ÿ¨ÿ¢ÿ£ÿ¥ÿ©ÿ¼ÿ©ÿÿ ÿ¬ÿ±ÿ©ÿ¦ÿ±ÿ¹ÿµÿ¥ÿ²ÿ´ÿ¬ÿ²ÿ»ÿ±ÿ°ÿ·ÿ¢ÿ¡ÿ©ÿ§ÿªÿ®ÿ«ÿ»ÿ¼ÿ ÿ­ÿ¡ÿ¨ÿ²ÿ­ÿ¥ÿ¤ÿ¢ÿ°ÿÿ§ÿ¬ÿ±ÿ¸ÿ¯ÿ¥ÿªÿ¨ÿÿ©ÿ¢ÿ´ÿ³ÿ¹ÿµÿ£ÿÿÿ©ÿ¦ÿ²ÿ®ÿ¤ÿÿ¤ÿ¬ÿªÿ¶ÿÂÿ°ÿÿ­ÿ¨ÿªÿ­ÿªÿ©ÿ­ÿµÿ±ÿ¦ÿÀÿ¦ÿ¶ÿ±ÿÿÿªÿ¬ÿ¯ÿ¯ÿ¾ÿ§ÿÿ²ÿ³ÿ°ÿ°ÿ ÿ©ÿÿ²ÿªÿ¬ÿ²ÿ·ÿ±ÿ®ÿ´ÿ©ÿ£ÿªÿÿªÿ­ÿ¤ÿÿ¡ÿ¥ÿ¬ÿ½ÿµÿ§ÿ±ÿ¸ÿ¨ÿ¦ÿ®ÿ®ÿ¨ÿªÿ®ÿ¶ÿ®ÿ¯ÿ­ÿÿ£ÿ°ÿ©ÿÿÿ®ÿ´ÿ¶ÿ³ÿ¨ÿ±ÿ·ÿ¯ÿÿÿ«ÿ­ÿªÿ·ÿ¶ÿ®ÿ¬ÿ°ÿ±ÿ¨ÿ¤ÿ©ÿ­ÿ­ÿ­ÿÆÿÊÿªÿ¾ÿµÿ¨ÿªÿªÿ¨ÿ³ÿ»ÿ¦ÿªÿ·ÿ£ÿ¬ÿ°ÿ·ÿ¶ÿ¬ÿ¤ÿ¤ÿÿÿ®ÿÿ¦ÿ»ÿ¾ÿ·ÿµÿºÿ¾ÿ¶ÿ®ÿ¶ÿÀÿµÿªÿµÿ¯ÿ«ÿ¯ÿ¹ÿ¶ÿ±ÿ»ÿ±ÿµÿ¤ÿÌÿºÿªÿ¥ÿ£ÿÿ¡ÿÿÿ¨ÿ°ÿ§ÿÿ­ÿ¬ÿ­ÿ«ÿµÿ³ÿ¥ÿ£ÿ°ÿ¸ÿ²ÿ¤ÿ¥ÿ·ÿÁÿ·ÿ¶ÿ©ÿÿ§ÿ´ÿ·ÿ¶ÿ§ÿ­ÿ´ÿ¨ÿªÿ´ÿÂÿ³ÿªÿ¬ÿ²ÿ°ÿ¤ÿ¶ÿ¨ÿ ÿ¢ÿ¦ÿ§ÿÿ¦ÿ¤ÿÿ«ÿ¸ÿ³ÿ­ÿºÿÀÿ°ÿ¶ÿ¸ÿ³ÿ²ÿ¶ÿ¶ÿ·ÿ®ÿ¦ÿ´ÿ®ÿ§ÿµÿ®ÿ³ÿ­ÿ·ÿÆÿ±ÿ²ÿµÿ¯ÿªÿ¦ÿ»ÿªÿ¥ÿ³ÿ°ÿªÿ´ÿ´ÿ±ÿ§ÿ¦ÿ©ÿ®ÿ³ÿ ÿ¥ÿªÿ¬ÿÁÿ¸ÿ·ÿ´ÿµÿ«ÿ¨ÿ¨ÿªÿ«ÿ¬ÿ¹ÿÂÿ´ÿµÿ¥ÿ¨ÿ¸ÿ¯ÿªÿ±ÿ¬ÿ«ÿ¯ÿ¯ÿ¯ÿÿ©ÿ¹ÿ£ÿÿÅÿÿ ÿ¾ÿÃÿµÿ°ÿ­ÿ²ÿ½ÿ§ÿ¤ÿ¦ÿ­ÿ¹ÿ©ÿ®ÿ±ÿ»ÿ¾ÿ¬ÿ£ÿ©ÿ©ÿ©ÿ¯ÿ ÿ©ÿ¤ÿ ÿ¶ÿ¥ÿ¬ÿ­ÿ¦ÿ¸ÿ³ÿªÿ¯ÿ¶ÿ·ÿ­ÿ­ÿ¢ÿªÿ±ÿ±ÿ¬ÿ«ÿÿ¯ÿ´ÿ¨ÿ²ÿ·ÿ¶ÿ´ÿÿªÿªÿ´ÿ¡ÿ³ÿ¬ÿÿ§ÿªÿ·ÿ¬ÿ¢ÿ©ÿ·ÿ¶ÿ§ÿ¢ÿ¬ÿµÿµÿ«ÿ¹ÿÿ¬ÿ¬ÿ®ÿ¦ÿ¯ÿ¬ÿ¢ÿÿ®ÿÁÿ¼ÿÀÿµÿ¯ÿ£ÿ®ÿ©ÿ¯ÿ«ÿ¯ÿ¦ÿÿ¦ÿ¬ÿ¢ÿ¨ÿªÿÿ¤ÿ­ÿ«ÿ¨ÿ°ÿ¿ÿÿ¶ÿÀÿ¿ÿ­ÿ¨ÿ·ÿ·ÿµÿ¬ÿ¬ÿÀÿ©ÿÿ¥ÿ§ÿÃÿ§ÿ²ÿ¸ÿ¿ÿµÿ¦ÿ©ÿ¸ÿ·ÿ±ÿ­ÿ¨ÿ¦ÿ¨ÿ¶ÿ¤ÿ²ÿ·ÿ«ÿ¨ÿ¦ÿÿÿ¬ÿ³ÿ´ÿ¯ÿ«ÿ¡ÿ¥ÿ©ÿ§ÿ´ÿ°ÿ¤ÿÿ´ÿ­ÿµÿ«ÿ¤ÿ²ÿ¯ÿ±ÿµÿ¯ÿ¶ÿ´ÿ´ÿ³ÿ°ÿµÿ¯ÿªÿ¨ÿ¯ÿ¶ÿªÿ«ÿ½ÿÈÿ¡ÿ¢ÿ¬ÿÆÿ·ÿ©ÿ®ÿ·ÿ¸ÿ³ÿ°ÿ­ÿ«ÿ¤ÿ£ÿ²ÿ±ÿ¯ÿ³ÿ´ÿ®ÿ¡ÿµÿ¬ÿ¢ÿ¢ÿ¬ÿªÿ©ÿ¥ÿ§ÿ²ÿªÿÿÿ³ÿ¥ÿÿ¯ÿ¾ÿ¨ÿ¤ÿ ÿ£ÿ©ÿªÿÿÿÿÿ¢ÿ¤ÿ­ÿ§ÿÿ¦ÿÿ§ÿ®ÿ¥ÿÿ§ÿÿ£ÿ³ÿÿ¡ÿÿ ÿ¨ÿÿÿ ÿÿÿ«ÿ«ÿÿÿ­ÿ¨ÿ«ÿ£ÿÿ¨ÿªÿ¥ÿ¢ÿÿ¬ÿ¤ÿ¯ÿ¡ÿ ÿ­ÿ­ÿ¡ÿÿ¨ÿ¦ÿ¥ÿªÿ¡ÿ¥ÿ§ÿ¦ÿ©ÿ«ÿ ÿ¼ÿÿÿ¢ÿ ÿ¯ÿªÿ¤ÿ¢ÿ¢ÿ©ÿ±ÿ¤ÿÿ ÿ¢ÿÿÿ²ÿ¿ÿ¤ÿ®ÿÿ®ÿ¤ÿ¨ÿÿÿ®ÿ¤ÿ ÿ­ÿ«ÿ®ÿ¤ÿÿÿ§ÿ¥ÿ ÿ¦ÿ°ÿ¨ÿÿ¡ÿ¨ÿ¢ÿ«ÿ¹ÿÿ§ÿ§ÿÆÿ£ÿ¯ÿ³ÿÿÿ»ÿ¼ÿ­ÿ³ÿ²ÿ¬ÿ«ÿ´ÿ½ÿ«ÿ§ÿ¨ÿÿÿ¢ÿµÿ¡ÿ«ÿ±ÿÿµÿ®ÿ«ÿ®ÿ¿ÿ¨ÿ¥ÿ£ÿ¨ÿ¢ÿ«ÿ¥ÿ¢ÿ´ÿ·ÿ¯ÿ¯ÿ«ÿ¡ÿ¯ÿ®ÿ¹ÿ°ÿ¥ÿÿ¶ÿ«ÿºÿ³ÿÂÿÿ¼ÿµÿµÿ©ÿ§ÿ´ÿ¿ÿ®ÿ¤ÿ¦ÿ·ÿ¸ÿ©ÿ´ÿ¸ÿ­ÿ¯ÿ¼ÿ±ÿ¶ÿ¢ÿ®ÿ©ÿ¹ÿ·ÿ¬ÿÿ¥ÿÿ³ÿ²ÿ¨ÿ°ÿ§ÿ¥ÿ³ÿ»ÿ©ÿÿ¡ÿ­ÿ¥ÿ¡ÿ§ÿ§ÿ¦ÿ®ÿ½ÿ§ÿ´ÿ²ÿÿ­ÿ¯ÿ¶ÿ©ÿ·ÿ­ÿ¯ÿ³ÿ°ÿÿ¢ÿµÿ¸ÿ©ÿ¤ÿ«ÿ®ÿºÿ­ÿ¦ÿ¯ÿ¤ÿÿ®ÿ´ÿ®ÿ®ÿÿ ÿ­ÿ§ÿ«ÿªÿ©ÿ¨ÿ®ÿ³ÿºÿ´ÿ°ÿ´ÿÿ£ÿ¡ÿµÿªÿ¨ÿ«ÿ§ÿ°ÿ¬ÿ£ÿ¼ÿ¹ÿ©ÿ¤ÿÿ­ÿªÿ²ÿ¼ÿ±ÿ«ÿ¹ÿ¬ÿ¦ÿ±ÿ¡ÿ¯ÿ¿ÿ­ÿÀÿªÿ«ÿ¬ÿ¡ÿ®ÿ¿ÿ¼ÿ°ÿ´ÿ®ÿ¬ÿ­ÿ´ÿ®ÿªÿ®ÿ·ÿ¶ÿ¯ÿ­ÿ­ÿ°ÿ ÿ¢ÿÿ«ÿ®ÿ²ÿ²ÿ¥ÿ¢ÿ¡ÿ¥ÿ¶ÿÿ¼ÿ±ÿ°ÿ¶ÿ¹ÿ¶ÿ¶ÿ¡ÿ¤ÿ¤ÿÿÿ¬ÿ³ÿ³ÿ¬ÿ¨ÿ¥ÿ¤ÿ¬ÿ¬ÿ¦ÿ®ÿ¬ÿ¦ÿ°ÿªÿ°ÿ§ÿ©ÿ¡ÿÿ¸ÿ¢ÿ¤ÿ¤ÿ¨ÿ¯ÿÿ¤ÿ¥ÿ¤ÿ£ÿ¡ÿ¥ÿ·ÿ«ÿ¡ÿ¨ÿÿ¡ÿ¥ÿÿÿ¥ÿªÿ«ÿ¡ÿÿ¥ÿ¦ÿ¦ÿ¦ÿ¢ÿ¤ÿ¡ÿ±ÿÿ¡ÿ§ÿ°ÿ¶ÿ¨ÿ¤ÿ¤ÿ®ÿ©ÿÿÿºÿ±ÿÿ°ÿ«ÿÿÿªÿ¥ÿÿÿ¡ÿ¢ÿ£ÿ¥ÿ§ÿ®ÿ£ÿ¦ÿ¨ÿÿÿ¬ÿ®ÿªÿ ÿ¢ÿ®ÿ¯ÿ¢ÿ¥ÿ ÿ¨ÿ¯ÿ¨ÿ©ÿ°ÿ¦ÿ¦ÿ¦ÿ¢ÿ®ÿ«ÿ£ÿªÿ¤ÿ©ÿªÿ¤ÿ©ÿÿ¡ÿ¨ÿ±ÿ¼ÿªÿ¨ÿ²ÿµÿ«ÿ¨ÿ¯ÿªÿ¢ÿ©ÿ«ÿ ÿ¢ÿ¨ÿ«ÿ¬ÿ¢ÿÿ¦ÿ­ÿ°ÿ©ÿ¤ÿ­ÿÿ¨ÿÿ£ÿÿ¡ÿ¥ÿÿÿÿÿÿ¡ÿ§ÿÿÿÿ¥ÿ¦ÿÿÿÿÿÿÿÿÿÿ~ÿÿ¤ÿÿÿÿÿÿÿÿ ÿ¢ÿÿ|ÿÿÿÿ£ÿÿÿÿÃÿ°ÿÿÿ¥ÿÿ©ÿÿ¬ÿÿªÿ³ÿÿ¢ÿ¥ÿ­ÿ¶ÿ§ÿ³ÿ·ÿ­ÿÿ£ÿ²ÿ­ÿ ÿÿÿ¥ÿ¬ÿ²ÿ¯ÿ§ÿ¦ÿ¬ÿ±ÿ»ÿ²ÿ«ÿ´ÿ¦ÿ­ÿ´ÿ¥ÿÇÿ½ÿ¯ÿ´ÿªÿµÿ½ÿ ÿºÿ«ÿ½ÿÿ²ÿ²ÿ°ÿ¯ÿ´ÿ±ÿ»ÿ·ÿµÿ¤ÿ®ÿ¬ÿ©ÿ¯ÿ·ÿ»ÿ«ÿ¬ÿ­ÿ´ÿ³ÿ­ÿ²ÿ²ÿ¨ÿ¥ÿ°ÿ®ÿÿ«ÿ»ÿ´ÿ¬ÿ¯ÿ²ÿ±ÿ»ÿºÿ³ÿ©ÿ¡ÿ²ÿ»ÿ³ÿºÿ¸ÿ°ÿ¿ÿºÿ«ÿ¡ÿµÿ®ÿ©ÿ»ÿ¶ÿ²ÿ²ÿ¶ÿ±ÿ¬ÿ¥ÿ­ÿ²ÿ¾ÿ®ÿ©ÿ®ÿ¸ÿ³ÿ­ÿ¬ÿ²ÿ¯ÿ®ÿ¯ÿ¦ÿ¨ÿµÿ³ÿ­ÿ·ÿ²ÿ¥ÿ§ÿ¯ÿ°ÿÀÿºÿ±ÿ­ÿ«ÿÂÿ¬ÿ­ÿ«ÿºÿµÿ½ÿ¦ÿ±ÿ²ÿ¥ÿ´ÿ°ÿÿ¨ÿ§ÿ¸ÿ¯ÿ¨ÿµÿ¬ÿ³ÿÿÿ¤ÿ©ÿ±ÿ¨ÿ¯ÿ±ÿ±ÿ©ÿ²ÿ´ÿ³ÿ½ÿ°ÿ­ÿºÿ¾ÿ·ÿ§ÿªÿ¯ÿ¯ÿ¢ÿ¨ÿÿ©ÿªÿ®ÿ¤ÿ¢ÿ¯ÿ¯ÿ¯ÿ¨ÿ©ÿªÿÁÿ¤ÿÿ©ÿºÿ ÿ±ÿ£ÿ­ÿ¦ÿ¥ÿ¡ÿ°ÿ®ÿÀÿ½ÿ¦ÿ¦ÿ¢ÿ¨ÿ¥ÿªÿ¬ÿ¦ÿµÿÊÿ´ÿ©ÿ¶ÿ»ÿ±ÿ¯ÿ±ÿ¨ÿ°ÿ´ÿ°ÿ³ÿªÿ¬ÿ´ÿ®ÿ£ÿ©ÿ±ÿ¬ÿ«ÿ°ÿµÿ­ÿµÿ«ÿ¶ÿ¶ÿ§ÿ­ÿ°ÿ®ÿ°ÿÀÿÿ¨ÿ¬ÿ¦ÿ¹ÿ ÿÿ¸ÿ±ÿ²ÿ±ÿ¨ÿ³ÿ¨ÿ©ÿµÿ·ÿ®ÿ­ÿ¬ÿ¬ÿ¬ÿ§ÿ©ÿ­ÿ¡ÿ§ÿºÿ½ÿ»ÿ±ÿ¹ÿ¹ÿ©ÿ»ÿ´ÿ±ÿ²ÿ©ÿ¨ÿ¼ÿ«ÿ¯ÿ¥ÿ¹ÿºÿ­ÿÿ§ÿ¿ÿªÿ·ÿªÿ¯ÿ¦ÿªÿªÿ¹ÿ¦ÿ¶ÿ¯ÿ¨ÿ¦ÿ¥ÿ®ÿ¢ÿÿ¶ÿ³ÿ¨ÿ¯ÿºÿ³ÿ¥ÿ¤ÿªÿ¨ÿ¥ÿ´ÿ»ÿ³ÿµÿºÿ¸ÿ®ÿ·ÿ¨ÿ¤ÿ¥ÿ¾ÿ¸ÿ³ÿ®ÿ¢ÿ·ÿ³ÿ·ÿ®ÿ·ÿ²ÿ£ÿ¯ÿÔÿ´ÿ­ÿ®ÿ¨ÿ±ÿÿ²ÿ¯ÿ©ÿ·ÿ«ÿ²ÿ©ÿ¯ÿ¬ÿ³ÿ³ÿµÿ°ÿµÿ°ÿ¥ÿ·ÿ©ÿ ÿ¹ÿ¾ÿ·ÿªÿ¸ÿ·ÿ¬ÿ®ÿ¶ÿ¢ÿÿ·ÿ¾ÿ»ÿ«ÿ­ÿ¦ÿ²ÿÿ¡ÿµÿªÿ¾ÿ¼ÿµÿÿ¹ÿ¹ÿÿ¢ÿªÿ£ÿ¨ÿ´ÿÿ¶ÿ¯ÿªÿÀÿÕÿÌÿ´ÿ°ÿ³ÿ¨ÿªÿ¾ÿÅÿ¸ÿ³ÿµÿ¨ÿ²ÿ½ÿ¹ÿµÿ¦ÿ£ÿ¸ÿ¨ÿ¬ÿ¯ÿ£ÿ¬ÿµÿµÿ¯ÿµÿÿªÿ¶ÿ¿ÿ±ÿ©ÿ¶ÿ´ÿ°ÿ±ÿ±ÿµÿ´ÿ¬ÿ¸ÿ³ÿ´ÿ¯ÿ°ÿ±ÿ®ÿ¨ÿ«ÿ¯ÿ²ÿ°ÿ³ÿ¹ÿ¯ÿ¶ÿ½ÿ®ÿ²ÿ°ÿ¢ÿ¡ÿªÿ«ÿ­ÿ¬ÿ©ÿ°ÿ¢ÿÿÿ·ÿ¦ÿ¥ÿ§ÿ£ÿ±ÿ³ÿ«ÿÿÿÿÿ¨ÿ§ÿ¥ÿÿÿÿ ÿÿÿ¨ÿ ÿÿÿÿÿÿÿÿÿ¯ÿ²ÿ©ÿ¦ÿÿÿÿ¥ÿ¡ÿÿÿÿÿªÿÿ¢ÿ¥ÿÿÿ¤ÿ¨ÿÿÿÿÿ§ÿ¡ÿ¡ÿ¤ÿÿ£ÿ§ÿ¡ÿÿÿÿ¦ÿÿ¡ÿ¤ÿ¥ÿ¨ÿ§ÿÿÿÿ³ÿÿ­ÿ¬ÿ§ÿ©ÿ«ÿ¼ÿ¤ÿ¡ÿ¼ÿ·ÿªÿÿ¥ÿªÿ½ÿ¸ÿ³ÿÀÿ»ÿ¸ÿ±ÿ²ÿ¯ÿ­ÿ³ÿ¯ÿ¸ÿÅÿ·ÿªÿ¬ÿ³ÿ¯ÿ»ÿ½ÿ¶ÿ¦ÿ²ÿ¯ÿ«ÿ«ÿ¶ÿ¼ÿµÿªÿ«ÿÉÿ±ÿ·ÿ®ÿ³ÿ¤ÿ¢ÿ©ÿªÿ±ÿ¬ÿ¶ÿ«ÿ¬ÿµÿ°ÿ¯ÿ±ÿ³ÿ­ÿ°ÿ°ÿ¯ÿ·ÿ¬ÿºÿ±ÿ§ÿ¨ÿ¸ÿ´ÿ³ÿ§ÿ¶ÿ½ÿ¤ÿ­ÿ­ÿ¢ÿÀÿ¨ÿ°ÿ¸ÿ¯ÿ¨ÿ»ÿ¼ÿ±ÿµÿ»ÿ»ÿÀÿ¶ÿ©ÿ±ÿ­ÿ­ÿ«ÿ¶ÿ¨ÿ´ÿ²ÿªÿ¸ÿ£ÿ·ÿ´ÿ¸ÿ¿ÿ¬ÿ¼ÿ­ÿ°ÿ¯ÿ¬ÿªÿ¨ÿ±ÿ¿ÿ¹ÿ³ÿ«ÿ¨ÿ·ÿµÿ­ÿ³ÿ°ÿºÿºÿªÿ¼ÿ¼ÿ­ÿ¶ÿ´ÿ»ÿ´ÿ®ÿÿ·ÿ¯ÿ¤ÿ¹ÿ±ÿ§ÿµÿ²ÿ²ÿ±ÿ´ÿ´ÿ¤ÿ¥ÿ®ÿ¯ÿµÿºÿ¼ÿ²ÿ«ÿ»ÿ³ÿÁÿ¡ÿ¢ÿ²ÿ·ÿ©ÿºÿÁÿ¤ÿ¨ÿ¤ÿ­ÿ¢ÿ°ÿ±ÿºÿ³ÿ©ÿ¯ÿ¶ÿ³ÿ°ÿµÿµÿ¤ÿ¥ÿ¶ÿ±ÿ¬ÿÿ£ÿ­ÿÿ³ÿ¯ÿ³ÿ³ÿÂÿªÿ«ÿ«ÿ©ÿ©ÿÿÿ®ÿ¼ÿ®ÿ±ÿ­ÿ¬ÿµÿµÿ»ÿ¸ÿ§ÿÿ¥ÿ¶ÿ²ÿµÿ­ÿªÿ¡ÿÿÄÿ´ÿ²ÿ©ÿ£ÿ¦ÿ­ÿ¨ÿ¢ÿ­ÿ±ÿ±ÿ°ÿ®ÿ±ÿ¯ÿ®ÿ°ÿ¶ÿ½ÿ·ÿµÿ¬ÿ³ÿ´ÿ³ÿ¹ÿ­ÿ´ÿ ÿ³ÿµÿ¯ÿµÿ«ÿ«ÿ°ÿ«ÿ±ÿ´ÿ®ÿ¬ÿ¯ÿ°ÿ§ÿ³ÿ«ÿ²ÿ´ÿ¹ÿ°ÿ²ÿ³ÿ¯ÿ®ÿ°ÿ¸ÿ·ÿ±ÿ¯ÿ§ÿ¸ÿÈÿ¼ÿ«ÿ³ÿ»ÿ½ÿÊÿ¿ÿ´ÿ¤ÿ¯ÿ´ÿ°ÿ°ÿ­ÿ¾ÿ®ÿ¤ÿ°ÿºÿ¸ÿ¯ÿªÿ¹ÿ¹ÿ±ÿ­ÿ°ÿ·ÿ²ÿ®ÿ²ÿ®ÿ¯ÿ§ÿ´ÿ±ÿÿ¹ÿºÿÁÿµÿÅÿ°ÿÀÿÀÿÃÿ¨ÿ±ÿ¶ÿªÿ°ÿ°ÿ¸ÿ¶ÿ°ÿµÿ½ÿ¨ÿ§ÿ±ÿ»ÿ³ÿ±ÿºÿµÿ²ÿ¬ÿÿ¯ÿ¯ÿÿÿ¬ÿ¯ÿ¢ÿ¡ÿªÿ ÿ¥ÿªÿ¤ÿ³ÿ¯ÿ¯ÿªÿ²ÿ©ÿÿÿ¬ÿ¡ÿ ÿÿÿÿÿ ÿ³ÿ£ÿ¦ÿÿÿÿÿÿÿÿÿ¤ÿÿÿ¦ÿ¡ÿÿÿÿÿÿ ÿÿ¡ÿÿ ÿÿ¡ÿ¥ÿªÿ©ÿÿ¡ÿÿ¡ÿ©ÿ¡ÿÿ£ÿ¬ÿ¨ÿ§ÿ¯ÿ°ÿ®ÿÿ¾ÿÿ®ÿ´ÿÿ¥ÿÿÿ£ÿ©ÿ­ÿ¤ÿÿÿÿªÿªÿ ÿ©ÿ¹ÿ¨ÿ¬ÿ¥ÿ§ÿ£ÿÿ ÿªÿ©ÿ¦ÿÿÿÿ¤ÿ¡ÿ§ÿ¨ÿ¢ÿÿÿÿ¯ÿ£ÿªÿ¨ÿ¬ÿ¯ÿ¯ÿ´ÿ­ÿ ÿ¢ÿ¥ÿµÿÿ«ÿ«ÿºÿ´ÿ¯ÿ¸ÿ®ÿ³ÿ¬ÿ¬ÿ¦ÿ¤ÿ¨ÿ£ÿ¡ÿ¡ÿ¨ÿ±ÿ¯ÿÃÿ½ÿ·ÿ¾ÿ¹ÿºÿÆÿÅÿ®ÿ®ÿ³ÿ¯ÿ±ÿ³ÿºÿ°ÿ²ÿ¸ÿ¯ÿ¬ÿªÿµÿ©ÿ©ÿ¬ÿ¥ÿ¥ÿ°ÿ´ÿ®ÿ´ÿ¿ÿÈÿ£ÿ·ÿ³ÿ¨ÿÊÿ´ÿ¥ÿ®ÿ¨ÿ£ÿ­ÿ·ÿ¸ÿµÿ¬ÿ¢ÿµÿ±ÿ®ÿ£ÿ®ÿµÿ¿ÿ­ÿ­ÿ±ÿ®ÿ´ÿ¼ÿ²ÿ©ÿ®ÿ¸ÿ³ÿ³ÿ§ÿ¶ÿ¯ÿ¸ÿ´ÿ±ÿµÿ°ÿ¬ÿ°ÿµÿ±ÿ³ÿ©ÿ¤ÿ¾ÿªÿ­ÿ¿ÿºÿµÿ®ÿ³ÿ¼ÿ³ÿ¤ÿ§ÿ«ÿ­ÿ¶ÿ¯ÿÂÿ±ÿ®ÿºÿ«ÿ«ÿ®ÿ±ÿ¬ÿªÿ²ÿ¦ÿ¨ÿ­ÿÀÿ°ÿ¥ÿ©ÿ§ÿ®ÿ¯ÿ´ÿ³ÿ´ÿ¿ÿµÿÿ¬ÿ±ÿ ÿ­ÿ§ÿ¤ÿ¦ÿ®ÿ¯ÿ¨ÿ¦ÿ­ÿ¯ÿªÿ±ÿ°ÿ¬ÿ¶ÿ­ÿ¨ÿ¸ÿ½ÿ°ÿ±ÿ§ÿÿ¥ÿ¯ÿºÿ¡ÿ½ÿ»ÿ©ÿ£ÿ«ÿ°ÿ°ÿ´ÿ´ÿ±ÿ³ÿ³ÿ­ÿ§ÿ­ÿ»ÿÄÿ¹ÿ¦ÿ ÿ§ÿ°ÿ´ÿ­ÿ­ÿ¶ÿ°ÿªÿ±ÿ´ÿ®ÿ°ÿ¹ÿµÿ½ÿÀÿ¿ÿµÿ¦ÿ®ÿ¯ÿ³ÿ²ÿ¨ÿ­ÿ»ÿµÿºÿ²ÿ¨ÿ«ÿ¥ÿÿzÿÿ§ÿ¤ÿ ÿ°ÿªÿ¶ÿ·ÿ±ÿ¯ÿ¨ÿ«ÿ²ÿ¥ÿ°ÿ¾ÿ®ÿ¶ÿ§ÿ¤ÿ®ÿ²ÿ²ÿ°ÿ±ÿ¦ÿ£ÿ®ÿ­ÿ£ÿ¨ÿ¬ÿ©ÿ«ÿ¸ÿºÿ©ÿ¶ÿ³ÿ¼ÿ¦ÿ¨ÿ´ÿÇÿËÿµÿ±ÿ¼ÿ§ÿºÿ·ÿÂÿÿ±ÿ½ÿ´ÿ·ÿ¶ÿ®ÿ°ÿ´ÿ«ÿ¡ÿ·ÿ°ÿ«ÿ¢ÿ©ÿ¨ÿ§ÿ¸ÿ¼ÿ ÿ­ÿ¶ÿ¯ÿÀÿ¡ÿ©ÿªÿ¢ÿ ÿ¦ÿªÿªÿ±ÿ¤ÿ¨ÿ¶ÿ¬ÿ®ÿªÿ©ÿªÿ©ÿ«ÿ¤ÿ¢ÿºÿ°ÿ·ÿµÿ²ÿ¢ÿ£ÿ±ÿ³ÿ±ÿ®ÿ­ÿ©ÿ·ÿµÿ´ÿ¹ÿ´ÿ¯ÿ®ÿ§ÿ²ÿÿ½ÿÿ²ÿµÿ²ÿ´ÿ±ÿ©ÿ®ÿ°ÿ¶ÿªÿÁÿ±ÿ°ÿ·ÿ¬ÿ£ÿ®ÿ¯ÿ¤ÿ±ÿ³ÿ­ÿ¨ÿªÿªÿ¥ÿ¦ÿ«ÿ«ÿ»ÿ¡ÿ¢ÿ±ÿ¦ÿ©ÿ²ÿ¸ÿ³ÿ¡ÿ¦ÿ¶ÿÿ¡ÿªÿ³ÿ²ÿ±ÿ´ÿ¯ÿ¦ÿ·ÿ¢ÿ¶ÿ´ÿ©ÿ­ÿ³ÿ²ÿ²ÿ¹ÿµÿ«ÿµÿ£ÿ­ÿ¡ÿÿÿ®ÿ´ÿµÿ¬ÿ¨ÿ~ÿÿþFþþ8ÿ£ÿ´ÿ¥ÿ¬ÿ¨ÿµÿºÿ±ÿ¦ÿ­ÿ¹ÿ³ÿ²ÿ¦ÿ°ÿ¤ÿ¦ÿ«ÿ®ÿ²ÿ­ÿ¢ÿµÿ®ÿ½ÿµÿ´ÿºÿ»ÿ³ÿ¡ÿ¤ÿÿ¬ÿ£ÿ¨ÿ®ÿ¨ÿÿ§ÿ¸ÿ·ÿ®ÿ²ÿ­ÿ§ÿ¬ÿ³ÿ°ÿ§ÿ¦ÿ­ÿ¨ÿ§ÿªÿ¼ÿ¸ÿ©ÿ³ÿ ÿµÿ¹ÿÅÿ³ÿ¬ÿ¤ÿ£ÿ³ÿ¬ÿ¬ÿ¥ÿÿ£ÿ­ÿ·ÿ²ÿ ÿ¼ÿ´ÿ¨ÿ§ÿ­ÿ¶ÿ³ÿ¯ÿ£ÿ°ÿ³ÿ¯ÿ¶ÿ¹ÿ«ÿ¿ÿ°ÿ§ÿ¹ÿ±ÿ°ÿ°ÿ§ÿ¬ÿ©ÿÿ¶ÿ³ÿ¶ÿªÿ¦ÿ®ÿ©ÿÿ­ÿ³ÿ¤ÿ¤ÿ­ÿªÿ«ÿ²ÿªÿ¶ÿ¸ÿ´ÿ°ÿ¼ÿ¹ÿ­ÿªÿ¯ÿ®ÿ±ÿ´ÿ¨ÿ¯ÿ­ÿ°ÿ¹ÿÀÿ¿ÿ¹ÿ¯ÿ¤ÿ­ÿ²ÿ®ÿ¬ÿ¯ÿ®ÿ¨ÿ©ÿªÿÿÿ¬ÿ¯ÿ°ÿ«ÿ£ÿ²ÿ¨ÿÿ£ÿ³ÿ§ÿ¥ÿ¨ÿ«ÿ¨ÿÿÿ¯ÿªÿ¥ÿ¬ÿ¤ÿ¤ÿ¨ÿ¦ÿ¬ÿ¶ÿ¶ÿ¥ÿ¨ÿ¬ÿÁÿÄÿºÿ²ÿªÿªÿ´ÿ¹ÿ¯ÿ¼ÿµÿ¶ÿ²ÿ§ÿ¤ÿ¤ÿ¥ÿ¬ÿ²ÿ¬ÿ°ÿ¥ÿ«ÿ·ÿ´ÿ©ÿÿ¯ÿÿ£ÿ´ÿ°ÿ®ÿ³ÿ·ÿµÿ®ÿ§ÿ¯ÿ«ÿ¤ÿ¬ÿ¥ÿ¶ÿ¹ÿ´ÿ´ÿªÿ´ÿ´ÿ¿ÿ±ÿ¥ÿ«ÿ¦ÿ«ÿ±ÿ­ÿ¥ÿÿ¦ÿ¬ÿ¯ÿªÿ§ÿ©ÿ®ÿ«ÿÿÿÿ¿ÿ¤ÿ«ÿ¨ÿ°ÿ²ÿ©ÿÿ¥ÿ²ÿ¯ÿªÿ¯ÿ¬ÿªÿ©ÿªÿ©ÿ¬ÿ±ÿµÿ·ÿ¯ÿ³ÿ·ÿ´ÿ¯ÿÄÿ²ÿ­ÿ¬ÿ¯ÿ­ÿ§ÿ´ÿ¨ÿ ÿ¸ÿ¡ÿ¨ÿ¨ÿµÿ»ÿ¸ÿ¸ÿ³ÿ­ÿ®ÿ¯ÿ¤ÿ­ÿªÿ¾ÿ¼ÿ®ÿ¯ÿ¸ÿ¶ÿ°ÿ¶ÿ¿ÿ±ÿ ÿ³ÿ¯ÿ´ÿ´ÿ·ÿµÿ«ÿ±ÿ±ÿ·ÿÿÀÿ¶ÿ¸ÿ¬ÿÿÿÿ¤ÿ´ÿ¸ÿ±ÿ«ÿ¡ÿ¬ÿ¥ÿ¬ÿ©ÿ§ÿ¥ÿ§ÿ¬ÿ¦ÿ¬ÿ¹ÿ¬ÿ®ÿ¡ÿ³ÿ¬ÿ°ÿ®ÿ§ÿ¬ÿ·ÿµÿ¦ÿÿ­ÿÀÿ¨ÿ§ÿ±ÿ»ÿ¹ÿ²ÿ°ÿ³ÿ²ÿ§ÿ±ÿ®ÿ£ÿ¹ÿ ÿ°ÿ²ÿ¤ÿ­ÿ²ÿ³ÿ¼ÿ³ÿ¦ÿ©ÿ®ÿ§ÿ¥ÿ­ÿ²ÿ±ÿ´ÿµÿ·ÿºÿ¸ÿºÿµÿ®ÿ¯ÿÂÿ¸ÿºÿ²ÿ¥ÿµÿºÿ©ÿ¢ÿªÿ¯ÿºÿ®ÿ©ÿ°ÿªÿ±ÿ³ÿ³ÿ§ÿ¦ÿ®ÿ¯ÿ°ÿ¶ÿ¢ÿÿ¥ÿ«ÿ¯ÿ½ÿ§ÿÿÿ­ÿ´ÿªÿ¢ÿ©ÿ­ÿ°ÿµÿ»ÿ­ÿ°ÿ¯ÿ³ÿ±ÿ¬ÿ¬ÿªÿªÿ±ÿºÿÂÿ²ÿ¦ÿ¶ÿ§ÿ±ÿ¤ÿ¶ÿ®ÿ¬ÿ³ÿ¹ÿ´ÿ¡ÿÿ·ÿ­ÿ¬ÿ¦ÿ¯ÿ²ÿ°ÿ¹ÿµÿºÿºÿ£ÿÿªÿ¶ÿ¸ÿ¯ÿªÿÿÁÿÿ¼ÿ°ÿ¦ÿ®ÿºÿ¹ÿ°ÿ²ÿµÿ°ÿ°ÿ¦ÿ¥ÿªÿ¤ÿ±ÿ®ÿ ÿ¬ÿ¦ÿ¤ÿ¦ÿ§ÿ®ÿ©ÿÿÿÿ¥ÿ¬ÿ¯ÿªÿ¶ÿ©ÿ³ÿ¥ÿ®ÿ¯ÿ§ÿ¢ÿ¡ÿ©ÿ¯ÿ¨ÿ¬ÿ«ÿ¶ÿ·ÿ¡ÿ¹ÿ¨ÿµÿ¿ÿºÿ­ÿ­ÿ¯ÿ¨ÿ§ÿ³ÿ²ÿ¦ÿºÿ½ÿ¢ÿ©ÿ¡ÿ°ÿªÿ¨ÿ¨ÿ¦ÿ¬ÿ±ÿ®ÿ©ÿ¨ÿ¥ÿ¡ÿ¥ÿ¥ÿ¡ÿ¥ÿ¡ÿÄÿ­ÿ°ÿ·ÿ²ÿªÿ±ÿ¬ÿ¬ÿ³ÿ¬ÿ¨ÿ°ÿ­ÿ¦ÿÿ§ÿ³ÿ©ÿ¶ÿ¦ÿ«ÿ¢ÿÿ¢ÿµÿ­ÿ¤ÿ­ÿ¬ÿ£ÿ²ÿ¸ÿ£ÿÁÿÀÿ´ÿ²ÿ»ÿ¯ÿ©ÿ±ÿ¾ÿ»ÿÊÿ½ÿ®ÿ±ÿ³ÿ°ÿ­ÿ¬ÿ«ÿªÿ¹ÿÆÿ·ÿ¢ÿ®ÿ²ÿ°ÿ¶ÿ³ÿ§ÿ®ÿ®ÿ¯ÿ­ÿ¥ÿ­ÿ¹ÿÂÿ°ÿµÿ¹ÿºÿ¿ÿ´ÿ³ÿ©ÿ³ÿ«ÿ´ÿ¤ÿÿÿ¦ÿ±ÿ°ÿ«ÿ­ÿ±ÿ§ÿ¬ÿ¯ÿ³ÿµÿ¯ÿ©ÿ¬ÿ©ÿ¼ÿ±ÿ°ÿ¬ÿ°ÿ§ÿÿ¥ÿ¬ÿ¬ÿ¨ÿ¤ÿ¢ÿ®ÿ½ÿ­ÿÿÿÿÿÿÿ¤ÿ¨ÿ©ÿ¥ÿÿ¡ÿ¨ÿ©ÿ¨ÿÿÿ ÿÿ¨ÿ®ÿ¤ÿÿ¡ÿ£ÿ©ÿ±ÿ¢ÿµÿªÿÿ£ÿ¦ÿ©ÿ ÿÿ¢ÿ©ÿ§ÿÿÿ®ÿÿÿ¥ÿ±ÿ§ÿ¨ÿ¡ÿÿÿ§ÿÿ¤ÿÿÿ®ÿ«ÿÿ¢ÿ¦ÿ¡ÿÿ¨ÿ¦ÿ¨ÿÿÿ¥ÿ¢ÿÿÿÿ©ÿ¯ÿ°ÿ¥ÿ£ÿÿÿÿÿÿÿÿÿ¡ÿ¤ÿÿÿ¡ÿÿ¶ÿ§ÿ³ÿ§ÿÿ¡ÿÿ«ÿªÿ®ÿ¯ÿ¬ÿ®ÿ¤ÿÿÿªÿ­ÿ¬ÿ°ÿ¡ÿ¢ÿÿÿ¢ÿ­ÿ¤ÿ«ÿÿ©ÿ«ÿ²ÿ½ÿµÿªÿ¿ÿÄÿºÿµÿ¶ÿºÿ²ÿ«ÿ­ÿ³ÿ¼ÿ«ÿ¦ÿ¶ÿ£ÿÿ§ÿ³ÿ¢ÿ»ÿ«ÿ¬ÿ¤ÿ¹ÿ®ÿ®ÿ¸ÿ§ÿ«ÿ­ÿ¯ÿ±ÿ¯ÿ¢ÿ¡ÿ¯ÿ°ÿ¨ÿªÿ­ÿÿ¦ÿªÿ±ÿ¥ÿÿ²ÿ³ÿ ÿ¥ÿÿ©ÿ´ÿ«ÿ¬ÿ§ÿ³ÿ¼ÿ°ÿ³ÿ²ÿ¨ÿ­ÿ²ÿ³ÿ²ÿ®ÿ¯ÿ±ÿ©ÿ¯ÿ³ÿ¬ÿÿ¬ÿ­ÿÂÿ²ÿºÿ©ÿ¢ÿ¢ÿ¹ÿ«ÿ©ÿ®ÿ¨ÿ¦ÿ¥ÿ«ÿ´ÿ§ÿªÿ½ÿ·ÿ¦ÿ¥ÿ©ÿ¢ÿ¨ÿ¬ÿ²ÿÅÿ§ÿ¨ÿÿÿ­ÿ­ÿ»ÿ·ÿ¢ÿ¸ÿµÿ§ÿÿ¥ÿ¤ÿÿ¥ÿ§ÿ¬ÿ¶ÿ®ÿ©ÿ¯ÿ¦ÿÿ¦ÿ³ÿ¶ÿ«ÿ§ÿ®ÿ·ÿ´ÿµÿ ÿ¯ÿµÿÀÿ¨ÿ·ÿ©ÿ¿ÿ¬ÿ¶ÿ¥ÿ¤ÿ¹ÿ¯ÿ§ÿ¬ÿ¹ÿ¼ÿ²ÿµÿ²ÿ§ÿ²ÿ±ÿÿ¡ÿ¤ÿ¶ÿ±ÿ­ÿÿ­ÿ¯ÿ®ÿ¶ÿÿªÿÿ¤ÿµÿ¨ÿ£ÿ§ÿ©ÿ¨ÿ´ÿ´ÿ­ÿ«ÿ±ÿµÿ¦ÿ®ÿ³ÿ·ÿ·ÿ´ÿ¯ÿ¥ÿ«ÿ­ÿ¯ÿªÿ®ÿ®ÿ£ÿªÿ¥ÿ´ÿªÿ¹ÿÿ«ÿµÿÿ®ÿ»ÿÿÿ¨ÿÿ¥ÿ§ÿ­ÿ¦ÿ ÿÿºÿ¹ÿ©ÿªÿ¥ÿ¨ÿ¯ÿ°ÿ¯ÿ¥ÿ¥ÿ£ÿ¬ÿ°ÿ¥ÿ¢ÿ«ÿ¦ÿ ÿ¡ÿ»ÿ¬ÿ£ÿ¨ÿÿ¯ÿÿ¨ÿÿÿ¡ÿ®ÿ©ÿ±ÿ³ÿ ÿ¡ÿ¤ÿ¡ÿ¬ÿ­ÿ£ÿ ÿ ÿ§ÿ¥ÿÿ¥ÿ«ÿ¨ÿÿÿÿÿÿÿºÿÿªÿ«ÿ¢ÿ¬ÿÅÿ¬ÿ³ÿ¤ÿ£ÿ¨ÿ¸ÿ­ÿ«ÿÿµÿ¥ÿÿÿÿÿ ÿ±ÿ«ÿ¬ÿ£ÿÿ£ÿµÿ¨ÿÿÿ¬ÿ°ÿ°ÿ°ÿ§ÿ¦ÿ ÿ¯ÿ«ÿ¨ÿ³ÿ¶ÿ­ÿ°ÿ®ÿ°ÿ°ÿ§ÿÿÿ©ÿÿ¤ÿ¥ÿ¤ÿ°ÿ¥ÿ±ÿ¡ÿ°ÿ³ÿ°ÿ¹ÿ°ÿ°ÿ²ÿ¯ÿ¨ÿ§ÿ®ÿ­ÿ©ÿ¨ÿ¢ÿ¡ÿ«ÿ¶ÿ¢ÿÿÿÿÿÿ¢ÿ¥ÿÿ£ÿ¡ÿ¦ÿÿÿÿ¯ÿÿ²ÿ­ÿÿ¦ÿÿÿµÿÿ ÿÿÿÿÿ ÿÿÿÿÿxÿÿÿÿÿÿ®ÿ¥ÿÿÿÿÿÿÿªÿÿÿ£ÿÿÿÿÿ~ÿÿ§ÿÿÿ¡ÿ§ÿ¸ÿÿÿÿ§ÿ¦ÿ ÿ¨ÿ§ÿ¤ÿ¯ÿ±ÿ§ÿ¡ÿªÿºÿ¨ÿ¥ÿ©ÿ°ÿ¯ÿ§ÿÿ£ÿ®ÿ­ÿ³ÿ­ÿ¦ÿ¦ÿ«ÿ²ÿ¯ÿ«ÿ¶ÿ¥ÿ¢ÿ¯ÿ¥ÿ»ÿ¨ÿ¢ÿ§ÿ­ÿµÿ´ÿ©ÿ±ÿ¥ÿ·ÿ ÿ®ÿ²ÿ·ÿ©ÿµÿ¾ÿ²ÿÁÿ²ÿ§ÿ­ÿ¦ÿ¦ÿ±ÿ´ÿ°ÿ­ÿ±ÿ¯ÿ±ÿ­ÿ©ÿªÿ­ÿ®ÿ¨ÿ¨ÿ§ÿ§ÿ«ÿ¨ÿ¥ÿ°ÿºÿ©ÿ«ÿ³ÿµÿ°ÿ¹ÿ ÿ·ÿÀÿ¤ÿ¸ÿ¼ÿÿÃÿ«ÿ¨ÿ±ÿ°ÿ¯ÿ±ÿ§ÿ¦ÿ«ÿ«ÿ¶ÿ¿ÿ®ÿ¨ÿ¶ÿ°ÿ´ÿ¬ÿ¶ÿ¿ÿ¼ÿªÿ®ÿ´ÿ¯ÿ­ÿ­ÿ±ÿ¹ÿ»ÿ·ÿÿÿ°ÿ¨ÿ ÿ¨ÿ¦ÿ´ÿ¾ÿ¨ÿ©ÿ©ÿºÿËÿ®ÿ©ÿ¤ÿ·ÿÿªÿ°ÿ©ÿÂÿ«ÿ©ÿÿ§ÿ¥ÿ¥ÿ³ÿ¹ÿªÿÿ°ÿ¢ÿ¥ÿ­ÿ¯ÿ«ÿ´ÿ²ÿ¯ÿ·ÿ¶ÿ´ÿ´ÿÁÿÃÿ¼ÿ·ÿºÿ¼ÿ°ÿ©ÿµÿ¾ÿ²ÿ²ÿ²ÿ©ÿÿ¥ÿ«ÿ¦ÿ¶ÿ±ÿªÿ¡ÿÇÿ¬ÿÿ«ÿ«ÿ¬ÿºÿµÿ¶ÿÿÿµÿÀÿ³ÿ³ÿ­ÿ±ÿ¸ÿºÿ¦ÿ£ÿÿ¡ÿªÿ³ÿ¯ÿ¨ÿ¥ÿ¯ÿ­ÿ»ÿ ÿÿ°ÿ°ÿ¯ÿ¯ÿ®ÿ©ÿÿ¥ÿ´ÿ¨ÿ¢ÿ»ÿ·ÿ§ÿ²ÿ°ÿ·ÿ²ÿ¬ÿ²ÿÿ¶ÿ³ÿ®ÿµÿ§ÿ³ÿ¥ÿ©ÿ¢ÿ§ÿ®ÿ¦ÿ«ÿ±ÿ»ÿ­ÿÿ©ÿ´ÿªÿÿ¯ÿ´ÿ¹ÿ­ÿ´ÿµÿ«ÿÿ¨ÿ³ÿ§ÿ²ÿµÿªÿ¢ÿÿ­ÿºÿ­ÿªÿºÿ²ÿÿ¨ÿ¹ÿ»ÿ¹ÿ»ÿ³ÿ®ÿ¤ÿÿÿ¥ÿªÿ¨ÿ­ÿ¬ÿ³ÿ­ÿ£ÿªÿ¶ÿ´ÿ§ÿÿ¹ÿ¸ÿªÿ¦ÿ ÿ¦ÿ¥ÿ±ÿ®ÿ£ÿ·ÿ¨ÿ¢ÿ«ÿ¯ÿ°ÿ«ÿµÿ¼ÿ°ÿªÿ²ÿ¸ÿ±ÿ°ÿ·ÿ±ÿ«ÿµÿ­ÿ¯ÿ¤ÿºÿ¶ÿµÿ¯ÿ«ÿ¸ÿ°ÿÄÿµÿ³ÿ©ÿÿ¥ÿÈÿ¾ÿ¸ÿ³ÿÿ¥ÿÿ¬ÿ³ÿ­ÿµÿ¦ÿ¢ÿ¨ÿ²ÿªÿ®ÿ«ÿ°ÿ¯ÿ¯ÿ®ÿ±ÿ´ÿ°ÿºÿ½ÿ­ÿ­ÿ´ÿµÿ³ÿ®ÿ­ÿ©ÿ ÿ£ÿ±ÿ°ÿ±ÿ£ÿ·ÿ®ÿ±ÿ ÿ¸ÿ¸ÿÿ¯ÿ²ÿ¦ÿÿ¬ÿ¶ÿ³ÿ®ÿ±ÿ±ÿ¯ÿ°ÿ¢ÿ¤ÿÿ¨ÿºÿÀÿ´ÿ¤ÿ²ÿ±ÿÿ°ÿËÿÇÿºÿ²ÿ±ÿ¤ÿ¥ÿ±ÿÆÿÀÿ©ÿ¯ÿ¸ÿ¶ÿ¨ÿ­ÿ¡ÿ¸ÿ½ÿ¸ÿ«ÿ¨ÿ®ÿ°ÿ§ÿ¸ÿ¿ÿ§ÿ°ÿ©ÿ±ÿ©ÿ³ÿ«ÿ´ÿ¯ÿ©ÿ­ÿ«ÿ«ÿ©ÿ©ÿ¥ÿ£ÿ¢ÿ²ÿ¹ÿªÿ°ÿ±ÿ«ÿ½ÿÂÿ¼ÿ³ÿ­ÿªÿ¤ÿ¦ÿÿ­ÿ²ÿ£ÿ´ÿ¬ÿ¡ÿ ÿ«ÿ¡ÿÿ©ÿ§ÿ¢ÿ¢ÿ«ÿ¨ÿ©ÿªÿ¡ÿÿ¦ÿ¥ÿÿÿÿ£ÿÿÿ¢ÿÿ£ÿ«ÿ§ÿÿÿÿÿÿÿÿ¤ÿÿÿÿÿÿÿÿÿÿÿ¥ÿ¼ÿ ÿ¨ÿÿÿÿ©ÿ ÿ¤ÿ¤ÿÿ£ÿÿ¡ÿÿÿÿÿ¬ÿ©ÿ¢ÿ£ÿ¬ÿªÿ ÿÿÿ¢ÿÿ¢ÿ¤ÿÿ±ÿÿ¨ÿ¼ÿ©ÿ¨ÿ¥ÿ±ÿ²ÿ¨ÿ³ÿ´ÿ´ÿÿ¥ÿ¨ÿªÿ°ÿ§ÿ±ÿ»ÿ¯ÿ¨ÿ·ÿªÿ¥ÿ°ÿ¥ÿ°ÿÈÿÃÿ¼ÿ¿ÿ¶ÿ¬ÿ®ÿ­ÿ±ÿ©ÿ°ÿ±ÿ©ÿ¦ÿ°ÿÁÿÿ¤ÿ·ÿµÿÅÿ²ÿ´ÿ«ÿ­ÿ£ÿªÿ¬ÿ®ÿ«ÿµÿ­ÿ®ÿ®ÿ«ÿ³ÿ´ÿ¸ÿµÿ­ÿ¶ÿ®ÿÿ¦ÿ¹ÿ¬ÿ¨ÿ¥ÿ²ÿÀÿ®ÿ¹ÿ¦ÿÃÿ½ÿ¯ÿ©ÿ¦ÿ¬ÿ¦ÿ®ÿ¸ÿ«ÿ±ÿ»ÿµÿ£ÿ¤ÿ¬ÿ¨ÿ¯ÿ»ÿ«ÿÿ©ÿ¦ÿ©ÿ¨ÿ°ÿºÿÄÿ¸ÿµÿ¶ÿ·ÿ¤ÿ¯ÿ½ÿ©ÿ½ÿ¯ÿ²ÿ±ÿ­ÿ±ÿ´ÿ°ÿÀÿ¾ÿ®ÿªÿ´ÿ½ÿµÿ¯ÿµÿ¹ÿºÿ³ÿ§ÿ¯ÿ´ÿ¬ÿ¾ÿ¯ÿ°ÿ°ÿ°ÿ±ÿµÿ©ÿ»ÿÂÿµÿ·ÿ¸ÿ´ÿ»ÿÁÿ¹ÿ§ÿ«ÿµÿ·ÿ±ÿ´ÿ»ÿ¸ÿ²ÿ°ÿ¸ÿ¬ÿ¹ÿ©ÿ­ÿ¤ÿÿ­ÿ¼ÿ·ÿ¦ÿ³ÿ¤ÿ³ÿ¬ÿ°ÿ¼ÿ¼ÿ°ÿªÿµÿ¸ÿ´ÿ«ÿ¬ÿ¶ÿ²ÿ§ÿ¢ÿ¥ÿ³ÿ¯ÿ³ÿ¨ÿÿÿ¤ÿ¤ÿÿÂÿ¾ÿ±ÿ²ÿ³ÿµÿÿ¤ÿ¶ÿ¨ÿ³ÿ·ÿ©ÿªÿ¼ÿÅÿ¶ÿªÿ©ÿ¤ÿ¬ÿ¼ÿ°ÿ´ÿ§ÿ¤ÿÿÿ¿ÿ¨ÿ­ÿ¯ÿ¨ÿ©ÿ¦ÿ®ÿ¦ÿ¨ÿ³ÿ·ÿ´ÿ¼ÿ¿ÿ¯ÿ¥ÿ§ÿ¯ÿ¶ÿ±ÿ¬ÿ¯ÿ­ÿÿÈÿ®ÿ¯ÿ·ÿ´ÿ«ÿ¶ÿ¯ÿ¯ÿ³ÿ³ÿ³ÿµÿ²ÿ¶ÿ¶ÿªÿ³ÿ¼ÿ­ÿ¬ÿ§ÿµÿµÿ®ÿ¯ÿ¼ÿªÿÿ§ÿ£ÿ´ÿÃÿµÿ±ÿ¨ÿ¹ÿÉÿ¾ÿ¶ÿ°ÿ§ÿ«ÿ«ÿ©ÿ¥ÿ¯ÿ¬ÿ­ÿ©ÿ¿ÿ®ÿ£ÿÿ¶ÿªÿ¼ÿ¿ÿ­ÿ¬ÿ¸ÿ¼ÿ²ÿ³ÿµÿ±ÿµÿ®ÿ¥ÿ±ÿ©ÿ¤ÿ¢ÿ°ÿ°ÿ±ÿÿ¦ÿ®ÿ®ÿÀÿ¨ÿ´ÿÂÿ¹ÿ¬ÿ£ÿ¬ÿ³ÿ³ÿºÿ±ÿªÿ´ÿ¹ÿ£ÿ§ÿ­ÿ¸ÿÐÿ¯ÿ¸ÿ¹ÿ¼ÿ§ÿ¤ÿ©ÿªÿ£ÿ¢ÿ³ÿ¼ÿ±ÿªÿ¨ÿÿ¥ÿÿ²ÿÿ§ÿ²ÿÿ²ÿ¤ÿÿÿ²ÿ¬ÿÿÿÿ¡ÿÿÿ®ÿ®ÿ­ÿ¦ÿÿÿÿÿ«ÿ£ÿ­ÿÿÿ¤ÿ¤ÿ§ÿÿÿÿÿÿÿÿ£ÿ¦ÿ²ÿÿÿ¯ÿÿ³ÿÿÿÿ£ÿ¢ÿÿ¢ÿªÿ£ÿ£ÿ§ÿ¨ÿ±ÿ°ÿ¯ÿ¸ÿÿ¦ÿ¢ÿÿ±ÿ¨ÿ¡ÿÿÿ¡ÿÿÿÿ ÿ®ÿ¦ÿ§ÿÿªÿ¨ÿ¦ÿ£ÿ¨ÿ¢ÿÿÿªÿ¯ÿªÿ¢ÿÿÿ¢ÿ¢ÿªÿ£ÿÿÿ§ÿÿ«ÿ¬ÿ¤ÿ¨ÿ¦ÿ°ÿ®ÿ«ÿ±ÿ°ÿ©ÿ¥ÿ®ÿ¬ÿ§ÿ¼ÿ±ÿÿ¯ÿ­ÿ²ÿ©ÿ¬ÿ²ÿ¬ÿ¥ÿ¥ÿ¦ÿ¨ÿ­ÿÿÿ²ÿ³ÿ¨ÿ³ÿ¤ÿÿ¬ÿ»ÿ·ÿ°ÿ­ÿ©ÿ¬ÿ³ÿ«ÿ¥ÿ¸ÿºÿ©ÿ£ÿ½ÿÿ¨ÿ¤ÿ³ÿ®ÿªÿ©ÿ¯ÿ«ÿ¤ÿ®ÿ·ÿ´ÿ¶ÿ¶ÿ±ÿÏÿ¾ÿ§ÿÿÿ«ÿ­ÿ­ÿ±ÿ­ÿ©ÿ£ÿÿ¸ÿ¿ÿ±ÿªÿ¯ÿ±ÿ¿ÿ¬ÿ°ÿ¬ÿ©ÿ®ÿ±ÿ·ÿ¹ÿ¬ÿ«ÿ¢ÿ¥ÿ¯ÿ¾ÿ£ÿ¶ÿºÿºÿ¯ÿ¹ÿ¹ÿ²ÿºÿºÿ°ÿ´ÿ±ÿ·ÿ©ÿ­ÿ¨ÿ¹ÿ®ÿ³ÿ´ÿ³ÿ¸ÿ³ÿ£ÿ©ÿ¶ÿ´ÿ¢ÿ¿ÿ³ÿ¥ÿ³ÿ·ÿ½ÿ¸ÿ²ÿ¬ÿ¬ÿ¬ÿ©ÿªÿªÿ±ÿ«ÿ¥ÿ¦ÿ±ÿ¨ÿ§ÿ²ÿ±ÿ°ÿ¶ÿ¸ÿ¼ÿ¶ÿ±ÿ§ÿ¡ÿ¤ÿÃÿ£ÿÿ±ÿ¦ÿÿ©ÿªÿ§ÿªÿ¨ÿ½ÿ¯ÿ¥ÿ§ÿ ÿ°ÿºÿ°ÿ©ÿªÿ­ÿ®ÿ§ÿ®ÿ­ÿºÿ¿ÿ¡ÿÿ¨ÿ¯ÿ¹ÿºÿµÿµÿ¸ÿ¯ÿ±ÿ§ÿ­ÿ½ÿÅÿ­ÿ¨ÿ³ÿ¸ÿºÿ³ÿªÿ¬ÿªÿ¾ÿ¥ÿºÿµÿ©ÿ¨ÿ°ÿ³ÿ´ÿ¶ÿ°ÿ§ÿ¬ÿ¯ÿ¸ÿ±ÿ­ÿ«ÿ·ÿ²ÿ´ÿ¨ÿ¤ÿ¹ÿ¼ÿÿqÿ~ÿªÿ¨ÿ§ÿ­ÿ±ÿ®ÿ¬ÿ®ÿ¬ÿ¨ÿ­ÿºÿ¨ÿ²ÿ±ÿ²ÿ¯ÿ²ÿµÿ¨ÿ ÿ£ÿªÿ±ÿ ÿ£ÿ§ÿ¶ÿÀÿ»ÿ´ÿ°ÿ®ÿ¶ÿ·ÿ¦ÿ«ÿ°ÿ¨ÿ­ÿ³ÿ®ÿ»ÿ¶ÿ©ÿ·ÿ¿ÿ²ÿ·ÿÿµÿÿ¸ÿ¿ÿ¬ÿ§ÿ¥ÿ«ÿµÿµÿ¯ÿ§ÿ°ÿ¯ÿ´ÿ¬ÿ©ÿ ÿ©ÿµÿ®ÿ«ÿ¯ÿ¥ÿ¤ÿ²ÿ¯ÿ©ÿµÿ±ÿ¯ÿµÿ´ÿ°ÿµÿ ÿ²ÿ®ÿ¨ÿªÿªÿ±ÿ­ÿ§ÿ­ÿ®ÿ©ÿªÿÅÿÊÿ¾ÿªÿªÿ²ÿ¯ÿ±ÿ¹ÿ«ÿ´ÿ¶ÿ³ÿµÿµÿ·ÿ²ÿ±ÿ¬ÿ¢ÿ±ÿ°ÿ¸ÿ ÿ­ÿµÿªÿ°ÿ¬ÿ¦ÿ±ÿ©ÿ§ÿ§ÿÂÿ°ÿ³ÿ¶ÿ¯ÿ¥ÿ§ÿ®ÿÿ´ÿ­ÿ®ÿ«ÿ®ÿ»ÿ¹ÿ²ÿ«ÿ¡ÿ¼ÿ¸ÿ¨ÿ¿ÿ¦ÿ³ÿ³ÿ³ÿ³ÿªÿ³ÿ®ÿ¦ÿ§ÿ°ÿ®ÿ·ÿ¼ÿ±ÿ©ÿ¸ÿ¾ÿ­ÿ¨ÿ´ÿ§ÿ°ÿ¼ÿ·ÿ®ÿ¶ÿ¾ÿ§ÿÁÿ§ÿ·ÿ¶ÿ´ÿ´ÿµÿ¶ÿ§ÿÿYÿÿFþýéýÇþhÿ¨ÿ³ÿ¦ÿ³ÿ®ÿ¹ÿ·ÿ·ÿ­ÿ¡ÿ¤ÿ ÿ­ÿÂÿÂÿ©ÿ¨ÿµÿ¼ÿ´ÿ¦ÿ¦ÿ¯ÿ£ÿ¶ÿ²ÿ³ÿ·ÿ²ÿ¤ÿ§ÿ»ÿ¨ÿÿ§ÿ±ÿ¶ÿ©ÿ¤ÿ®ÿ©ÿ§ÿ­ÿ·ÿ®ÿ©ÿ­ÿ´ÿµÿ°ÿ§ÿ¥ÿ§ÿ§ÿ¯ÿ­ÿ±ÿ¿ÿ¹ÿÿ¦ÿ¿ÿ­ÿ°ÿ­ÿ§ÿªÿ±ÿ·ÿ¼ÿÿ±ÿµÿ²ÿ­ÿ«ÿ¨ÿ´ÿ¼ÿ·ÿ©ÿªÿ¬ÿ¸ÿ§ÿ­ÿ­ÿ³ÿ·ÿ»ÿÂÿ¶ÿ¶ÿÿ~ÿÿ¯ÿ²ÿ¬ÿ´ÿ¤ÿ¤ÿÿ³ÿ©ÿ³ÿ¬ÿªÿ¹ÿªÿÿ§ÿ¨ÿÿÿ°ÿºÿ¬ÿ¦ÿµÿ³ÿ«ÿ¡ÿ¢ÿ·ÿµÿ¥ÿ¢ÿªÿ®ÿ¶ÿ³ÿ¶ÿ¼ÿ³ÿ±ÿ²ÿ¨ÿªÿ§ÿ¡ÿ¬ÿ¤ÿ¬ÿ¤ÿÿ©ÿ¶ÿ²ÿ«ÿ¬ÿ¢ÿÿ£ÿ­ÿ´ÿµÿªÿÿ ÿ§ÿ­ÿ¤ÿ·ÿ·ÿ­ÿ©ÿ¬ÿ¬ÿÿ¯ÿ¯ÿ¨ÿ¬ÿ¬ÿ®ÿ³ÿ²ÿ³ÿ»ÿ¨ÿÿ­ÿÿÿ£ÿµÿ»ÿ¯ÿ ÿ¨ÿ¤ÿ¹ÿ³ÿ¸ÿ¶ÿ²ÿ²ÿ´ÿ²ÿ§ÿ³ÿ»ÿ®ÿ¨ÿ¸ÿ®ÿ¨ÿ­ÿÿ¥ÿ¸ÿ¦ÿ¤ÿ¬ÿ±ÿªÿ¬ÿµÿ³ÿ©ÿ¢ÿµÿ®ÿÿ¨ÿ¬ÿ«ÿ²ÿµÿ­ÿ®ÿ¬ÿ­ÿ¹ÿ±ÿ³ÿªÿ¥ÿ¬ÿ¯ÿ¨ÿ¢ÿÿ¡ÿºÿµÿ·ÿ¨ÿÿ¢ÿ´ÿÁÿ±ÿ¤ÿ½ÿ§ÿ¹ÿµÿ¼ÿ¦ÿ¡ÿ¤ÿ¨ÿ²ÿ®ÿ¨ÿ¢ÿ­ÿ¤ÿÿÿ¢ÿ¤ÿ®ÿ´ÿ¤ÿ¤ÿ©ÿ·ÿ ÿ·ÿ¯ÿ­ÿ´ÿ³ÿ²ÿ±ÿ§ÿÁÿ¯ÿ²ÿ¶ÿ«ÿ³ÿ®ÿ¨ÿ­ÿ¯ÿ¥ÿ¡ÿ²ÿ ÿ«ÿªÿÿ¡ÿ¹ÿ»ÿ®ÿ®ÿ¶ÿµÿ®ÿ«ÿ±ÿÿ¨ÿ­ÿ®ÿ¸ÿµÿ²ÿµÿ©ÿ©ÿ³ÿªÿÿ»ÿ¸ÿ¨ÿ¨ÿ¦ÿ¢ÿ¥ÿ«ÿ·ÿ¼ÿ²ÿ©ÿ¯ÿ¬ÿ¥ÿ¥ÿ¦ÿ«ÿ±ÿ²ÿ¯ÿ°ÿ°ÿ·ÿ·ÿÿ´ÿ©ÿ§ÿ¨ÿªÿ¬ÿ³ÿ¹ÿ´ÿ·ÿÿ±ÿ»ÿ¯ÿµÿ»ÿ±ÿ°ÿ®ÿ£ÿ ÿ¤ÿ­ÿºÿÿ¦ÿ²ÿ¯ÿ§ÿ¯ÿ°ÿ°ÿºÿ¼ÿ¬ÿ ÿ¢ÿ¨ÿ©ÿ®ÿ§ÿ¯ÿ®ÿ«ÿ«ÿµÿÂÿÁÿ·ÿ¸ÿ´ÿ§ÿ«ÿÁÿ©ÿ±ÿºÿ§ÿ©ÿ«ÿÿÿ®ÿ¸ÿ¯ÿ§ÿ³ÿ¢ÿÿ¬ÿ¯ÿ©ÿ¢ÿ¦ÿ«ÿ®ÿºÿ´ÿ¾ÿ¯ÿ³ÿ¯ÿ¶ÿµÿ¯ÿ©ÿ«ÿ°ÿ©ÿ¦ÿ­ÿ«ÿ®ÿ®ÿ¯ÿ°ÿ²ÿµÿ¬ÿ³ÿ¶ÿ¶ÿ´ÿ­ÿ©ÿ¬ÿ±ÿ¼ÿÃÿ®ÿ¤ÿÃÿ»ÿªÿ´ÿ¢ÿ«ÿ¶ÿ¶ÿ´ÿ®ÿ­ÿ¸ÿ³ÿ´ÿ¼ÿ°ÿ¤ÿ¯ÿ¾ÿÄÿ¬ÿ§ÿ±ÿµÿµÿ±ÿªÿ­ÿÿ»ÿ©ÿªÿ°ÿ§ÿÿ·ÿ¶ÿµÿµÿ´ÿ±ÿ°ÿ´ÿ¨ÿ¬ÿ·ÿ¬ÿ®ÿ¥ÿ®ÿ°ÿ«ÿ«ÿÿ«ÿºÿ·ÿ¸ÿ¢ÿÿ¸ÿ²ÿ³ÿ¿ÿ®ÿ ÿ¢ÿ­ÿ©ÿ¬ÿ¯ÿ®ÿªÿ¬ÿ®ÿ©ÿ«ÿ³ÿºÿ¬ÿ°ÿ¶ÿ¾ÿ³ÿ°ÿ´ÿ¹ÿ­ÿ¦ÿ²ÿ¸ÿ®ÿ¬ÿ¦ÿÿ¬ÿ«ÿÿªÿ°ÿ¦ÿ­ÿ«ÿ¦ÿ­ÿ´ÿ²ÿ®ÿ¨ÿ¤ÿ­ÿ®ÿ£ÿÿ·ÿ­ÿ­ÿ¼ÿ®ÿ®ÿ¶ÿÁÿ½ÿ·ÿµÿµÿ¦ÿÿ¼ÿ±ÿ­ÿ ÿ¥ÿ·ÿ©ÿ¨ÿ¯ÿªÿ£ÿÿ¢ÿ­ÿ«ÿ¦ÿ£ÿÿ£ÿ´ÿ°ÿ©ÿ¹ÿÉÿ«ÿÿªÿ¼ÿµÿ¹ÿ³ÿ²ÿµÿ¶ÿ±ÿ®ÿ¯ÿ«ÿ¨ÿ°ÿ¯ÿµÿ°ÿ¶ÿ³ÿ©ÿ³ÿ­ÿ«ÿ´ÿ®ÿ¢ÿ£ÿªÿ§ÿ¤ÿ«ÿ­ÿ¤ÿ¾ÿÉÿ·ÿ¬ÿ³ÿ»ÿ»ÿªÿ¤ÿµÿ¶ÿ»ÿ¸ÿ«ÿÿ¢ÿ¹ÿ·ÿ¥ÿ­ÿ±ÿ¦ÿµÿ²ÿ·ÿ´ÿ¹ÿ®ÿ­ÿ­ÿ°ÿ¨ÿ­ÿ©ÿ­ÿ¬ÿ¯ÿ´ÿªÿ£ÿÿÿ¡ÿ©ÿ³ÿ¯ÿªÿ¯ÿ¬ÿ ÿÿÿÿ¡ÿ¢ÿ®ÿ°ÿ®ÿ¬ÿ§ÿÿÿÿÿÿ©ÿÿÿÿ¡ÿªÿ¦ÿÿ£ÿ¤ÿ«ÿ£ÿÿÿ§ÿ®ÿÿÿ«ÿÿ¥ÿ©ÿ¨ÿ±ÿ¨ÿ£ÿ¢ÿÿ«ÿ£ÿÿÿÿÿ¥ÿ£ÿÿ¦ÿªÿ¥ÿ¤ÿ¡ÿÿÿ¡ÿ°ÿ¬ÿ¨ÿÿªÿ ÿ«ÿ ÿÿÿ¬ÿÿ­ÿºÿ¦ÿ¦ÿÿÿÿÿ£ÿªÿ ÿ¡ÿ¡ÿÿ§ÿ£ÿ¦ÿ¡ÿ¸ÿ¥ÿ¦ÿÿÿ©ÿ¤ÿªÿ¨ÿ®ÿ­ÿ¥ÿ¥ÿ¦ÿ§ÿ«ÿ¯ÿ°ÿ¨ÿªÿ¨ÿ¢ÿÿ½ÿ½ÿ¬ÿÿÅÿ¸ÿªÿ¢ÿ²ÿ«ÿ¨ÿ·ÿ¿ÿ´ÿªÿ¶ÿ½ÿ±ÿ²ÿ¾ÿ´ÿ¢ÿ­ÿ½ÿºÿ­ÿ©ÿ¸ÿ®ÿ»ÿ°ÿ½ÿ¨ÿ¶ÿ®ÿ©ÿ­ÿ¬ÿµÿ»ÿ·ÿºÿ¸ÿ­ÿ°ÿ¹ÿ±ÿ¦ÿ«ÿµÿ±ÿ¿ÿ´ÿ¹ÿ°ÿ¸ÿ°ÿ³ÿ´ÿÿ§ÿ§ÿ«ÿ¥ÿ²ÿ£ÿ³ÿ®ÿ«ÿ²ÿµÿ¯ÿ²ÿ°ÿªÿ°ÿ©ÿ¦ÿ«ÿ­ÿ£ÿ¹ÿ«ÿ¥ÿµÿ·ÿ±ÿ¬ÿ¿ÿÄÿ¨ÿ©ÿ·ÿ£ÿ¡ÿ´ÿ¿ÿ¹ÿ®ÿ­ÿ´ÿ³ÿµÿ£ÿÿ±ÿ´ÿ°ÿÿ®ÿ®ÿ²ÿ½ÿ³ÿ¬ÿÿ³ÿºÿ²ÿÅÿªÿ¨ÿÇÿ´ÿ­ÿ©ÿ§ÿ¦ÿ ÿ«ÿ©ÿªÿ²ÿ´ÿ«ÿ©ÿ¨ÿ¢ÿ¯ÿ¹ÿÀÿ«ÿ¬ÿ°ÿÀÿ°ÿ«ÿ¢ÿ®ÿ¼ÿ»ÿªÿºÿ®ÿ»ÿ¡ÿ»ÿ®ÿ³ÿ¨ÿ¦ÿªÿÿ·ÿ³ÿ¹ÿ¶ÿ¨ÿ¦ÿÿ¦ÿ°ÿ§ÿ¦ÿ·ÿ³ÿ±ÿµÿ±ÿ¬ÿ¨ÿ°ÿ¥ÿ¦ÿÿ ÿ°ÿ¨ÿªÿ¤ÿ®ÿ¤ÿ§ÿ£ÿªÿ§ÿ±ÿ´ÿ©ÿ¨ÿ«ÿ®ÿµÿµÿ©ÿªÿ¶ÿ±ÿµÿ¨ÿ²ÿ¯ÿ­ÿ½ÿÂÿ¯ÿ¡ÿ»ÿ ÿ§ÿ§ÿÿ²ÿÅÿ«ÿ±ÿ³ÿ²ÿ©ÿªÿ¡ÿ¤ÿ¤ÿ©ÿ¦ÿ¬ÿ¦ÿ±ÿºÿ¯ÿ¬ÿ¦ÿ¢ÿ©ÿ­ÿªÿ¤ÿ¢ÿ¤ÿÿ£ÿ§ÿ«ÿ·ÿ¹ÿ±ÿ°ÿ¢ÿÿªÿ±ÿ¦ÿÿ ÿ¢ÿ¬ÿ£ÿÿ ÿÿÿ¨ÿ¦ÿ¥ÿ¬ÿ¡ÿÿ£ÿ¥ÿÿÿ¥ÿ©ÿ£ÿÿ¢ÿ¦ÿ«ÿ¡ÿ ÿ¯ÿ§ÿ ÿ¢ÿ¯ÿ¸ÿ£ÿ²ÿ¶ÿ«ÿ ÿ¹ÿÿ©ÿ¤ÿ¶ÿ«ÿ¡ÿÿ¨ÿ­ÿÿÿ¤ÿ¦ÿ®ÿµÿ©ÿ¡ÿ¯ÿ¯ÿÿ¡ÿ¬ÿ ÿ¨ÿ³ÿªÿ©ÿ¥ÿ¦ÿ¨ÿ´ÿµÿªÿ£ÿ·ÿ¬ÿ·ÿ¬ÿÿÿ¦ÿ«ÿÿ¬ÿ¯ÿ±ÿ³ÿ¬ÿ¸ÿ­ÿ°ÿ¯ÿ«ÿ·ÿ±ÿ±ÿ«ÿªÿ­ÿ¬ÿ§ÿ«ÿ®ÿ¨ÿ¥ÿ ÿ§ÿ¯ÿ®ÿ¦ÿÿÿÿÿÿªÿ¢ÿ¬ÿÿ­ÿ ÿ¦ÿ¥ÿ ÿÿÿ°ÿÿÿÿÿÿÿÿÿ¤ÿ¡ÿÿÿÿÿÿÿÿ¤ÿÿÿ©ÿ¤ÿÿÿÿÿÿÿ¥ÿÿ£ÿÿÿ£ÿÿ£ÿÿÿÿÿ¥ÿÿ¯ÿ§ÿÿªÿªÿ¢ÿ«ÿ°ÿÿ¯ÿ©ÿ«ÿ¥ÿ¥ÿ¢ÿ¶ÿ«ÿ¦ÿ³ÿªÿ¬ÿ¥ÿªÿµÿ°ÿ¤ÿ«ÿµÿ®ÿ°ÿ³ÿªÿ¢ÿ¥ÿªÿ§ÿ§ÿ¼ÿ¶ÿ·ÿ²ÿ®ÿ«ÿ¯ÿÿ ÿºÿ­ÿ§ÿ¨ÿ´ÿ­ÿ±ÿ©ÿµÿ´ÿ»ÿ¨ÿ²ÿÁÿ®ÿºÿ¯ÿ³ÿ¨ÿ©ÿ°ÿµÿ°ÿ°ÿ²ÿ²ÿ°ÿ¨ÿ­ÿ°ÿ«ÿ³ÿ¸ÿ°ÿªÿ§ÿ¦ÿ£ÿ ÿ¥ÿ®ÿºÿ¦ÿ¯ÿ¦ÿ´ÿ®ÿ¨ÿÿ´ÿ©ÿ±ÿ¦ÿ¶ÿ«ÿ¹ÿ£ÿ·ÿ£ÿ®ÿ¥ÿ»ÿ§ÿ¤ÿ¤ÿ¢ÿ¶ÿ¹ÿ¹ÿ¶ÿ¬ÿ¡ÿ¯ÿ¾ÿ±ÿ¿ÿÅÿ¼ÿªÿµÿ¶ÿ¶ÿ³ÿ²ÿ¾ÿ¹ÿ´ÿ«ÿ ÿ¬ÿ±ÿ¬ÿ«ÿ­ÿ¦ÿ¬ÿ©ÿ°ÿÁÿ¨ÿ°ÿ¼ÿ¥ÿ¯ÿµÿªÿ¢ÿ¼ÿ®ÿºÿ¬ÿ´ÿÿ©ÿ±ÿ²ÿ¥ÿ®ÿ¾ÿ©ÿ³ÿ®ÿ¬ÿ±ÿ®ÿ¹ÿ±ÿ«ÿ­ÿ¥ÿ«ÿªÿ¨ÿ°ÿ¸ÿ¬ÿ§ÿ®ÿ¬ÿ±ÿ­ÿ©ÿ´ÿ¹ÿÁÿ´ÿ·ÿ¡ÿÿ®ÿ¶ÿ°ÿ§ÿ¥ÿªÿ£ÿ£ÿÿ®ÿ§ÿ¨ÿ´ÿÊÿ¤ÿÂÿ·ÿ¾ÿªÿÃÿÀÿµÿ©ÿ§ÿ­ÿ¬ÿ®ÿ¦ÿ´ÿµÿµÿ´ÿ½ÿ½ÿÆÿ¼ÿ³ÿ°ÿ¯ÿ»ÿ½ÿ±ÿ¬ÿªÿªÿ¸ÿ´ÿ°ÿ¿ÿ°ÿ§ÿ«ÿ½ÿ´ÿ©ÿ¶ÿÿ¡ÿ²ÿ´ÿ­ÿÿ ÿ«ÿ¢ÿ¸ÿ¬ÿ¡ÿÿªÿ¦ÿ¶ÿÿÀÿ®ÿ¦ÿÿ©ÿ°ÿ¤ÿ®ÿ«ÿ«ÿ­ÿ¥ÿ¥ÿ§ÿ³ÿ¬ÿ¶ÿ®ÿÿ«ÿ¯ÿ¦ÿ«ÿ«ÿ¯ÿ¹ÿªÿÿ¨ÿ´ÿºÿ¾ÿ¤ÿ£ÿ¶ÿµÿ¶ÿ³ÿ²ÿ¥ÿ¬ÿ¬ÿÁÿ§ÿ¦ÿ¨ÿ¾ÿÿªÿ´ÿ¸ÿ®ÿ±ÿ´ÿÄÿ¿ÿªÿ±ÿ¶ÿ¸ÿ«ÿ¸ÿ·ÿ¯ÿ²ÿ®ÿªÿ¦ÿ ÿ¤ÿ¬ÿºÿ¿ÿ·ÿ³ÿ¶ÿ²ÿ£ÿ¬ÿ¾ÿ´ÿ¯ÿ¯ÿ«ÿ±ÿ¬ÿ«ÿ²ÿºÿ»ÿ´ÿ³ÿ­ÿ´ÿ«ÿ®ÿ§ÿ£ÿ¢ÿ¨ÿ°ÿ©ÿ­ÿ¬ÿ¬ÿ¡ÿ§ÿ³ÿ²ÿ¹ÿ®ÿ§ÿ®ÿ±ÿ«ÿ¬ÿ¢ÿ¤ÿ­ÿ¥ÿ°ÿ¸ÿ°ÿ³ÿºÿ¸ÿ«ÿ®ÿ¸ÿ¸ÿ¼ÿªÿ§ÿ°ÿµÿ¶ÿ¯ÿ¯ÿ©ÿªÿ°ÿ¯ÿ­ÿ©ÿµÿ£ÿÿ®ÿµÿÿ£ÿ¶ÿ¬ÿ¶ÿ°ÿµÿ¾ÿ½ÿºÿ¥ÿ¢ÿÿ§ÿ­ÿ»ÿ±ÿ¢ÿ¥ÿ¨ÿ¢ÿ¬ÿ¸ÿ¶ÿ°ÿ«ÿµÿ¼ÿ­ÿ ÿ©ÿ¿ÿ¶ÿµÿ¹ÿ®ÿ£ÿ·ÿªÿ¹ÿ®ÿÿÿ¬ÿ»ÿ¥ÿ­ÿ¼ÿ§ÿ«ÿÊÿ¨ÿÿ²ÿ¾ÿ«ÿ°ÿ©ÿ°ÿªÿªÿ¬ÿ§ÿ©ÿ©ÿ§ÿ©ÿ´ÿ±ÿ®ÿ¯ÿ©ÿ¯ÿ°ÿ´ÿ½ÿ¯ÿ­ÿ³ÿ¬ÿªÿÿ±ÿ­ÿ¤ÿ¨ÿ®ÿ©ÿ¤ÿÿÿÿ´ÿ ÿÿ§ÿ¥ÿÿ¦ÿ¢ÿ¦ÿÿ£ÿ¤ÿÿÿ ÿÿÿÿÿÿÿÿ¤ÿ¦ÿÿÿÿÿÿÿ¬ÿÿÿ¬ÿÿÿÿÿÿÿÿÿªÿÿÿÿ¡ÿÿÿÿ§ÿÿ¦ÿ©ÿ¦ÿ¢ÿÿ¢ÿÿ¢ÿ¨ÿ¥ÿÿ¡ÿ«ÿªÿÿÿÿ¨ÿ¤ÿ±ÿ®ÿÿªÿ¦ÿ±ÿ½ÿÿ§ÿ­ÿ¢ÿÃÿ¨ÿ­ÿ®ÿ­ÿ¬ÿ¬ÿ¨ÿÿ§ÿµÿ±ÿ·ÿ½ÿ¼ÿµÿ³ÿ­ÿªÿ¨ÿ¥ÿ¹ÿÅÿ´ÿ¯ÿ¶ÿ·ÿ§ÿ¶ÿ²ÿÅÿ¯ÿ¡ÿÁÿÿ²ÿ²ÿµÿ«ÿ¨ÿ·ÿ³ÿ¡ÿ«ÿ°ÿ¬ÿªÿ¬ÿ¯ÿ¬ÿ¬ÿ®ÿ ÿ©ÿ¯ÿ¬ÿ¹ÿ¼ÿ¸ÿ¶ÿ³ÿ¶ÿ­ÿÿ®ÿ¹ÿ­ÿ­ÿ­ÿ«ÿµÿ£ÿºÿÿ¦ÿÅÿ¦ÿ¡ÿ«ÿ¥ÿ¦ÿ ÿºÿµÿ±ÿ©ÿ£ÿ©ÿºÿ¸ÿ§ÿ¨ÿ¦ÿÿªÿ»ÿ¹ÿ¡ÿÿ¦ÿ­ÿ¥ÿ¨ÿ©ÿ³ÿ»ÿ·ÿ®ÿµÿ¦ÿ«ÿ«ÿ¸ÿ¼ÿ¸ÿ³ÿ¯ÿ­ÿÁÿÂÿ®ÿ®ÿ¸ÿ¸ÿ¶ÿ°ÿ³ÿ¸ÿªÿªÿ­ÿªÿ§ÿ¨ÿ«ÿ¯ÿ®ÿÿÿ£ÿ°ÿ§ÿ³ÿÇÿ®ÿµÿ²ÿÂÿ·ÿÀÿ·ÿ¬ÿ«ÿ´ÿµÿµÿ³ÿ¶ÿ½ÿ³ÿ«ÿ§ÿ´ÿÄÿ½ÿ¾ÿ¢ÿÿ°ÿ·ÿºÿ²ÿ´ÿ¡ÿ±ÿ´ÿ­ÿ·ÿºÿ¯ÿ«ÿ´ÿµÿ·ÿªÿ¦ÿ³ÿ»ÿ·ÿªÿ¯ÿ¶ÿºÿ²ÿ¦ÿ¤ÿµÿ¯ÿ§ÿ¹ÿªÿ¦ÿ²ÿ¶ÿªÿÿ§ÿ´ÿ­ÿ­ÿ®ÿµÿ¯ÿ­ÿ´ÿ´ÿ¬ÿ¯ÿ¶ÿ©ÿ²ÿ¶ÿ®ÿ§ÿ¡ÿ§ÿÿÿ»ÿ³ÿ®ÿ­ÿ¸ÿµÿ§ÿ®ÿ¨ÿ¢ÿ¬ÿ¸ÿ¹ÿ¼ÿÌÿÇÿ¬ÿ§ÿ«ÿ±ÿ´ÿÆÿ³ÿÃÿ²ÿªÿ ÿ³ÿ¡ÿµÿ¤ÿ»ÿ°ÿ²ÿ¶ÿ²ÿ§ÿ°ÿ¸ÿºÿ¹ÿ³ÿ´ÿ¸ÿ²ÿ¬ÿ¯ÿµÿ¬ÿ³ÿ¬ÿ´ÿ´ÿ£ÿ³ÿ¬ÿ±ÿ­ÿ¬ÿ¦ÿ¬ÿ°ÿ®ÿªÿ¸ÿ·ÿ¹ÿÂÿ±ÿ¼ÿ¼ÿµÿ±ÿ·ÿ¬ÿ½ÿ¢ÿ§ÿ¨ÿ»ÿ«ÿ¨ÿ´ÿ­ÿ¬ÿ²ÿµÿ±ÿ¸ÿ¸ÿ±ÿ¶ÿµÿ­ÿ¯ÿ£ÿ°ÿ³ÿ¸ÿ©ÿ¯ÿ£ÿ©ÿ ÿ¯ÿ²ÿ£ÿ¦ÿ«ÿµÿªÿ¨ÿ¶ÿ°ÿ¡ÿ¬ÿ­ÿÿµÿ¹ÿ©ÿ³ÿ°ÿÿ¾ÿ¯ÿ°ÿ¶ÿ»ÿ¯ÿ²ÿ¨ÿ¨ÿ£ÿ£ÿ¨ÿ©ÿ°ÿ±ÿ¢ÿÿ¡ÿÿ¢ÿ±ÿ¤ÿ¬ÿ±ÿ¬ÿ«ÿ®ÿÿÿ²ÿ²ÿ¨ÿ³ÿ®ÿ¡ÿ¦ÿ¤ÿ°ÿ§ÿ¤ÿ¤ÿÿ¥ÿÿ£ÿ£ÿ¦ÿÿÿÿÿ£ÿÿÿÿÿÿÿ¡ÿ¢ÿÿ²ÿ­ÿÿ£ÿ£ÿÿ«ÿ¤ÿÿªÿ£ÿÿ¢ÿÿ¢ÿ«ÿªÿ©ÿ«ÿ¦ÿ®ÿÿÿÿ ÿÿªÿ­ÿ©ÿ¦ÿÿ¡ÿ ÿ¡ÿ¨ÿ§ÿªÿ¬ÿ ÿÿ¶ÿÿ°ÿ«ÿ­ÿ¤ÿÿÿ£ÿ­ÿ«ÿ¬ÿ©ÿÿÿ§ÿ´ÿ¬ÿÿ¡ÿ¦ÿ¢ÿ²ÿ¢ÿ¤ÿ¯ÿ ÿÿÿÿ©ÿµÿ´ÿÿ¬ÿµÿ¨ÿ«ÿÿÿ«ÿªÿ¶ÿ«ÿ°ÿ¹ÿªÿ£ÿªÿ¬ÿªÿ¨ÿªÿ§ÿ¯ÿªÿ¯ÿ°ÿ¯ÿ»ÿ¯ÿªÿ«ÿ¦ÿ¯ÿ·ÿ¶ÿ«ÿ¢ÿ¯ÿ¾ÿ½ÿ®ÿªÿµÿ ÿ§ÿ£ÿ±ÿ³ÿ«ÿªÿ¯ÿ¬ÿ¨ÿ«ÿ¬ÿ¶ÿºÿ¦ÿÿÿ¹ÿ¶ÿ²ÿµÿ¿ÿ³ÿ¦ÿ°ÿ·ÿ¬ÿ¡ÿ¤ÿ»ÿ½ÿ°ÿ²ÿªÿ¹ÿ¶ÿ²ÿ¯ÿ¢ÿ¨ÿ§ÿÿ§ÿ°ÿªÿ³ÿ¥ÿ¢ÿµÿ¢ÿ»ÿ¸ÿ°ÿ²ÿ°ÿ¥ÿ¬ÿ²ÿ¶ÿºÿ®ÿ¹ÿ®ÿ³ÿ«ÿ´ÿ¦ÿ¯ÿµÿ¶ÿ³ÿ·ÿ·ÿ­ÿ¥ÿ§ÿ¯ÿ«ÿ´ÿ¬ÿ ÿ£ÿ­ÿµÿ²ÿ³ÿ³ÿ¹ÿ³ÿ®ÿ®ÿ¥ÿºÿ¹ÿ­ÿ©ÿ±ÿ¶ÿ¨ÿ¯ÿ³ÿ³ÿ¶ÿ¶ÿ¸ÿ½ÿ¶ÿµÿÂÿÅÿ¬ÿ¯ÿ©ÿ¶ÿ±ÿ¨ÿ¤ÿ¤ÿ«ÿ´ÿ­ÿ©ÿ¶ÿ´ÿ¡ÿ¡ÿÿ«ÿ°ÿ°ÿ³ÿ«ÿªÿ»ÿ»ÿ¨ÿ¾ÿ¦ÿÿ°ÿ²ÿ«ÿ²ÿ¸ÿºÿ³ÿ°ÿ¯ÿ¯ÿ·ÿ­ÿ¬ÿ³ÿªÿ®ÿ¶ÿ½ÿ®ÿ²ÿ¶ÿ¯ÿ³ÿ¸ÿ»ÿ¬ÿ²ÿ£ÿ¨ÿ¬ÿ ÿ¯ÿ®ÿªÿ®ÿ­ÿªÿ®ÿ²ÿµÿ³ÿ¯ÿºÿ¾ÿµÿ¨ÿ®ÿ¹ÿ²ÿ¦ÿ§ÿ­ÿ¤ÿ³ÿ¾ÿ­ÿªÿ°ÿ»ÿ¸ÿ²ÿ°ÿ¯ÿ¶ÿ«ÿ¯ÿ³ÿ¾ÿ¯ÿµÿ·ÿ¦ÿ©ÿ·ÿ´ÿ¶ÿÁÿ«ÿ¯ÿ·ÿ·ÿ¡ÿªÿ³ÿ¬ÿ«ÿ¬ÿ¥ÿ¦ÿ±ÿÿµÿ³ÿ­ÿ©ÿ¥ÿ¤ÿ°ÿ¶ÿ¬ÿ©ÿ»ÿÀÿ²ÿÿ¼ÿ´ÿ¡ÿÿ^ÿaÿÿ¬ÿ¶ÿ¦ÿ´ÿ»ÿ¶ÿ¯ÿ¢ÿ±ÿºÿ±ÿ±ÿ¯ÿÿ¨ÿ·ÿÿ¯ÿÿÿ¨ÿ°ÿªÿ©ÿºÿ²ÿ¿ÿ¡ÿ¥ÿ°ÿ®ÿ©ÿ¦ÿ¡ÿ¡ÿ©ÿ¡ÿ«ÿ«ÿ®ÿ²ÿ¡ÿ¦ÿ¨ÿªÿ²ÿ¸ÿ´ÿ°ÿ®ÿ·ÿ¿ÿ´ÿ²ÿ®ÿ«ÿ¬ÿ´ÿµÿÿ­ÿÿ£ÿªÿ®ÿ­ÿ©ÿ£ÿªÿ¿ÿµÿÃÿ¿ÿ²ÿªÿ²ÿµÿ¯ÿ­ÿ¬ÿ©ÿÿ´ÿ»ÿ¹ÿ¯ÿ²ÿºÿ²ÿ¢ÿ©ÿ¹ÿªÿ·ÿ»ÿ®ÿªÿ£ÿ«ÿ±ÿ°ÿ²ÿ°ÿ¢ÿºÿ­ÿÿ³ÿ¯ÿ¨ÿ¼ÿÊÿ´ÿ¹ÿªÿ½ÿ§ÿ²ÿ¶ÿ®ÿ§ÿ¬ÿ¸ÿ¥ÿ³ÿ³ÿ²ÿ®ÿ°ÿ­ÿ¶ÿÁÿ­ÿnÿ?þCþ1þ¾ý~þSÿ¤ÿ³ÿ¶ÿ©ÿ²ÿ³ÿ´ÿ£ÿ«ÿ²ÿ²ÿ«ÿ ÿ´ÿ¿ÿÿ½ÿ°ÿ¯ÿ²ÿªÿÿÿ±ÿ¡ÿ®ÿ±ÿ°ÿµÿ¬ÿ§ÿ´ÿ¯ÿ¯ÿÁÿÿ±ÿ¸ÿªÿ¡ÿ©ÿ±ÿ±ÿ³ÿ·ÿ¨ÿ®ÿ³ÿ±ÿ­ÿ­ÿºÿ·ÿ¥ÿ¡ÿ®ÿ®ÿ¯ÿ¬ÿ¦ÿ²ÿ±ÿÅÿ¨ÿÿ¡ÿ¬ÿ®ÿ«ÿ´ÿ¸ÿ¢ÿªÿ³ÿ¢ÿ¯ÿÄÿÀÿ¬ÿ´ÿ¸ÿ®ÿ¬ÿ¢ÿ°ÿ©ÿªÿ©ÿ«ÿ®ÿ³ÿ²ÿÿ±ÿ|ÿyÿÿ¡ÿ¬ÿ¶ÿµÿ·ÿ¨ÿÿªÿ ÿ­ÿ±ÿ¨ÿ°ÿºÿ¬ÿ©ÿ ÿÿ¬ÿ¹ÿ¾ÿ·ÿ¤ÿ´ÿÿÿ©ÿªÿ³ÿ´ÿªÿ¥ÿ¤ÿ±ÿ·ÿªÿµÿ³ÿ¨ÿ¤ÿ£ÿ¢ÿ ÿÿ«ÿ±ÿ¢ÿ£ÿ©ÿ¡ÿÿ±ÿµÿ¥ÿ´ÿªÿ¨ÿ¦ÿ¨ÿ©ÿ«ÿ·ÿ¹ÿªÿ§ÿ¹ÿºÿ¶ÿ¹ÿ°ÿ¢ÿ§ÿ±ÿ¬ÿ²ÿ±ÿ¯ÿ¨ÿ¥ÿ¨ÿ±ÿ»ÿ·ÿ±ÿ¯ÿ¯ÿ£ÿ©ÿ£ÿÿ ÿ¢ÿ¨ÿ¡ÿ¨ÿÿ°ÿ¯ÿ´ÿ²ÿ­ÿ­ÿ®ÿÂÿ¸ÿ§ÿªÿ¨ÿ¬ÿ¸ÿµÿ©ÿ¤ÿÿºÿ»ÿ¥ÿªÿªÿªÿ¥ÿ§ÿ°ÿ°ÿ­ÿ­ÿ®ÿ¶ÿ¥ÿ«ÿ±ÿ±ÿÿÿ¯ÿ¨ÿ¦ÿÿ¨ÿ²ÿµÿ³ÿªÿ«ÿ«ÿ¢ÿ¨ÿ¬ÿ´ÿµÿ«ÿ´ÿ¸ÿ®ÿ©ÿ®ÿ°ÿªÿ²ÿ»ÿ«ÿ­ÿ¦ÿ²ÿ¯ÿ©ÿªÿ¨ÿ¨ÿ¨ÿ¤ÿ ÿºÿªÿ¬ÿ­ÿ¨ÿ¨ÿ¨ÿ¨ÿ²ÿ­ÿ¤ÿ°ÿÀÿ³ÿ«ÿµÿ°ÿ£ÿ¢ÿ©ÿ±ÿÉÿ·ÿÄÿ°ÿ¥ÿ¦ÿ­ÿ³ÿ³ÿ²ÿ»ÿÃÿÿ­ÿ¡ÿÿÿ¡ÿ°ÿ»ÿ½ÿ¶ÿ°ÿ¸ÿ­ÿ«ÿ¢ÿ ÿ¹ÿµÿ´ÿ´ÿ¹ÿ¿ÿµÿ¢ÿ¡ÿ¼ÿ¤ÿ³ÿ¦ÿ°ÿ¡ÿ¤ÿ¬ÿ¬ÿ«ÿ¨ÿ§ÿ²ÿ¸ÿªÿ©ÿ§ÿ¨ÿ£ÿÿÿ¬ÿ´ÿ®ÿµÿ°ÿ³ÿ·ÿ´ÿ©ÿÿÿ®ÿ°ÿ¬ÿ´ÿ²ÿ§ÿµÿ¯ÿ¯ÿ¦ÿ³ÿÂÿ¾ÿ¯ÿ£ÿ ÿ¤ÿ¨ÿ±ÿºÿ¹ÿÿÿ³ÿÿÿ³ÿÂÿ¶ÿ­ÿµÿ©ÿ¡ÿÿÿ®ÿ²ÿ¦ÿ´ÿ®ÿ«ÿ²ÿ¾ÿ¿ÿ²ÿ°ÿ§ÿ§ÿ§ÿ¶ÿÅÿµÿ¦ÿ§ÿ±ÿ©ÿ¡ÿ¦ÿ¬ÿ³ÿ·ÿ¯ÿªÿ±ÿ¥ÿÿ¡ÿ©ÿ©ÿ£ÿ ÿ¥ÿªÿ¨ÿ´ÿ©ÿ ÿ¤ÿ¨ÿ©ÿ±ÿ¬ÿ¬ÿ±ÿ«ÿ¨ÿªÿ¨ÿ¨ÿ±ÿ¶ÿ¯ÿ£ÿ¬ÿ¶ÿ«ÿ¥ÿ³ÿ¶ÿ­ÿ«ÿ¬ÿ«ÿ©ÿ¥ÿ¾ÿ°ÿÃÿÿ°ÿ¬ÿµÿµÿ­ÿ©ÿ«ÿ¬ÿ«ÿ±ÿ·ÿ¯ÿ¶ÿ¸ÿ²ÿ§ÿ¦ÿ°ÿ¾ÿ­ÿ©ÿ¯ÿ³ÿ·ÿ¬ÿ ÿ²ÿ»ÿµÿ¿ÿ¯ÿ¬ÿ¬ÿ°ÿ¼ÿ°ÿ¢ÿ¨ÿ±ÿ¯ÿ¯ÿ·ÿ³ÿµÿ¸ÿ¸ÿ§ÿ¢ÿºÿ¸ÿ¹ÿ¶ÿµÿ«ÿ¨ÿ°ÿ¨ÿ¢ÿ¬ÿ·ÿ¶ÿ¶ÿºÿ¯ÿªÿ©ÿ¯ÿ®ÿ­ÿ®ÿ´ÿ°ÿ¬ÿ¸ÿ²ÿ²ÿÃÿÆÿÿÁÿ´ÿ¼ÿ¶ÿ²ÿ²ÿ·ÿ²ÿ­ÿ¯ÿ©ÿÿÿÿ¦ÿ°ÿ²ÿ§ÿ¶ÿ²ÿ¦ÿ£ÿ²ÿ­ÿ¦ÿ¨ÿ¬ÿ«ÿªÿ²ÿ¯ÿ¹ÿ¦ÿ¬ÿ®ÿ³ÿµÿ©ÿ©ÿ«ÿÁÿ¼ÿ­ÿ¬ÿ©ÿ«ÿ²ÿ­ÿ¶ÿªÿªÿ¡ÿ»ÿ½ÿ«ÿªÿ¨ÿ¸ÿªÿ¤ÿ«ÿ¬ÿ°ÿ³ÿ«ÿ¢ÿ ÿ§ÿ¡ÿ¼ÿ¥ÿ¤ÿ¯ÿ¯ÿ¶ÿ´ÿ­ÿ¼ÿ®ÿ§ÿ­ÿ°ÿ«ÿ¯ÿ¶ÿ­ÿ¸ÿ¶ÿ±ÿ¹ÿ±ÿ§ÿ´ÿµÿºÿªÿ®ÿ±ÿ¦ÿ¡ÿ¨ÿ³ÿ¬ÿ¢ÿ­ÿ¬ÿ³ÿ·ÿ¸ÿ¦ÿºÿ«ÿ³ÿ°ÿ®ÿ«ÿ¹ÿ·ÿ·ÿ¯ÿ²ÿ¹ÿ¯ÿ°ÿ¹ÿªÿªÿ¯ÿ­ÿ±ÿºÿµÿ®ÿ¾ÿ²ÿ£ÿ©ÿ¤ÿÿ©ÿ­ÿ¨ÿªÿ§ÿÿ£ÿ­ÿ³ÿ¯ÿ£ÿ¤ÿ§ÿÿ¤ÿ¼ÿ­ÿÿÿÿ¯ÿ©ÿÿ¨ÿ¬ÿ¡ÿÿ ÿÿÿ ÿ¥ÿ¦ÿ§ÿÿ«ÿÿÿ ÿ£ÿ®ÿ¤ÿÿÿÿÿ ÿÿÿ¡ÿÿ¦ÿ©ÿ ÿªÿ¤ÿ«ÿ¬ÿÿ©ÿÿ¦ÿªÿÿ¥ÿÿ ÿ¯ÿ°ÿ­ÿ©ÿ§ÿ¢ÿÿ¡ÿÿ©ÿ§ÿªÿ¬ÿÿ¡ÿªÿ¤ÿ½ÿ¡ÿ£ÿ¬ÿÿ§ÿ¨ÿ¦ÿÿÿÿÿ¦ÿÿÿ«ÿ¤ÿ¡ÿ¤ÿ¥ÿªÿ¨ÿ©ÿ°ÿ°ÿ¦ÿ·ÿ¤ÿÿªÿÿÿÿ©ÿ¦ÿ£ÿªÿ¨ÿ¢ÿ¬ÿ¬ÿÿ°ÿ¨ÿ¡ÿ­ÿ¸ÿ«ÿ°ÿ¿ÿ¨ÿ¥ÿÿ©ÿºÿ«ÿ¤ÿ³ÿ¬ÿ¶ÿ¾ÿ½ÿºÿ¹ÿµÿ´ÿ·ÿ¦ÿÿ£ÿ¶ÿ¿ÿ®ÿ©ÿ«ÿ¨ÿ¨ÿ·ÿ¾ÿ±ÿ§ÿ¯ÿ­ÿ¨ÿ´ÿ±ÿ®ÿ®ÿªÿ§ÿ°ÿºÿ­ÿ¢ÿ«ÿ¦ÿ¢ÿµÿ¹ÿ®ÿ¨ÿµÿ©ÿÊÿÀÿ«ÿÿÿÿ©ÿ·ÿ°ÿ·ÿÂÿ¯ÿ·ÿ»ÿºÿ½ÿºÿ³ÿªÿªÿ´ÿ²ÿ¯ÿ¬ÿ­ÿÌÿ»ÿ°ÿµÿ¹ÿ¡ÿ§ÿ®ÿ°ÿ²ÿÊÿÇÿ¬ÿÿ¡ÿ¨ÿ¦ÿ£ÿ®ÿ·ÿ³ÿªÿ¨ÿ¬ÿ¦ÿ§ÿ¹ÿ¼ÿ¶ÿªÿ¹ÿ°ÿ¸ÿ§ÿ«ÿ¥ÿ¹ÿ¬ÿ¶ÿ¦ÿ®ÿ¶ÿ¯ÿ¯ÿ¬ÿµÿ²ÿ¬ÿ®ÿ©ÿ§ÿ¯ÿ®ÿ¦ÿ§ÿ©ÿ¥ÿ±ÿ·ÿ®ÿ¤ÿºÿ¡ÿ¬ÿ«ÿÿµÿ¨ÿÂÿÿÿ¼ÿºÿ­ÿ¡ÿ¯ÿ¹ÿ§ÿÿ¬ÿ°ÿ®ÿ©ÿ¤ÿ¬ÿ¯ÿ¬ÿ²ÿ±ÿ­ÿ¯ÿ²ÿ±ÿ±ÿ´ÿ¹ÿ¶ÿ®ÿ³ÿ¨ÿªÿ¡ÿªÿ©ÿ¬ÿ²ÿ®ÿ­ÿ¶ÿ©ÿªÿªÿÿ©ÿ¤ÿ¥ÿ¬ÿ«ÿ§ÿªÿ¬ÿ¯ÿ°ÿ¦ÿ§ÿ·ÿºÿ¶ÿªÿ¸ÿ©ÿ´ÿ´ÿ¢ÿÁÿ²ÿ²ÿ¤ÿ§ÿ¯ÿÿÃÿ¶ÿÿ¬ÿ¦ÿ­ÿ´ÿ°ÿ£ÿÿ©ÿ¡ÿ¢ÿ«ÿªÿ«ÿ¦ÿÿ¨ÿ¬ÿ¡ÿ ÿ§ÿ«ÿÿÿ£ÿ¡ÿÿ£ÿÿ§ÿÿÿ«ÿ¥ÿÿ¤ÿ­ÿ¬ÿ§ÿ«ÿ¤ÿÿÿÿÿÿ¨ÿ¤ÿ²ÿ§ÿÿ¡ÿ§ÿ§ÿ ÿÿÿ¥ÿ¢ÿÿÿ§ÿ¢ÿ¢ÿÿÿÿÿ¥ÿ­ÿ£ÿ£ÿÿÿÿÿ¦ÿ¥ÿ©ÿÿ¢ÿÿ¨ÿ´ÿ¯ÿ ÿ¥ÿªÿ­ÿÿÿªÿ±ÿªÿ©ÿ°ÿµÿ¬ÿÿ ÿ¢ÿ£ÿ¨ÿ¨ÿ«ÿ¯ÿ¥ÿ¡ÿ£ÿ¦ÿÿ¨ÿ¬ÿÿ­ÿÿÿ£ÿ¯ÿ¨ÿ³ÿ®ÿ´ÿ·ÿºÿ±ÿ­ÿ´ÿ©ÿ©ÿ§ÿªÿ«ÿ«ÿ©ÿ¤ÿ¦ÿ°ÿ¬ÿ¦ÿ£ÿ¢ÿ«ÿ¨ÿ¤ÿ¨ÿµÿ®ÿªÿ±ÿ±ÿ®ÿ©ÿ¤ÿ¯ÿ ÿ­ÿ»ÿ¡ÿÿÿÿÿ¡ÿªÿ¯ÿÿÿªÿ¬ÿ¡ÿÿÿÿ¦ÿ¡ÿ¦ÿÿ¢ÿ¢ÿ¡ÿÿÿÿÿÿÿÿÿ¥ÿÿÿÿÿÿÿÿ ÿ¡ÿÿ¦ÿÿÿÿ¢ÿ§ÿ¡ÿ£ÿ¤ÿ©ÿÿÿ¨ÿ¡ÿªÿÿ³ÿ­ÿ¨ÿ¨ÿÿ¡ÿ°ÿ§ÿ ÿ²ÿ¸ÿ´ÿ­ÿ°ÿ¯ÿ¢ÿ¥ÿ§ÿ£ÿ¦ÿ§ÿ¬ÿµÿ®ÿ¥ÿ¡ÿ¦ÿ¯ÿ¼ÿ¼ÿÈÿ³ÿ¬ÿ¥ÿ½ÿ«ÿÿµÿ­ÿ®ÿ§ÿ²ÿ¼ÿ©ÿ²ÿÃÿ±ÿ¾ÿ¶ÿ²ÿ«ÿ³ÿ·ÿ­ÿ±ÿ¢ÿ§ÿ­ÿ¯ÿ§ÿ°ÿ¯ÿ±ÿ«ÿ§ÿºÿÅÿ¶ÿ´ÿ¯ÿ©ÿ²ÿ²ÿ²ÿ§ÿ©ÿ¶ÿµÿ¥ÿ­ÿ³ÿ¯ÿ¿ÿ³ÿ±ÿ¼ÿ¯ÿ£ÿ°ÿªÿ¼ÿ«ÿµÿ°ÿ³ÿ¢ÿÃÿ¬ÿ¥ÿ¨ÿ©ÿªÿªÿªÿ¼ÿ¨ÿ¥ÿÿÿ¨ÿµÿ¦ÿ«ÿ·ÿ¹ÿ¾ÿ·ÿ°ÿ«ÿ©ÿ¯ÿ¬ÿ£ÿ¬ÿµÿ²ÿ®ÿ¨ÿªÿ¯ÿ ÿ©ÿÀÿ¹ÿ¹ÿ«ÿ§ÿÿ¨ÿªÿ§ÿ®ÿ¨ÿ¸ÿÉÿ ÿ¯ÿ¿ÿÿ±ÿ¬ÿ¤ÿ£ÿªÿ¹ÿÿ¬ÿ©ÿ­ÿ»ÿ¹ÿºÿµÿ®ÿ®ÿ¥ÿ§ÿ­ÿ´ÿ¥ÿ²ÿ¾ÿ­ÿµÿÄÿÁÿ½ÿ¹ÿ²ÿªÿ³ÿ¶ÿ ÿ¯ÿ°ÿ°ÿ­ÿ®ÿ¦ÿºÿ¸ÿ®ÿ®ÿÃÿÅÿ¦ÿºÿºÿ¾ÿ¬ÿÿ³ÿÿ±ÿÁÿÀÿ¿ÿ»ÿ¾ÿ¸ÿ­ÿ±ÿ§ÿ©ÿ®ÿªÿ¥ÿ«ÿ¥ÿ ÿ§ÿ²ÿ®ÿ°ÿªÿ¬ÿ³ÿ¨ÿ¡ÿªÿ¹ÿÀÿ²ÿ¥ÿ°ÿÀÿºÿ«ÿ²ÿªÿÿÿ¡ÿ¿ÿ£ÿÇÿ±ÿ£ÿ¥ÿ»ÿµÿÿÿ·ÿÆÿ¨ÿÿ»ÿ¢ÿ´ÿ¦ÿºÿµÿ¹ÿ¾ÿ³ÿ¯ÿµÿ¹ÿ¥ÿ±ÿ®ÿ¥ÿ¯ÿºÿ¶ÿªÿ¢ÿ©ÿ­ÿ¯ÿ®ÿ§ÿªÿ«ÿ«ÿ¯ÿ²ÿ±ÿ©ÿ®ÿ¡ÿ°ÿ¢ÿ¬ÿ³ÿ²ÿµÿ©ÿ´ÿ¯ÿ«ÿÅÿ£ÿµÿ·ÿ¸ÿ§ÿ¸ÿ»ÿ´ÿÁÿ®ÿªÿ¸ÿ¥ÿ®ÿ±ÿÂÿ¾ÿ¶ÿ·ÿ¼ÿ¿ÿ±ÿ°ÿ©ÿ©ÿ¤ÿ¥ÿ´ÿ³ÿ¯ÿ·ÿ¸ÿªÿÿ¢ÿ¾ÿ»ÿ§ÿ­ÿ«ÿ®ÿ¶ÿÿ¤ÿ²ÿ´ÿ²ÿ²ÿ¤ÿ¤ÿ¦ÿ¯ÿºÿ§ÿ¡ÿ¬ÿ­ÿ¤ÿ¢ÿ´ÿºÿ¬ÿ¨ÿ·ÿ³ÿ¸ÿ®ÿ®ÿ¬ÿºÿ¾ÿªÿ ÿÿ¨ÿ¯ÿ°ÿ±ÿ­ÿ²ÿ¶ÿ´ÿ¬ÿ±ÿ¹ÿ·ÿ½ÿ¦ÿ©ÿ¶ÿµÿºÿªÿªÿÿ¤ÿ°ÿÅÿ¨ÿ©ÿªÿ¤ÿ´ÿ¯ÿ¬ÿ§ÿ¤ÿ¼ÿ¤ÿ¯ÿªÿ«ÿ«ÿ±ÿ´ÿ·ÿ¹ÿÉÿ±ÿ­ÿ·ÿºÿ¶ÿ¶ÿºÿ°ÿ­ÿªÿ°ÿ¬ÿ¡ÿ¢ÿ¢ÿ§ÿÿ©ÿÿ¬ÿ¹ÿ±ÿ¿ÿ´ÿ´ÿ©ÿ®ÿÿÿ¨ÿ¨ÿ½ÿ®ÿÐÿ¯ÿ¶ÿ­ÿ°ÿµÿ¹ÿÅÿ«ÿ¶ÿ»ÿ²ÿ¡ÿ¢ÿ±ÿ¬ÿ°ÿ¥ÿ©ÿ¯ÿ·ÿ¿ÿ¶ÿµÿ®ÿ³ÿÃÿ©ÿ¢ÿ¸ÿ²ÿ¤ÿ®ÿªÿ­ÿ¯ÿ­ÿ¤ÿªÿ¢ÿ¦ÿ«ÿÿ©ÿ¥ÿ«ÿ¬ÿÿ¡ÿ¥ÿÿÿ ÿÿÿ¤ÿ£ÿ ÿÿÿ§ÿÿÿÿÿÿ¡ÿ¢ÿ¦ÿ¨ÿÿ¦ÿÿÿ¢ÿÿ¡ÿ ÿ¦ÿ¡ÿÿÿÿ©ÿ¡ÿÿÿÿ§ÿÿÿÿÿÿÿÿÿÿÿÿ£ÿÿÿÿ«ÿ£ÿÿ­ÿ°ÿ®ÿ®ÿªÿ¢ÿÿ©ÿ¨ÿ¡ÿ®ÿ¬ÿ¦ÿ¥ÿ£ÿ²ÿ°ÿªÿ£ÿ¬ÿ²ÿ»ÿ±ÿ¯ÿ±ÿªÿ«ÿ¬ÿ¨ÿ©ÿ¬ÿ·ÿ¬ÿ¸ÿÍÿ¸ÿ£ÿ¥ÿ¨ÿ²ÿ¶ÿ¯ÿ«ÿ®ÿ´ÿ°ÿ­ÿ­ÿ¡ÿ³ÿÁÿ·ÿºÿ©ÿ·ÿ¬ÿ ÿÿÿ«ÿ¯ÿ¡ÿ©ÿ¡ÿ¥ÿÂÿ£ÿ¢ÿÁÿ¦ÿ¬ÿ³ÿ°ÿ£ÿ±ÿ²ÿ¨ÿ«ÿ¶ÿ´ÿ²ÿ¹ÿ­ÿ²ÿ±ÿ¹ÿ¾ÿ¶ÿ§ÿ¬ÿ¤ÿ¬ÿ¢ÿ«ÿ«ÿ§ÿ¶ÿ¥ÿ§ÿ£ÿ¥ÿ«ÿ¢ÿ³ÿ»ÿ³ÿ²ÿªÿ¨ÿ®ÿ®ÿªÿÿ¥ÿ±ÿªÿ¯ÿ¬ÿ­ÿ±ÿ´ÿ¿ÿµÿ¸ÿ¬ÿ°ÿ¾ÿ¶ÿ«ÿÿÿ²ÿ¸ÿ²ÿªÿ¿ÿ¹ÿ²ÿ®ÿºÿ¹ÿ´ÿ®ÿ¬ÿ±ÿ°ÿ«ÿ°ÿµÿ¬ÿ«ÿ¶ÿ¯ÿ©ÿ°ÿ¤ÿ¯ÿ°ÿªÿÿ«ÿºÿ¨ÿ¡ÿ¿ÿ²ÿ®ÿ¤ÿ³ÿ´ÿµÿ¸ÿ«ÿ­ÿ·ÿ¬ÿ¢ÿ±ÿ»ÿ¯ÿªÿ¯ÿ¦ÿ­ÿ»ÿ¨ÿÁÿ°ÿ¤ÿ­ÿ³ÿªÿ¬ÿ¬ÿ³ÿµÿ°ÿ¸ÿ­ÿ®ÿ¸ÿ²ÿ«ÿ«ÿ»ÿ«ÿ¤ÿµÿ½ÿ·ÿ´ÿ¹ÿ±ÿ­ÿ­ÿ¨ÿÿ¼ÿªÿªÿ¦ÿ±ÿÿµÿ­ÿ«ÿ­ÿÿ¾ÿ¿ÿ»ÿ¾ÿ·ÿ»ÿ´ÿ­ÿ­ÿ¤ÿ«ÿµÿ¨ÿ¶ÿÀÿ¶ÿ©ÿ®ÿ±ÿ¦ÿ°ÿ±ÿ¹ÿ³ÿ§ÿ¹ÿ´ÿ¸ÿ°ÿ®ÿ®ÿ°ÿ­ÿ«ÿ¬ÿµÿµÿ®ÿ±ÿ®ÿ´ÿ¹ÿ¬ÿ²ÿ°ÿ¸ÿªÿÌÿ»ÿ¯ÿ³ÿ³ÿ±ÿÿ³ÿ´ÿ«ÿ¬ÿ®ÿµÿ³ÿ·ÿ¹ÿ°ÿ°ÿ³ÿ³ÿ²ÿ­ÿ°ÿ·ÿ«ÿ¸ÿ¼ÿ¨ÿºÿÿ¥ÿ°ÿ¦ÿ¢ÿ®ÿ²ÿ­ÿ´ÿºÿµÿ®ÿ³ÿ¸ÿ¨ÿªÿ­ÿ©ÿ²ÿ»ÿ¨ÿ±ÿ¼ÿÆÿµÿ°ÿ®ÿªÿ§ÿ©ÿ®ÿ¬ÿ®ÿºÿºÿ±ÿ°ÿ´ÿ¹ÿ­ÿÿ­ÿ´ÿµÿ¦ÿ¬ÿ¥ÿ¨ÿªÿªÿ¦ÿ³ÿ®ÿ°ÿºÿ´ÿÿ£ÿ¯ÿ¨ÿ¢ÿÿÿ ÿ¬ÿ¯ÿ²ÿÅÿ®ÿµÿ±ÿ¯ÿ©ÿ¬ÿ³ÿ¹ÿ¬ÿ§ÿ¢ÿ¢ÿ«ÿ¬ÿ¨ÿ§ÿÿ¥ÿÿÿÿ¹ÿ¬ÿÿ¼ÿ°ÿ«ÿÿÿ´ÿªÿ¬ÿ¦ÿ¨ÿ¤ÿÿÿÿ®ÿ¦ÿÿ¡ÿÿ¨ÿÿÿÿÿÿÿÿÿ ÿ¤ÿÿÿÿÿÿ¢ÿ¬ÿÿ£ÿÿ£ÿ«ÿÿÿÿ©ÿ£ÿ©ÿ¤ÿ¦ÿ§ÿ¤ÿ©ÿ¨ÿ ÿ­ÿ¯ÿ¢ÿ©ÿ ÿ£ÿÿ©ÿ£ÿ­ÿ§ÿ§ÿ®ÿÿ¤ÿ£ÿÿªÿ­ÿªÿ­ÿ£ÿÿÿÿÿÿ¤ÿ¢ÿ¡ÿÿ¯ÿ¬ÿ§ÿ¤ÿÿÿÿ¬ÿ´ÿ¬ÿ¢ÿÿÿÿ±ÿ§ÿ®ÿ¢ÿ¤ÿ¦ÿ§ÿ ÿÿ­ÿ®ÿÿ¨ÿ©ÿªÿ¹ÿ»ÿ®ÿ©ÿ®ÿ°ÿ¬ÿ¶ÿ¹ÿ¤ÿ¤ÿ«ÿ®ÿ«ÿ«ÿ¯ÿ­ÿ¼ÿ´ÿ²ÿ¬ÿ¶ÿ´ÿ½ÿ±ÿ¬ÿ­ÿ»ÿºÿ©ÿ¨ÿªÿ¤ÿ´ÿ´ÿ­ÿ¬ÿÿ³ÿ·ÿ±ÿ°ÿ·ÿ¤ÿ«ÿ·ÿ³ÿ°ÿ¯ÿ­ÿ´ÿ¬ÿ¬ÿÿÿ´ÿ®ÿ¯ÿ­ÿ·ÿ¨ÿÿ ÿ©ÿ¬ÿ¥ÿ¨ÿ¸ÿ¹ÿ±ÿ¸ÿ°ÿ±ÿ·ÿ·ÿ¡ÿ¥ÿ«ÿ§ÿ ÿ¢ÿ«ÿ´ÿµÿ¥ÿ©ÿÿÄÿ¯ÿ©ÿ¤ÿ¯ÿ­ÿ¦ÿ¬ÿ«ÿ¯ÿµÿ´ÿÁÿ´ÿÿªÿ±ÿºÿÿ¦ÿ¤ÿ©ÿ²ÿ²ÿ·ÿ·ÿ­ÿ¯ÿ¯ÿ©ÿ¨ÿ±ÿ ÿ¦ÿ®ÿ£ÿ ÿ­ÿ¸ÿ³ÿ§ÿ¡ÿ¦ÿ·ÿÀÿ³ÿªÿºÿ¯ÿ¥ÿ³ÿ§ÿ°ÿ¶ÿ©ÿ®ÿ¾ÿ¹ÿ®ÿµÿ±ÿ²ÿ¯ÿ¬ÿ³ÿ·ÿ§ÿ­ÿ³ÿ³ÿ³ÿ²ÿ¸ÿ«ÿ¶ÿ¥ÿ¦ÿ¬ÿªÿ¡ÿ­ÿ¶ÿ¶ÿ¸ÿºÿ¹ÿÂÿÇÿÿ¸ÿ ÿªÿ¸ÿ®ÿ±ÿ­ÿ±ÿ°ÿ®ÿ»ÿ¼ÿµÿ©ÿµÿ£ÿ°ÿ·ÿ´ÿ­ÿ´ÿ«ÿ£ÿ¶ÿÁÿ«ÿªÿ£ÿÿÃÿ¹ÿ´ÿ¹ÿ¢ÿÿ²ÿ¸ÿ¯ÿ¨ÿ®ÿ´ÿ®ÿ­ÿ®ÿµÿ³ÿ¬ÿ´ÿªÿ¥ÿ´ÿ­ÿªÿ¯ÿºÿ´ÿ¢ÿ¦ÿ°ÿµÿµÿ³ÿ¨ÿ¡ÿ«ÿ©ÿ¬ÿ³ÿÀÿ·ÿ®ÿ¹ÿ­ÿ¤ÿªÿ³ÿ¾ÿÌÿµÿ¤ÿÍÿµÿ¦ÿÿ§ÿ¶ÿµÿ©ÿ¥ÿ­ÿµÿ¨ÿ¬ÿ§ÿ«ÿªÿ°ÿ®ÿ­ÿ¬ÿ¡ÿÿ½ÿ¾ÿ³ÿ¼ÿ®ÿ±ÿÿèþtþÔþÿ¶ÿ¸ÿ¬ÿ¼ÿ­ÿµÿ¯ÿªÿ¸ÿ³ÿ°ÿ´ÿ¨ÿªÿ«ÿ´ÿ´ÿ³ÿÿ ÿ¡ÿ­ÿ¯ÿªÿ±ÿªÿ ÿ¬ÿ ÿµÿ·ÿ¬ÿ³ÿ±ÿ©ÿ§ÿ¡ÿ¬ÿ³ÿ¢ÿ±ÿ´ÿ©ÿÿ¢ÿºÿÍÿÆÿ¿ÿ®ÿ»ÿÇÿ¹ÿ±ÿ®ÿ®ÿ¹ÿÂÿ·ÿ«ÿÈÿÿ®ÿ·ÿ²ÿ¨ÿ®ÿ²ÿ­ÿºÿÒÿµÿ°ÿ¹ÿ¬ÿ²ÿ³ÿ¶ÿ³ÿ¨ÿ¤ÿ§ÿ¿ÿ¼ÿ±ÿ±ÿ³ÿ¸ÿ´ÿ±ÿ´ÿ°ÿ±ÿ¨ÿ¹ÿ¸ÿ¥ÿ«ÿ¯ÿ®ÿ¯ÿ²ÿ²ÿ¦ÿµÿ«ÿ®ÿ¤ÿ ÿ±ÿ´ÿ¢ÿ¨ÿ´ÿ¡ÿÀÿ¬ÿµÿªÿ¬ÿªÿ¥ÿ®ÿªÿ§ÿ°ÿ¨ÿ¡ÿ£ÿ¯ÿºÿ¯ÿÿTÿ,þRþöþ~ÿÿÿ²ÿ½ÿ®ÿ©ÿ¦ÿ·ÿªÿ¬ÿ°ÿ²ÿ±ÿ«ÿªÿµÿ¾ÿ¯ÿ«ÿ§ÿ´ÿ®ÿ¢ÿ¦ÿ¶ÿÀÿµÿ¸ÿ®ÿ«ÿ±ÿ±ÿ®ÿªÿ«ÿ¸ÿ¢ÿ«ÿ«ÿ®ÿ¦ÿ¨ÿ°ÿ¯ÿ·ÿ²ÿ£ÿ¬ÿµÿ·ÿ³ÿ©ÿ­ÿÀÿ±ÿÿ­ÿµÿ»ÿ²ÿ¯ÿ¶ÿ²ÿ°ÿ·ÿ§ÿÿ ÿ­ÿ³ÿ«ÿ£ÿ±ÿ®ÿ ÿªÿ§ÿ»ÿ½ÿ®ÿ¥ÿ¡ÿ§ÿ³ÿ±ÿ¥ÿ°ÿ¯ÿªÿ§ÿ«ÿ®ÿ±ÿÊÿ²ÿÿ¡ÿ¨ÿ©ÿ§ÿ¥ÿ§ÿ¤ÿ«ÿÿ¥ÿ®ÿ§ÿ­ÿ³ÿ§ÿ ÿ¨ÿ ÿ±ÿ¶ÿ¶ÿ«ÿ¡ÿ§ÿ·ÿ¯ÿ¶ÿ¬ÿ¬ÿ°ÿ³ÿ³ÿ³ÿ³ÿ­ÿÿ§ÿ©ÿ ÿ¢ÿ¨ÿ©ÿ¯ÿ¹ÿ´ÿ£ÿ«ÿ±ÿ·ÿ­ÿ©ÿ¬ÿ¬ÿ¥ÿ§ÿ±ÿ¬ÿ±ÿ®ÿ¡ÿÿ¤ÿ§ÿÿ§ÿ¥ÿ«ÿÂÿ¶ÿ­ÿ±ÿ±ÿ¨ÿ¡ÿ®ÿ¸ÿµÿ®ÿ¯ÿ²ÿ®ÿ¯ÿ³ÿ´ÿ¾ÿ¼ÿÿ®ÿ ÿ®ÿ¹ÿ¬ÿÿÿÿ ÿ¬ÿ¯ÿ£ÿ¦ÿ¨ÿ²ÿªÿ¡ÿ¨ÿ ÿ§ÿ®ÿºÿ±ÿ¤ÿ£ÿ¯ÿ°ÿ¤ÿ¥ÿ«ÿ½ÿ²ÿÿ°ÿ®ÿ©ÿ¥ÿ§ÿ«ÿ§ÿ±ÿ«ÿ ÿ°ÿ­ÿ°ÿ¬ÿ³ÿ·ÿ¨ÿ§ÿ»ÿµÿ¦ÿÿ±ÿ¬ÿ¯ÿ°ÿªÿªÿªÿ«ÿµÿ§ÿ³ÿ¥ÿ£ÿ²ÿ®ÿ¥ÿ©ÿ«ÿ§ÿªÿ¬ÿ«ÿ¦ÿÿ£ÿ²ÿ¶ÿ°ÿ©ÿ¤ÿ ÿ§ÿ¦ÿ°ÿ³ÿ¦ÿ²ÿ¼ÿ¶ÿ©ÿ¤ÿ²ÿ¯ÿ©ÿ£ÿ½ÿ¹ÿ«ÿ°ÿ«ÿÿ¢ÿ¥ÿ­ÿ»ÿ²ÿ´ÿ¦ÿ¬ÿ¬ÿ°ÿ¯ÿ¥ÿ¤ÿ¶ÿ±ÿÿ¶ÿÿ²ÿ«ÿ¬ÿ®ÿ°ÿ»ÿºÿ§ÿ¸ÿ¯ÿ´ÿÿ«ÿ©ÿ±ÿ¶ÿ´ÿ³ÿ¯ÿªÿµÿ»ÿ¬ÿ ÿ¦ÿ«ÿ¯ÿ§ÿÿÿ§ÿ¯ÿ¬ÿ ÿ¶ÿ½ÿ¬ÿ£ÿ¥ÿ¬ÿ²ÿ±ÿ©ÿ®ÿºÿ§ÿªÿºÿ³ÿ¤ÿ±ÿ±ÿ£ÿ£ÿ¨ÿ¯ÿµÿ³ÿ§ÿ¥ÿ®ÿ»ÿ§ÿÿ¸ÿ±ÿ­ÿ¨ÿ¦ÿ¨ÿ³ÿÉÿ­ÿ¥ÿ°ÿ­ÿ­ÿÅÿªÿ§ÿªÿ²ÿ¬ÿªÿ¼ÿ®ÿµÿÿÿ¸ÿ²ÿ ÿ®ÿ¬ÿ²ÿ¸ÿµÿ°ÿ©ÿ®ÿ¬ÿ¶ÿ¹ÿ´ÿ¹ÿ£ÿ©ÿ¥ÿ¤ÿ¦ÿ¦ÿ«ÿ°ÿ³ÿ­ÿ®ÿ·ÿ®ÿ§ÿÿÿ¥ÿ©ÿ¯ÿ­ÿ£ÿ¤ÿ©ÿ£ÿ¡ÿªÿ­ÿ¿ÿ³ÿ«ÿ¨ÿ©ÿµÿ®ÿªÿ²ÿ£ÿ£ÿ´ÿ¸ÿªÿ§ÿ£ÿ¸ÿ¾ÿ¥ÿªÿªÿÿ§ÿ·ÿ²ÿ¿ÿ³ÿ»ÿ¶ÿ°ÿÿ®ÿ«ÿ±ÿ°ÿ¦ÿ¤ÿ«ÿ®ÿ«ÿ«ÿ±ÿ±ÿ¶ÿ¥ÿºÿ«ÿ°ÿ¬ÿ®ÿ¹ÿ¿ÿ³ÿ©ÿ«ÿ²ÿ»ÿÿµÿ³ÿ¥ÿ¹ÿ«ÿ´ÿ«ÿ³ÿ©ÿÿ¢ÿ®ÿ³ÿ§ÿ±ÿºÿ³ÿ½ÿ¬ÿ¨ÿ¨ÿÄÿÅÿ¯ÿ¬ÿ¯ÿ­ÿªÿªÿ¶ÿ¶ÿ¯ÿ¥ÿ°ÿ ÿ½ÿ½ÿ«ÿÿ±ÿ¸ÿ¯ÿ¨ÿ²ÿ·ÿ«ÿ³ÿ½ÿ½ÿ½ÿÀÿ¨ÿ ÿ¢ÿ¶ÿ¹ÿ®ÿ©ÿ§ÿ¦ÿ¬ÿ¸ÿ²ÿ¦ÿ¨ÿ¥ÿÿ ÿ®ÿ©ÿ®ÿ¯ÿ§ÿ¡ÿ¯ÿ¸ÿ«ÿ¢ÿ¤ÿ¨ÿ®ÿ¹ÿ¸ÿÀÿµÿ®ÿ®ÿ¶ÿ¬ÿ«ÿÿ ÿ£ÿªÿ§ÿÿÿ§ÿ¤ÿ©ÿ´ÿ«ÿ¯ÿ¦ÿ»ÿ¸ÿ©ÿªÿ¥ÿ·ÿ±ÿ£ÿ°ÿ²ÿ­ÿ´ÿ²ÿ¦ÿ£ÿÿÿ¼ÿÿ¯ÿ³ÿ¶ÿÿ®ÿ¥ÿ¯ÿ¶ÿ·ÿ·ÿ¹ÿ­ÿ§ÿ³ÿ¨ÿµÿ°ÿ±ÿ¡ÿ³ÿ­ÿ«ÿªÿ¶ÿ´ÿµÿ±ÿ¬ÿ«ÿ¯ÿ¶ÿ´ÿ«ÿ©ÿ¤ÿ¨ÿ¯ÿÂÿºÿ³ÿ¨ÿ¥ÿ´ÿ°ÿ©ÿ²ÿ²ÿ´ÿ²ÿ®ÿ´ÿ´ÿ«ÿ®ÿ±ÿ¯ÿ¶ÿ¼ÿ¬ÿ½ÿ­ÿ³ÿ«ÿ¬ÿ¥ÿ¦ÿÿ¦ÿ¢ÿ£ÿ­ÿ®ÿ¦ÿ¢ÿ£ÿÿÿ³ÿ±ÿ ÿ£ÿÿ£ÿ¬ÿ«ÿ ÿÿÿ¦ÿÿÿ¥ÿ£ÿÿÿ ÿ£ÿÿ¥ÿÿ­ÿ®ÿ°ÿ¢ÿÿÿÿ¥ÿªÿ¤ÿ­ÿ­ÿ«ÿ¦ÿÿÿÿ¡ÿÿ¤ÿ¥ÿÿ§ÿ®ÿÿÿ¨ÿ§ÿ ÿÿÿÿ°ÿÿÿ«ÿ®ÿ®ÿ¬ÿ¡ÿÿÿÿÿ£ÿÿ¦ÿ¬ÿ§ÿ¦ÿ¦ÿªÿÿÿ§ÿÿÿ¡ÿÿÿ¦ÿÿÿ£ÿ©ÿªÿ¤ÿ°ÿ¦ÿÿÿÿ¨ÿ«ÿ©ÿ³ÿ©ÿ«ÿ©ÿ´ÿ¤ÿ¨ÿÿ¨ÿ¥ÿ§ÿ®ÿ¬ÿ¦ÿ¥ÿ¥ÿ¢ÿ«ÿ­ÿÿ¹ÿ£ÿ¦ÿÿÿÁÿÿªÿÿ´ÿÿ­ÿ¶ÿµÿ¤ÿ­ÿ¶ÿ»ÿµÿ­ÿ¬ÿ¯ÿ²ÿ®ÿ¤ÿ©ÿ¢ÿ¬ÿ¹ÿ¸ÿ¯ÿÿ£ÿ­ÿ²ÿ¸ÿ©ÿªÿªÿ¡ÿ­ÿ«ÿ­ÿ§ÿ®ÿ¨ÿ¨ÿ»ÿ½ÿ½ÿ²ÿÿÿ¡ÿÿºÿ¸ÿÁÿ»ÿÀÿ¿ÿºÿ³ÿ¥ÿ­ÿ¬ÿªÿªÿ«ÿ·ÿ¸ÿ¸ÿ¯ÿ¬ÿ½ÿÁÿ·ÿ²ÿ«ÿ¨ÿ³ÿ·ÿ»ÿ£ÿ¬ÿºÿ¹ÿ¹ÿ°ÿ¼ÿ³ÿ´ÿ«ÿ±ÿ¥ÿ­ÿµÿ®ÿÿÿ¨ÿ­ÿ±ÿªÿ²ÿ¬ÿ¦ÿ®ÿ©ÿ°ÿ¬ÿªÿºÿ¬ÿ±ÿ®ÿ°ÿºÿ³ÿ·ÿ£ÿ²ÿ¥ÿ±ÿ¬ÿ´ÿ­ÿ¥ÿ²ÿ³ÿ»ÿ¯ÿ®ÿ´ÿ§ÿ¤ÿ©ÿ¦ÿªÿ®ÿ¨ÿ®ÿ³ÿ³ÿ²ÿ»ÿ»ÿ±ÿ¯ÿ¹ÿ°ÿ³ÿ«ÿ»ÿÆÿ¦ÿ¹ÿ£ÿ¦ÿ°ÿ§ÿ°ÿªÿ±ÿ»ÿ°ÿ®ÿ­ÿÿ¡ÿ®ÿ°ÿ´ÿ´ÿ«ÿ­ÿ±ÿ´ÿ·ÿ±ÿ²ÿ·ÿ²ÿ¿ÿ¸ÿµÿ¦ÿ«ÿ²ÿ®ÿ³ÿ°ÿ¯ÿÀÿ¯ÿªÿ³ÿ£ÿ©ÿ²ÿ­ÿ±ÿ±ÿ±ÿ³ÿ±ÿµÿ²ÿÿÿ´ÿµÿ¨ÿ£ÿ§ÿ³ÿÿÿÿ»ÿÿ¬ÿ¾ÿ¯ÿ¯ÿªÿ­ÿ¬ÿµÿ¢ÿ§ÿ³ÿ·ÿÿÿÿ«ÿ¨ÿ­ÿµÿ ÿ¡ÿ¨ÿÿ¨ÿ¬ÿÿÿªÿ²ÿ¦ÿÿÿÿÿ¥ÿÿ¡ÿÿÿÿ·ÿÿ¦ÿÿ±ÿÿ£ÿÿÿªÿÿÿ¢ÿ©ÿÿ ÿ£ÿ¦ÿ«ÿ¡ÿÿ¢ÿ¡ÿÿÿÿÿÿ©ÿªÿ¦ÿªÿÿÿÿªÿ ÿªÿ§ÿ²ÿ£ÿ¢ÿÿ³ÿ«ÿ®ÿÿªÿÿ¤ÿªÿ¬ÿÿ¡ÿÿÿ¡ÿ¢ÿ©ÿ¬ÿ­ÿ²ÿ´ÿ³ÿªÿÿÿ¤ÿ¢ÿ¤ÿÿ¬ÿ¸ÿ®ÿÿÿ¥ÿ¡ÿ©ÿ¦ÿÿÿÿ«ÿªÿ©ÿ¥ÿ®ÿ¯ÿ©ÿ¬ÿ¼ÿ´ÿ«ÿ©ÿ­ÿµÿ°ÿ«ÿ®ÿ¨ÿ§ÿ§ÿ¢ÿ¯ÿµÿ¦ÿ£ÿ¦ÿ¨ÿ¬ÿ­ÿ¯ÿªÿ¥ÿ¬ÿ«ÿºÿ¾ÿ´ÿ ÿ©ÿÿ«ÿ°ÿÿÿ£ÿÿ¬ÿÿÿ­ÿ§ÿÿÿ¥ÿÿÿÿÿ¨ÿ ÿÿÿÿÿÿ¨ÿÿÿ¢ÿÿÿÿÿÿÿÿÿÿÿÿÿÿÿÿ¢ÿ¬ÿÿÿ¢ÿÿªÿ¥ÿ£ÿÿÿÿÿÿÿ¤ÿ©ÿ¤ÿªÿ¯ÿ©ÿ¥ÿ¥ÿ¦ÿ£ÿ©ÿ³ÿ±ÿ©ÿ£ÿÿ¢ÿ°ÿ®ÿÿ¨ÿ­ÿ¬ÿ¸ÿ´ÿ­ÿ¡ÿªÿ»ÿºÿ­ÿ¸ÿ­ÿ¬ÿÿ±ÿ¶ÿ¦ÿªÿ´ÿ¶ÿªÿªÿÍÿ ÿ­ÿ½ÿ°ÿ¶ÿ³ÿªÿµÿÂÿ¿ÿ³ÿ°ÿ¤ÿ¥ÿ£ÿ¡ÿ§ÿ±ÿ§ÿ¥ÿ ÿ¡ÿ«ÿ®ÿ¬ÿ¨ÿÿ£ÿ°ÿ³ÿ¯ÿ¡ÿ¬ÿ©ÿ¨ÿÿ²ÿ³ÿ³ÿµÿÏÿ·ÿªÿ­ÿ»ÿ·ÿ¯ÿ£ÿ¼ÿ¬ÿ³ÿ ÿ­ÿ¡ÿ¥ÿ¯ÿÿ¯ÿªÿ£ÿ¹ÿ¯ÿ«ÿ¨ÿ§ÿ¦ÿªÿ£ÿÿ¦ÿ©ÿ£ÿªÿ´ÿ½ÿ´ÿ¥ÿ«ÿ³ÿªÿ©ÿµÿµÿ´ÿ¯ÿ¨ÿ£ÿ¬ÿ¥ÿ¾ÿ³ÿ ÿ°ÿ®ÿÿ®ÿ ÿyÿ¶ÿ¯ÿ¶ÿ¢ÿÄÿÿÂÿ®ÿÿ­ÿ¨ÿ´ÿºÿ¨ÿ¸ÿ»ÿ½ÿ¯ÿ©ÿ¨ÿÿ¬ÿÿ¤ÿ­ÿ¬ÿ§ÿ´ÿ²ÿ¥ÿ«ÿ«ÿ®ÿ¼ÿ·ÿ±ÿ¶ÿ³ÿ¯ÿªÿ¯ÿ±ÿ¢ÿ¡ÿ²ÿ¸ÿÿ¢ÿªÿ¦ÿ·ÿ®ÿ¿ÿ´ÿÿÄÿ­ÿ±ÿ½ÿ£ÿ¤ÿ°ÿ¶ÿ±ÿ ÿÿÿ£ÿ±ÿÁÿ©ÿ«ÿ®ÿ¬ÿ°ÿ¼ÿºÿ³ÿ¡ÿÿ­ÿ»ÿ³ÿ©ÿ¶ÿ·ÿ¤ÿ¦ÿªÿÿ¢ÿ¬ÿ¯ÿ©ÿÿ ÿÿ¸ÿ²ÿÿÿ£ÿªÿºÿ¯ÿ½ÿ±ÿ¨ÿ²ÿ ÿÿ¼ÿ³ÿ¸ÿ¤ÿ¸ÿ¢ÿÿ¥ÿ±ÿÿ©ÿ«ÿ¸ÿ²ÿ¯ÿ²ÿÿ°ÿ­ÿ¬ÿ¬ÿ°ÿ½ÿµÿ¦ÿ®ÿ»ÿ±ÿÿÿ­ÿµÿ¼ÿ²ÿ®ÿ©ÿ¬ÿ½ÿ¿ÿÀÿ¨ÿ­ÿµÿÿÿ¥ÿ«ÿ»ÿ¡ÿ²ÿÅÿ¢ÿ¥ÿ¦ÿ·ÿ«ÿ­ÿ¸ÿ³ÿ¬ÿªÿ§ÿ¹ÿ¨ÿ ÿ§ÿ´ÿ·ÿ¸ÿºÿ¿ÿÆÿ¹ÿµÿ¤ÿªÿ«ÿ¨ÿ»ÿ¸ÿ³ÿ·ÿ¬ÿ¥ÿ¤ÿªÿ½ÿµÿÿªÿ±ÿµÿ´ÿ«ÿ±ÿ¹ÿ©ÿºÿ¥ÿ©ÿ¢ÿ¯ÿ¬ÿ»ÿ¦ÿ¯ÿ¸ÿÀÿ·ÿ¡ÿ¨ÿ¶ÿ­ÿ©ÿ´ÿ©ÿ¸ÿ³ÿ©ÿ¨ÿ½ÿ¼ÿ§ÿ¨ÿÿ©ÿ±ÿ¬ÿªÿ§ÿ­ÿ¶ÿ³ÿ°ÿ»ÿ¸ÿ©ÿ²ÿ®ÿ¯ÿ¸ÿ®ÿ´ÿµÿ­ÿÿ­ÿ¾ÿ¹ÿ¦ÿ®ÿ¯ÿ¶ÿ²ÿ±ÿÿ¨ÿ¡ÿ¶ÿ­ÿ¶ÿ«ÿ§ÿ¤ÿ­ÿ°ÿ³ÿ¾ÿ¶ÿ´ÿ¯ÿ­ÿ¹ÿ¶ÿ­ÿ«ÿ§ÿ°ÿ¶ÿªÿ¬ÿ´ÿ®ÿ¬ÿ¡ÿ¡ÿ®ÿ­ÿ¼ÿ·ÿ¬ÿªÿ©ÿ¿ÿ¤ÿ¦ÿ¢ÿ´ÿ¼ÿ¤ÿ±ÿÿ®ÿ¤ÿ±ÿ·ÿ»ÿ°ÿ²ÿÕÿ¸ÿ¦ÿ«ÿ°ÿ¥ÿ©ÿ±ÿ´ÿ¹ÿ¨ÿ­ÿ«ÿ¦ÿ³ÿ¶ÿ±ÿ¬ÿ³ÿ¸ÿ§ÿ ÿ©ÿ°ÿ¯ÿ­ÿ£ÿªÿ¯ÿ°ÿ¥ÿ¯ÿ«ÿ¦ÿ¦ÿÿ²ÿ­ÿ³ÿ¡ÿÿÿÿÿÿ§ÿÿÿ¦ÿÿÿÿ£ÿÿÿÿÿÿÿ¡ÿÿÿÿÿÿÿÿÿÿÿÿ ÿ¡ÿ©ÿÿÿÿ¨ÿÿÿÿÿ¦ÿÿ¢ÿÿÿÿ¨ÿÿ¤ÿÿÿ¢ÿÿ~ÿÿ¦ÿÿÿ¢ÿÿÿ¥ÿ§ÿ§ÿ«ÿªÿÿÿ§ÿ£ÿÿ¡ÿÿÿ«ÿµÿÿ¡ÿÄÿ¯ÿ­ÿ¸ÿ²ÿ¨ÿ¥ÿªÿ´ÿ®ÿ­ÿ°ÿ¨ÿ«ÿ½ÿ°ÿ¨ÿ¨ÿ¨ÿºÿ¿ÿ´ÿµÿ´ÿ¯ÿ¨ÿ¨ÿ¶ÿ±ÿºÿ¼ÿ®ÿ©ÿ¯ÿ£ÿ¬ÿ¯ÿ¿ÿ«ÿºÿ³ÿ·ÿ¡ÿªÿ¿ÿ±ÿ¯ÿÿÿ­ÿ°ÿ·ÿ³ÿ¶ÿ´ÿ®ÿ®ÿ­ÿ®ÿ®ÿ²ÿµÿ¬ÿ³ÿµÿ¶ÿ½ÿ¸ÿ¨ÿ©ÿ§ÿ®ÿ±ÿ­ÿ·ÿµÿ³ÿ´ÿ£ÿªÿ ÿÿ¨ÿ±ÿ´ÿ¯ÿ³ÿ»ÿ±ÿ§ÿ¨ÿ°ÿ«ÿ¬ÿ­ÿ­ÿ²ÿ¦ÿ®ÿ¼ÿ´ÿºÿ­ÿ·ÿÀÿ£ÿ½ÿ°ÿ²ÿ¦ÿ¡ÿÌÿ¾ÿÿ¤ÿªÿÃÿ³ÿ¨ÿ²ÿ«ÿ¯ÿ§ÿ¨ÿ©ÿ®ÿ´ÿ³ÿ¸ÿ®ÿ¢ÿ¶ÿºÿ¯ÿµÿ³ÿ²ÿ¯ÿ·ÿ©ÿ·ÿ°ÿ¶ÿ¤ÿ³ÿ§ÿ¶ÿ²ÿ³ÿ§ÿ³ÿ­ÿ²ÿ¹ÿ¸ÿ±ÿ³ÿµÿ³ÿ¸ÿ·ÿ³ÿ¬ÿ¤ÿ´ÿ¾ÿ¸ÿ¿ÿ³ÿ ÿ¨ÿÿ¶ÿºÿËÿµÿ¬ÿÈÿ³ÿ¦ÿ·ÿ·ÿ³ÿ¬ÿ¸ÿ°ÿ¤ÿ©ÿ¯ÿ°ÿ±ÿ´ÿ¯ÿ¨ÿ´ÿ¶ÿ±ÿªÿ¬ÿ¨ÿ¨ÿ°ÿªÿ°ÿÿ­ÿ§ÿ¢ÿÿ³ÿ°ÿ»ÿ¶ÿ£ÿ§ÿ¬ÿ©ÿ¨ÿ°ÿ²ÿ§ÿ³ÿ¸ÿ®ÿ³ÿªÿµÿ³ÿ´ÿªÿ«ÿ¶ÿ¤ÿ³ÿ¬ÿÈÿ³ÿ«ÿ²ÿ¹ÿ®ÿ«ÿ¨ÿ²ÿÁÿ¶ÿ¬ÿ³ÿ±ÿ³ÿ²ÿ´ÿÀÿ¨ÿ­ÿ¤ÿÿ§ÿ¯ÿ½ÿ¿ÿÁÿ´ÿªÿ¯ÿ¶ÿ¿ÿÃÿ»ÿ­ÿ¯ÿ·ÿ³ÿ¬ÿ§ÿ¨ÿ«ÿ¶ÿ¬ÿ¤ÿ°ÿºÿ«ÿ®ÿ¢ÿ¡ÿ§ÿ¡ÿ¤ÿ¦ÿ§ÿ¬ÿ¯ÿ·ÿ³ÿ°ÿµÿ¨ÿ¥ÿ¯ÿÿ«ÿ«ÿ«ÿ®ÿ¾ÿ½ÿ¥ÿºÿ°ÿµÿ´ÿ§ÿªÿ°ÿ¦ÿ®ÿºÿ´ÿªÿ¨ÿ­ÿµÿ¯ÿ¡ÿ«ÿµÿ±ÿªÿ­ÿ«ÿ¬ÿ¯ÿªÿ©ÿ³ÿ¦ÿ¼ÿ¶ÿµÿ³ÿ°ÿ±ÿ­ÿ¥ÿ¯ÿºÿ¨ÿ¦ÿ¤ÿ»ÿºÿ¿ÿ²ÿ«ÿ§ÿ¦ÿ§ÿ®ÿ´ÿ®ÿ¬ÿ¦ÿ£ÿ³ÿ³ÿ¥ÿÿÿ¦ÿÿÿÿªÿªÿ±ÿ¸ÿ¶ÿ²ÿ¹ÿ©ÿÿÿ©ÿ²ÿªÿÿÿ¡ÿ©ÿ¦ÿ¥ÿ ÿÿÿÿÿ¡ÿ ÿ¡ÿ ÿ¨ÿ©ÿ¥ÿ£ÿ¤ÿªÿªÿ§ÿ¡ÿÿ§ÿÿÿÿ¢ÿªÿ§ÿ¦ÿ¦ÿ±ÿÿÿÿÿÿ£ÿ­ÿªÿ ÿÿ«ÿ³ÿÿ©ÿ´ÿ´ÿ²ÿ£ÿ£ÿ ÿ¦ÿ©ÿ¢ÿ¢ÿªÿ±ÿ¤ÿ¡ÿ¤ÿÿ¦ÿ¡ÿ£ÿÿÿÿ²ÿÿ¯ÿµÿ¹ÿ¦ÿ£ÿ¨ÿ ÿÿÿ¤ÿ°ÿ¬ÿ¡ÿÿÿ¥ÿ¥ÿ¦ÿ­ÿ¬ÿ¡ÿ«ÿ«ÿ¯ÿ£ÿ¤ÿÿÿªÿ¦ÿÿÿÿªÿ¦ÿÿ§ÿ¨ÿ±ÿ¶ÿ§ÿ­ÿ°ÿ¯ÿ±ÿ°ÿ±ÿ®ÿ¢ÿ¸ÿ¹ÿ°ÿ­ÿ¤ÿ¬ÿ±ÿ­ÿ®ÿ£ÿ¦ÿ«ÿ±ÿ±ÿ­ÿ¯ÿ¯ÿªÿ£ÿ«ÿ±ÿ¿ÿ¸ÿ»ÿ¼ÿ¸ÿ§ÿ¯ÿµÿ®ÿ°ÿ²ÿ¯ÿ´ÿ®ÿ²ÿ°ÿ°ÿÁÿ¦ÿ¶ÿ¸ÿ°ÿ£ÿÿªÿÄÿÀÿ­ÿ±ÿ¹ÿ½ÿ®ÿ¸ÿ°ÿ¢ÿºÿ±ÿÿ±ÿ²ÿ®ÿ­ÿ«ÿªÿ°ÿ²ÿ¬ÿµÿ«ÿÁÿµÿ®ÿ¨ÿ¹ÿ¨ÿ¯ÿ©ÿ­ÿ¸ÿµÿ³ÿ»ÿ¹ÿ¡ÿ¦ÿÿ¾ÿÿsÿÿÿ©ÿ®ÿ°ÿ«ÿ¨ÿ±ÿ¹ÿ°ÿ¤ÿºÿÅÿ­ÿ¨ÿ¡ÿ¨ÿ¦ÿ¿ÿ¼ÿ¤ÿ¤ÿ°ÿ²ÿ°ÿ²ÿ±ÿºÿ¤ÿªÿµÿ ÿ®ÿ¼ÿ¸ÿ¯ÿ°ÿ¹ÿµÿ´ÿÿ¯ÿÿ´ÿÍÿÇÿ·ÿµÿµÿ°ÿ°ÿ¸ÿ¼ÿ·ÿµÿ¢ÿ®ÿµÿÿ©ÿªÿ¯ÿ±ÿ¯ÿ­ÿ²ÿ¼ÿ½ÿ±ÿ­ÿ¦ÿ§ÿ²ÿÿÿªÿ§ÿ¤ÿ°ÿ¸ÿµÿªÿ¨ÿ·ÿ¯ÿ±ÿ¯ÿ¯ÿ²ÿ±ÿ±ÿ³ÿ»ÿÂÿ¯ÿÿÅÿ«ÿ¢ÿ»ÿ¼ÿ¾ÿµÿÀÿ·ÿ£ÿ§ÿ±ÿ§ÿ¬ÿ§ÿ«ÿ¥ÿ§ÿ¢ÿ­ÿ½ÿ³ÿ°ÿµÿ°ÿ¹ÿµÿ°ÿ¨ÿ¸ÿ­ÿ·ÿ³ÿ«ÿªÿ«ÿ¬ÿªÿ£ÿ¢ÿ³ÿ¹ÿ¾ÿ«ÿ·ÿ®ÿ¢ÿ¦ÿ¯ÿ¶ÿ¸ÿ¦ÿÿ·ÿ°ÿµÿ³ÿ°ÿ¯ÿªÿ¡ÿ©ÿ¼ÿ´ÿ©ÿ§ÿ¡ÿ©ÿ²ÿ°ÿ­ÿ²ÿ©ÿÿ ÿ®ÿ¶ÿ§ÿµÿ²ÿ­ÿ¤ÿhÿþÕþÿ¬ÿ´ÿ³ÿºÿ¯ÿºÿ±ÿ¶ÿµÿ¬ÿµÿ¸ÿ®ÿµÿ¶ÿ³ÿ­ÿ£ÿ³ÿ®ÿ°ÿªÿ§ÿ©ÿ¦ÿªÿ­ÿ·ÿ©ÿ¯ÿ¼ÿ´ÿ·ÿ°ÿ©ÿ¬ÿ­ÿ²ÿ¯ÿ±ÿ­ÿ°ÿ¾ÿ¿ÿ¹ÿµÿ³ÿ´ÿ±ÿ°ÿ¶ÿÄÿ¶ÿ¶ÿ«ÿ¯ÿ¾ÿ¾ÿ´ÿºÿ¹ÿ¢ÿ¯ÿ´ÿ¸ÿµÿ´ÿ¸ÿµÿ§ÿªÿ³ÿ¿ÿ±ÿ´ÿ¸ÿ¬ÿ¬ÿ±ÿ¨ÿÿ­ÿ½ÿÂÿªÿ­ÿ¯ÿ­ÿ©ÿªÿ³ÿ¹ÿ«ÿ¬ÿ³ÿ¸ÿ«ÿ±ÿ±ÿ²ÿ·ÿ·ÿ°ÿ¨ÿ«ÿ«ÿªÿ®ÿ±ÿ®ÿ¯ÿ°ÿ¬ÿ¸ÿ«ÿ¯ÿ²ÿÿ¥ÿ¯ÿ¨ÿ¢ÿ«ÿ¶ÿµÿÿ¡ÿ±ÿ¡ÿ­ÿ¶ÿ¥ÿÿÿ(ÿËþ_ÿ§ÿªÿ¢ÿ¼ÿÁÿ¬ÿ°ÿ£ÿ³ÿ¥ÿ¹ÿ·ÿ´ÿ±ÿ³ÿ¹ÿ¾ÿÉÿ¹ÿ¸ÿ­ÿ±ÿ³ÿ«ÿ¦ÿ°ÿ¾ÿ¸ÿ¶ÿ±ÿ­ÿ°ÿ·ÿ²ÿªÿ«ÿ§ÿÿ´ÿÀÿ°ÿ©ÿ¯ÿ·ÿÀÿÀÿ¸ÿ¼ÿ¯ÿ©ÿ·ÿ¶ÿ®ÿ³ÿµÿ¦ÿ¤ÿ²ÿ¬ÿªÿ¯ÿ´ÿ´ÿ¯ÿ¨ÿ¸ÿÿÿ°ÿ«ÿ¦ÿ¡ÿÿ«ÿ°ÿ¨ÿ¡ÿ®ÿ¹ÿ´ÿ®ÿ­ÿ©ÿ§ÿ¸ÿ²ÿ¤ÿ¯ÿ±ÿ´ÿ¨ÿÿ¦ÿ®ÿ¹ÿ¡ÿÿ¬ÿ°ÿ©ÿ¬ÿ¯ÿ¢ÿ¢ÿÿÿ±ÿ¸ÿµÿ´ÿºÿ¸ÿ¨ÿÿ¦ÿ´ÿ·ÿÇÿ¹ÿ§ÿ¦ÿ­ÿ¿ÿ¡ÿÅÿ²ÿ«ÿ©ÿ­ÿ¯ÿ­ÿ«ÿÿ°ÿÿ©ÿ²ÿ¬ÿ±ÿ¼ÿ¸ÿ±ÿ®ÿÿ²ÿ¿ÿ¹ÿ´ÿ®ÿªÿ±ÿ¦ÿªÿ·ÿ¯ÿ©ÿ«ÿ²ÿ°ÿ°ÿ»ÿ©ÿ ÿªÿÃÿ­ÿ®ÿµÿ°ÿ¥ÿ£ÿ¬ÿ»ÿ³ÿ¥ÿ¯ÿÁÿÁÿ²ÿ¬ÿµÿµÿ¿ÿ¼ÿ½ÿªÿ¦ÿ¶ÿ¶ÿ¦ÿ¢ÿªÿ¥ÿ³ÿ¨ÿ¢ÿ©ÿ¥ÿ®ÿ²ÿ¤ÿ ÿÿ ÿ§ÿ¸ÿµÿ¶ÿ¯ÿ®ÿ³ÿ¯ÿ©ÿ£ÿ§ÿ·ÿ¤ÿ°ÿ°ÿ­ÿ«ÿ©ÿ¨ÿ£ÿÿ¿ÿ¿ÿµÿ°ÿ¦ÿ¨ÿ¬ÿ¥ÿÿ¨ÿ°ÿ®ÿ¤ÿÿ±ÿ¬ÿ§ÿªÿªÿ¬ÿ»ÿ¬ÿ¤ÿ±ÿÿ¥ÿ³ÿ¹ÿ³ÿ§ÿªÿ±ÿÿ¹ÿÿ¤ÿ¢ÿ¤ÿ£ÿªÿ´ÿ²ÿ¥ÿ­ÿ§ÿ´ÿ ÿ ÿ¹ÿ¶ÿ«ÿ¯ÿ³ÿªÿ¨ÿ±ÿ¸ÿ´ÿ¤ÿ¦ÿ¸ÿ«ÿ¥ÿªÿ¬ÿ®ÿ«ÿ§ÿ¿ÿ§ÿ¥ÿ»ÿ£ÿÿ´ÿ³ÿ¦ÿ²ÿ²ÿ«ÿ ÿ¶ÿ²ÿ©ÿ°ÿ°ÿ¯ÿ¯ÿ²ÿ¯ÿ ÿ¶ÿ´ÿ´ÿ¨ÿ¬ÿ«ÿ­ÿ¥ÿ¤ÿµÿ»ÿ®ÿ³ÿ£ÿ¡ÿ¨ÿ¤ÿ³ÿ²ÿ°ÿ ÿÿ«ÿ¯ÿ«ÿ¦ÿ¹ÿ¼ÿ³ÿ«ÿ§ÿ¦ÿ¦ÿ«ÿ¥ÿ¡ÿ°ÿ¦ÿ¤ÿ®ÿ¶ÿÿ§ÿ±ÿ¸ÿ·ÿ¯ÿ­ÿ²ÿ«ÿ¦ÿ«ÿ³ÿ³ÿ ÿ ÿ±ÿ¡ÿªÿ·ÿ®ÿªÿ³ÿ«ÿ©ÿ±ÿ¨ÿ¬ÿ¹ÿ¿ÿ¸ÿ°ÿ¥ÿ¨ÿ±ÿ°ÿ·ÿ¬ÿ»ÿ¥ÿ¤ÿÀÿºÿ´ÿµÿ¯ÿ³ÿ±ÿ´ÿ¾ÿ©ÿ¸ÿ¯ÿ¶ÿ¥ÿ´ÿ¯ÿ¦ÿ¨ÿ°ÿ¬ÿªÿ®ÿ¯ÿ°ÿ±ÿ©ÿ¨ÿªÿ±ÿ¥ÿÿÿÿ¨ÿ¶ÿ´ÿ³ÿ»ÿ¼ÿ²ÿÿ¡ÿºÿ¸ÿ´ÿ¤ÿ£ÿ¬ÿ°ÿ±ÿ®ÿ°ÿ°ÿ¥ÿ±ÿ¸ÿµÿ«ÿ±ÿ·ÿµÿ®ÿ¯ÿ­ÿ¦ÿ¡ÿ ÿÿ¨ÿ±ÿºÿ®ÿ£ÿ£ÿ£ÿ¦ÿ°ÿ¨ÿÿ§ÿ¬ÿ¥ÿªÿ²ÿ³ÿºÿ«ÿ®ÿµÿ£ÿ¢ÿ¥ÿ±ÿªÿ§ÿ§ÿ¨ÿ²ÿ£ÿÁÿ´ÿ°ÿ­ÿ¯ÿ¡ÿ¬ÿ¯ÿ±ÿ¶ÿ©ÿ¥ÿ¬ÿ®ÿ¶ÿ¤ÿ®ÿ­ÿ­ÿ«ÿ¬ÿ´ÿ±ÿ¸ÿ»ÿ¶ÿ¦ÿ¯ÿ³ÿ£ÿ¤ÿ ÿ¢ÿ©ÿ´ÿ´ÿ¨ÿ·ÿ·ÿ¨ÿÿ®ÿºÿ°ÿ¦ÿ­ÿ½ÿºÿ¯ÿµÿ­ÿ£ÿ³ÿºÿ¶ÿºÿ¶ÿÁÿªÿ®ÿ±ÿ±ÿ³ÿ«ÿ®ÿ·ÿ°ÿ«ÿ¨ÿ®ÿ¾ÿ±ÿ³ÿ°ÿ©ÿ§ÿ«ÿ»ÿ®ÿ ÿ¬ÿ¯ÿ°ÿ¿ÿ»ÿ·ÿ²ÿ¨ÿÁÿ±ÿ¥ÿ­ÿÁÿ³ÿµÿÃÿ³ÿ¡ÿ¢ÿ§ÿ¨ÿÿ°ÿªÿ¾ÿ¶ÿ±ÿ¬ÿ®ÿ©ÿ¶ÿ±ÿµÿ±ÿ²ÿ¶ÿ²ÿ²ÿ¯ÿ¤ÿ»ÿ¦ÿ¡ÿ¨ÿ«ÿ³ÿ°ÿ­ÿ¤ÿ±ÿ¡ÿ¬ÿµÿ°ÿ¦ÿªÿ­ÿ¤ÿ«ÿªÿ¹ÿ­ÿµÿÿ²ÿ±ÿ¤ÿ ÿ²ÿ¾ÿ°ÿªÿ«ÿ²ÿ¶ÿ«ÿ¤ÿªÿ®ÿ¨ÿ¡ÿ¬ÿ²ÿ»ÿ³ÿ¨ÿ¬ÿ¨ÿµÿ´ÿ±ÿ³ÿ±ÿ´ÿµÿ¯ÿ©ÿ©ÿ­ÿ®ÿ«ÿ°ÿ¹ÿªÿ²ÿ²ÿ³ÿ«ÿ¼ÿ»ÿ³ÿ´ÿªÿ¡ÿ¨ÿ­ÿ¤ÿ¥ÿ³ÿ³ÿ¡ÿÿ´ÿ§ÿÿÿÿÿ­ÿ ÿÿÿ¢ÿÿÿÿÿÿÿÿ¤ÿ£ÿ¢ÿ¯ÿÿ©ÿ·ÿ¾ÿªÿÿÿ¢ÿÿ®ÿ©ÿÿÿÿ¶ÿ´ÿ¨ÿªÿ¨ÿ¥ÿ©ÿ¥ÿ ÿ¤ÿ«ÿ¤ÿ¡ÿ¢ÿ¬ÿ«ÿÿÿÿ¨ÿ¡ÿÿ¥ÿ¢ÿ¥ÿªÿÿÿÿ¢ÿ©ÿ¦ÿ­ÿ¨ÿ¢ÿÿÿÿÿ¢ÿÿÿ¦ÿÿ¥ÿ¦ÿÿÿ¥ÿ­ÿ§ÿ¢ÿ¤ÿ¨ÿÿÿÿÿÿ¢ÿ¯ÿ¬ÿÿ¤ÿ¦ÿÿ«ÿÿ©ÿ§ÿ°ÿ®ÿ°ÿ­ÿ«ÿ°ÿ´ÿ¶ÿ­ÿªÿÿÿ{ÿÿ¥ÿ´ÿÿªÿ©ÿ®ÿªÿ¶ÿ«ÿ®ÿ®ÿ¯ÿ®ÿ©ÿ®ÿ®ÿ¦ÿ¥ÿ¨ÿ¤ÿ¤ÿ¯ÿ®ÿ­ÿ¨ÿ®ÿ¼ÿÈÿ²ÿ¥ÿ¤ÿ°ÿ½ÿ¹ÿ¶ÿ¿ÿ°ÿªÿ»ÿ³ÿ¥ÿªÿªÿ«ÿ¹ÿ¿ÿ¹ÿ¬ÿ¬ÿ³ÿ©ÿªÿ¬ÿÄÿÉÿ­ÿ¦ÿ¬ÿªÿ¹ÿµÿ²ÿ¸ÿ«ÿ³ÿ¥ÿªÿªÿ­ÿ³ÿ¨ÿ£ÿ´ÿ³ÿªÿ±ÿ®ÿ®ÿªÿ«ÿ¶ÿ®ÿ©ÿ ÿ®ÿÑÿ³ÿ¡ÿ²ÿ©ÿ¦ÿÿ´ÿÿ©ÿ¯ÿ·ÿµÿ©ÿ¦ÿ¨ÿ ÿÿÿÿ£ÿ¢ÿÿ£ÿ­ÿºÿµÿ·ÿ¬ÿ«ÿÇÿ½ÿ±ÿ¬ÿ«ÿªÿ°ÿ®ÿ´ÿ°ÿ¤ÿ¬ÿ´ÿ¸ÿ«ÿ¬ÿ½ÿ±ÿ©ÿ°ÿ­ÿ²ÿ·ÿ³ÿ°ÿªÿ£ÿ°ÿ´ÿ±ÿÿ¤ÿµÿ¶ÿµÿ§ÿºÿ´ÿ½ÿ¸ÿ¶ÿ ÿÿ¢ÿ§ÿ¨ÿ¥ÿ£ÿ³ÿ·ÿ´ÿ¶ÿ±ÿ­ÿ±ÿ²ÿ¯ÿ¥ÿ¢ÿ°ÿ²ÿ°ÿ®ÿÿ¬ÿ»ÿ¼ÿ°ÿ»ÿ¬ÿ¬ÿ»ÿªÿ¬ÿ´ÿ¶ÿ³ÿ¹ÿ­ÿ¹ÿªÿ­ÿ¼ÿ¹ÿ·ÿ´ÿ¼ÿ¾ÿ·ÿ´ÿ°ÿ¯ÿ¨ÿªÿµÿ¶ÿ°ÿ°ÿ©ÿ²ÿ°ÿµÿ±ÿÀÿ¯ÿ¸ÿ¥ÿ¹ÿ¯ÿ¢ÿ§ÿ­ÿ¬ÿ½ÿ°ÿ­ÿÿ¦ÿ£ÿ¤ÿ ÿ¤ÿ²ÿ¡ÿ¢ÿ°ÿ¦ÿ¦ÿ©ÿªÿ±ÿ´ÿªÿÿÿÿÿÿ¡ÿÿ£ÿÿ£ÿ¤ÿ»ÿÿ£ÿÿ¤ÿÿÿÿ¬ÿ©ÿ ÿÿÿÿÿÿÿ¨ÿªÿÿÿ¤ÿ¤ÿ¨ÿÿÿ¥ÿ°ÿ®ÿ³ÿÿÿÿÿ²ÿ¥ÿ´ÿ§ÿ¡ÿÁÿÿ³ÿ©ÿ£ÿ³ÿ§ÿÿ¡ÿ¤ÿÿÿ¤ÿ£ÿ©ÿ£ÿ©ÿ®ÿ©ÿ«ÿ°ÿªÿ©ÿ®ÿ©ÿ¨ÿ«ÿ§ÿ¤ÿ¤ÿÿÿ¥ÿ©ÿÿ¢ÿ¥ÿÿ©ÿªÿ§ÿ¥ÿÿÿ¶ÿ¥ÿ¨ÿ¨ÿ ÿ³ÿ¢ÿÿ°ÿ²ÿ²ÿÿªÿ·ÿ¹ÿ¬ÿ¦ÿ©ÿ¹ÿ±ÿ£ÿ¨ÿ­ÿªÿ¬ÿ´ÿ©ÿÿÿªÿ©ÿÿÆÿ¥ÿªÿ£ÿªÿ¶ÿ¬ÿÿ£ÿ§ÿ§ÿÿÿÿlÿÿÿ¦ÿÿÿÿÿÿÿ¡ÿÿ¥ÿ¢ÿÿÿÿÿÿÿÿÿ¡ÿÿÿÿÿÿÿÿÿÿÿÿÿÿÿÿÿÿÿÿ ÿÿÿÿªÿÿÿ¥ÿÿÿ¡ÿ¦ÿÿÿ¥ÿ«ÿ³ÿ©ÿ¢ÿ¤ÿ­ÿ¤ÿ¤ÿ¦ÿ§ÿ¡ÿ ÿ¬ÿ·ÿµÿ±ÿ´ÿµÿ°ÿ²ÿ±ÿ´ÿ¯ÿ¥ÿ¸ÿ¶ÿ¤ÿ±ÿ³ÿ«ÿ ÿ¦ÿ·ÿ»ÿªÿ³ÿ¦ÿ²ÿ¼ÿ¸ÿ¡ÿ¥ÿ¬ÿÿªÿ«ÿ¬ÿ»ÿ²ÿ¬ÿ¦ÿ®ÿµÿ¦ÿ¯ÿ¬ÿªÿ¯ÿ§ÿÿÿ¨ÿ®ÿ¨ÿ¨ÿ­ÿ¬ÿ­ÿ¦ÿ£ÿ´ÿ­ÿ©ÿ·ÿ»ÿ¤ÿªÿ°ÿ·ÿ«ÿ¾ÿ¯ÿ¢ÿ®ÿ»ÿ»ÿ¹ÿÿ¨ÿ¶ÿ·ÿ¨ÿ£ÿ§ÿ½ÿºÿ©ÿ®ÿ¹ÿ¡ÿµÿ±ÿ¦ÿ¯ÿ¤ÿÿ©ÿ¬ÿ°ÿ«ÿ¢ÿ¨ÿ¯ÿ¶ÿ¹ÿ·ÿ°ÿ«ÿ¸ÿ¸ÿ®ÿ´ÿ²ÿºÿ·ÿ«ÿ¬ÿ©ÿ ÿ­ÿ°ÿ²ÿ´ÿ²ÿÿ«ÿÿcÿ}ÿ¤ÿªÿ¼ÿµÿ·ÿÃÿºÿ¦ÿ¡ÿªÿ¬ÿªÿ¤ÿ ÿ°ÿ´ÿ°ÿ®ÿ©ÿÿ©ÿ²ÿ°ÿªÿ¹ÿºÿ²ÿ¬ÿ°ÿ¬ÿ¡ÿ´ÿÀÿµÿ¦ÿÿ§ÿ¶ÿ¼ÿ°ÿ¨ÿ¤ÿÿ¨ÿ¶ÿ¥ÿ¤ÿ¬ÿ«ÿÿ­ÿªÿ¹ÿ¬ÿ¸ÿ¬ÿ¶ÿ¸ÿ±ÿ­ÿ£ÿµÿ£ÿ´ÿ³ÿ ÿ«ÿªÿÄÿÆÿ¼ÿªÿ¸ÿ´ÿ»ÿµÿ®ÿ®ÿ¨ÿ¬ÿ°ÿ°ÿ·ÿ³ÿ­ÿ±ÿ¸ÿ«ÿ¦ÿ¶ÿ³ÿºÿ­ÿ¬ÿ¼ÿÀÿªÿ¬ÿ¨ÿ­ÿ¿ÿ¥ÿ¯ÿ³ÿ¥ÿ¶ÿ­ÿ¥ÿ«ÿÿ»ÿ¬ÿ¥ÿªÿÁÿ¶ÿ ÿÿ¯ÿ¥ÿ­ÿ»ÿ­ÿ°ÿ¶ÿ¿ÿ ÿªÿ«ÿ§ÿªÿ©ÿªÿ£ÿÿÿ£ÿ¦ÿ»ÿ®ÿ ÿ¯ÿ®ÿµÿÀÿ²ÿ¦ÿ¬ÿ°ÿ³ÿµÿ¾ÿÀÿªÿ«ÿ·ÿ«ÿ»ÿ©ÿ²ÿ¬ÿ¹ÿÿ¾ÿÿÈÿ¿ÿ¥ÿ«ÿ¯ÿ¥ÿ§ÿ½ÿ«ÿ¶ÿ¨ÿ´ÿ¨ÿ¶ÿ¬ÿµÿ­ÿ¶ÿÿ ÿ±ÿ©ÿ­ÿ¶ÿ­ÿ°ÿ³ÿ±ÿ¸ÿ¼ÿ¹ÿ«ÿ¦ÿ²ÿªÿÿ¬ÿµÿ³ÿÀÿ¶ÿ¶ÿÁÿ¨ÿ¿ÿ¤ÿ´ÿ­ÿµÿ«ÿ°ÿ­ÿ´ÿ±ÿ¨ÿ¯ÿ´ÿ¨ÿ¶ÿ¬ÿ¬ÿ½ÿÂÿ®ÿ­ÿµÿ¥ÿ¢ÿ£ÿ®ÿ³ÿ¬ÿ©ÿ¨ÿ¤ÿ¬ÿ¶ÿ¶ÿ·ÿ¹ÿµÿ­ÿ·ÿ¶ÿ©ÿ³ÿ±ÿ¨ÿµÿ­ÿ¯ÿÁÿ¼ÿ²ÿ©ÿ´ÿ©ÿ·ÿ©ÿ³ÿ§ÿÁÿ¬ÿ§ÿ´ÿ¶ÿ±ÿ¦ÿ¬ÿ¯ÿµÿµÿ§ÿ¯ÿµÿ²ÿ«ÿ³ÿ¸ÿªÿ±ÿ¬ÿ¥ÿ ÿ¥ÿ²ÿ±ÿ»ÿ¹ÿ§ÿ¯ÿ´ÿµÿ¸ÿ³ÿ¶ÿ¬ÿ«ÿ¶ÿ«ÿ¬ÿ¡ÿ±ÿ¼ÿ§ÿ®ÿ¢ÿ ÿ·ÿÿ½ÿ¸ÿ©ÿ§ÿ­ÿ©ÿ¤ÿ·ÿÀÿ£ÿªÿ´ÿªÿ²ÿ¤ÿ«ÿ¼ÿ­ÿ¯ÿ¿ÿ¸ÿ§ÿ§ÿ°ÿ¬ÿªÿ¬ÿ«ÿ¹ÿ²ÿ¤ÿ­ÿ¯ÿ»ÿµÿ¹ÿªÿ§ÿ©ÿ­ÿ¨ÿ¯ÿ²ÿ¡ÿ¦ÿ£ÿÿ¢ÿÿ¸ÿÿÿÿÿÿ¢ÿ¥ÿÿÿÿÿ¡ÿÿÿÿÿÿÿÿÿÿÿÿÿ ÿÿÿ«ÿÿÿÿ¤ÿÿÿÿÿ§ÿÿÿ¥ÿ~ÿ¤ÿÿÿÿ ÿÿÿ¡ÿ¸ÿªÿÿÿ¤ÿÿÿ¯ÿ¯ÿ¬ÿ¤ÿ°ÿ²ÿ£ÿ ÿ¥ÿ«ÿ§ÿ«ÿ§ÿ£ÿ¬ÿÿ¢ÿ©ÿ°ÿ°ÿ¡ÿ·ÿ­ÿ©ÿ³ÿ¹ÿÀÿ°ÿ§ÿ«ÿªÿªÿ·ÿ¶ÿ³ÿ­ÿ¬ÿ·ÿ½ÿ»ÿ¶ÿªÿªÿ±ÿ¨ÿ¦ÿ§ÿ­ÿ¯ÿ­ÿ®ÿ¬ÿµÿ°ÿ¦ÿ°ÿÆÿ¦ÿ³ÿ¨ÿ¸ÿÅÿ¤ÿÿ¶ÿÁÿ±ÿ¨ÿÁÿ«ÿ©ÿ²ÿ©ÿ«ÿ­ÿªÿ¦ÿ§ÿ´ÿ¶ÿ³ÿ¼ÿ¸ÿ­ÿµÿ»ÿ¿ÿ¯ÿ©ÿ¯ÿºÿµÿ®ÿµÿ»ÿÁÿªÿ²ÿ²ÿ£ÿ·ÿ¹ÿÿ ÿ¶ÿ¸ÿ°ÿ³ÿ´ÿ·ÿ´ÿ®ÿ±ÿ¹ÿ·ÿ°ÿ¸ÿÀÿ½ÿ²ÿ®ÿ¸ÿ·ÿ¢ÿ²ÿÄÿ®ÿÿ·ÿÆÿ­ÿµÿ¶ÿ¬ÿ®ÿ¾ÿªÿ±ÿºÿ·ÿ­ÿ³ÿ¯ÿ¸ÿ½ÿ¸ÿ·ÿ¥ÿÿ®ÿ»ÿµÿ¯ÿ¼ÿ±ÿ³ÿ¼ÿ´ÿ±ÿ¤ÿÁÿ¨ÿ¶ÿ¦ÿ·ÿ³ÿ°ÿ°ÿ»ÿ­ÿ®ÿºÿºÿ²ÿ¸ÿ´ÿ¬ÿ²ÿ±ÿ±ÿ·ÿ©ÿ§ÿ¦ÿ¤ÿªÿ¯ÿ ÿ¯ÿÿªÿ·ÿ´ÿ¡ÿ¦ÿ­ÿµÿ£ÿ¦ÿ­ÿÂÿ»ÿ¹ÿ¼ÿ®ÿÿ¥ÿ«ÿ©ÿ­ÿªÿ¤ÿ¹ÿÂÿ¾ÿ²ÿ¦ÿ¬ÿ½ÿ¬ÿ¯ÿ£ÿ©ÿªÿ©ÿµÿ°ÿ«ÿ¥ÿ¨ÿ´ÿ·ÿ­ÿ¡ÿ¬ÿµÿ©ÿ¢ÿ­ÿ»ÿ°ÿ«ÿ½ÿÿÿ§ÿ¯ÿ°ÿ±ÿµÿ¤ÿ¹ÿ®ÿ¿ÿµÿ­ÿ°ÿ«ÿ©ÿ­ÿ­ÿ¸ÿÂÿ¸ÿ®ÿ¶ÿÀÿÂÿ³ÿ®ÿ«ÿ±ÿ©ÿ©ÿ©ÿ¹ÿÁÿÿ´ÿÿÿ¨ÿ­ÿ¤ÿ§ÿ¹ÿ£ÿ£ÿ°ÿªÿ¦ÿ¤ÿ¢ÿ£ÿ¯ÿ¬ÿ¤ÿÿ£ÿ²ÿ®ÿªÿ¨ÿ«ÿ£ÿ°ÿ³ÿ«ÿ¬ÿ¦ÿ¨ÿªÿ£ÿ¨ÿµÿ¹ÿ·ÿ«ÿÿÿ ÿÿ¾ÿ¨ÿ­ÿÿ¶ÿ³ÿ®ÿÃÿ¤ÿµÿ°ÿ©ÿ´ÿ¹ÿµÿ®ÿ¯ÿ°ÿ¯ÿ°ÿªÿ°ÿ½ÿ®ÿ«ÿ­ÿ³ÿ¦ÿ¯ÿ«ÿ«ÿ²ÿ¬ÿºÿ¬ÿ¯ÿÀÿ³ÿ®ÿ±ÿ§ÿ­ÿ¾ÿ¾ÿ¬ÿ¢ÿºÿ²ÿ´ÿ½ÿ¨ÿ¬ÿ£ÿªÿ¦ÿ¨ÿ¥ÿÿÿ¥ÿ©ÿªÿ©ÿ¤ÿ©ÿ¬ÿ¨ÿ¡ÿÿÿÿ¤ÿ´ÿ±ÿ§ÿ¥ÿ¦ÿ ÿÿÿÿÿÿÿ§ÿ¨ÿ¢ÿ©ÿ¥ÿÿÿÿÿÿ¤ÿ¨ÿ¤ÿÿÿÿÿÿ ÿ¤ÿÿÿ«ÿ´ÿÿ§ÿ§ÿ«ÿ¶ÿ£ÿ ÿÿÿ¤ÿÿ°ÿÿÿÿ­ÿ³ÿªÿ¨ÿ«ÿ¨ÿÿ¦ÿ°ÿºÿ±ÿ£ÿÿÿ§ÿ¤ÿ¡ÿ®ÿ©ÿ§ÿ¥ÿ¥ÿ¡ÿÿÿÿÿÿ¨ÿÿÿÿ­ÿ¬ÿ£ÿ¢ÿ°ÿ¼ÿ·ÿ§ÿÿ§ÿ¯ÿ¨ÿ£ÿ£ÿÿ¨ÿ³ÿÿÿ¦ÿ¤ÿ±ÿ±ÿ©ÿ¦ÿªÿ¨ÿ¥ÿ¤ÿ¨ÿ²ÿ¯ÿ¡ÿ¨ÿ±ÿÁÿÿ¨ÿ¤ÿ®ÿªÿ¹ÿÀÿ¶ÿ¹ÿ±ÿªÿ®ÿ¡ÿ¨ÿ¸ÿºÿ°ÿ§ÿ°ÿ¢ÿ ÿ®ÿ¥ÿ¬ÿ£ÿ«ÿ«ÿ­ÿ½ÿ±ÿ¤ÿ­ÿ¤ÿ§ÿ»ÿ¸ÿ­ÿµÿ·ÿ«ÿ°ÿµÿ¦ÿ¨ÿ°ÿ°ÿ¶ÿ­ÿ­ÿªÿ½ÿ¾ÿÿ£ÿºÿ¼ÿ³ÿ·ÿ¶ÿ´ÿµÿ²ÿ«ÿ«ÿ¯ÿ½ÿ²ÿ°ÿºÿµÿ¢ÿªÿ³ÿ±ÿ¯ÿ±ÿ·ÿ´ÿ®ÿ­ÿÿ«ÿ²ÿ±ÿ±ÿµÿ½ÿÊÿ²ÿ±ÿ¼ÿ¾ÿ³ÿ®ÿ±ÿ°ÿ³ÿ¬ÿ©ÿ§ÿ¼ÿªÿqÿtÿÿ©ÿ¦ÿÿ¡ÿ¦ÿ©ÿ°ÿ¹ÿµÿ²ÿ²ÿ®ÿÿ¶ÿµÿ¸ÿ»ÿ¬ÿ¤ÿ¬ÿ¯ÿ­ÿ¨ÿ§ÿ»ÿ³ÿ¢ÿ¯ÿ·ÿ¥ÿ¨ÿ®ÿ¸ÿµÿ¬ÿ¬ÿ¬ÿ­ÿ¯ÿ¬ÿ¯ÿ°ÿ¦ÿÿ­ÿ³ÿ³ÿµÿ¹ÿ¶ÿ¯ÿµÿ¬ÿ¢ÿ®ÿ¹ÿ¢ÿ°ÿ®ÿµÿ®ÿ¨ÿ§ÿ¦ÿ«ÿªÿ¥ÿ³ÿ¥ÿ»ÿ·ÿ¦ÿ¯ÿ¶ÿ­ÿ«ÿ§ÿ¨ÿ®ÿ¬ÿ®ÿ¬ÿªÿ­ÿ«ÿ²ÿ³ÿ³ÿ¶ÿ²ÿµÿ´ÿ¨ÿ¶ÿºÿ¬ÿ©ÿ°ÿ³ÿ³ÿ»ÿ¾ÿ¹ÿ«ÿ®ÿ·ÿ¨ÿ°ÿªÿ­ÿ´ÿ¥ÿÿ«ÿ²ÿ³ÿ¸ÿ³ÿ«ÿ²ÿ¶ÿ»ÿ¡ÿ·ÿ¶ÿ±ÿ¸ÿ¸ÿ¬ÿÿÿ¥ÿ§ÿ«ÿÂÿ¯ÿºÿ§ÿ¯ÿ³ÿ¯ÿ©ÿ¬ÿ³ÿ®ÿ¡ÿ§ÿµÿ¢ÿ¯ÿ¬ÿ¨ÿªÿ©ÿ¢ÿªÿ·ÿ°ÿ­ÿ¨ÿÿ±ÿ®ÿ«ÿ¬ÿ¶ÿ±ÿ£ÿÿ¥ÿ¨ÿ¨ÿ¶ÿ°ÿ£ÿ±ÿ¤ÿrÿsÿÿ®ÿ¹ÿ¶ÿ³ÿÄÿ¶ÿ·ÿ¼ÿ³ÿ²ÿ³ÿ­ÿ¯ÿÂÿÇÿ¸ÿ³ÿ©ÿ°ÿ¤ÿ°ÿ¨ÿ§ÿ±ÿ´ÿ¶ÿ»ÿ½ÿÀÿ£ÿ¶ÿ±ÿªÿ£ÿ­ÿ¹ÿ¶ÿ´ÿ¬ÿÄÿ´ÿµÿ²ÿ¯ÿ±ÿ¦ÿ¬ÿ»ÿ¢ÿ£ÿ¼ÿ²ÿ°ÿ´ÿ¡ÿ©ÿ±ÿ±ÿ´ÿ´ÿ¶ÿ®ÿ¯ÿ«ÿ£ÿÿ£ÿ³ÿÁÿÂÿ¾ÿ»ÿªÿÿ­ÿ²ÿ«ÿ©ÿ°ÿ±ÿ¬ÿ°ÿ²ÿ¶ÿ®ÿ£ÿ®ÿ®ÿÿ ÿ±ÿ¯ÿ©ÿ¹ÿ¯ÿ«ÿÿ²ÿ¸ÿ»ÿºÿ¶ÿ³ÿ§ÿ¥ÿ­ÿªÿ°ÿ­ÿ¬ÿ©ÿ¡ÿ¥ÿ´ÿ±ÿ«ÿ¡ÿ¦ÿ¶ÿ²ÿ¦ÿ¥ÿªÿ³ÿ½ÿ¤ÿÿ¸ÿªÿ§ÿ«ÿ¥ÿÿÿÿyÿÿ­ÿÿ¤ÿ¶ÿ¯ÿ¥ÿ¬ÿ¨ÿ³ÿªÿ­ÿ°ÿ´ÿ´ÿ·ÿ»ÿ¹ÿ¯ÿºÿ°ÿ¦ÿ­ÿ²ÿ¬ÿ¤ÿªÿ¹ÿ­ÿ¹ÿ¶ÿ¸ÿ±ÿ¶ÿ¶ÿ³ÿ¯ÿ¦ÿ±ÿ­ÿµÿµÿ¹ÿ³ÿ¬ÿ¥ÿ¤ÿ¾ÿ¤ÿºÿ­ÿµÿ­ÿ­ÿ´ÿ°ÿªÿµÿ ÿ³ÿ¨ÿ¨ÿ°ÿ«ÿ¡ÿ«ÿ¯ÿ¿ÿ·ÿÇÿ²ÿ£ÿ©ÿ¬ÿ¥ÿ«ÿ©ÿÿ¯ÿ´ÿ­ÿ¬ÿ²ÿ¯ÿªÿ²ÿ´ÿ£ÿ²ÿºÿ·ÿ±ÿ®ÿ®ÿ¶ÿ´ÿªÿÿ·ÿ»ÿ¯ÿ«ÿ°ÿ£ÿÿÿ­ÿ«ÿ«ÿ®ÿ­ÿ®ÿ²ÿ¥ÿ³ÿ¡ÿ¯ÿ¸ÿ¶ÿ§ÿÿ£ÿ§ÿ·ÿÿÆÿ»ÿ©ÿ¤ÿ¨ÿ¯ÿ³ÿ¾ÿ´ÿ©ÿ®ÿ¯ÿ»ÿ²ÿ¬ÿ¶ÿ±ÿ¬ÿ¨ÿÿ¦ÿ»ÿ´ÿ´ÿ°ÿ¢ÿ«ÿ©ÿ°ÿ¶ÿ¬ÿªÿ´ÿ¿ÿ¸ÿ¤ÿÿÿºÿ´ÿ¸ÿ­ÿªÿ¶ÿ¸ÿ«ÿ ÿ©ÿ°ÿªÿ­ÿºÿ¸ÿ²ÿ°ÿªÿ¢ÿ¬ÿ±ÿ¨ÿ®ÿ½ÿ®ÿ¬ÿ±ÿ©ÿ¤ÿªÿ¸ÿªÿ©ÿªÿ®ÿ³ÿ¸ÿ¸ÿ²ÿ®ÿ¬ÿ²ÿ¡ÿ³ÿ´ÿ¸ÿ¯ÿ¬ÿ³ÿ±ÿªÿÿ¨ÿ³ÿµÿ®ÿ­ÿ©ÿ¨ÿ±ÿ·ÿ¦ÿ°ÿºÿ¿ÿ¡ÿÿÿ¡ÿ§ÿªÿ£ÿ¥ÿ¬ÿ«ÿªÿ®ÿ¹ÿ±ÿ«ÿªÿ¤ÿ ÿ¤ÿ©ÿÿ¦ÿ§ÿ¤ÿ°ÿ·ÿ¯ÿ§ÿ¯ÿµÿ¨ÿ±ÿªÿ¦ÿ¨ÿ¯ÿ¥ÿÿ¬ÿ°ÿ¢ÿ°ÿºÿÿ¹ÿ³ÿ¯ÿ¶ÿ¸ÿµÿµÿ²ÿ¡ÿ£ÿ»ÿµÿ²ÿ«ÿ­ÿ­ÿ©ÿ©ÿ®ÿ°ÿ¬ÿ¼ÿ¶ÿ¸ÿ­ÿ¦ÿ¨ÿ¤ÿ­ÿ¶ÿ°ÿ´ÿ«ÿ¥ÿ¨ÿ©ÿ´ÿ©ÿ¨ÿ°ÿ«ÿ¨ÿ¬ÿ¤ÿÿ²ÿµÿ·ÿ¹ÿµÿ¶ÿ°ÿ¯ÿ±ÿ®ÿ§ÿÿªÿ½ÿ¦ÿ¨ÿ±ÿÀÿ¬ÿ¥ÿ¨ÿ¨ÿ®ÿ«ÿÿ¥ÿªÿ»ÿ¯ÿ²ÿ±ÿµÿ¬ÿ©ÿ«ÿÿ£ÿ¯ÿÿÿ²ÿ¨ÿ ÿ±ÿ¸ÿ¯ÿ«ÿ®ÿªÿ¤ÿªÿ§ÿ«ÿ§ÿ¯ÿ¤ÿ®ÿªÿ²ÿ·ÿ¨ÿ§ÿ¶ÿ¯ÿ¢ÿ³ÿ¶ÿ¯ÿ°ÿ«ÿ®ÿ´ÿ©ÿ ÿ¬ÿµÿ®ÿªÿ´ÿ¤ÿ­ÿ¨ÿ±ÿ¡ÿ°ÿ©ÿÿ£ÿ¨ÿ°ÿ«ÿ£ÿ¥ÿªÿ±ÿ¸ÿ¹ÿ®ÿ¢ÿ®ÿ±ÿ§ÿªÿ­ÿ«ÿ³ÿ£ÿ®ÿÿ·ÿ·ÿÿ¡ÿ ÿÿ«ÿ³ÿ¦ÿ´ÿ±ÿÿ«ÿ ÿ»ÿµÿ«ÿªÿªÿ¶ÿµÿ®ÿ¯ÿ¨ÿ·ÿ©ÿ®ÿ±ÿÃÿ¶ÿ±ÿ¬ÿ½ÿ»ÿ»ÿ¬ÿÿ¦ÿ£ÿ«ÿªÿ­ÿ¾ÿ¬ÿªÿ²ÿÿ¢ÿ­ÿªÿ¨ÿ®ÿ«ÿ ÿ¦ÿ¯ÿ³ÿ±ÿ·ÿ­ÿ³ÿ£ÿ´ÿÁÿÃÿ¦ÿÿ°ÿ§ÿ®ÿ¶ÿ»ÿ¯ÿªÿºÿÿªÿ®ÿµÿ´ÿ¹ÿ³ÿªÿ­ÿ­ÿ«ÿ®ÿ°ÿ¶ÿ½ÿ¶ÿ±ÿ«ÿ·ÿ»ÿ³ÿ©ÿ§ÿ­ÿµÿ´ÿ­ÿ²ÿ¬ÿ­ÿºÿ«ÿµÿµÿ¹ÿ¬ÿÿ©ÿ¹ÿµÿ­ÿªÿ²ÿµÿ¹ÿ¬ÿ­ÿªÿÃÿ¶ÿÊÿ¸ÿÇÿ­ÿªÿªÿ©ÿ®ÿ¯ÿ®ÿ´ÿ³ÿ¯ÿ¦ÿªÿ°ÿ«ÿ­ÿ´ÿ´ÿ¬ÿ«ÿ«ÿ¼ÿ³ÿÿ«ÿ®ÿ«ÿ³ÿ¬ÿ£ÿ³ÿ³ÿ³ÿºÿ¼ÿ¢ÿ©ÿ±ÿ¶ÿ¹ÿ¹ÿ´ÿ³ÿ²ÿ°ÿ·ÿ´ÿ«ÿ»ÿÁÿ¤ÿ«ÿ´ÿ­ÿµÿ±ÿ«ÿ¯ÿ´ÿ´ÿµÿ¯ÿ¡ÿ¬ÿÉÿ¨ÿ¯ÿ³ÿºÿ°ÿ©ÿ³ÿ¬ÿ±ÿ±ÿ´ÿ±ÿ³ÿ­ÿ©ÿ­ÿ©ÿ²ÿ±ÿ»ÿ½ÿ°ÿ¡ÿ¸ÿ·ÿ¬ÿ±ÿ¾ÿ¿ÿ¯ÿ«ÿ©ÿªÿ­ÿ§ÿ¡ÿªÿ¥ÿ£ÿ¬ÿ¥ÿ¬ÿ·ÿÿ¬ÿ´ÿÀÿ¸ÿ±ÿ¬ÿ¨ÿ¶ÿ´ÿ®ÿ°ÿ¤ÿ¤ÿ¶ÿ°ÿ¨ÿÿªÿ¤ÿÿ£ÿ²ÿ´ÿ²ÿ²ÿ¬ÿªÿ©ÿ©ÿ³ÿ¼ÿ­ÿÿ¥ÿ¬ÿ¨ÿÿ«ÿ®ÿÿÿ§ÿÿÿÿ ÿ¡ÿ¤ÿ£ÿ¢ÿ¡ÿÿÿÿÿ£ÿ¤ÿÿ¦ÿÿ¨ÿ·ÿªÿ¨ÿ²ÿ«ÿ¡ÿ¸ÿªÿÿÿÿ¨ÿ¢ÿÿ§ÿ®ÿÿ¢ÿ§ÿ§ÿÿ£ÿ¢ÿ ÿ²ÿÿ¢ÿ¤ÿÿ¥ÿÿÿÿ¢ÿ¤ÿ¤ÿªÿ®ÿ ÿÿ¤ÿÿÿÿ¢ÿÿ¯ÿºÿ«ÿÿ¤ÿ§ÿ ÿÿ¥ÿÿ¢ÿÿÿÿÿ£ÿÿÿÿ¤ÿÿÿÿÿÿ¦ÿ¥ÿ¶ÿÿ¡ÿ ÿ¡ÿÿÿ¦ÿªÿ¤ÿÿ£ÿ«ÿ«ÿÿÿ£ÿ§ÿ¢ÿ¦ÿÿ­ÿÆÿ«ÿ·ÿ°ÿ±ÿ´ÿ­ÿ¢ÿ¸ÿºÿ¾ÿ®ÿ¥ÿ¬ÿµÿµÿ­ÿ«ÿ°ÿ¯ÿ¤ÿÿ¥ÿ«ÿ¥ÿ ÿ·ÿ¹ÿµÿ²ÿ¤ÿÿ¸ÿ²ÿ²ÿ¥ÿ²ÿ¹ÿ»ÿ»ÿ°ÿ¯ÿÿ£ÿµÿµÿºÿ¯ÿ§ÿªÿ¥ÿ·ÿµÿ·ÿ¸ÿ¾ÿ½ÿ­ÿ¦ÿ°ÿ±ÿªÿ·ÿ»ÿ¼ÿ¯ÿ£ÿ£ÿ«ÿ±ÿ´ÿµÿ°ÿªÿ¥ÿ«ÿ¸ÿ¶ÿ¶ÿ­ÿ¸ÿ¸ÿ¼ÿ£ÿ­ÿµÿ±ÿÆÿÿ³ÿ³ÿÀÿÃÿ¶ÿ¶ÿ±ÿÿ±ÿ°ÿ¡ÿ«ÿ³ÿ¬ÿ¥ÿ£ÿ¡ÿ¥ÿ°ÿ­ÿ¬ÿ¹ÿ²ÿ¯ÿ©ÿ°ÿ§ÿ¶ÿºÿ«ÿ·ÿÿ´ÿ´ÿ«ÿ®ÿ­ÿ´ÿ¬ÿ£ÿ²ÿ·ÿ²ÿµÿ´ÿ«ÿ­ÿ±ÿ±ÿ®ÿ¬ÿ¶ÿÿ¡ÿ®ÿ ÿ«ÿ¦ÿ¹ÿÌÿªÿÿºÿ·ÿ¦ÿ¶ÿÃÿ¥ÿªÿ¬ÿ±ÿ­ÿªÿ­ÿªÿ¦ÿªÿ°ÿªÿ¬ÿ´ÿ­ÿªÿ³ÿ´ÿ®ÿ³ÿ©ÿ­ÿ©ÿÿ¥ÿ¸ÿ¶ÿ¨ÿ°ÿ®ÿ­ÿ²ÿªÿ©ÿÂÿ©ÿªÿ±ÿ·ÿ³ÿ²ÿ¹ÿ´ÿªÿ¦ÿ§ÿ¶ÿ¹ÿ«ÿªÿ«ÿµÿ»ÿ·ÿ«ÿ¢ÿ­ÿ°ÿ¨ÿºÿ¤ÿÂÿ¼ÿ®ÿ²ÿ£ÿ­ÿ¡ÿ¨ÿ·ÿÿ­ÿÿÁÿ¦ÿªÿÿ©ÿ°ÿ£ÿÿÿ¦ÿ°ÿ©ÿ²ÿ²ÿ®ÿ¨ÿ¨ÿ²ÿ°ÿ¢ÿÿ ÿÿ¥ÿÿ£ÿÿÿÿÿ§ÿ¢ÿ¨ÿÿÿ¥ÿ ÿÿ¨ÿ£ÿÿ£ÿÿ©ÿ¤ÿÿÿ¤ÿ«ÿÿÿÿ ÿ¢ÿ¦ÿ¥ÿÿÿªÿ¨ÿªÿ¤ÿ¨ÿ³ÿ§ÿ¢ÿÿ¶ÿ¤ÿ¦ÿ¬ÿ²ÿ´ÿ¦ÿ¢ÿ¤ÿ£ÿ¥ÿ£ÿÿ§ÿÿÿÿ¢ÿ®ÿ³ÿ®ÿ­ÿ¥ÿ©ÿ¬ÿ©ÿ¦ÿ£ÿ¬ÿ²ÿ­ÿ¢ÿ©ÿÿ¥ÿÿÿÿ´ÿ¬ÿÿ«ÿ¯ÿ§ÿ¤ÿ¬ÿ«ÿ¯ÿ«ÿ¤ÿ¦ÿ°ÿ®ÿ©ÿ£ÿ ÿ«ÿ­ÿªÿ­ÿ§ÿ´ÿ¸ÿ»ÿ³ÿ°ÿ°ÿ«ÿ¤ÿ¨ÿ­ÿ®ÿ²ÿ«ÿ¡ÿÿ£ÿ¥ÿ´ÿ ÿ¨ÿ±ÿÿ°ÿ±ÿ¦ÿÿzÿ±ÿÿµÿªÿÿ¤ÿÿÿÿ¤ÿ¥ÿ¡ÿ~ÿÿÿÿÿÿÿÿÿÿÿÿÿÿÿÿÿÿÿÿÿÿÿÿÿxÿÿÿÿÿÿÿÿÿÿ§ÿÿÿÿ¤ÿÿ¢ÿ¬ÿÿ§ÿ¢ÿ¡ÿÿÿ ÿ ÿ©ÿ©ÿÿÿ«ÿ§ÿÿÿ¦ÿ°ÿ±ÿ«ÿ¨ÿ«ÿ±ÿ«ÿ¡ÿ­ÿ°ÿ°ÿ³ÿ­ÿ£ÿ²ÿ­ÿ¢ÿ¹ÿ¶ÿ¤ÿ«ÿ¥ÿ¬ÿ²ÿ¾ÿ¬ÿ­ÿ¹ÿ°ÿ®ÿ¦ÿ¾ÿ¯ÿ¡ÿ¤ÿ¯ÿ¯ÿ ÿ´ÿ¶ÿ»ÿÁÿºÿªÿµÿ°ÿ¶ÿ¸ÿ®ÿ²ÿ¹ÿ°ÿ¨ÿ¡ÿ¦ÿ­ÿ§ÿ±ÿ¸ÿ·ÿÀÿ»ÿµÿ¬ÿ¡ÿÿ£ÿ´ÿ©ÿºÿªÿ©ÿ¶ÿ³ÿ·ÿ¹ÿÇÿÿ³ÿ§ÿ·ÿ»ÿ ÿ¦ÿ¶ÿÿÿ½ÿ¼ÿ­ÿ«ÿÿ¯ÿ¿ÿ¶ÿ¬ÿÿÿÿªÿ«ÿ°ÿªÿ¡ÿ­ÿ¨ÿ¦ÿ²ÿ«ÿ«ÿ­ÿªÿ°ÿ­ÿ´ÿ©ÿ¦ÿÿ¤ÿ­ÿµÿÿÿ«ÿÿÿªÿ§ÿÿ´ÿ¯ÿ¾ÿ©ÿÅÿÿºÿ¥ÿÿ³ÿ¯ÿ´ÿ ÿ¦ÿ¤ÿ²ÿ¤ÿ©ÿ¨ÿ¯ÿ§ÿ®ÿ¬ÿ²ÿ±ÿ§ÿ£ÿÿ¥ÿ«ÿ¬ÿ·ÿ¸ÿ®ÿ§ÿÿÿ¶ÿ½ÿ¯ÿ§ÿ°ÿ§ÿ¥ÿ«ÿ»ÿªÿÿ¨ÿ³ÿµÿ²ÿªÿ§ÿ¹ÿ®ÿ¥ÿºÿ­ÿ£ÿ½ÿ¬ÿ¦ÿ³ÿ¼ÿ©ÿ£ÿÀÿÀÿ¾ÿ¹ÿ¯ÿ±ÿµÿ¯ÿ¨ÿ«ÿ©ÿ¨ÿ­ÿ«ÿµÿ¼ÿ³ÿ±ÿ®ÿ²ÿ¸ÿ·ÿ¶ÿ©ÿ­ÿ®ÿ«ÿ³ÿ¼ÿ©ÿ¶ÿ±ÿÿ©ÿ¤ÿªÿ°ÿÿ±ÿ²ÿ¯ÿÁÿÿªÿ²ÿ±ÿ²ÿ¬ÿ°ÿ½ÿ ÿªÿªÿ¦ÿ¬ÿ¦ÿªÿ¬ÿ«ÿÿ¤ÿ¸ÿ¤ÿÿÿÿVÿ+ÿfÿ¨ÿ¬ÿ´ÿ±ÿÿÿ¢ÿÿ¤ÿ·ÿ¨ÿ°ÿÁÿ¬ÿ¥ÿ¦ÿ¨ÿºÿ«ÿ«ÿ«ÿ¬ÿ®ÿ¨ÿ³ÿ²ÿ¨ÿÇÿ¾ÿ ÿ²ÿ¨ÿ²ÿ³ÿ¨ÿ®ÿ¦ÿ¤ÿ¦ÿÆÿ°ÿ¡ÿ¨ÿ¸ÿ»ÿ¾ÿ¶ÿ¹ÿ¬ÿ²ÿ³ÿ²ÿ­ÿ¤ÿ¨ÿ¤ÿÿ«ÿ®ÿ«ÿ¯ÿ±ÿ±ÿ¨ÿªÿ½ÿ·ÿ¶ÿ³ÿ«ÿ°ÿ³ÿ±ÿÂÿ©ÿÃÿÿÿ¶ÿ ÿ®ÿ¦ÿ³ÿ¬ÿ®ÿ²ÿºÿÂÿ¯ÿ¿ÿ§ÿ©ÿ¦ÿ²ÿ¾ÿ©ÿ¥ÿ¡ÿ±ÿ¿ÿ¹ÿ§ÿ©ÿ©ÿ°ÿ¸ÿ¸ÿ·ÿ®ÿ°ÿ²ÿ°ÿ±ÿ£ÿ®ÿ°ÿ«ÿ°ÿ°ÿ³ÿ¸ÿªÿ³ÿ´ÿµÿ¥ÿ²ÿªÿ³ÿ°ÿÌÿ´ÿ±ÿ·ÿµÿ¾ÿ¢ÿ®ÿ­ÿºÿºÿ©ÿ¬ÿ¥ÿ¦ÿ¯ÿµÿ¯ÿ§ÿ¦ÿ±ÿ°ÿ¤ÿ¦ÿ­ÿ¬ÿ´ÿ±ÿ£ÿ­ÿ¬ÿ¯ÿ²ÿ®ÿ¸ÿ¤ÿ°ÿ¾ÿ³ÿ¶ÿ¤ÿÿ´ÿ°ÿ¢ÿ±ÿ­ÿ¥ÿ¸ÿ¿ÿ·ÿ¶ÿ¢ÿÿ³ÿ°ÿÂÿ«ÿµÿ±ÿ©ÿ°ÿ«ÿ¦ÿ¨ÿ®ÿ§ÿ¯ÿ¯ÿ¤ÿ¡ÿ¯ÿ¯ÿªÿ´ÿ«ÿ²ÿÄÿ¸ÿ ÿ¬ÿ°ÿ³ÿ¸ÿ±ÿ¬ÿ®ÿ§ÿ·ÿ©ÿ¤ÿ±ÿÿ³ÿ²ÿÿÿ¦ÿ±ÿ¦ÿÿÿÿµÿ©ÿ¥ÿ¢ÿÿÿÿ¥ÿÿÿ¢ÿÿÿÿÿÿÿÿÿÿÿÿÿ»ÿ·ÿÿÿ¬ÿ©ÿ£ÿÿÿ ÿ¥ÿÿ©ÿÿÿÿÿÿÿ¤ÿÿ®ÿ¬ÿ¤ÿÿÿ£ÿ¯ÿ·ÿ°ÿ±ÿ±ÿ¤ÿÿÿÿ¤ÿ®ÿ°ÿ£ÿ«ÿ¶ÿ¯ÿ©ÿ©ÿ®ÿ°ÿ§ÿ®ÿ¬ÿªÿ¬ÿ¸ÿ½ÿÀÿ¼ÿ­ÿ¥ÿ¬ÿ©ÿ´ÿºÿ³ÿ«ÿ±ÿ²ÿ­ÿ·ÿ¸ÿ²ÿ°ÿ³ÿµÿ¥ÿÿ§ÿ²ÿ²ÿ¹ÿ¿ÿ·ÿ¸ÿ©ÿ·ÿ¼ÿ½ÿ­ÿ¬ÿ¼ÿªÿ¾ÿ¥ÿ½ÿ¬ÿ²ÿ¹ÿ¯ÿºÿ¶ÿ®ÿ³ÿ«ÿ³ÿ¹ÿ¹ÿ´ÿ°ÿ³ÿ°ÿ¶ÿ¼ÿµÿ±ÿ°ÿÄÿÄÿ¦ÿ¥ÿ²ÿ°ÿ¯ÿ¨ÿ¹ÿ¾ÿ·ÿ¸ÿ¿ÿ»ÿ«ÿ¿ÿ¸ÿÿÿµÿ½ÿ²ÿ¬ÿ¬ÿ´ÿµÿ¯ÿ³ÿµÿ­ÿ³ÿ¶ÿ©ÿ©ÿ¯ÿ®ÿ­ÿ­ÿ±ÿÂÿ²ÿ¶ÿ­ÿ¬ÿ³ÿ«ÿ¯ÿ¨ÿ¨ÿ¬ÿ¸ÿ¦ÿ®ÿ¸ÿ³ÿ¥ÿ¹ÿÂÿ´ÿ´ÿ½ÿ¹ÿ¯ÿ©ÿ©ÿ´ÿ²ÿ¥ÿ³ÿ¯ÿ³ÿ´ÿ¯ÿ´ÿ³ÿ·ÿ¸ÿªÿ²ÿ²ÿ§ÿ£ÿ·ÿ¼ÿ·ÿ¹ÿ¿ÿ¹ÿ­ÿ­ÿ­ÿ¨ÿ¯ÿ­ÿ¤ÿ¨ÿ¨ÿµÿ®ÿ©ÿµÿ¨ÿ¹ÿÿ¥ÿÓÿ·ÿ¶ÿ´ÿÂÿÿ§ÿ°ÿ¦ÿ°ÿ·ÿ»ÿ´ÿ¼ÿ¼ÿ¯ÿ«ÿªÿ©ÿ­ÿ¬ÿ§ÿ°ÿ¶ÿ¼ÿ¹ÿ©ÿ·ÿ¨ÿµÿºÿºÿ¿ÿ£ÿ­ÿ¯ÿ¥ÿ¤ÿ­ÿ±ÿ¸ÿ¶ÿµÿµÿ°ÿ³ÿ»ÿ¶ÿ¬ÿ¬ÿ»ÿÈÿÉÿ³ÿ¤ÿ¦ÿ®ÿ²ÿªÿ¨ÿ£ÿ´ÿ·ÿ¯ÿ¼ÿ¸ÿ¶ÿ§ÿ­ÿ«ÿ¨ÿ°ÿ²ÿ¬ÿ°ÿ·ÿ¹ÿ½ÿ´ÿ¶ÿ§ÿ¯ÿ­ÿÿ²ÿºÿ¥ÿ²ÿ³ÿ­ÿ¶ÿ·ÿ½ÿ¹ÿ©ÿµÿ¸ÿªÿ¬ÿ®ÿ£ÿ©ÿ¯ÿ¢ÿ¨ÿ¦ÿ¥ÿ¢ÿ©ÿªÿ¨ÿ´ÿ£ÿ¶ÿ¬ÿÁÿ®ÿ¥ÿ§ÿªÿ ÿ©ÿ¯ÿ¯ÿµÿºÿ°ÿ¤ÿ¬ÿ¨ÿ¯ÿ³ÿ«ÿ¯ÿ±ÿÿ¯ÿ¯ÿ¡ÿÂÿ»ÿ¯ÿ®ÿ°ÿ¶ÿ°ÿ±ÿ²ÿ¶ÿ¶ÿ¯ÿ±ÿ°ÿ®ÿ²ÿ©ÿ²ÿ¨ÿ°ÿªÿ¯ÿ½ÿ¯ÿ°ÿ¶ÿ­ÿ«ÿ³ÿ¼ÿ´ÿ¢ÿ©ÿºÿÀÿÁÿ·ÿ®ÿ¤ÿºÿªÿ´ÿ´ÿÿ»ÿ½ÿ¨ÿ¥ÿ°ÿÿÿÿÿ£ÿ¢ÿ¥ÿ«ÿ¤ÿÿÿ£ÿ¨ÿÿ£ÿ§ÿÿ¯ÿ¯ÿÿ¨ÿÿ°ÿÿÿÿ¢ÿÿÿÿ¢ÿ«ÿÿ ÿ¤ÿÿ§ÿÿÿ±ÿÿÿÿÿÿÿÿÿÿ¤ÿ§ÿ£ÿÿ£ÿ¨ÿÿÿÿ¬ÿ¨ÿ¨ÿ¡ÿ±ÿ®ÿÿÿÿ«ÿ®ÿ¥ÿ ÿÿÿ¡ÿ¢ÿ¦ÿ¡ÿÿ¯ÿÿ ÿ¤ÿÿ ÿ§ÿ©ÿ¨ÿ¥ÿ¥ÿ«ÿ®ÿ¨ÿ©ÿªÿªÿÿ¨ÿ¤ÿÿªÿ²ÿ³ÿÿ«ÿ©ÿÿ¢ÿ¦ÿ¤ÿ§ÿ©ÿ­ÿ§ÿÿ¢ÿªÿ¢ÿ¤ÿ±ÿªÿ«ÿ¦ÿ¯ÿ§ÿ§ÿ¨ÿ¢ÿªÿ´ÿ¬ÿ¤ÿ§ÿ¼ÿªÿ¹ÿÿ£ÿ¢ÿÿ¨ÿ´ÿ¶ÿ²ÿºÿ´ÿªÿ²ÿ±ÿªÿ¾ÿÃÿ¹ÿ­ÿ·ÿÿ¦ÿ¶ÿ°ÿ¶ÿ§ÿ¯ÿ»ÿÅÿÁÿ³ÿ·ÿ´ÿ·ÿ³ÿ¡ÿ¬ÿÀÿ¸ÿ³ÿµÿÂÿ¿ÿ­ÿ­ÿ±ÿ±ÿ®ÿ©ÿ²ÿ°ÿ¶ÿªÿ¥ÿ¦ÿÁÿ»ÿ©ÿµÿ²ÿ°ÿ®ÿªÿ°ÿ¸ÿ¶ÿ¬ÿ³ÿÀÿ·ÿ®ÿ¯ÿ·ÿ²ÿ­ÿ¬ÿ¬ÿ¸ÿ¶ÿ®ÿ­ÿ§ÿ²ÿ²ÿ¯ÿªÿ±ÿ±ÿµÿ²ÿµÿ±ÿ¼ÿ·ÿ«ÿ¦ÿ¢ÿ¦ÿ¨ÿ°ÿ­ÿ¢ÿ©ÿ·ÿtÿÿÿ£ÿ¢ÿ§ÿ©ÿ§ÿ©ÿ³ÿ¶ÿ­ÿ£ÿ¯ÿ®ÿ´ÿ¹ÿ°ÿ»ÿ·ÿ¹ÿºÿ¨ÿ©ÿ¼ÿ®ÿ¦ÿ­ÿ­ÿ¨ÿ¯ÿ§ÿ¢ÿÿ¤ÿ¥ÿ¨ÿµÿµÿ¥ÿ¤ÿÿ¬ÿ ÿ«ÿ²ÿÿ¢ÿ¬ÿ±ÿ¸ÿ°ÿ§ÿ¯ÿ©ÿ½ÿ¶ÿ°ÿ¿ÿ ÿ®ÿ¶ÿ¯ÿ²ÿ±ÿ¨ÿ§ÿ¨ÿ¨ÿ¯ÿ¢ÿ³ÿÀÿ¤ÿ¤ÿ¢ÿ±ÿ¦ÿ§ÿ­ÿ¦ÿ±ÿ³ÿ±ÿ´ÿ¬ÿ°ÿ®ÿ­ÿ«ÿ¨ÿ¯ÿ´ÿ­ÿ®ÿ³ÿ¥ÿ«ÿ«ÿ¯ÿ©ÿ·ÿ¶ÿ¤ÿ¢ÿ§ÿ¦ÿ¨ÿ¯ÿ²ÿ¯ÿ°ÿ¿ÿ¥ÿ¡ÿ©ÿªÿ³ÿ¶ÿ¯ÿ¬ÿ¯ÿ¶ÿ¼ÿ¥ÿÿ ÿ¯ÿ£ÿªÿ¯ÿ«ÿ§ÿªÿ°ÿ®ÿªÿ¶ÿªÿ¦ÿ°ÿ½ÿ¸ÿ®ÿ®ÿ°ÿ¦ÿÿ®ÿ³ÿ¨ÿµÿ¾ÿ½ÿ¸ÿ»ÿ¶ÿ´ÿ·ÿ°ÿ«ÿ°ÿ©ÿºÿªÿºÿ±ÿ³ÿ´ÿ¬ÿ©ÿ¨ÿ¦ÿ±ÿ¸ÿ©ÿ ÿ¦ÿ¤ÿÿÿ¤ÿ©ÿ±ÿµÿªÿ½ÿ¥ÿ«ÿ¶ÿ¼ÿ²ÿ©ÿªÿ­ÿ±ÿ¸ÿ´ÿ¶ÿ«ÿ¬ÿ¦ÿ¾ÿ°ÿ¦ÿ«ÿ©ÿ¦ÿ¸ÿÀÿ¾ÿ¡ÿ°ÿ³ÿ®ÿ¯ÿ¼ÿÀÿ½ÿ¼ÿ§ÿÄÿ­ÿ´ÿ±ÿªÿ§ÿ¬ÿ¯ÿ®ÿ¶ÿ´ÿ«ÿ¬ÿ¦ÿ¯ÿ²ÿ¯ÿ©ÿ®ÿ±ÿ³ÿ¹ÿªÿ¦ÿ«ÿ¡ÿ§ÿ¬ÿµÿ±ÿ®ÿ·ÿ®ÿ¶ÿ¯ÿ´ÿ³ÿ¸ÿ³ÿ¶ÿ·ÿ¸ÿ½ÿ³ÿ¸ÿ±ÿ¤ÿ­ÿ¤ÿÿ¤ÿ¶ÿ¼ÿ³ÿ¨ÿ²ÿ§ÿ«ÿ¯ÿ¶ÿ¯ÿ¨ÿ°ÿºÿ¶ÿ¨ÿµÿ©ÿªÿ«ÿ²ÿ´ÿ³ÿ±ÿ²ÿ·ÿªÿÿ¥ÿÆÿ¾ÿ²ÿ¢ÿÿ¯ÿ±ÿºÿÿ©ÿ¯ÿ¥ÿ©ÿ±ÿµÿ°ÿ ÿ®ÿÿ­ÿ´ÿ±ÿ²ÿ·ÿµÿ­ÿ²ÿÈÿªÿ²ÿªÿ°ÿ³ÿµÿ³ÿªÿ§ÿ²ÿ»ÿ°ÿ¯ÿ ÿ¯ÿÃÿ¸ÿ¡ÿ«ÿÿºÿ§ÿ¯ÿ²ÿ°ÿ¯ÿ®ÿ´ÿ¹ÿ©ÿ ÿ°ÿ²ÿ­ÿ¦ÿ§ÿ°ÿ©ÿªÿÇÿÀÿ¤ÿ£ÿ­ÿµÿ³ÿ¬ÿ¾ÿÿ±ÿªÿ«ÿ°ÿ­ÿ¯ÿ±ÿ¥ÿ´ÿ£ÿ»ÿ°ÿ¿ÿÉÿ½ÿ¬ÿ¢ÿ¡ÿ¥ÿ®ÿ°ÿ¨ÿ¨ÿ²ÿ§ÿÿ¤ÿºÿ²ÿ¶ÿ¢ÿ¥ÿ¶ÿ¯ÿÿ±ÿÿ¬ÿÿ­ÿ½ÿ´ÿ¨ÿ«ÿ©ÿÿ¯ÿ²ÿ§ÿ¥ÿ®ÿ®ÿ§ÿ¬ÿ ÿ¨ÿ¬ÿ¬ÿ®ÿ­ÿªÿ©ÿªÿ©ÿ©ÿÿ°ÿÄÿ³ÿ¯ÿ²ÿªÿ²ÿ®ÿ ÿ·ÿ¯ÿ¤ÿ«ÿ¹ÿ½ÿµÿ¦ÿ¤ÿ®ÿ¬ÿ¥ÿ³ÿ¨ÿ¥ÿ­ÿÿªÿ¡ÿ±ÿ¤ÿ®ÿ°ÿ«ÿ¦ÿ£ÿ£ÿ§ÿÿ§ÿ±ÿªÿ¦ÿ£ÿ­ÿ»ÿ²ÿ¢ÿ°ÿ¸ÿªÿ´ÿ¾ÿ·ÿ¨ÿÿÿ©ÿ¨ÿ©ÿ©ÿ¶ÿ¾ÿµÿ«ÿ§ÿ¤ÿ§ÿ£ÿÁÿ©ÿ¾ÿ½ÿ©ÿ¤ÿ±ÿºÿ²ÿ°ÿ¶ÿ°ÿ­ÿ¨ÿ«ÿ¦ÿ£ÿ­ÿ¹ÿ´ÿ­ÿªÿºÿ¨ÿ¹ÿ°ÿ«ÿ¤ÿ ÿ¬ÿ®ÿ¬ÿ³ÿ­ÿ¡ÿÿ¢ÿ¬ÿ¯ÿªÿ¨ÿ¬ÿ¯ÿ³ÿ¼ÿ¹ÿµÿ»ÿ²ÿ­ÿµÿ®ÿÿ©ÿÁÿÿ´ÿ©ÿ¨ÿµÿºÿ±ÿ¨ÿ«ÿ¸ÿ¬ÿ©ÿ®ÿ¡ÿ°ÿµÿ¢ÿÿªÿ¸ÿ¦ÿ¶ÿ¾ÿÿ©ÿ¾ÿ¬ÿ©ÿ«ÿ©ÿ­ÿ¯ÿ¬ÿ¦ÿ¶ÿ­ÿµÿºÿ¯ÿ­ÿ°ÿ¤ÿ¡ÿ¸ÿªÿµÿ±ÿ¯ÿ«ÿ³ÿ£ÿÿ¬ÿ³ÿ¨ÿ¢ÿ¦ÿ«ÿ¨ÿ¦ÿ·ÿ¶ÿ¥ÿ¨ÿ¬ÿ¦ÿ¨ÿ¨ÿ¨ÿ¢ÿ¬ÿ ÿ¬ÿ¦ÿ«ÿ¯ÿµÿ°ÿ¢ÿ¤ÿ§ÿÄÿ¨ÿ¯ÿ¨ÿ¤ÿºÿªÿ£ÿ²ÿ·ÿ¯ÿªÿ§ÿÿ®ÿ±ÿ¬ÿ¯ÿ²ÿ¬ÿ³ÿ¶ÿ¦ÿÿ§ÿ®ÿÿ¨ÿ¦ÿ°ÿ¨ÿ°ÿ¯ÿ«ÿ©ÿªÿ®ÿªÿ¡ÿÿ¼ÿµÿ¶ÿ¸ÿ«ÿªÿ§ÿ¥ÿ«ÿ®ÿ²ÿ¤ÿ¨ÿ¤ÿ²ÿÿ§ÿµÿ±ÿ±ÿ¯ÿ§ÿªÿ¶ÿ¶ÿ®ÿ»ÿ©ÿ·ÿ¯ÿÀÿ²ÿ¬ÿµÿ¯ÿªÿ¸ÿ·ÿ¥ÿ£ÿ©ÿªÿ¬ÿ¼ÿ«ÿ¬ÿ¬ÿªÿ©ÿ¦ÿªÿªÿ¢ÿ²ÿÿ³ÿ¶ÿ¨ÿ«ÿ¥ÿÿ¢ÿ±ÿ¼ÿ¸ÿµÿ¹ÿÿ¥ÿÆÿ±ÿ½ÿ¹ÿ®ÿ«ÿ«ÿ²ÿ·ÿ®ÿ§ÿ©ÿ®ÿ®ÿ®ÿ®ÿÁÿ¶ÿ¶ÿ°ÿÿ£ÿ²ÿ±ÿ«ÿ¯ÿ¶ÿµÿ´ÿ±ÿ¹ÿ±ÿ¯ÿ¯ÿ®ÿ´ÿ³ÿ®ÿ°ÿ¯ÿ¬ÿ´ÿ¶ÿ¶ÿ®ÿ«ÿ·ÿ´ÿ»ÿ¶ÿ°ÿ»ÿ±ÿ¥ÿ¦ÿ©ÿ¬ÿ«ÿ°ÿ³ÿÿ©ÿ±ÿ«ÿµÿ¦ÿ¦ÿ¨ÿ¯ÿ´ÿ¬ÿ¨ÿ¥ÿÿ±ÿ´ÿ£ÿ´ÿ­ÿµÿ¤ÿ®ÿ³ÿªÿ±ÿ¬ÿ«ÿ·ÿ¯ÿ¬ÿªÿ´ÿ¶ÿ¯ÿÿ´ÿªÿ°ÿ¯ÿ¥ÿªÿµÿ¸ÿ³ÿ­ÿ­ÿ¹ÿºÿ¼ÿ§ÿÿ£ÿÆÿ®ÿ®ÿ¾ÿ°ÿ±ÿ±ÿ¬ÿ¨ÿ¦ÿ¯ÿµÿ¹ÿ­ÿ¬ÿ«ÿµÿÿ¨ÿ©ÿ³ÿ²ÿ±ÿ¬ÿ¼ÿ¾ÿ«ÿ±ÿ·ÿ»ÿ¶ÿ¡ÿÿ¯ÿ³ÿ°ÿ³ÿµÿ²ÿºÿ­ÿªÿ±ÿ¶ÿ¹ÿµÿ­ÿ¬ÿÁÿ²ÿ«ÿ­ÿ·ÿÿ³ÿµÿ¦ÿ¥ÿ±ÿ­ÿ§ÿ«ÿ¯ÿ²ÿ«ÿÿ­ÿ²ÿ©ÿµÿ¨ÿÿµÿ©ÿ±ÿ¶ÿ¨ÿ§ÿ¯ÿ¶ÿµÿ³ÿ¸ÿ±ÿ¢ÿ´ÿ±ÿ«ÿÁÿ­ÿ±ÿ¾ÿºÿ¬ÿ¶ÿ«ÿ«ÿ·ÿ¸ÿ¯ÿ¶ÿ´ÿ¡ÿ¥ÿÿ¡ÿ¦ÿ©ÿ¬ÿ¥ÿ·ÿªÿ¶ÿ§ÿ¶ÿ¹ÿ¶ÿ£ÿ¢ÿ¶ÿ³ÿ©ÿ¯ÿªÿ­ÿµÿ»ÿ¸ÿ©ÿ¥ÿ°ÿ£ÿÿ²ÿ¸ÿ®ÿ©ÿºÿ¬ÿ¨ÿ¦ÿ¨ÿ²ÿªÿÿÿÿ¨ÿ§ÿÿ²ÿ«ÿ¢ÿÿÿ ÿÿ¬ÿ¦ÿ£ÿ¬ÿ¦ÿÿÿÿÿÿÿ ÿÿÿ­ÿ£ÿÿÿ¬ÿ«ÿÿÿÿ¨ÿ§ÿ§ÿ­ÿªÿ¡ÿ ÿ§ÿ©ÿ¥ÿ ÿÿ ÿÿ¥ÿ¢ÿÿ²ÿÿ¤ÿ¡ÿÿ¦ÿ£ÿÿÿÿ¡ÿ¤ÿ²ÿ¶ÿ¡ÿ¥ÿ¤ÿÿ¨ÿ©ÿ¢ÿ¯ÿÿ¬ÿÿÿÿÿÿ¡ÿÿÿÿÿÿÿÿ¡ÿÿ¡ÿ¤ÿÿÿ¥ÿÿ ÿÿ¯ÿÿ¤ÿÿ¨ÿ¤ÿ©ÿ®ÿ¨ÿ¦ÿ©ÿ§ÿÿ­ÿ¶ÿªÿ¡ÿÿ¢ÿ¢ÿ¨ÿ¨ÿ¢ÿ¯ÿ¡ÿ¯ÿºÿ¡ÿ²ÿ¡ÿ§ÿ ÿºÿ¹ÿ¹ÿ±ÿ«ÿ¨ÿ³ÿ»ÿ¶ÿ·ÿ¹ÿ´ÿ®ÿ£ÿÿ¢ÿµÿ©ÿ¼ÿ³ÿ¬ÿ°ÿÿ·ÿ©ÿ·ÿ¿ÿ¸ÿ°ÿµÿºÿ¸ÿ¨ÿÿ£ÿ¬ÿ¬ÿ§ÿ¥ÿ©ÿ´ÿµÿ²ÿ·ÿ¶ÿ½ÿµÿ²ÿ¹ÿ³ÿ³ÿ²ÿ¬ÿ¨ÿ²ÿ¸ÿÈÿ²ÿ£ÿÿµÿ·ÿ·ÿµÿ°ÿ«ÿ¤ÿ®ÿ·ÿ¹ÿ´ÿ±ÿªÿºÿºÿ­ÿ²ÿ°ÿ·ÿÃÿ´ÿÅÿ®ÿ¨ÿ¯ÿ­ÿ¯ÿ´ÿ¬ÿ©ÿ¨ÿªÿ§ÿªÿ´ÿµÿ°ÿ¬ÿ¡ÿÿ°ÿ°ÿ¹ÿ»ÿ«ÿ«ÿ«ÿ£ÿ¦ÿÁÿ³ÿ²ÿÿ­ÿµÿ¯ÿ¯ÿ±ÿ¿ÿ¸ÿ¤ÿ±ÿ½ÿ·ÿªÿ­ÿ«ÿ£ÿ«ÿ³ÿ·ÿ®ÿ¬ÿ°ÿ³ÿ´ÿ¸ÿ¹ÿ©ÿÿ¾ÿÿ°ÿ»ÿ»ÿÿµÿ¬ÿ¦ÿ ÿ°ÿ°ÿ¨ÿ­ÿ©ÿ±ÿ«ÿ¬ÿ±ÿ§ÿ«ÿ±ÿªÿ¯ÿ¹ÿ¼ÿ¾ÿ¶ÿªÿ®ÿ­ÿ©ÿ§ÿ¯ÿ²ÿ±ÿ­ÿ¼ÿ§ÿ«ÿ§ÿ´ÿ»ÿ¨ÿ§ÿ¯ÿÀÿ®ÿ°ÿµÿ©ÿ¢ÿ¢ÿ¯ÿ¬ÿ¤ÿ¯ÿ±ÿ£ÿÿ·ÿ°ÿ³ÿ­ÿ¢ÿ­ÿ¯ÿ¦ÿ¶ÿ¨ÿ«ÿ«ÿ¶ÿ¬ÿ¦ÿÿ¡ÿ¦ÿ²ÿµÿ¬ÿ¯ÿ§ÿ©ÿÿ¦ÿªÿÿÿÿ£ÿ­ÿ©ÿ§ÿ­ÿ²ÿ©ÿÿÿÿ ÿ£ÿ¬ÿ¨ÿ§ÿ¦ÿªÿ¯ÿÿ£ÿ¤ÿ£ÿÿ¬ÿ¡ÿÿ­ÿÿÿÿ¨ÿ£ÿ¡ÿ©ÿ±ÿ¯ÿ¦ÿ¥ÿÿÿ£ÿÿÿÿ¬ÿ·ÿ°ÿ±ÿ ÿÿ¤ÿ·ÿ©ÿÿ¦ÿ§ÿ¦ÿ¦ÿ¸ÿÿ­ÿ¤ÿ³ÿ«ÿ©ÿÿ¨ÿµÿ¥ÿ©ÿµÿ¦ÿ£ÿ¨ÿ¬ÿ¤ÿ¨ÿ±ÿ¤ÿÿÿ¢ÿ¨ÿ§ÿ§ÿªÿ¬ÿ¦ÿ¡ÿÿ¢ÿ£ÿ¤ÿÿ¢ÿ¦ÿ¯ÿ°ÿ²ÿ´ÿªÿ¯ÿ«ÿ±ÿ¬ÿ¯ÿ±ÿ¨ÿÿ¬ÿ¬ÿ¤ÿ¶ÿ©ÿµÿ¬ÿ±ÿ°ÿ°ÿ¶ÿ±ÿ·ÿ²ÿ§ÿ°ÿ ÿÿ¾ÿ»ÿ«ÿ¤ÿÿ¡ÿ§ÿ©ÿ¨ÿ¿ÿ¬ÿµÿÁÿÿ¨ÿªÿ ÿÿ¢ÿ¢ÿ´ÿ¬ÿ¤ÿµÿ¥ÿÿªÿ¯ÿÿÿ¨ÿÿÿÿÿÿÿÿÿÿÿÿÿÿÿÿÿ©ÿ¢ÿÿÿÿÿÿÿÿÿÿÿÿÿÿÿÿ¡ÿÿ®ÿÿÿ¡ÿÿÿ¡ÿ¥ÿÿ¥ÿÿÿÿÿªÿÿ£ÿ£ÿ¡ÿÿÿ¢ÿÿÿÿ§ÿ®ÿ©ÿ¦ÿ­ÿ³ÿ¤ÿÿ¶ÿ¹ÿ«ÿ¯ÿ©ÿ©ÿµÿ¯ÿ¤ÿ´ÿ¼ÿ¶ÿ«ÿ«ÿ­ÿ¥ÿ¼ÿÀÿÆÿ¿ÿ«ÿ¬ÿ±ÿ´ÿªÿ±ÿ¬ÿÿªÿ·ÿµÿ¡ÿÿ©ÿ¼ÿ¸ÿ¬ÿ·ÿ³ÿªÿ¤ÿ£ÿ¨ÿ®ÿ¥ÿ¤ÿ®ÿªÿ«ÿ²ÿ±ÿ´ÿ±ÿ¯ÿ°ÿ¢ÿÁÿ²ÿÿÿ«ÿÿªÿ¤ÿÿ³ÿ³ÿ²ÿ¥ÿ£ÿ¥ÿºÿ¬ÿ¥ÿ±ÿ«ÿ¥ÿªÿ§ÿ¹ÿ£ÿµÿ¹ÿ²ÿÿ ÿ¹ÿ¼ÿ©ÿ«ÿ´ÿ°ÿ«ÿÿªÿ·ÿ·ÿ³ÿ³ÿ°ÿ«ÿ¶ÿ´ÿ­ÿ¶ÿ°ÿ·ÿ¯ÿ«ÿ¡ÿÿ´ÿµÿ£ÿ­ÿ«ÿªÿ¶ÿ ÿ«ÿ´ÿ£ÿÅÿ¸ÿªÿ´ÿ¥ÿ·ÿ§ÿ¹ÿ¯ÿ¬ÿ­ÿ®ÿ«ÿ«ÿ¦ÿ®ÿ±ÿµÿ½ÿ¯ÿ°ÿ«ÿ´ÿ´ÿ³ÿ«ÿÿÿ¨ÿ®ÿ±ÿ®ÿ«ÿ¬ÿ¨ÿ¨ÿ³ÿ±ÿ¤ÿ¬ÿ³ÿ®ÿ¦ÿ£ÿ¬ÿ¾ÿ¨ÿÿ¬ÿªÿ´ÿµÿ°ÿ¾ÿÀÿ±ÿ²ÿ¢ÿ³ÿµÿ¸ÿ©ÿ¬ÿºÿ²ÿ®ÿºÿ»ÿ¯ÿ²ÿµÿ®ÿ²ÿ±ÿ¯ÿ¯ÿ¼ÿ±ÿ°ÿ¹ÿ¶ÿ¯ÿ¯ÿ­ÿ«ÿ´ÿ¸ÿ·ÿ²ÿ´ÿ¸ÿ¬ÿ­ÿ´ÿ»ÿ·ÿ·ÿ¯ÿ²ÿµÿ¨ÿ°ÿ®ÿ¥ÿ¬ÿÁÿ³ÿºÿ­ÿÿ¦ÿ³ÿ°ÿªÿ½ÿ´ÿ»ÿÉÿ²ÿ¢ÿ¦ÿ©ÿ¨ÿ¯ÿ¢ÿ§ÿ½ÿ¿ÿ¹ÿ³ÿ±ÿÿ§þþÔþÿ·ÿ±ÿ±ÿ®ÿ¨ÿ¬ÿ´ÿ·ÿ¦ÿ°ÿ·ÿºÿÅÿ¾ÿ«ÿ³ÿ§ÿµÿ°ÿ¨ÿ»ÿ®ÿ«ÿ¯ÿªÿÀÿ±ÿ·ÿ£ÿ¾ÿºÿ¬ÿ²ÿ¬ÿ«ÿÉÿ·ÿ¬ÿ»ÿ¶ÿªÿ§ÿÿ®ÿ¼ÿªÿ¤ÿÿ²ÿÀÿ®ÿ¥ÿ®ÿ«ÿÿ¡ÿ°ÿ²ÿ¯ÿ²ÿ³ÿ·ÿ±ÿ§ÿ©ÿ¦ÿ²ÿ´ÿ¸ÿµÿÁÿ¨ÿÂÿÁÿÁÿ¦ÿ¤ÿÿªÿ¢ÿ°ÿ®ÿ¸ÿ¿ÿ¨ÿ½ÿÀÿªÿµÿ¸ÿ¢ÿ¤ÿ´ÿÀÿ®ÿ«ÿ¶ÿ»ÿ»ÿ·ÿ«ÿ«ÿ±ÿ¯ÿ®ÿ®ÿ³ÿ±ÿ¬ÿ¬ÿ¥ÿ¬ÿ­ÿ¶ÿ³ÿ¼ÿ·ÿ¶ÿ§ÿ§ÿ¥ÿªÿ¼ÿµÿ±ÿ·ÿ¦ÿµÿ³ÿ½ÿ©ÿºÿ³ÿ·ÿÂÿ¯ÿ­ÿ±ÿ¹ÿ»ÿ®ÿ«ÿ©ÿ­ÿ®ÿ¯ÿ§ÿ±ÿªÿ¬ÿ²ÿ®ÿ«ÿ³ÿ±ÿ¬ÿ²ÿ±ÿ²ÿ¬ÿ¨ÿ°ÿµÿ·ÿ½ÿºÿ²ÿ¶ÿ·ÿ¿ÿªÿºÿ§ÿÿÿ®ÿÿ­ÿ¸ÿ°ÿÁÿ¬ÿ±ÿ½ÿ»ÿ²ÿ¸ÿ ÿ¡ÿ¬ÿµÿ´ÿ¶ÿ­ÿµÿ¹ÿ®ÿªÿ«ÿ±ÿ±ÿ¦ÿ¬ÿ¸ÿ°ÿ«ÿ¬ÿ§ÿ²ÿ¾ÿºÿ°ÿ±ÿ©ÿ¢ÿ°ÿ¤ÿÿ¦ÿ¡ÿ«ÿ¢ÿ±ÿ£ÿ®ÿÿÿÿ«ÿ£ÿ¦ÿ ÿ®ÿ ÿÿÿÿÿÿ¬ÿ«ÿªÿÿÿÿÿ¬ÿ£ÿÿÿÿÿÿÿÿ«ÿÿÿÿÿ§ÿÿÿÿÿ¢ÿªÿ®ÿÿ£ÿÿÿ§ÿÿÿ ÿ±ÿ¨ÿ¡ÿ¡ÿªÿ¬ÿ­ÿ«ÿ«ÿÿÿ«ÿ«ÿ¨ÿ¡ÿÿªÿ°ÿ¯ÿ«ÿÿ®ÿ­ÿ©ÿ¦ÿÿ°ÿ¥ÿ°ÿ¨ÿ«ÿÁÿ¸ÿ¬ÿ¬ÿ ÿ¬ÿ¥ÿ¦ÿµÿ±ÿ­ÿ°ÿ¶ÿ­ÿ£ÿªÿ°ÿµÿºÿ·ÿ¯ÿ«ÿ³ÿ¶ÿ¶ÿ¾ÿ¯ÿ¸ÿµÿ»ÿ³ÿ¶ÿ©ÿ¾ÿ¾ÿ¯ÿÉÿ¨ÿÇÿ³ÿµÿ²ÿ¿ÿ¶ÿ°ÿ¸ÿ°ÿ¹ÿ¿ÿ­ÿ£ÿ¨ÿ©ÿ°ÿ¹ÿ³ÿ±ÿ±ÿ±ÿ´ÿªÿ¸ÿ¸ÿ¸ÿ¥ÿ°ÿªÿªÿ¦ÿ¦ÿ»ÿ¹ÿ­ÿ´ÿÃÿ©ÿ¡ÿ¸ÿ³ÿ¡ÿ¥ÿ³ÿ»ÿ¶ÿ­ÿ§ÿ±ÿ·ÿ´ÿ«ÿªÿ°ÿ¬ÿ«ÿ«ÿ¥ÿ¯ÿÁÿºÿÃÿ¶ÿÿ¹ÿ³ÿÿ¹ÿ¯ÿºÿ°ÿÿºÿÿ°ÿ¨ÿ²ÿ´ÿ¶ÿ¨ÿ«ÿ²ÿµÿ´ÿ©ÿ§ÿ­ÿ¦ÿ§ÿ±ÿ¢ÿÿ­ÿ´ÿ«ÿ¨ÿ°ÿ¸ÿ²ÿ±ÿ¿ÿ§ÿºÿ¼ÿªÿÿ¸ÿ¶ÿ¬ÿ¹ÿ¹ÿ­ÿ­ÿÃÿ»ÿ¤ÿ©ÿ­ÿ§ÿ«ÿ³ÿ½ÿ·ÿ±ÿ°ÿ­ÿÿµÿ¯ÿ³ÿºÿ¯ÿ¸ÿÃÿÿ´ÿ«ÿ¤ÿ©ÿ©ÿ°ÿ¬ÿ®ÿ´ÿ²ÿ®ÿ¯ÿ°ÿ³ÿµÿ²ÿ®ÿ­ÿ¬ÿ²ÿµÿ°ÿ¨ÿ«ÿ±ÿ»ÿ¶ÿÿ²ÿ±ÿ¢ÿ¥ÿ°ÿ§ÿ¯ÿ¯ÿ ÿ ÿ«ÿ±ÿ¬ÿ¦ÿ¦ÿ¢ÿ§ÿ³ÿ§ÿ£ÿ¹ÿ­ÿ©ÿ³ÿ¦ÿ®ÿ³ÿ»ÿ®ÿ´ÿÄÿ±ÿ½ÿºÿ´ÿ«ÿ«ÿ¬ÿ§ÿ­ÿ»ÿ¶ÿ°ÿ·ÿ®ÿ²ÿ¤ÿ ÿ²ÿ®ÿ¯ÿ£ÿ¨ÿ°ÿ£ÿ±ÿ®ÿ§ÿ¹ÿÄÿ«ÿ¯ÿ´ÿ®ÿ®ÿµÿ­ÿ¢ÿ­ÿ´ÿ²ÿ­ÿ®ÿ²ÿ¥ÿ©ÿ°ÿ¸ÿ¬ÿºÿ´ÿ¼ÿÿ©ÿ²ÿµÿ§ÿ°ÿ²ÿ²ÿ´ÿ¯ÿ©ÿªÿ²ÿ·ÿ­ÿ©ÿ¬ÿ¨ÿ·ÿ·ÿ¨ÿÂÿÉÿ½ÿ¦ÿÿ»ÿÇÿ¶ÿ¥ÿ³ÿ¶ÿ»ÿ½ÿ´ÿ°ÿ®ÿ¬ÿ¦ÿ¥ÿ³ÿ°ÿ¯ÿ¶ÿ­ÿ¶ÿ¯ÿ±ÿ³ÿ¸ÿ¸ÿ³ÿ¸ÿ®ÿ²ÿ¾ÿÀÿ¾ÿ²ÿ©ÿ²ÿ·ÿÅÿÃÿÃÿ­ÿ¤ÿ¨ÿÇÿ¿ÿÿ£ÿ©ÿÿÿÿ«ÿ¤ÿ ÿ¥ÿvÿ4ÿMÿÿ£ÿ¢ÿªÿ¥ÿÿÿ²ÿÿ¤ÿÿÿÿÿÿ¡ÿÿÿÿ ÿÿÿÿÿÿ£ÿÿÿÿÿ ÿÿÿÿ¡ÿÿÿ¨ÿ¨ÿÿÿÿªÿ£ÿ§ÿÿÿ­ÿÿ­ÿÿÿ ÿÿÿÿÿÿ¦ÿµÿ©ÿÿÿ¤ÿ ÿ¥ÿÿ°ÿÿÿ¦ÿÿÿÿ¥ÿ§ÿÿÿ­ÿ´ÿ¥ÿÿ ÿ«ÿ¬ÿ¢ÿ¢ÿÿ®ÿÿ¡ÿ¬ÿÿÿÿ¨ÿ¬ÿ¯ÿ²ÿ¯ÿ«ÿ¦ÿ¦ÿ ÿ¡ÿ¦ÿ±ÿ«ÿ­ÿ¤ÿªÿ²ÿ¦ÿ¢ÿ¦ÿ£ÿÿ¦ÿ°ÿÿÿ©ÿÿÿ®ÿ§ÿÿ¬ÿ³ÿ¶ÿ±ÿ²ÿ²ÿ¶ÿ»ÿ½ÿºÿµÿ¿ÿ¿ÿ¿ÿ¬ÿ±ÿ®ÿ­ÿ³ÿ·ÿ­ÿ¤ÿ°ÿ²ÿ»ÿÌÿÀÿ«ÿ¯ÿ¥ÿªÿ¶ÿ³ÿ³ÿËÿ¡ÿ¹ÿ´ÿ§ÿÁÿ½ÿµÿ²ÿ¥ÿ¬ÿºÿ¶ÿµÿ®ÿ¬ÿ·ÿ¶ÿ²ÿ®ÿ¦ÿ¨ÿ¶ÿ­ÿÿ¯ÿ¿ÿ®ÿªÿ¼ÿ°ÿ¶ÿ­ÿ½ÿ½ÿ±ÿ»ÿ±ÿ²ÿµÿ°ÿ­ÿ¯ÿ±ÿ·ÿ°ÿ°ÿ·ÿ¯ÿ®ÿ±ÿ¸ÿ°ÿ¬ÿ¬ÿ­ÿ²ÿ²ÿ¬ÿ­ÿ³ÿ¢ÿ­ÿ¯ÿºÿ»ÿ¬ÿÿÿÿ¥ÿ§ÿªÿ©ÿ©ÿ¬ÿ©ÿ§ÿ¦ÿµÿ¹ÿ´ÿ¯ÿ¬ÿ·ÿ­ÿ¯ÿ½ÿºÿ¤ÿÿ°ÿ¡ÿÿ©ÿ¸ÿ¤ÿ¤ÿ©ÿ³ÿ ÿÿ¬ÿ·ÿ¸ÿ±ÿ³ÿ´ÿ²ÿ¦ÿ¦ÿºÿ³ÿ¯ÿ¨ÿ¨ÿ¥ÿ£ÿ­ÿ±ÿ¬ÿ»ÿªÿ±ÿ½ÿÿÿªÿ²ÿ²ÿ²ÿµÿ²ÿ­ÿ®ÿ²ÿ¡ÿ­ÿºÿ­ÿ§ÿ«ÿ¹ÿ­ÿ©ÿ«ÿ¬ÿ¯ÿªÿ°ÿ²ÿ°ÿ¹ÿ¨ÿ©ÿÿ¡ÿ²ÿ±ÿªÿ°ÿ°ÿ¢ÿ ÿ¬ÿ²ÿ¨ÿ§ÿ¨ÿ¦ÿ¤ÿªÿ¯ÿ¬ÿ¥ÿ¦ÿ²ÿ²ÿ·ÿ¨ÿ¦ÿ«ÿ¹ÿ¸ÿ²ÿ«ÿªÿ¯ÿ¬ÿ¯ÿ¢ÿ¨ÿ­ÿÿ§ÿ®ÿ¯ÿ¨ÿ§ÿ­ÿ¥ÿÿµÿÇÿ©ÿ²ÿ¹ÿ¶ÿ¶ÿ°ÿ¬ÿ§ÿ ÿ£ÿ´ÿµÿµÿ©ÿ¶ÿ¸ÿµÿ´ÿµÿ§ÿÿÿ¨ÿ¶ÿ¤ÿ¿ÿ±ÿ¹ÿ¯ÿ®ÿ©ÿ¬ÿ°ÿªÿ¥ÿ±ÿ¶ÿ¢ÿ²ÿ­ÿ¯ÿ°ÿ±ÿ°ÿµÿ¼ÿ°ÿ§ÿºÿ ÿÿ«ÿ»ÿ®ÿ±ÿºÿ¯ÿ¦ÿ®ÿ°ÿ½ÿ´ÿ©ÿ±ÿ³ÿµÿ±ÿ°ÿªÿÿÿ¨ÿ¬ÿ´ÿ¤ÿ´ÿ¼ÿ»ÿ¸ÿ¹ÿ¿ÿ¶ÿ¡ÿ¶ÿ°ÿ§ÿ­ÿ³ÿ¥ÿ´ÿ²ÿ£ÿ¤ÿ¢ÿ©ÿ³ÿ·ÿ·ÿ²ÿ­ÿ³ÿ°ÿ±ÿµÿ«ÿ ÿªÿ©ÿ¬ÿ°ÿ³ÿºÿºÿ´ÿ¬ÿ¬ÿ¹ÿ°ÿÂÿµÿ³ÿ°ÿ·ÿ±ÿ°ÿ¹ÿ¼ÿ¾ÿ²ÿ¯ÿªÿ£ÿ¤ÿ¥ÿ¸ÿ¾ÿ­ÿ²ÿ¢ÿ¡ÿ¸ÿ·ÿ¥ÿ¢ÿ¦ÿ©ÿ¶ÿÄÿºÿºÿÿ®ÿ´ÿ¹ÿ»ÿ³ÿ®ÿ°ÿ¨ÿ¤ÿ°ÿ±ÿ¸ÿ§ÿ±ÿ·ÿ«ÿ£ÿ¨ÿ­ÿ¡ÿ®ÿ«ÿ¨ÿ«ÿ¯ÿµÿ³ÿ©ÿ³ÿ¡ÿ¦ÿ³ÿ¤ÿ°ÿ­ÿ ÿÿÿ¹ÿ³ÿ¶ÿ®ÿ®ÿ°ÿ¸ÿ´ÿ¨ÿ¦ÿÿ°ÿ¬ÿ¬ÿ¨ÿ³ÿÁÿ¼ÿ®ÿ¯ÿ¬ÿÿ©ÿ·ÿ­ÿ«ÿ§ÿ¬ÿ·ÿ°ÿªÿÿ©ÿ§ÿ©ÿ¯ÿ®ÿ®ÿ³ÿ¡ÿ¼ÿÂÿ¬ÿ¸ÿ°ÿ¶ÿ¶ÿ«ÿ·ÿ³ÿ§ÿ¨ÿ©ÿ¤ÿ«ÿ®ÿªÿ´ÿ¤ÿ¥ÿ¤ÿ¤ÿ·ÿ²ÿ¬ÿ¬ÿ¤ÿ¨ÿ´ÿ®ÿ¦ÿ¨ÿ©ÿ²ÿ¨ÿ©ÿ©ÿÂÿ®ÿ¸ÿÃÿ½ÿ±ÿ©ÿ«ÿ»ÿ®ÿªÿ£ÿ¬ÿ´ÿ°ÿ©ÿ°ÿ²ÿ¤ÿ­ÿ½ÿ¿ÿ«ÿ§ÿ·ÿµÿ¬ÿÿ¦ÿ®ÿ¹ÿ½ÿ«ÿ¡ÿ¬ÿ¬ÿ©ÿ©ÿÿ¥ÿ¸ÿ²ÿ¯ÿ·ÿ¸ÿÊÿ³ÿ¶ÿºÿÿÿ ÿ®ÿ·ÿ·ÿ®ÿ¨ÿ«ÿ¸ÿ´ÿ·ÿ«ÿÿ§ÿ«ÿ£ÿ¨ÿªÿ¸ÿ­ÿµÿµÿªÿ¥ÿ¨ÿ³ÿ ÿ¤ÿ¦ÿªÿ¡ÿÿ¦ÿ°ÿ°ÿ³ÿ¥ÿªÿ©ÿ·ÿµÿ«ÿ¯ÿ´ÿªÿ«ÿÂÿ®ÿ©ÿ®ÿ´ÿ¯ÿ©ÿ¦ÿ¤ÿ­ÿ¡ÿ®ÿ¹ÿ³ÿ²ÿªÿÿÿ£ÿµÿºÿºÿ­ÿ±ÿ©ÿ°ÿ­ÿ£ÿªÿºÿ¹ÿ¸ÿ¾ÿ´ÿªÿ°ÿ¯ÿ®ÿ´ÿ³ÿ©ÿ¤ÿ¬ÿºÿ­ÿ«ÿ¶ÿ»ÿ·ÿµÿµÿ³ÿ³ÿ´ÿ¹ÿ¸ÿ¹ÿ·ÿ´ÿ¬ÿ¨ÿ©ÿ¨ÿªÿÁÿ¬ÿªÿ¯ÿ±ÿ¡ÿ¨ÿ¯ÿ¦ÿ©ÿ¯ÿ°ÿµÿ¦ÿ£ÿÿ§ÿ´ÿ©ÿÿ¤ÿ°ÿ²ÿÿµÿ³ÿ¡ÿ¦ÿ¹ÿ²ÿ®ÿºÿºÿ³ÿ¶ÿ¹ÿµÿ®ÿ¯ÿ³ÿ°ÿ«ÿªÿ¥ÿ¥ÿ¹ÿ¢ÿ«ÿ¡ÿÊÿ²ÿ£ÿªÿ¢ÿ¥ÿ¯ÿÿªÿ­ÿ¨ÿ²ÿ¥ÿ®ÿ­ÿ¬ÿ©ÿ®ÿ¶ÿ±ÿ®ÿ®ÿ·ÿ£ÿ±ÿ³ÿ¥ÿ©ÿµÿ¯ÿ¢ÿ ÿ§ÿ³ÿ°ÿ¨ÿ§ÿ«ÿÿ«ÿªÿ¬ÿµÿµÿ¼ÿ´ÿ²ÿÿ¬ÿ¨ÿ¼ÿ§ÿÿ¦ÿ½ÿ½ÿ¢ÿ£ÿ±ÿ§ÿ®ÿ«ÿ³ÿªÿ­ÿ°ÿ°ÿ³ÿ´ÿ¬ÿ°ÿ«ÿÿ¥ÿÿ²ÿÂÿÆÿ¸ÿ¯ÿ©ÿ¥ÿ­ÿ¶ÿ¯ÿ¬ÿÌÿ­ÿ¤ÿÿ¶ÿ½ÿ¶ÿ³ÿ³ÿ³ÿ¶ÿµÿÿ©ÿÎÿ°ÿÿÀÿ¯ÿ¦ÿ¹ÿÀÿµÿ¹ÿÅÿ±ÿ¶ÿ©ÿ°ÿ²ÿ§ÿ¼ÿ­ÿ­ÿ°ÿ­ÿ¨ÿ¨ÿ®ÿ¯ÿ­ÿ¯ÿÿ©ÿ®ÿ²ÿ»ÿ¼ÿ¸ÿ®ÿ³ÿÀÿ·ÿ²ÿ¿ÿªÿ¢ÿÃÿ®ÿ¸ÿ´ÿ¶ÿ¦ÿ¤ÿ¬ÿ¯ÿ«ÿ¤ÿªÿ¥ÿ®ÿ ÿ¶ÿ®ÿÿ§ÿÀÿ¶ÿ°ÿ±ÿ¬ÿ¨ÿÿÿ¬ÿ±ÿ©ÿ½ÿ¾ÿ®ÿ¤ÿ°ÿ¿ÿ»ÿ³ÿ­ÿ¥ÿ©ÿ·ÿ©ÿ²ÿµÿ«ÿ¹ÿ´ÿ¡ÿ¯ÿ¯ÿ±ÿ¬ÿ¦ÿ¯ÿ¸ÿ´ÿ ÿ¶ÿ©ÿ¯ÿ¥ÿªÿµÿ®ÿ¥ÿÿ§ÿ®ÿ¦ÿ¨ÿ°ÿ¥ÿÿ¢ÿ¥ÿÿ£ÿ¸ÿ¸ÿ¶ÿ®ÿ®ÿ´ÿ´ÿ²ÿ²ÿ±ÿ¬ÿ´ÿ®ÿ¢ÿ²ÿ§ÿ«ÿ²ÿ¬ÿ©ÿªÿ³ÿ²ÿ®ÿ´ÿ«ÿÿ´ÿ«ÿÿ¡ÿ«ÿ§ÿªÿ¶ÿ°ÿ±ÿ°ÿªÿ¦ÿ¦ÿ®ÿ±ÿ§ÿ©ÿ·ÿ¾ÿ®ÿ¶ÿªÿ»ÿ¥ÿ©ÿ«ÿ¯ÿ¶ÿ±ÿ®ÿ­ÿ§ÿ ÿÿ°ÿ»ÿ©ÿÿÿ«ÿ©ÿ¥ÿ¹ÿ¸ÿ¹ÿ´ÿ­ÿ©ÿ§ÿ¨ÿ²ÿ¸ÿ©ÿ§ÿµÿªÿ­ÿ«ÿ®ÿÿ·ÿ½ÿ¦ÿÿ´ÿ³ÿ¥ÿ©ÿ¦ÿÿ¨ÿ¯ÿªÿ±ÿ¤ÿ¤ÿÿÿ¬ÿ¨ÿ¬ÿ³ÿ«ÿ¨ÿªÿ·ÿ»ÿ±ÿ¸ÿ·ÿÿ«ÿ²ÿ¦ÿ¦ÿ¹ÿ½ÿÂÿ²ÿÁÿ·ÿ§ÿ¯ÿÀÿµÿ¯ÿ«ÿ¤ÿ«ÿ©ÿªÿ£ÿ¥ÿ­ÿ¯ÿ©ÿ¹ÿ·ÿ­ÿªÿ¨ÿ¶ÿ´ÿ¤ÿ¬ÿ±ÿ¬ÿ¯ÿ®ÿ¬ÿ´ÿ²ÿ¶ÿ­ÿ¥ÿ³ÿ¨ÿ¯ÿ¸ÿ­ÿ¼ÿ®ÿ¸ÿºÿ½ÿ¨ÿ¤ÿ°ÿ¶ÿ·ÿ§ÿ§ÿ¨ÿÿ¤ÿ¸ÿ®ÿ¯ÿ¡ÿÿÿ¥ÿ´ÿ«ÿ¥ÿ¡ÿ§ÿ©ÿ¥ÿÿÿÿ¥ÿÿ¡ÿÿ£ÿ¼ÿÿÿ®ÿÿ¢ÿÿ¡ÿ¥ÿ¬ÿ£ÿ³ÿ´ÿ«ÿ§ÿÿ ÿ§ÿ¤ÿÿÿ¤ÿ¢ÿ£ÿÿÿ®ÿ§ÿ¬ÿ±ÿ¨ÿÿ¢ÿ§ÿªÿ¨ÿ°ÿ¤ÿÿªÿ£ÿ¤ÿ³ÿ³ÿ§ÿ©ÿ°ÿ ÿÿ¤ÿ´ÿ©ÿ§ÿÿÿ¢ÿ¢ÿ¤ÿÿÿ¡ÿ ÿ ÿ¤ÿ¨ÿ­ÿ¥ÿ¤ÿÿ¥ÿÿ¢ÿÿ«ÿÿÿÿÿ¡ÿ­ÿµÿ±ÿÿÿ«ÿ¥ÿ ÿ£ÿÿÿ ÿ«ÿ®ÿ´ÿ¶ÿ ÿ·ÿ§ÿ¬ÿ©ÿ¬ÿ²ÿ­ÿ¡ÿ§ÿ·ÿ²ÿ²ÿ¬ÿ´ÿ¬ÿ¤ÿ«ÿ´ÿ·ÿ´ÿ¯ÿ°ÿ¯ÿ«ÿ¨ÿ»ÿ®ÿ·ÿºÿ¹ÿ¨ÿ²ÿÿ¨ÿ±ÿ¦ÿ¦ÿ§ÿ°ÿ±ÿ²ÿ®ÿ¤ÿ§ÿ¨ÿ¢ÿ©ÿ®ÿ¥ÿ¢ÿ³ÿ­ÿ¶ÿ¨ÿ«ÿ°ÿ´ÿ±ÿ¼ÿ·ÿªÿ­ÿ¦ÿ§ÿ±ÿ¼ÿ¹ÿ³ÿ©ÿµÿµÿ¬ÿ§ÿ©ÿ¬ÿ§ÿ«ÿ­ÿ°ÿ±ÿ©ÿ¢ÿ¯ÿ°ÿ¶ÿ­ÿ·ÿ«ÿÆÿ¸ÿ ÿ°ÿ²ÿµÿ¶ÿ³ÿºÿ¾ÿ¯ÿ©ÿ°ÿ±ÿ¨ÿ®ÿ¾ÿºÿªÿ¤ÿ¢ÿ°ÿ®ÿ²ÿÂÿ­ÿªÿ¨ÿ¬ÿ¨ÿ½ÿ³ÿªÿ±ÿÿ¤ÿ´ÿ®ÿ±ÿ¸ÿ·ÿ¥ÿ¥ÿ²ÿ²ÿ¯ÿ¬ÿªÿ²ÿ¸ÿ»ÿ°ÿÿ«ÿµÿ¹ÿµÿ·ÿ¢ÿ¨ÿªÿ°ÿ¢ÿ¬ÿ¤ÿ¶ÿ¼ÿ­ÿÿ²ÿ«ÿªÿ©ÿ£ÿ­ÿ§ÿ­ÿ½ÿ»ÿµÿ³ÿ±ÿ²ÿ±ÿ¯ÿ´ÿ´ÿ±ÿµÿ²ÿ«ÿ¶ÿ¤ÿ§ÿ­ÿªÿ¨ÿ·ÿ¸ÿ¯ÿ¬ÿ´ÿ¼ÿ´ÿ¾ÿ´ÿ¹ÿ³ÿ¯ÿ¨ÿ®ÿ´ÿ³ÿ«ÿ¨ÿ±ÿ»ÿ°ÿ¦ÿ¯ÿªÿ¶ÿ±ÿÁÿÅÿºÿ²ÿ¡ÿÿ´ÿ±ÿÿÿ´ÿ»ÿ¯ÿ¦ÿ©ÿ¯ÿ¯ÿÀÿ±ÿ¡ÿ«ÿ°ÿ¨ÿ§ÿ¦ÿ ÿ¤ÿ¬ÿ¨ÿªÿ°ÿ¤ÿ¡ÿ­ÿªÿ¥ÿÿÿÿ¢ÿ¨ÿ­ÿÿ¡ÿÿ©ÿÿ¢ÿÿ±ÿ«ÿ¯ÿ®ÿ¯ÿ¬ÿÿ ÿÿÿÿÿÿªÿ¢ÿÿÿÿÿ©ÿ­ÿÿÿÿÿÿ¥ÿÿÿÿ«ÿ«ÿ¥ÿ ÿ¥ÿ«ÿÿÿ§ÿÿÿ©ÿ§ÿÿ¤ÿ¢ÿºÿ®ÿªÿ±ÿ¢ÿ¦ÿÿ¦ÿªÿ¦ÿ¨ÿ ÿÿ ÿ ÿ£ÿ©ÿµÿµÿ¦ÿÿÿÿÿÿÿÿ¤ÿ¤ÿÿ´ÿºÿ·ÿ³ÿ±ÿ¯ÿ¶ÿªÿ°ÿ®ÿ±ÿÿªÿ°ÿ®ÿ®ÿ«ÿ´ÿ¸ÿ¼ÿ«ÿ¦ÿµÿ¨ÿ­ÿ´ÿ·ÿ²ÿ«ÿ¸ÿ¼ÿ¸ÿ³ÿÿ¡ÿ¶ÿ«ÿ§ÿªÿ¢ÿ¦ÿ­ÿªÿµÿ¦ÿÿÿ ÿÿÿ¦ÿ¨ÿÿ°ÿ§ÿÿÿ©ÿ¨ÿÿ²ÿÿ¦ÿ£ÿÿÿÿªÿÿÿÿÿÿÿÿÿÿ¤ÿªÿ£ÿ¥ÿªÿ¡ÿÿÿÿ£ÿÿÿÿÿÿÿÿªÿ¬ÿ¨ÿÿ¢ÿ«ÿÿ¦ÿÿ¤ÿ¡ÿ¢ÿÿÿÿ¤ÿ²ÿ«ÿ¬ÿªÿ«ÿ­ÿ ÿ£ÿ«ÿ«ÿ­ÿ°ÿ©ÿ¦ÿ¦ÿ­ÿ¸ÿ±ÿ®ÿ®ÿ±ÿºÿ²ÿ¨ÿ©ÿ¬ÿ°ÿ­ÿ«ÿ±ÿ¼ÿÁÿ´ÿ»ÿ´ÿ­ÿ¥ÿ¶ÿ½ÿ¹ÿ¯ÿ»ÿ»ÿ´ÿ°ÿ®ÿµÿ§ÿÀÿºÿÀÿ²ÿ·ÿ¢ÿ¯ÿµÿµÿ¾ÿ¾ÿ¶ÿ³ÿ¯ÿ¼ÿËÿ¹ÿ£ÿ®ÿ¿ÿºÿ³ÿ¯ÿ©ÿ®ÿ°ÿ«ÿ°ÿµÿ¯ÿµÿ¸ÿ¯ÿ¤ÿ§ÿ§ÿ³ÿ´ÿ¡ÿ ÿ«ÿ¸ÿ¾ÿ²ÿ±ÿÿ°ÿ±ÿµÿ©ÿ§ÿ¥ÿ±ÿ¤ÿ¯ÿ§ÿ£ÿ¢ÿªÿ­ÿ¤ÿ³ÿ¼ÿ½ÿ¶ÿ¶ÿ²ÿ©ÿ­ÿ³ÿ¯ÿ´ÿ¾ÿ¶ÿªÿ¤ÿ¬ÿ¿ÿ´ÿÿ®ÿ¾ÿµÿÁÿºÿ¼ÿ°ÿ­ÿ²ÿ¥ÿ³ÿÇÿ¾ÿ»ÿ©ÿ·ÿ»ÿ©ÿ¨ÿ²ÿÂÿ«ÿ­ÿ°ÿ¤ÿ¢ÿ¯ÿºÿºÿ®ÿ²ÿ¹ÿ¸ÿ²ÿ»ÿ¶ÿ¬ÿ³ÿ±ÿ¦ÿ§ÿ­ÿ±ÿ³ÿ¥ÿ¤ÿ±ÿµÿ¸ÿ¶ÿ´ÿ®ÿ³ÿ¨ÿ°ÿ©ÿ§ÿ©ÿºÿ¯ÿÿÿ·ÿ½ÿ³ÿ¥ÿºÿÃÿªÿ·ÿ°ÿÂÿÂÿ½ÿµÿ¶ÿ®ÿ¤ÿ·ÿ¯ÿ¸ÿ´ÿ½ÿ­ÿ¤ÿ²ÿ¼ÿ³ÿ®ÿ²ÿ°ÿ¥ÿªÿ¸ÿ¼ÿ´ÿ§ÿ¡ÿ¬ÿ¸ÿ±ÿ¤ÿ¥ÿ§ÿ¤ÿ¤ÿªÿ²ÿ±ÿ¥ÿ³ÿ­ÿºÿ´ÿµÿ¥ÿ½ÿ´ÿ©ÿ ÿ®ÿ¤ÿ§ÿ ÿ¤ÿ©ÿÁÿ²ÿªÿ³ÿ°ÿ§ÿ¼ÿ¸ÿ°ÿ·ÿ´ÿ±ÿ­ÿ¬ÿ»ÿ·ÿ­ÿ²ÿ ÿhÿ/ÿiÿ©ÿ¢ÿ¬ÿ°ÿ¥ÿ²ÿ¾ÿ»ÿ§ÿ¡ÿ¯ÿªÿ¢ÿ¯ÿ­ÿ²ÿ¸ÿ§ÿ¯ÿ¶ÿµÿµÿ¦ÿ°ÿ¼ÿ²ÿ¶ÿÇÿ¾ÿ±ÿ¦ÿ¦ÿ±ÿ©ÿ«ÿ®ÿÇÿ´ÿ¬ÿ¯ÿ­ÿ±ÿ²ÿ¬ÿ®ÿ£ÿ¨ÿ¢ÿ¢ÿ±ÿ³ÿÿªÿ¶ÿ«ÿ¯ÿ¢ÿ©ÿ¹ÿ²ÿ¼ÿ½ÿºÿ·ÿ±ÿ´ÿ­ÿ«ÿ¯ÿ·ÿ²ÿÿ¨ÿ¿ÿÄÿ¹ÿ¹ÿ«ÿ¦ÿÈÿ°ÿ¶ÿÊÿ°ÿ±ÿ«ÿªÿ³ÿ±ÿ¸ÿ¹ÿ¯ÿ¹ÿ¼ÿ½ÿ«ÿ­ÿ³ÿ¹ÿ¤ÿ¢ÿ¬ÿ¯ÿ®ÿ²ÿ¯ÿ§ÿ°ÿ°ÿ­ÿ¼ÿ¹ÿ²ÿ¶ÿºÿ¾ÿ¹ÿ®ÿ®ÿ ÿªÿ±ÿªÿ¼ÿ®ÿ¹ÿ´ÿ­ÿ°ÿ­ÿ¸ÿ«ÿ¬ÿ¦ÿªÿ±ÿ±ÿ¥ÿ¶ÿ²ÿ¬ÿ«ÿ´ÿ®ÿ°ÿ±ÿªÿ­ÿµÿ¨ÿ©ÿ©ÿ­ÿ°ÿµÿ±ÿ¬ÿ·ÿ²ÿ«ÿµÿ´ÿ­ÿ¯ÿ±ÿ¹ÿ³ÿ·ÿ´ÿ®ÿÂÿ­ÿÃÿ¤ÿ©ÿ­ÿ²ÿªÿ¥ÿÇÿÀÿÆÿºÿ¤ÿµÿ»ÿ®ÿ¬ÿ»ÿÃÿ½ÿ»ÿµÿÅÿ²ÿ¤ÿ¦ÿ³ÿ¶ÿ±ÿ©ÿ®ÿ®ÿ ÿ¡ÿ ÿ¥ÿ²ÿ¢ÿ¡ÿ«ÿ¯ÿÿ²ÿ¹ÿ´ÿ«ÿÿÿÿ°ÿ°ÿ¬ÿÿÿ·ÿ¤ÿÿÿ¸ÿªÿ£ÿ ÿ ÿÿÿÿ ÿÿÿ­ÿ¬ÿ¤ÿÿÿÿÿ ÿÿÿÿ¤ÿÿÿÿ¨ÿ£ÿÿ¢ÿÿ¢ÿÿÿÿ¢ÿªÿÿºÿÿÿ¯ÿ¢ÿ³ÿ¢ÿÿÿÿÿÿÿ¬ÿ¬ÿÿ~ÿÿ´ÿ¨ÿ¤ÿ®ÿ¨ÿ¯ÿ®ÿ¨ÿ­ÿ·ÿ§ÿ®ÿ¦ÿÿ¦ÿ¦ÿ ÿ ÿ³ÿ®ÿ°ÿÿ³ÿ¯ÿµÿ«ÿ¢ÿ®ÿ³ÿÿ¨ÿ°ÿ®ÿ¯ÿ»ÿ¼ÿªÿÿ§ÿ²ÿ´ÿ´ÿ±ÿ³ÿ¸ÿ½ÿ°ÿ­ÿ¶ÿ¯ÿ­ÿ¡ÿ¹ÿ½ÿ³ÿ¬ÿ»ÿ´ÿ¬ÿ³ÿ¡ÿºÿ¢ÿ¨ÿ¯ÿ¯ÿ¡ÿ±ÿ¯ÿ³ÿ¼ÿµÿ§ÿ¯ÿ·ÿ°ÿ²ÿ³ÿ­ÿ¨ÿ¨ÿ±ÿ´ÿ¯ÿ­ÿ¬ÿÁÿ«ÿ¬ÿ±ÿ­ÿ¢ÿ±ÿ¯ÿ­ÿ¹ÿ¶ÿ«ÿ©ÿÿµÿ¸ÿ§ÿ¥ÿ³ÿ´ÿ¹ÿ¯ÿ¤ÿ¨ÿ¯ÿ²ÿ«ÿ¯ÿ¬ÿ¥ÿ´ÿ´ÿ®ÿªÿºÿÈÿµÿ¸ÿ´ÿ²ÿ ÿÿ¢ÿÇÿ¸ÿ³ÿ´ÿ·ÿ¡ÿ¦ÿ·ÿ¸ÿ®ÿ´ÿ±ÿ¶ÿ¶ÿÀÿ®ÿÿ³ÿ¼ÿ©ÿ¢ÿ¤ÿ¬ÿ­ÿ´ÿ²ÿ«ÿ§ÿ°ÿ«ÿÿªÿµÿµÿ´ÿ²ÿ­ÿ¦ÿ¶ÿ¯ÿ ÿ³ÿªÿ­ÿ¸ÿ¼ÿ²ÿ§ÿ¬ÿ´ÿ¶ÿ±ÿ«ÿ°ÿ«ÿÿ¢ÿ·ÿÈÿ¨ÿµÿªÿ¡ÿ³ÿÃÿ¨ÿÿ§ÿÿÿ¨ÿ¯ÿ±ÿ²ÿ¸ÿ¯ÿ©ÿ¨ÿ§ÿ¯ÿ³ÿ²ÿ´ÿµÿ¶ÿ®ÿ±ÿºÿ¤ÿ¸ÿ®ÿ¤ÿµÿ­ÿ°ÿ´ÿ¸ÿ»ÿ¶ÿ­ÿ³ÿ²ÿ¦ÿ¯ÿ¸ÿªÿÿ¢ÿ´ÿ¼ÿ¯ÿ®ÿ·ÿµÿÿ¨ÿÁÿ­ÿ¼ÿ£ÿ»ÿ¥ÿ¤ÿ§ÿ·ÿ¾ÿªÿ¼ÿ³ÿ¥ÿ§ÿ´ÿ®ÿªÿ¶ÿ»ÿ±ÿ³ÿµÿ¥ÿ¯ÿ§ÿ²ÿÁÿ»ÿ³ÿ¨ÿÿ¦ÿ¨ÿÿµÿ±ÿ¦ÿ§ÿ¤ÿ§ÿ£ÿ²ÿ¶ÿ±ÿ¨ÿ¢ÿ§ÿ­ÿ¶ÿ¸ÿºÿ¯ÿ£ÿÿ°ÿµÿ©ÿÈÿ¸ÿ¬ÿ£ÿ»ÿ¸ÿµÿ«ÿªÿ¨ÿ´ÿ¶ÿ°ÿ´ÿºÿ·ÿ°ÿ¼ÿ®ÿ±ÿ§ÿºÿÌÿ±ÿµÿµÿ©ÿ´ÿ½ÿ¬ÿªÿ¨ÿµÿ¸ÿ·ÿ°ÿ¯ÿ¯ÿ©ÿ§ÿªÿ­ÿ¥ÿµÿÀÿªÿµÿ¬ÿ£ÿ¸ÿµÿªÿ³ÿ²ÿ¡ÿ·ÿ®ÿ±ÿ²ÿ­ÿ¹ÿ½ÿ³ÿ³ÿªÿµÿ´ÿ«ÿÿ²ÿ¯ÿ¯ÿ ÿ¨ÿ¤ÿÿ§ÿ¬ÿ¡ÿ¦ÿªÿ¢ÿÿ`ÿÿÿÿÿÿ¯ÿÿÿ¥ÿ¥ÿÿÿ¥ÿ ÿÿ¢ÿ¢ÿ£ÿ£ÿÿÿÿ¦ÿÿ§ÿ¤ÿÿ«ÿÿ¤ÿÿ«ÿÿ£ÿ ÿ¥ÿ¬ÿ°ÿ­ÿ§ÿ ÿÿ¡ÿ§ÿ¨ÿÿ¡ÿÿÿÿÿ©ÿÿÿÿÿÿÿ§ÿ®ÿ©ÿ¥ÿ§ÿªÿ¥ÿ¤ÿ«ÿ¦ÿÿ°ÿ²ÿ¦ÿ¬ÿ¦ÿ¥ÿ¢ÿ¡ÿ§ÿ¡ÿÿ¤ÿ¯ÿ¦ÿ¡ÿÿÿ«ÿ¨ÿ¨ÿ£ÿ¨ÿ¢ÿ¦ÿÿÿÿÿ¤ÿ©ÿ«ÿ­ÿÿÿ©ÿ§ÿÿ¤ÿÿÿÿ©ÿ­ÿ´ÿ²ÿ§ÿ«ÿ´ÿ²ÿ¥ÿ§ÿªÿÿ¦ÿ°ÿ­ÿ­ÿ¨ÿ®ÿ¦ÿ¹ÿÂÿ¯ÿ°ÿµÿ­ÿ°ÿ·ÿµÿ°ÿ²ÿ´ÿ³ÿ¸ÿ¬ÿ«ÿ´ÿºÿ¯ÿ±ÿ©ÿ§ÿ°ÿ¸ÿÅÿÂÿ³ÿ°ÿ±ÿ°ÿ¥ÿªÿ¢ÿ·ÿ³ÿ¢ÿ­ÿÁÿ«ÿ¸ÿ¯ÿ²ÿ³ÿªÿ¯ÿ±ÿ°ÿ¶ÿ¹ÿ·ÿ¶ÿ§ÿ¬ÿªÿ®ÿ¡ÿ®ÿ«ÿ¨ÿ·ÿ¼ÿ°ÿªÿ·ÿ©ÿ±ÿ¾ÿ·ÿÃÿ¹ÿ¸ÿ±ÿ¹ÿºÿ³ÿ®ÿ¬ÿ²ÿ³ÿ¬ÿµÿ²ÿ°ÿÀÿÿ§ÿ¤ÿ©ÿ¢ÿ¸ÿ¸ÿ©ÿ´ÿ·ÿÿ§ÿÂÿ½ÿ·ÿ¹ÿ³ÿ­ÿÿÿÿ¤ÿ«ÿ©ÿªÿ¯ÿ«ÿ±ÿ­ÿµÿÿ©ÿ°ÿ¬ÿ°ÿ°ÿ¶ÿ°ÿ¨ÿ«ÿ´ÿÄÿºÿ´ÿ­ÿ¬ÿ±ÿ¢ÿ²ÿ½ÿ°ÿ±ÿ´ÿ±ÿ°ÿ®ÿ¯ÿ®ÿ¦ÿ©ÿ®ÿ¡ÿ°ÿµÿ´ÿ³ÿ­ÿ¥ÿ«ÿ¸ÿ©ÿÿ²ÿ¨ÿ¨ÿ¨ÿÿ³ÿ¼ÿ¥ÿ©ÿ´ÿ­ÿ§ÿ§ÿ³ÿµÿ¦ÿ¬ÿ©ÿ¥ÿ¨ÿ¯ÿ¯ÿ®ÿ´ÿµÿ¯ÿªÿ§ÿ¼ÿ²ÿ±ÿ¬ÿ´ÿ¨ÿ®ÿ·ÿ¯ÿ©ÿ²ÿ¶ÿ´ÿ´ÿ³ÿ¤ÿ´ÿ¨ÿ©ÿ±ÿ»ÿÀÿÀÿ±ÿ¨ÿºÿÂÿºÿ¸ÿ²ÿªÿ®ÿ¿ÿ·ÿ±ÿ©ÿ¬ÿ­ÿ£ÿ¥ÿ£ÿ¯ÿ³ÿªÿ±ÿ°ÿ¸ÿ­ÿ§ÿ­ÿ­ÿ°ÿ¹ÿ²ÿ­ÿ¬ÿ°ÿªÿ·ÿ°ÿ¨ÿ¤ÿ£ÿ¬ÿºÿ´ÿÁÿ¨ÿ«ÿ¸ÿ²ÿÿÿ¨ÿ«ÿ¥ÿ§ÿ¨ÿ¿ÿ°ÿ¨ÿ¨ÿ²ÿ¤ÿ¦ÿ­ÿ°ÿ¬ÿ¥ÿ­ÿ²ÿ¢ÿ¬ÿ£ÿ§ÿ¬ÿ·ÿ·ÿ°ÿ§ÿ¦ÿ¸ÿ®ÿ¨ÿÿÿ­ÿ¼ÿÂÿ»ÿ±ÿ´ÿ¹ÿ®ÿ´ÿÂÿ®ÿ´ÿ¤ÿ²ÿ¬ÿ«ÿ³ÿ°ÿ®ÿ¾ÿ¯ÿÿ¶ÿ·ÿ¼ÿ§ÿ¤ÿ´ÿµÿ¨ÿ¤ÿ©ÿ¹ÿ¥ÿ¨ÿ¶ÿ©ÿ³ÿ±ÿ§ÿ¦ÿ¦ÿ§ÿªÿ»ÿ´ÿ¹ÿ²ÿ§ÿ¯ÿ´ÿ«ÿ¢ÿ¡ÿµÿ§ÿ¸ÿ¨ÿ¯ÿ·ÿ»ÿ´ÿ§ÿ¨ÿµÿ©ÿ®ÿ³ÿ¶ÿ±ÿ¹ÿ²ÿ ÿ¢ÿ­ÿ©ÿ³ÿ­ÿªÿ ÿ§ÿªÿ­ÿ¨ÿ¨ÿ«ÿ¢ÿ°ÿ·ÿ§ÿ£ÿ«ÿ¨ÿÿÿ ÿµÿ·ÿ£ÿ¸ÿµÿ´ÿ³ÿ«ÿ®ÿµÿ­ÿ¯ÿ¼ÿ¶ÿÅÿ­ÿ»ÿÂÿ·ÿ©ÿ¥ÿ²ÿ¼ÿµÿ°ÿ¨ÿ¦ÿ£ÿ§ÿ¬ÿ°ÿ²ÿÿÿ©ÿ±ÿ®ÿ®ÿ´ÿ«ÿÿ¯ÿ±ÿÆÿ²ÿ©ÿ¨ÿ·ÿ¸ÿ°ÿ®ÿ¥ÿªÿ¶ÿ®ÿ³ÿ¶ÿ±ÿ¯ÿ±ÿ¬ÿ£ÿÿ£ÿÿ¸ÿ¿ÿ»ÿ²ÿ«ÿ©ÿ°ÿ ÿ²ÿºÿ¯ÿºÿµÿ­ÿ±ÿ¦ÿ¯ÿ¼ÿ°ÿ¯ÿ¬ÿ¬ÿ°ÿ²ÿ¬ÿµÿ¹ÿ§ÿªÿ¥ÿ®ÿ¨ÿ¦ÿ®ÿÿµÿ¯ÿ­ÿ«ÿ¤ÿ ÿ¬ÿ·ÿ¨ÿ¸ÿÁÿ§ÿ¨ÿ­ÿ¬ÿ£ÿ°ÿÿ­ÿµÿ²ÿ³ÿ¹ÿ¯ÿÿÿªÿºÿ«ÿ«ÿ´ÿ³ÿ¬ÿ¯ÿµÿ³ÿ¯ÿÁÿÁÿ·ÿ©ÿÿÿ©ÿµÿ®ÿªÿ¬ÿ±ÿ¸ÿ±ÿ£ÿ§ÿ§ÿ¦ÿ¨ÿ£ÿ±ÿ³ÿªÿ¢ÿ ÿ¥ÿ±ÿºÿ±ÿ´ÿ­ÿ¨ÿ¥ÿ¬ÿµÿ®ÿ¯ÿ³ÿ±ÿ±ÿ³ÿ·ÿ³ÿ©ÿ«ÿ´ÿ¶ÿ·ÿ¦ÿ¸ÿ¸ÿ³ÿ±ÿ¬ÿªÿ¯ÿ¥ÿÿ¬ÿ±ÿ¯ÿ¥ÿ¡ÿ©ÿ¬ÿ£ÿ¸ÿÇÿÿÿÿ§ÿµÿ¶ÿ°ÿ²ÿ¥ÿ°ÿ¸ÿ¶ÿ«ÿ©ÿ«ÿ­ÿ®ÿ¨ÿµÿ©ÿ«ÿ¬ÿ²ÿ¥ÿ ÿÿ¡ÿ²ÿ¥ÿµÿÁÿ³ÿµÿªÿ¬ÿ¯ÿªÿ©ÿ°ÿ¯ÿ¾ÿÅÿ©ÿ§ÿ¤ÿ§ÿ§ÿ¬ÿ´ÿ¢ÿÿ«ÿ·ÿºÿ­ÿ¯ÿ­ÿ©ÿ¯ÿºÿºÿ¹ÿ­ÿ½ÿ«ÿ²ÿ­ÿ²ÿ²ÿ­ÿµÿ®ÿÿ¨ÿÿ«ÿ¯ÿ«ÿµÿºÿ²ÿ¢ÿ¥ÿºÿ°ÿÉÿ ÿ¢ÿ¥ÿÿ¢ÿ­ÿ§ÿ¦ÿ©ÿ¦ÿÆÿ£ÿ§ÿ¡ÿ­ÿ¶ÿ©ÿ«ÿÁÿ·ÿªÿ³ÿ½ÿ³ÿ¯ÿ¬ÿ©ÿ­ÿ­ÿ«ÿ±ÿ¸ÿ´ÿ¯ÿ¯ÿ²ÿºÿ°ÿ®ÿµÿ«ÿ§ÿ´ÿ ÿ³ÿ¬ÿ¬ÿ¶ÿªÿ¥ÿÿ¬ÿµÿ©ÿ«ÿ²ÿ¹ÿ¥ÿºÿ·ÿºÿ¸ÿÄÿ°ÿ©ÿµÿ²ÿ«ÿ§ÿ¬ÿ«ÿ­ÿªÿ®ÿ¤ÿ©ÿ¬ÿ­ÿ¬ÿ¨ÿ±ÿ©ÿ¢ÿÿÿ©ÿ¨ÿ§ÿÿÿ§ÿ¯ÿ®ÿ¯ÿ½ÿÿÃÿ°ÿ¼ÿ¢ÿ«ÿ¯ÿ°ÿ³ÿ³ÿ´ÿ¨ÿ£ÿÿÿ¨ÿ«ÿ¨ÿµÿ®ÿ³ÿ¶ÿ©ÿ¨ÿ­ÿ®ÿ§ÿµÿ³ÿªÿªÿ½ÿºÿ¬ÿ±ÿ¶ÿ±ÿ­ÿ£ÿÿ¤ÿ¸ÿ»ÿ±ÿ²ÿ»ÿ°ÿ®ÿ²ÿ¨ÿ¦ÿµÿµÿºÿ©ÿ°ÿ°ÿ®ÿºÿ»ÿ«ÿ¦ÿ­ÿ®ÿ¢ÿ¢ÿ«ÿ³ÿÁÿ­ÿ¦ÿªÿ´ÿ¢ÿ§ÿªÿ ÿÿ¨ÿ®ÿ¶ÿ¿ÿ²ÿ¤ÿ´ÿ±ÿºÿ°ÿ»ÿªÿ£ÿ±ÿ®ÿ¤ÿ¦ÿ¥ÿ¥ÿÿºÿ¤ÿ¶ÿ·ÿ³ÿ¢ÿ®ÿ»ÿ¹ÿµÿ²ÿ®ÿ ÿ«ÿ¤ÿ²ÿ¸ÿ»ÿ¯ÿÿ©ÿ³ÿ²ÿ³ÿ´ÿ°ÿ¶ÿ°ÿ§ÿÿÿ©ÿ²ÿ­ÿ¨ÿ¨ÿ±ÿ­ÿ²ÿµÿªÿ¯ÿ®ÿ¢ÿ»ÿ¯ÿ½ÿ£ÿ§ÿªÿ«ÿ°ÿ±ÿ»ÿ¸ÿ§ÿ©ÿ²ÿ©ÿ«ÿ ÿ¹ÿ¯ÿ§ÿµÿ¦ÿÿ¬ÿ¶ÿ¸ÿ¹ÿ¹ÿ²ÿ¬ÿ­ÿµÿ¼ÿ£ÿ±ÿ­ÿµÿ°ÿ»ÿºÿªÿ¯ÿ¼ÿÅÿËÿ¾ÿ§ÿÿ²ÿ°ÿ±ÿ ÿ¿ÿ­ÿªÿ³ÿ´ÿ¬ÿ©ÿ§ÿ¥ÿ¬ÿ´ÿ¬ÿ¨ÿ¶ÿ°ÿªÿ±ÿ±ÿ¬ÿ«ÿÿ°ÿªÿ¬ÿªÿ¥ÿ£ÿ­ÿ½ÿ³ÿ³ÿ±ÿ¨ÿ­ÿªÿµÿ«ÿ¹ÿ¦ÿ ÿ©ÿ§ÿ«ÿªÿ¨ÿ²ÿ³ÿ®ÿ®ÿµÿ±ÿ¦ÿ¹ÿ®ÿºÿ­ÿ¸ÿ¸ÿ¥ÿÿµÿ°ÿ¥ÿ²ÿ»ÿ¼ÿ¯ÿ©ÿ«ÿ®ÿ ÿ ÿÿ¤ÿ¦ÿ¯ÿ°ÿ°ÿ¯ÿ¢ÿ¥ÿ²ÿ¸ÿ²ÿ®ÿ²ÿ§ÿ¬ÿ¾ÿ¬ÿ¡ÿªÿ³ÿ°ÿ¼ÿ®ÿ«ÿ¶ÿ¶ÿ³ÿ±ÿ±ÿ®ÿ¦ÿ©ÿ¨ÿ¢ÿ¢ÿªÿÿ¼ÿ©ÿºÿ·ÿªÿ­ÿ±ÿ°ÿ°ÿ®ÿ´ÿ²ÿ«ÿ¬ÿ«ÿ©ÿ¦ÿ­ÿ²ÿ©ÿÿµÿ®ÿ¯ÿ¥ÿ­ÿÿ¢ÿÿ¯ÿ³ÿ¢ÿÿ­ÿ¸ÿ¯ÿÿÿ¡ÿÿ¥ÿ§ÿÿªÿÿ©ÿ£ÿ§ÿªÿ¤ÿ£ÿÿÿ¥ÿ­ÿ­ÿ¦ÿ¨ÿ®ÿ ÿ¥ÿ´ÿÿÿÿªÿ«ÿÿÿ¡ÿ£ÿ¨ÿ©ÿ¨ÿ¨ÿ­ÿ«ÿ£ÿ ÿ ÿ¡ÿ¥ÿÿÿ£ÿ¡ÿÿ¡ÿ©ÿ¶ÿªÿÿ¥ÿ±ÿ¡ÿ¢ÿ«ÿ¤ÿ¦ÿ­ÿ¯ÿªÿ«ÿ®ÿÿÿ¯ÿ£ÿ²ÿ³ÿ°ÿ©ÿ°ÿ´ÿÿÿÿÿÿ¡ÿ¬ÿ¦ÿÿ§ÿ¦ÿÿÿ£ÿ¤ÿÿ¦ÿÿÿ¢ÿ®ÿÿ¦ÿ­ÿ¯ÿ©ÿ¡ÿ ÿÿÿ§ÿ§ÿÿÿ´ÿ¹ÿ´ÿ¹ÿ ÿÿÿ¢ÿ¤ÿ©ÿ¨ÿ¯ÿ®ÿ«ÿÿ±ÿªÿ¤ÿÿ ÿ°ÿ°ÿ·ÿªÿ®ÿ§ÿÿ£ÿ­ÿ®ÿ¬ÿ­ÿ¯ÿ°ÿ«ÿ¦ÿÂÿ¹ÿ²ÿÿ³ÿ³ÿ­ÿ®ÿ¼ÿµÿ©ÿ¤ÿ«ÿ´ÿ½ÿÁÿÂÿ¯ÿªÿ»ÿ´ÿ§ÿ´ÿ¸ÿ¥ÿ§ÿ±ÿµÿ®ÿªÿ²ÿ¶ÿ¦ÿ¢ÿ¸ÿ©ÿ³ÿ«ÿ¥ÿªÿªÿ²ÿ½ÿ³ÿ¬ÿ«ÿ§ÿ¨ÿ®ÿ¶ÿ¸ÿ®ÿ¢ÿ¦ÿ­ÿÿ¤ÿ±ÿ¬ÿ´ÿ¿ÿ»ÿ«ÿ¸ÿÅÿ©ÿ·ÿ¯ÿ­ÿ²ÿ±ÿ¶ÿ¶ÿ°ÿ¡ÿ¦ÿ±ÿ¡ÿÿµÿµÿ¬ÿ£ÿÿ¤ÿ§ÿ±ÿ¶ÿ§ÿ¡ÿ¦ÿ¬ÿ¦ÿ¯ÿªÿ³ÿÂÿ¨ÿ¦ÿ¯ÿªÿ§ÿ¬ÿµÿ¤ÿ¡ÿªÿªÿ¥ÿ¥ÿ±ÿºÿ¯ÿ©ÿ¯ÿªÿ²ÿµÿÃÿ·ÿ¸ÿ§ÿ²ÿ»ÿ¬ÿªÿ«ÿ®ÿ¹ÿ³ÿ¦ÿÿ¸ÿ·ÿ°ÿ­ÿ­ÿ¬ÿªÿ©ÿ¸ÿÁÿ·ÿ®ÿ©ÿ­ÿ°ÿ¦ÿ¬ÿ®ÿ¤ÿ°ÿ³ÿ§ÿ¯ÿ¡ÿ·ÿ¬ÿ¥ÿ«ÿ³ÿ¸ÿ±ÿ±ÿ±ÿ²ÿ°ÿ¬ÿ®ÿ»ÿµÿÿÿ³ÿ½ÿ´ÿ­ÿ³ÿ·ÿ·ÿ³ÿ²ÿ»ÿ°ÿÿ¡ÿµÿ´ÿ­ÿ»ÿ¡ÿ¬ÿ¥ÿ°ÿ£ÿÿ¸ÿªÿ¿ÿ®ÿ³ÿ·ÿ°ÿ®ÿ«ÿªÿ´ÿ¾ÿ´ÿ¨ÿ¥ÿ¨ÿ­ÿ®ÿªÿ­ÿ°ÿ¦ÿ¤ÿ¨ÿ¨ÿªÿ¡ÿ«ÿ¤ÿ°ÿªÿ£ÿ§ÿ¤ÿ©ÿ¦ÿÿ£ÿÿµÿ£ÿÿ¥ÿ°ÿÿÿ§ÿ®ÿÿ¢ÿÿÿÿ¤ÿ¸ÿ¸ÿ¬ÿªÿ«ÿ«ÿÿÿ¥ÿ¢ÿÿÿÿ¥ÿÿÿ§ÿ£ÿÿ©ÿ¥ÿÿ ÿÿªÿÿ¡ÿÿÿ±ÿ¡ÿªÿªÿ«ÿÿ§ÿ±ÿ¥ÿ¥ÿ£ÿ¬ÿ­ÿ¢ÿ¦ÿ¤ÿÿ¬ÿ´ÿºÿ·ÿ§ÿ­ÿ§ÿ¢ÿ©ÿÿÿÿÿ¤ÿ²ÿ­ÿ°ÿ¦ÿ¬ÿ²ÿºÿ¯ÿÿ­ÿ³ÿªÿªÿ¬ÿ¶ÿªÿ¶ÿ·ÿ¸ÿ«ÿ®ÿ¡ÿ¦ÿ­ÿ¢ÿ¢ÿ°ÿªÿ«ÿµÿ±ÿ¬ÿªÿ­ÿ³ÿ¯ÿ¡ÿ­ÿ­ÿ«ÿÿ²ÿ­ÿ®ÿ¡ÿÿ¨ÿ«ÿ»ÿÿ­ÿÿªÿÿ¨ÿ¢ÿ¦ÿÿÿ²ÿ¤ÿ©ÿªÿÿ¥ÿ©ÿÿÿÿÿÿÿÿÿÿÿÿÿÿ¡ÿÿ£ÿ¢ÿ¡ÿÿÿÿÿÿÿ ÿªÿÿxÿ ÿ ÿ±ÿ¨ÿÿÿ¦ÿÿ¨ÿ¨ÿ¢ÿ ÿÿ¥ÿÿ ÿ ÿ¤ÿ³ÿ³ÿ²ÿªÿ®ÿ­ÿ¨ÿ­ÿ©ÿ§ÿ¨ÿ¤ÿ¦ÿ¬ÿ©ÿ¨ÿ«ÿ°ÿ³ÿ¤ÿ®ÿ´ÿ°ÿÿÿÿªÿ©ÿ¼ÿ¶ÿ²ÿ¢ÿÀÿºÿ¦ÿ±ÿÅÿ°ÿ§ÿÿ£ÿ¹ÿ·ÿ³ÿ£ÿ©ÿµÿºÿ®ÿ´ÿÀÿ·ÿ­ÿ ÿ®ÿ¨ÿ´ÿªÿ®ÿ´ÿ­ÿ¦ÿ§ÿµÿ½ÿºÿ´ÿ«ÿ©ÿ¯ÿ²ÿ´ÿ°ÿÄÿÅÿµÿ´ÿ½ÿ§ÿ¹ÿ±ÿ¥ÿ¼ÿ«ÿ ÿ©ÿ£ÿ¯ÿ»ÿµÿ³ÿ³ÿ¢ÿ¸ÿ±ÿ¼ÿ¸ÿ¦ÿ¹ÿ«ÿ±ÿ»ÿºÿ·ÿ»ÿ·ÿ·ÿ«ÿ¬ÿ®ÿ­ÿ£ÿªÿ¶ÿµÿ·ÿºÿ²ÿ§ÿ«ÿ±ÿªÿ¦ÿ²ÿ¿ÿ½ÿ¥ÿ®ÿÂÿ¯ÿ´ÿ¼ÿ±ÿ±ÿÿ¯ÿ»ÿ¨ÿ¬ÿ½ÿ·ÿ®ÿ®ÿ¹ÿ¯ÿ¦ÿ³ÿºÿ·ÿ·ÿ±ÿ°ÿ±ÿ¨ÿÀÿ­ÿ«ÿ»ÿ²ÿ±ÿ­ÿ¹ÿ¶ÿ®ÿ©ÿ²ÿ¯ÿ©ÿ¨ÿ«ÿªÿ§ÿ³ÿ¹ÿ¹ÿ¾ÿ¹ÿ´ÿ°ÿ­ÿ£ÿ§ÿ¦ÿ«ÿ©ÿ·ÿ­ÿ°ÿ¬ÿ¯ÿ¶ÿ°ÿ­ÿ²ÿ¸ÿ¦ÿ¸ÿ²ÿ°ÿ¨ÿ®ÿ¥ÿ ÿ¢ÿ©ÿ¯ÿ½ÿÿ¦ÿºÿ³ÿ§ÿ±ÿºÿ·ÿ¬ÿ©ÿ¬ÿ¬ÿ¨ÿ³ÿ·ÿ³ÿ²ÿ¬ÿ¬ÿ®ÿ®ÿ§ÿ¤ÿ¦ÿ¨ÿ¥ÿ©ÿ­ÿ¨ÿ´ÿºÿ¨ÿ¦ÿªÿµÿ²ÿ»ÿ´ÿ«ÿ±ÿ£ÿ¤ÿ£ÿ²ÿ§ÿºÿ°ÿ¶ÿ¨ÿ¸ÿ´ÿ±ÿ­ÿ»ÿ´ÿ¶ÿ¯ÿªÿ¦ÿ¬ÿ¹ÿ²ÿ¸ÿ¶ÿ¯ÿ°ÿ£ÿ¨ÿ²ÿ³ÿ±ÿ£ÿ¥ÿ½ÿÂÿ·ÿ°ÿ¬ÿ¬ÿ´ÿ­ÿ²ÿ´ÿ«ÿ¶ÿ¥ÿªÿ´ÿ¶ÿÁÿ±ÿ³ÿÿ·ÿÂÿ¤ÿ²ÿ¶ÿªÿÃÿ·ÿ¾ÿ¿ÿ·ÿ¹ÿ¹ÿ¶ÿ°ÿ©ÿÁÿ³ÿ¸ÿ¤ÿ ÿÿÿÿ¦ÿ¨ÿ¢ÿªÿ³ÿ¶ÿÂÿ¸ÿ²ÿÅÿ¿ÿ°ÿ­ÿ£ÿ«ÿ§ÿ«ÿ¢ÿ«ÿÂÿ¦ÿ¦ÿ±ÿ¬ÿ³ÿ¹ÿÇÿ²ÿ¬ÿ®ÿÿ³ÿ¯ÿÃÿ²ÿ»ÿÿ¶ÿ¦ÿªÿ¯ÿ±ÿ²ÿ°ÿ°ÿ«ÿ±ÿ¢ÿ©ÿ·ÿ ÿ¤ÿ¹ÿ°ÿªÿ·ÿ³ÿªÿ¯ÿµÿ´ÿ¯ÿ±ÿ´ÿ°ÿ±ÿ¸ÿµÿ¨ÿ«ÿ®ÿ­ÿ°ÿ±ÿ¹ÿ¤ÿ¶ÿ¦ÿ¸ÿªÿ§ÿºÿ°ÿ©ÿ©ÿÿ¡ÿ ÿ£ÿ­ÿ´ÿ©ÿ¬ÿ¯ÿ¬ÿ¨ÿ´ÿ²ÿ¯ÿ°ÿ¨ÿªÿ°ÿ¯ÿ¶ÿ¯ÿ¦ÿ®ÿ¶ÿ´ÿ¯ÿ´ÿ³ÿ¬ÿ©ÿ²ÿ­ÿ³ÿ®ÿ°ÿ²ÿ«ÿªÿ»ÿ¾ÿ±ÿÄÿ¹ÿ±ÿÿ»ÿ¨ÿªÿ´ÿªÿ²ÿÃÿµÿÿ¸ÿ³ÿ«ÿ¶ÿ©ÿ£ÿ¶ÿ°ÿ¢ÿ¬ÿ¯ÿ²ÿ½ÿÀÿ·ÿ³ÿ©ÿÿ ÿ£ÿÿ§ÿ®ÿ­ÿ³ÿ°ÿ´ÿ­ÿ£ÿÿ®ÿ£ÿ°ÿ ÿÿ£ÿ½ÿ«ÿÿÿ¥ÿ¡ÿÿÿ£ÿªÿÿ¤ÿ¢ÿÿÿÿÿÿÿ¢ÿ¡ÿÿ¡ÿÿÿÿÿ ÿÿÿÿ¦ÿ®ÿ¢ÿÿÿ²ÿ ÿÿÿÿ«ÿÿ¦ÿ¡ÿÿ±ÿ¦ÿµÿ¥ÿÿÿ¦ÿ£ÿ¬ÿ±ÿ¥ÿÿÿªÿ©ÿÿÿ¥ÿÿÿªÿ°ÿ®ÿ¨ÿÿ®ÿªÿ§ÿÿÿ¶ÿ¥ÿ¨ÿ­ÿÃÿ©ÿ¢ÿ´ÿ­ÿ¾ÿµÿ´ÿ¶ÿ«ÿ©ÿ©ÿ­ÿ³ÿ¶ÿ¸ÿÁÿ±ÿ¤ÿ¯ÿ®ÿ®ÿ«ÿ«ÿ°ÿ±ÿ´ÿ¬ÿ¬ÿ®ÿ¯ÿ¬ÿ«ÿ¹ÿ·ÿ½ÿÒÿ©ÿ¬ÿÂÿ®ÿ­ÿ ÿÿ¦ÿ¶ÿ¥ÿ¯ÿ±ÿ±ÿ³ÿ¨ÿ°ÿ³ÿ®ÿ§ÿªÿ³ÿ·ÿ¹ÿ»ÿ·ÿªÿÿ¥ÿ®ÿ¦ÿ¨ÿ«ÿ«ÿ°ÿÁÿ°ÿ°ÿÿ¼ÿ½ÿ¯ÿ©ÿ¨ÿ¦ÿ®ÿ¹ÿ¬ÿ©ÿ®ÿ³ÿ´ÿ©ÿÿÿªÿ°ÿ¬ÿ±ÿ³ÿ¶ÿ¿ÿ¹ÿ³ÿ±ÿ±ÿ»ÿµÿ°ÿ ÿ£ÿ¬ÿ·ÿÿ½ÿ ÿ©ÿ³ÿ·ÿ»ÿªÿ¢ÿ­ÿ½ÿ·ÿ ÿ­ÿµÿ¶ÿ£ÿÿ©ÿ±ÿ©ÿ¦ÿ±ÿ¸ÿ·ÿ­ÿ¦ÿ¥ÿ ÿ¹ÿ«ÿ¦ÿ¡ÿ¶ÿµÿªÿ¥ÿ®ÿ®ÿ²ÿ®ÿ«ÿ¹ÿ¬ÿ­ÿ¸ÿ°ÿ£ÿ©ÿ«ÿ«ÿ¬ÿ§ÿ§ÿ¬ÿ¯ÿ¬ÿ´ÿÃÿ¾ÿ¬ÿ±ÿ¤ÿ¦ÿÿ¬ÿÿÿ¼ÿªÿ¨ÿ§ÿ·ÿ­ÿºÿÅÿÃÿ¸ÿ©ÿ¤ÿ§ÿ§ÿ§ÿ©ÿ±ÿ»ÿÀÿ»ÿ¼ÿ¬ÿ¸ÿ½ÿ£ÿµÿºÿÁÿ¥ÿ¬ÿ²ÿ¸ÿ³ÿªÿ³ÿ¦ÿ³ÿºÿ®ÿ¤ÿ¡ÿ«ÿ¸ÿ±ÿ®ÿ¸ÿ¤ÿÿ§ÿ­ÿÿÀÿ±ÿÀÿ®ÿ¬ÿ©ÿ«ÿ¨ÿ«ÿ«ÿ´ÿ¤ÿ¤ÿ©ÿ«ÿ²ÿµÿ·ÿ°ÿ¯ÿ²ÿ¦ÿ¬ÿ·ÿ¿ÿ´ÿ¸ÿ®ÿ´ÿÿ°ÿ¦ÿÿ¢ÿ¡ÿ¬ÿ·ÿ®ÿªÿÿ¨ÿ´ÿµÿÁÿ¹ÿªÿ°ÿ®ÿ±ÿ³ÿ·ÿ¡ÿ¢ÿ®ÿ¬ÿ½ÿÍÿ°ÿ©ÿ´ÿ±ÿ¤ÿ¯ÿ£ÿ¢ÿ¬ÿ´ÿ¬ÿ¨ÿ±ÿ·ÿ³ÿ±ÿ¶ÿ²ÿ°ÿ±ÿÂÿ­ÿ¾ÿ°ÿºÿÿ»ÿÿ°ÿ¤ÿÿÿ¨ÿ¸ÿ¯ÿ¥ÿ©ÿ°ÿ«ÿ¢ÿ©ÿ¯ÿÄÿ¶ÿÿ«ÿ³ÿ¡ÿºÿªÿ¢ÿ£ÿ©ÿÿ¦ÿ±ÿ²ÿ¬ÿ¯ÿ¬ÿ­ÿ¾ÿ·ÿÿÿ¦ÿ©ÿ¯ÿ´ÿ½ÿ¯ÿ§ÿÿ¨ÿ»ÿ®ÿ¥ÿ«ÿ£ÿÿÿÿÿeÿLÿ|ÿÿ¡ÿ³ÿÿÿ²ÿ£ÿÿ¡ÿÿ©ÿ©ÿÿÿÿÿÿÿÿÿÿÿ§ÿÿ­ÿÿÿ¢ÿÿ«ÿÿªÿ¡ÿ¡ÿ¯ÿ­ÿÿÿ©ÿ«ÿ¤ÿ¤ÿÿÿÿÿÿÿ¡ÿÿ¢ÿÿÿÿÿÿÿÿ¤ÿ´ÿ±ÿÿÿ¯ÿ¶ÿ«ÿ²ÿ§ÿ¥ÿ·ÿ²ÿ¬ÿ¬ÿÿ©ÿ²ÿÿÿ¨ÿ¢ÿ¢ÿ¦ÿ£ÿ¡ÿ³ÿ¥ÿ¤ÿ§ÿ¤ÿªÿ¨ÿ¯ÿ©ÿ¦ÿ¶ÿ«ÿ¬ÿ®ÿ¬ÿ¨ÿ¢ÿ¯ÿ¥ÿÿ¦ÿÿ¡ÿ¬ÿºÿ®ÿ¶ÿªÿ®ÿ¹ÿ´ÿ©ÿ§ÿ¬ÿ¬ÿ¢ÿ§ÿ»ÿ­ÿ¨ÿÿ®ÿ·ÿªÿÿ ÿ°ÿ«ÿ¦ÿ©ÿ¦ÿ£ÿ­ÿ±ÿ¥ÿ©ÿ²ÿ©ÿ¤ÿºÿ±ÿ¬ÿ²ÿ ÿ«ÿ·ÿÇÿ¿ÿ®ÿ­ÿ±ÿ½ÿÃÿ½ÿ²ÿ¾ÿ³ÿºÿ´ÿ·ÿµÿ­ÿ³ÿ´ÿ«ÿ¯ÿ³ÿ¬ÿ®ÿ±ÿ¹ÿºÿ·ÿ£ÿ¸ÿ¦ÿ¶ÿ±ÿ³ÿ²ÿ²ÿ¶ÿ´ÿ°ÿ¸ÿ¾ÿ¯ÿ¥ÿ¬ÿ³ÿ«ÿ¢ÿ¬ÿÿ§ÿªÿ²ÿ°ÿ±ÿµÿ©ÿ®ÿ·ÿ¦ÿ­ÿÂÿ¢ÿÿ¦ÿ¯ÿ­ÿ²ÿ§ÿ¦ÿ­ÿ²ÿ¾ÿ¸ÿ©ÿ¬ÿ²ÿªÿ²ÿ¤ÿ¯ÿÿÿ£ÿ­ÿ®ÿ¶ÿºÿ·ÿ·ÿ®ÿ¯ÿÿ°ÿ¡ÿ¯ÿ·ÿ°ÿ¬ÿ¬ÿ³ÿ¸ÿ¶ÿ·ÿ¸ÿÿÿÿ­ÿ¡ÿ¨ÿÿ¼ÿºÿ³ÿ¸ÿ³ÿ¥ÿ¢ÿ§ÿªÿ«ÿ¢ÿÿ²ÿ©ÿ¬ÿ³ÿ»ÿ²ÿ©ÿ©ÿ¢ÿ¦ÿ¸ÿ«ÿÿ­ÿ°ÿ¶ÿºÿ¦ÿ¬ÿ°ÿªÿ¢ÿ ÿ°ÿ³ÿ¦ÿ«ÿÿµÿ­ÿ®ÿ±ÿ¬ÿ¥ÿÿÿ§ÿ±ÿ´ÿªÿ¥ÿ³ÿ¶ÿ®ÿ»ÿÂÿ·ÿ¸ÿ¼ÿ¸ÿ½ÿ»ÿµÿ­ÿÂÿ®ÿ¤ÿ©ÿ±ÿ¯ÿ¶ÿºÿªÿÿ¥ÿ´ÿ¬ÿ®ÿ¨ÿ®ÿ²ÿ¿ÿ²ÿ¨ÿ«ÿ®ÿ«ÿ©ÿ®ÿÀÿ·ÿ¬ÿ­ÿ¥ÿ±ÿ¾ÿ¸ÿ·ÿ¼ÿ¸ÿ¸ÿ¬ÿ¡ÿÿ´ÿ«ÿ¿ÿ¹ÿµÿ°ÿ©ÿ°ÿ¼ÿ°ÿ·ÿ³ÿªÿ°ÿºÿ§ÿ­ÿ¶ÿ«ÿ°ÿÁÿ´ÿ±ÿ¹ÿ¬ÿ»ÿ¨ÿ¡ÿ¯ÿ±ÿ°ÿ«ÿ¦ÿ¬ÿ­ÿ­ÿ­ÿ§ÿÿ¦ÿ²ÿ¼ÿ¯ÿÿ¡ÿ¯ÿ¾ÿ»ÿ ÿ²ÿ§ÿ±ÿµÿ¬ÿ¬ÿ·ÿ²ÿ¥ÿ±ÿÂÿ±ÿ·ÿ§ÿ¯ÿ­ÿ¬ÿ¯ÿ¬ÿ£ÿ¦ÿ·ÿ¹ÿ·ÿ²ÿÄÿ¢ÿµÿ¼ÿ°ÿ®ÿ¯ÿ­ÿ³ÿ¤ÿ´ÿ³ÿ±ÿ«ÿ¨ÿ¯ÿ¶ÿ¸ÿ·ÿ¡ÿ¤ÿÁÿ®ÿ´ÿ´ÿ¨ÿ¢ÿ§ÿ©ÿ©ÿ´ÿ­ÿ¬ÿ¯ÿ­ÿ¬ÿ´ÿ°ÿ«ÿ²ÿ±ÿÿ¢ÿ¬ÿ©ÿ±ÿ¹ÿ¶ÿ¯ÿ¤ÿÿ§ÿ­ÿ¬ÿ«ÿÿ®ÿ±ÿ©ÿ§ÿ«ÿ­ÿ§ÿ¨ÿ®ÿ°ÿ³ÿ¾ÿµÿ³ÿ±ÿ§ÿ¬ÿÂÿ¿ÿÃÿ®ÿªÿ³ÿ°ÿ·ÿ¼ÿ³ÿ¶ÿ¬ÿ¤ÿµÿ¶ÿ·ÿ·ÿ·ÿ»ÿ¿ÿµÿ¯ÿ¬ÿ§ÿ¢ÿ ÿ§ÿ©ÿ«ÿ²ÿ³ÿ¦ÿÿ¢ÿµÿ©ÿ°ÿ­ÿ«ÿ´ÿ«ÿ£ÿ·ÿ²ÿ·ÿ¦ÿ©ÿ¯ÿ´ÿ¶ÿ®ÿ³ÿ¿ÿªÿ³ÿ±ÿ¤ÿ£ÿ¨ÿ¨ÿ§ÿ®ÿ¼ÿ³ÿ°ÿºÿ¥ÿÿ¡ÿ±ÿ¶ÿÿµÿÃÿ¶ÿ¸ÿ®ÿ¥ÿ§ÿ±ÿ·ÿ·ÿ¤ÿ¤ÿÀÿ·ÿ¯ÿ´ÿ¨ÿÿµÿ¯ÿ»ÿ´ÿ°ÿ°ÿ²ÿ©ÿÿ±ÿ°ÿªÿ¸ÿ°ÿ¯ÿ´ÿ¶ÿºÿ¸ÿÉÿ°ÿ³ÿªÿ¬ÿ°ÿ©ÿ¶ÿ­ÿÿÿ«ÿ·ÿµÿ¦ÿÿÿµÿ¹ÿ±ÿ²ÿµÿ´ÿ²ÿ²ÿ´ÿ®ÿ·ÿ½ÿ¯ÿªÿ¯ÿ¨ÿ¡ÿ¨ÿ¨ÿ­ÿ¬ÿ±ÿ³ÿ±ÿ­ÿ¬ÿ­ÿ¥ÿ¡ÿ¥ÿ£ÿ«ÿ±ÿ¦ÿÿ®ÿÿªÿ¬ÿ¶ÿ·ÿ¶ÿ°ÿ¨ÿ«ÿ­ÿ®ÿªÿºÿ°ÿ ÿÿ¢ÿªÿ­ÿÿ ÿ¿ÿ¬ÿÿ§ÿ¯ÿ©ÿ£ÿ§ÿ°ÿÿÿ±ÿµÿ¯ÿ§ÿªÿ³ÿ²ÿ¯ÿ¶ÿ­ÿ«ÿ½ÿµÿ¯ÿ´ÿ°ÿ¦ÿªÿ¯ÿÿ¯ÿ¶ÿ¸ÿ«ÿ§ÿ³ÿ´ÿ£ÿ¹ÿ¹ÿ±ÿ°ÿ¤ÿ¦ÿ§ÿªÿ°ÿªÿÿ¤ÿÿ­ÿ¥ÿ¤ÿ¤ÿ©ÿ¬ÿªÿ¬ÿ¢ÿ´ÿ³ÿ¬ÿ©ÿ±ÿ­ÿ ÿ¡ÿ­ÿ¬ÿ¥ÿ¥ÿÂÿÅÿ°ÿ«ÿ«ÿ¨ÿ®ÿ·ÿ­ÿ¹ÿ®ÿ¿ÿ¿ÿ¿ÿ«ÿ§ÿ³ÿ®ÿÿÿ¬ÿ®ÿ¤ÿ²ÿ±ÿ±ÿµÿºÿ¶ÿªÿ£ÿ°ÿ¶ÿÆÿÿ¦ÿ¢ÿ§ÿ°ÿ²ÿ²ÿ®ÿ¦ÿ¤ÿ¿ÿ©ÿ§ÿ¦ÿ´ÿ´ÿ¨ÿ¬ÿ½ÿµÿ«ÿ«ÿ±ÿ±ÿ°ÿ®ÿ­ÿ»ÿÀÿ¯ÿ£ÿÿ¤ÿ«ÿ²ÿ¿ÿ·ÿµÿ©ÿ«ÿ°ÿ¯ÿµÿ£ÿ¶ÿ§ÿÀÿ·ÿ´ÿ°ÿ£ÿ¨ÿ³ÿ¯ÿ¯ÿ´ÿÃÿ¬ÿ¯ÿ¬ÿ¤ÿ½ÿÌÿÃÿ³ÿ±ÿ¯ÿ©ÿ¯ÿ¦ÿµÿ¸ÿ²ÿ°ÿªÿ³ÿ·ÿ±ÿ«ÿ§ÿ¯ÿ©ÿ»ÿ·ÿ¢ÿºÿ´ÿÿ ÿªÿ·ÿ¼ÿ¨ÿ¯ÿ±ÿ©ÿ»ÿ«ÿ¸ÿ«ÿ¯ÿ¬ÿ¤ÿ¯ÿµÿ£ÿ¥ÿ´ÿ¯ÿÿÿ¬ÿ¨ÿ§ÿªÿ¶ÿ³ÿÿ¦ÿ²ÿ±ÿªÿ°ÿ­ÿ­ÿ±ÿ³ÿ´ÿ¦ÿ£ÿ°ÿ¶ÿÅÿ¼ÿ¤ÿ¥ÿ«ÿ¹ÿ²ÿºÿ¼ÿºÿ´ÿªÿ¦ÿ­ÿ°ÿ¹ÿ¸ÿ®ÿµÿ¦ÿ·ÿ±ÿ³ÿ¤ÿ£ÿ¯ÿ®ÿ´ÿ¸ÿ·ÿ½ÿ ÿ±ÿÿªÿ£ÿÿ²ÿ¸ÿ£ÿÿÿ©ÿºÿ»ÿªÿ«ÿ´ÿ±ÿ¼ÿ³ÿ¼ÿ¸ÿ¯ÿ±ÿ¯ÿ¦ÿ¤ÿ«ÿªÿÿ¼ÿÅÿ±ÿ¯ÿ°ÿ³ÿ¸ÿ¶ÿ³ÿ´ÿ¯ÿ¶ÿ¯ÿ³ÿ®ÿÃÿµÿ¥ÿ¬ÿ¥ÿªÿ¬ÿ¤ÿ£ÿ°ÿÃÿ¸ÿ»ÿ·ÿÿÿ©ÿ¯ÿ¼ÿ¬ÿ¬ÿ«ÿ°ÿ±ÿ«ÿ¦ÿ£ÿ®ÿ¯ÿ¶ÿ±ÿ·ÿ¤ÿ¢ÿ°ÿ²ÿ¬ÿ©ÿ¹ÿÂÿ¸ÿ·ÿ±ÿ­ÿ©ÿµÿ ÿ®ÿ¨ÿ±ÿÿ¬ÿ«ÿ®ÿ²ÿ½ÿ¼ÿªÿ¯ÿ¶ÿ¶ÿ¸ÿ¬ÿ²ÿ¬ÿ­ÿªÿ°ÿ·ÿ®ÿ¬ÿ¹ÿ¼ÿ²ÿ«ÿ ÿÿ«ÿ½ÿ¶ÿ­ÿ¨ÿ¹ÿ³ÿ®ÿ°ÿ³ÿ±ÿ¨ÿ¤ÿ¯ÿ·ÿ°ÿ²ÿ°ÿ©ÿ¬ÿ§ÿ¼ÿ§ÿ¹ÿ¨ÿ´ÿ¾ÿ»ÿ³ÿ¯ÿ¯ÿ¨ÿ¬ÿ»ÿ³ÿ½ÿ ÿ¥ÿ¡ÿªÿ°ÿ´ÿµÿ©ÿ¦ÿ¬ÿ°ÿ°ÿ°ÿ¸ÿ¶ÿ¢ÿ­ÿ½ÿ«ÿ§ÿºÿ±ÿ¹ÿ®ÿ­ÿµÿ®ÿ¯ÿ¬ÿ©ÿ¤ÿÿ ÿ­ÿ¯ÿ¶ÿ¯ÿ³ÿ·ÿ¹ÿµÿ£ÿÿµÿ¦ÿªÿ²ÿ¡ÿ¦ÿµÿµÿµÿ­ÿ¦ÿ¤ÿªÿ¾ÿ²ÿ¦ÿ©ÿ¨ÿ¢ÿ¹ÿ¼ÿ¾ÿµÿ«ÿ®ÿµÿ®ÿ­ÿ¬ÿ¡ÿµÿ®ÿ­ÿ«ÿÿ¾ÿ¡ÿ®ÿ©ÿ«ÿ¯ÿ²ÿ¬ÿ«ÿ±ÿ´ÿ¶ÿ³ÿ¯ÿ²ÿ¯ÿ´ÿ°ÿÄÿ©ÿÿÂÿ¢ÿ­ÿ¼ÿ©ÿ ÿ®ÿ¶ÿ©ÿªÿ²ÿµÿµÿ¯ÿ¬ÿ¯ÿÿÿªÿ§ÿÿ£ÿ¥ÿ¦ÿ¯ÿ¡ÿ´ÿ¥ÿ®ÿ¬ÿÿ§ÿªÿ¡ÿ§ÿ­ÿ±ÿ±ÿ©ÿ¬ÿ¢ÿ ÿ®ÿ£ÿ¤ÿÿÿÿ¢ÿªÿ«ÿ¬ÿ§ÿ¢ÿ©ÿ¯ÿ¤ÿÿÿÿ ÿÿÿ¤ÿÿ£ÿ¤ÿ©ÿ²ÿÿ¢ÿ¥ÿ ÿ§ÿ£ÿ©ÿ¦ÿÿÿÿ«ÿ¬ÿ­ÿ¨ÿ¬ÿ­ÿ´ÿ²ÿ¬ÿ¦ÿÿ·ÿ¦ÿ»ÿ§ÿ ÿÿÿ ÿ¥ÿ¦ÿ¤ÿ§ÿ ÿÿ£ÿÿÿÿÿ¢ÿ¤ÿ«ÿ¶ÿªÿÿÿ¥ÿ¬ÿ¥ÿ¦ÿÿ¤ÿÿÿ¡ÿ£ÿ¤ÿÿ£ÿ°ÿ¢ÿÿ¬ÿ»ÿÿ¬ÿ¯ÿµÿ®ÿÿ¡ÿ§ÿ°ÿ¨ÿÿ¡ÿ®ÿ°ÿµÿ­ÿ¦ÿ ÿÿ¯ÿ³ÿ¡ÿ¤ÿ²ÿ»ÿ¿ÿ¥ÿ£ÿ¸ÿÐÿ¤ÿ§ÿ®ÿ×ÿÁÿ£ÿªÿ¥ÿ¬ÿ®ÿ¯ÿ°ÿ¯ÿ«ÿ´ÿ¶ÿ´ÿ·ÿ´ÿ¶ÿ·ÿ´ÿ¯ÿ¬ÿ¶ÿ¬ÿ¶ÿ­ÿ°ÿ§ÿÿÿ²ÿµÿ¶ÿ±ÿ­ÿ¦ÿÿ®ÿ¹ÿ¯ÿ£ÿ£ÿ§ÿªÿ«ÿ®ÿ·ÿ°ÿ¨ÿ­ÿ­ÿ¹ÿºÿ¡ÿ¬ÿ²ÿ¢ÿ°ÿ¨ÿ¦ÿ·ÿ¸ÿºÿ³ÿ¬ÿ¬ÿ³ÿºÿ¹ÿºÿ©ÿ¤ÿ©ÿ¢ÿ¨ÿ»ÿ·ÿ¦ÿ§ÿ¦ÿÿ¥ÿ²ÿ¦ÿ£ÿ¦ÿ¨ÿ ÿªÿ¯ÿ¢ÿ³ÿ´ÿ®ÿ¯ÿªÿ°ÿ«ÿ³ÿ´ÿ¦ÿ­ÿ­ÿ§ÿ¥ÿ§ÿ¨ÿ¥ÿ§ÿªÿªÿÿÿ½ÿ¯ÿ¦ÿ¹ÿ©ÿÿ¬ÿ«ÿ·ÿ®ÿ¥ÿ±ÿ§ÿªÿ¥ÿ´ÿ´ÿ¸ÿ±ÿ°ÿ²ÿªÿ¬ÿ«ÿ³ÿµÿ£ÿ£ÿ¬ÿ°ÿ°ÿ¯ÿ¨ÿ«ÿ¯ÿ³ÿÿªÿ¦ÿ¼ÿ­ÿ£ÿ©ÿ¦ÿ«ÿÿ®ÿ»ÿ£ÿ®ÿ­ÿ®ÿªÿ²ÿµÿ°ÿ¯ÿ©ÿªÿ­ÿ±ÿ§ÿÿ¬ÿ´ÿ±ÿ­ÿ¥ÿ°ÿ»ÿ«ÿ§ÿ­ÿ¥ÿ«ÿ¯ÿ§ÿ·ÿ¦ÿ«ÿ¥ÿÆÿ¹ÿ¯ÿ¬ÿ®ÿ®ÿªÿ´ÿ¯ÿµÿ±ÿ¨ÿ¬ÿ±ÿ§ÿ¡ÿ§ÿ§ÿ£ÿ§ÿ®ÿ¤ÿ¦ÿ­ÿ¦ÿ¬ÿ¥ÿ£ÿ«ÿÿ°ÿ¨ÿÿÿ§ÿ³ÿÿ¤ÿÿÿ¡ÿ¢ÿ¶ÿ¢ÿªÿ©ÿÿ ÿ ÿ¢ÿÿ¦ÿ«ÿÿÿ¤ÿÿÿ ÿ¤ÿÿÿ£ÿÿ¢ÿµÿ¡ÿÿ¥ÿÿ£ÿªÿÿ­ÿ«ÿÿ¦ÿ¥ÿÿÿÿªÿ´ÿ¨ÿ£ÿ¤ÿÿ¨ÿ¶ÿ²ÿ«ÿÿ§ÿ´ÿªÿÿÿ£ÿ¬ÿ®ÿªÿ«ÿ²ÿ¾ÿ¨ÿ¨ÿ©ÿ¶ÿÿ­ÿ§ÿ¬ÿ»ÿ«ÿ³ÿ¬ÿ§ÿÿµÿÿÿÿÿ ÿ¶ÿµÿ¹ÿ©ÿ¬ÿÿÿ´ÿ«ÿ°ÿ¨ÿ²ÿÃÿÅÿ¯ÿ¬ÿ±ÿ¬ÿ¯ÿ³ÿ°ÿ§ÿ¯ÿ¶ÿ¸ÿµÿ°ÿ©ÿ¢ÿ°ÿ¬ÿ¥ÿ®ÿªÿ·ÿ²ÿ³ÿ£ÿ¾ÿ¢ÿ«ÿ ÿÿÿ¢ÿÿÿ°ÿ¥ÿ¥ÿ¥ÿÿ ÿ ÿÿÿÿ«ÿ¢ÿÿÿÿÿÿÿÿ¡ÿÿÿÿÿÿÿÿ ÿÿÿÿÿ¢ÿ¡ÿqÿ¥ÿ ÿÿ¬ÿ£ÿ¢ÿ£ÿ¯ÿ§ÿ ÿÿ¨ÿÿ°ÿÿ¢ÿ¬ÿÿ¥ÿ­ÿ¢ÿÿ ÿÿªÿ°ÿ³ÿ£ÿÿÿ¢ÿ¬ÿ³ÿ¨ÿÿÿ´ÿ¤ÿ¤ÿ«ÿ¶ÿ¸ÿ«ÿ©ÿ­ÿÿ°ÿµÿÃÿ¹ÿ«ÿÃÿ¾ÿ·ÿ·ÿ»ÿ ÿ«ÿ¯ÿºÿ·ÿ³ÿ½ÿ«ÿÄÿ¬ÿ¬ÿ¯ÿªÿ«ÿ£ÿ§ÿ¦ÿ­ÿ®ÿ¦ÿ­ÿ³ÿ²ÿ¬ÿ¬ÿµÿ»ÿ»ÿµÿ²ÿ¯ÿ¬ÿ­ÿ³ÿ´ÿªÿ©ÿ¯ÿ°ÿ¡ÿ©ÿ²ÿ¦ÿ¢ÿ¡ÿ©ÿ°ÿ¥ÿ°ÿ¸ÿ²ÿ¶ÿ¶ÿ³ÿ¸ÿµÿ²ÿ»ÿ¾ÿ¯ÿ©ÿ²ÿ¼ÿÌÿ»ÿµÿ¶ÿ·ÿ¶ÿ³ÿ¯ÿ¦ÿ¦ÿ³ÿ¾ÿ¸ÿ­ÿ±ÿ¯ÿ§ÿ«ÿ¨ÿ«ÿ²ÿ¦ÿ´ÿ¾ÿ¼ÿ¢ÿ¦ÿÿªÿ¨ÿ±ÿ¬ÿ©ÿ¨ÿµÿ§ÿ­ÿ«ÿ´ÿ´ÿ®ÿ¥ÿÁÿ¿ÿ¯ÿ®ÿ¹ÿ¼ÿ¬ÿ¬ÿ³ÿ´ÿ©ÿ¾ÿ°ÿ³ÿÄÿ»ÿ©ÿ§ÿ²ÿ¿ÿ´ÿÿ§ÿ®ÿ®ÿ¨ÿ¨ÿ¯ÿ°ÿµÿ±ÿªÿµÿ»ÿ®ÿ«ÿ¯ÿ¯ÿ­ÿ¬ÿ¿ÿ±ÿ°ÿ­ÿ´ÿ¨ÿ®ÿ¬ÿ®ÿÆÿ´ÿ¡ÿ®ÿ¬ÿ¯ÿ¨ÿÿ±ÿªÿ¨ÿ®ÿ¯ÿ²ÿ½ÿÿ§ÿ·ÿ¯ÿ£ÿ¤ÿ¨ÿ°ÿ¬ÿ®ÿµÿ±ÿ¬ÿ®ÿ±ÿ¶ÿ¹ÿ·ÿ±ÿ«ÿ°ÿ³ÿ¯ÿ¯ÿ·ÿ°ÿ­ÿ¨ÿ¥ÿ¼ÿ°ÿ¤ÿ«ÿªÿ±ÿ¾ÿµÿ©ÿªÿ®ÿ±ÿ¸ÿ©ÿ¯ÿ°ÿ¹ÿ®ÿ±ÿ¨ÿºÿ´ÿ©ÿ°ÿ©ÿ«ÿ¯ÿ²ÿ¹ÿ±ÿ°ÿ¯ÿ§ÿ´ÿ¼ÿ°ÿ§ÿ·ÿ¼ÿ¶ÿ³ÿ­ÿ®ÿ³ÿ²ÿ°ÿ±ÿ­ÿ§ÿ£ÿ¨ÿ¬ÿ«ÿµÿ¦ÿ°ÿ·ÿ®ÿºÿ¬ÿÀÿºÿªÿ§ÿµÿ£ÿ«ÿ¯ÿ¨ÿ®ÿ»ÿºÿ½ÿ±ÿ¥ÿÀÿ¯ÿ°ÿ¼ÿ¼ÿÀÿ®ÿ¨ÿ¯ÿ®ÿ®ÿ²ÿ«ÿ£ÿ ÿ®ÿ¹ÿ²ÿ®ÿ·ÿ´ÿ±ÿªÿ¡ÿ«ÿ¨ÿ£ÿ«ÿ³ÿ§ÿ¬ÿ¹ÿ·ÿ±ÿ¬ÿ±ÿ©ÿ¯ÿÿ¬ÿ¯ÿ²ÿ¨ÿ·ÿ·ÿ¯ÿÿÍÿÄÿ©ÿ«ÿ«ÿÃÿ·ÿ©ÿ¨ÿ°ÿ²ÿ¸ÿ¥ÿ©ÿÁÿ¾ÿ½ÿµÿ®ÿ®ÿ³ÿÀÿ®ÿ¡ÿ°ÿ¶ÿªÿ¨ÿ¶ÿ²ÿ¬ÿ°ÿ²ÿÀÿ¸ÿ°ÿ·ÿ°ÿªÿ®ÿ»ÿ¥ÿ·ÿ¨ÿ­ÿ¶ÿºÿ°ÿ«ÿ³ÿÁÿ®ÿ¨ÿ¡ÿ§ÿ°ÿ«ÿ·ÿ²ÿ±ÿ¶ÿ­ÿºÿÀÿ³ÿ¬ÿªÿ«ÿ»ÿ³ÿ±ÿ¯ÿ©ÿ±ÿ¶ÿ°ÿ¨ÿ®ÿ²ÿ¨ÿ¬ÿ°ÿ§ÿ­ÿ¬ÿ´ÿ·ÿªÿ®ÿ«ÿºÿÄÿ©ÿºÿ¨ÿ©ÿ±ÿ®ÿ¯ÿªÿ¶ÿ¦ÿ½ÿ¸ÿ¯ÿ¬ÿ¤ÿ¨ÿ­ÿ¶ÿºÿ²ÿ§ÿ©ÿ³ÿ¸ÿ°ÿ£ÿ­ÿ±ÿ«ÿ­ÿ­ÿ¯ÿ¨ÿ§ÿ°ÿ®ÿ¯ÿ¾ÿ¢ÿ«ÿ¨ÿ£ÿ¯ÿ®ÿÿ¨ÿµÿ·ÿ±ÿ³ÿ³ÿÿ¡ÿÿÿ£ÿ¡ÿ¦ÿ§ÿÿ¥ÿ¡ÿÿÿÿÿÿ¨ÿ§ÿÿ¢ÿ«ÿ¬ÿªÿ¡ÿÿÿÿ£ÿÿÿ¯ÿ¥ÿÿÿ«ÿ¢ÿÿ¡ÿ£ÿµÿÿªÿ ÿ©ÿ¤ÿ¨ÿ¬ÿ©ÿ¨ÿÿ©ÿÿ©ÿ¢ÿÿÿ®ÿ²ÿÿÿ¦ÿªÿ§ÿÿÿÿÿÿ¤ÿ§ÿªÿµÿ¿ÿÃÿ§ÿÿ±ÿ»ÿÿ£ÿ®ÿ´ÿ¨ÿ£ÿ¡ÿ«ÿ©ÿ¥ÿ´ÿ¦ÿ°ÿ±ÿ¾ÿ»ÿ°ÿ´ÿ¼ÿ®ÿ¨ÿ­ÿ©ÿ§ÿªÿ°ÿ¯ÿªÿ®ÿ®ÿ©ÿ©ÿ²ÿ¬ÿ£ÿ¹ÿ·ÿ«ÿ»ÿ©ÿ¡ÿµÿ¥ÿ¤ÿ±ÿ°ÿ»ÿ¿ÿ·ÿ¬ÿ¶ÿÅÿ¼ÿ¹ÿ®ÿ¸ÿ¿ÿºÿ¯ÿ§ÿ¦ÿ¦ÿªÿ·ÿ¹ÿµÿ¶ÿ¥ÿ¨ÿ¨ÿ¶ÿÒÿ­ÿ§ÿ¹ÿ»ÿ°ÿ¨ÿ¥ÿ§ÿ¤ÿÿ­ÿ®ÿ²ÿ¨ÿ§ÿ¯ÿ¯ÿÿ ÿ´ÿ¹ÿ­ÿ«ÿ²ÿ½ÿÁÿ·ÿ¸ÿ´ÿ¯ÿ´ÿ«ÿ­ÿ§ÿÿ©ÿµÿ¥ÿ®ÿ¢ÿ¶ÿÂÿ¸ÿ¬ÿ¶ÿ±ÿ¯ÿ¹ÿ½ÿªÿ³ÿÀÿ¾ÿ±ÿ½ÿÈÿ´ÿ¯ÿ´ÿ¶ÿ¸ÿ±ÿ¹ÿ«ÿ­ÿ£ÿ®ÿ´ÿ²ÿ³ÿ³ÿ¬ÿ®ÿ­ÿ¬ÿ¦ÿ³ÿ­ÿ®ÿÃÿ´ÿ©ÿ°ÿ­ÿ¥ÿ©ÿ¥ÿÿ¤ÿ¨ÿ©ÿ¯ÿ«ÿªÿ°ÿ­ÿ©ÿ°ÿ¢ÿ¬ÿ£ÿ£ÿ®ÿªÿ¼ÿ£ÿ¿ÿ¸ÿ ÿ»ÿ¶ÿ¶ÿ±ÿ±ÿ³ÿ·ÿºÿ¬ÿ£ÿÿ¢ÿµÿºÿ½ÿ¼ÿ¿ÿ¼ÿ´ÿ¿ÿªÿ®ÿµÿ¹ÿÿ¦ÿ«ÿ´ÿ©ÿ­ÿ¯ÿ²ÿ·ÿ´ÿºÿ°ÿÿ¡ÿ¯ÿ°ÿ¯ÿ¥ÿ©ÿ§ÿ¡ÿ°ÿ±ÿ±ÿµÿ£ÿ¤ÿ²ÿ²ÿÿ¬ÿ¢ÿ©ÿ ÿ²ÿ©ÿ¨ÿ¬ÿ°ÿ¶ÿ»ÿ´ÿ§ÿ¨ÿ¯ÿ¯ÿ¹ÿ³ÿ¨ÿ±ÿ¬ÿ°ÿ¤ÿÂÿ¨ÿ¤ÿ¦ÿ©ÿ¹ÿ·ÿ°ÿ¬ÿÿ´ÿ¾ÿ®ÿ¦ÿ¬ÿ¶ÿ´ÿ©ÿ©ÿ¬ÿ¬ÿªÿÁÿ³ÿ¶ÿ¯ÿ¥ÿ¯ÿ»ÿ»ÿÿ ÿ®ÿ¤ÿ­ÿ³ÿ¨ÿ¤ÿ­ÿ¬ÿªÿ±ÿ«ÿ§ÿ±ÿ³ÿ©ÿ¬ÿ¢ÿÆÿÈÿ©ÿ·ÿ¬ÿ§ÿ¬ÿ¼ÿ¯ÿµÿ¢ÿ¤ÿ«ÿ´ÿ¸ÿ¹ÿºÿ±ÿªÿ¸ÿ±ÿ¢ÿ§ÿ¨ÿµÿ£ÿ¬ÿ¦ÿ§ÿ¦ÿªÿ¦ÿ¥ÿ°ÿ¯ÿ±ÿ¬ÿ£ÿ¤ÿ²ÿ·ÿªÿ¯ÿ±ÿ³ÿ§ÿ­ÿµÿµÿÿ·ÿ³ÿ³ÿ¦ÿ¤ÿ¬ÿÿ¢ÿÿÿ¨ÿ¥ÿÿÿ©ÿ­ÿªÿ¡ÿÿ²ÿ¢ÿ£ÿ¥ÿÿªÿ£ÿÿÿ¢ÿ ÿÿÿ§ÿ¤ÿÿÿÿÿÿÿÿÿÿ«ÿ©ÿ­ÿ«ÿÿ¢ÿÿÿÿÿÿÿ¢ÿ¥ÿÿÿÿ¨ÿ¢ÿ¯ÿ£ÿ­ÿ¦ÿÿÿÿÿÿÿ­ÿ°ÿ©ÿ¥ÿµÿ­ÿ¬ÿ¡ÿ´ÿ¨ÿ¬ÿ½ÿ°ÿªÿªÿÿÿ¥ÿÿÿÿÿ¤ÿ£ÿ¤ÿ¦ÿ¬ÿ§ÿÿªÿ¬ÿ¨ÿÿÿÿ¥ÿ®ÿ¬ÿ¤ÿÿ¡ÿÿ¢ÿ´ÿ¢ÿ¡ÿ®ÿ¤ÿ©ÿ¸ÿ³ÿªÿ¯ÿ¦ÿ¡ÿªÿ®ÿ¦ÿÿ¬ÿ±ÿÿ¢ÿ´ÿ¯ÿ¦ÿÿ¸ÿ ÿ£ÿ°ÿÁÿ²ÿ®ÿ´ÿ´ÿ¶ÿ°ÿ§ÿ¬ÿªÿ«ÿ·ÿ§ÿ¤ÿ¢ÿµÿ®ÿºÿ¥ÿ©ÿ±ÿ¾ÿ³ÿ¨ÿ®ÿ³ÿ±ÿ¬ÿ­ÿ»ÿÀÿ¢ÿ¨ÿ«ÿ¿ÿÀÿªÿ³ÿ©ÿ¦ÿ³ÿ¼ÿµÿ¯ÿ¾ÿ·ÿµÿ·ÿ¯ÿ¸ÿ¯ÿ¯ÿºÿ±ÿ¸ÿ³ÿ¶ÿ³ÿ¤ÿ©ÿ°ÿ§ÿ·ÿ´ÿ½ÿ¤ÿ¶ÿ©ÿ³ÿ®ÿµÿ°ÿ±ÿ¹ÿªÿÿ²ÿ¯ÿ¨ÿ«ÿ±ÿ©ÿ ÿ£ÿ®ÿ¯ÿ³ÿ¥ÿ¨ÿ±ÿ²ÿ¼ÿ¿ÿÿ¥ÿ©ÿÿ®ÿ³ÿ±ÿ¥ÿÿÿ ÿ¶ÿÂÿ¼ÿ¶ÿ¬ÿ«ÿ¯ÿ¦ÿ³ÿÿºÿ°ÿ­ÿ¤ÿÿ¡ÿ©ÿ­ÿµÿ¸ÿ³ÿÿ°ÿÃÿ£ÿ¤ÿÿ½ÿ¹ÿ®ÿ·ÿºÿ¬ÿ£ÿ«ÿ±ÿµÿ¦ÿ ÿ¹ÿ¬ÿ­ÿ¸ÿ½ÿ±ÿ¦ÿ¨ÿ«ÿ§ÿ­ÿ¿ÿ­ÿ½ÿÿ°ÿ°ÿªÿ·ÿÃÿºÿ©ÿ¨ÿ¬ÿ¤ÿ°ÿ±ÿÿ±ÿ§ÿ±ÿ§ÿ«ÿ£ÿ­ÿÁÿ·ÿ§ÿ¤ÿ¤ÿÿÈÿÂÿ§ÿ¹ÿ¹ÿºÿÁÿ¹ÿ´ÿºÿ±ÿ±ÿ³ÿµÿ¶ÿ¨ÿ¸ÿ³ÿ®ÿ²ÿ¶ÿ²ÿ±ÿ±ÿ¡ÿ²ÿ«ÿÂÿ«ÿ°ÿÃÿ¹ÿ¥ÿ¥ÿ¯ÿ°ÿ­ÿ³ÿ¹ÿ¸ÿ¬ÿ¢ÿ¡ÿµÿ´ÿ³ÿ½ÿ¹ÿ©ÿ ÿ¦ÿÄÿ ÿ«ÿ¥ÿ´ÿ¼ÿÃÿ½ÿ®ÿ¯ÿ¸ÿ­ÿ¬ÿ¹ÿ©ÿ¶ÿ±ÿ¥ÿªÿ°ÿ³ÿ¾ÿÄÿ·ÿªÿ´ÿ¶ÿ£ÿÿ¦ÿ¦ÿ§ÿ§ÿ¥ÿ©ÿ©ÿ¦ÿ±ÿµÿ¯ÿ¡ÿ¬ÿ´ÿ·ÿ­ÿ£ÿ ÿ¦ÿ´ÿªÿ¿ÿ§ÿ½ÿ§ÿ¯ÿ©ÿ²ÿ¬ÿÿ£ÿ½ÿ»ÿ§ÿ±ÿ¯ÿ±ÿ¥ÿ§ÿ­ÿ°ÿ¯ÿ­ÿ­ÿ ÿ¨ÿÿ¡ÿ¤ÿµÿ±ÿ®ÿ´ÿ¸ÿ·ÿ§ÿ¥ÿÁÿ¶ÿ¯ÿ§ÿ©ÿµÿ¹ÿ¶ÿ¸ÿ´ÿÁÿÍÿÿ¥ÿ°ÿ³ÿ½ÿºÿ®ÿ¯ÿ³ÿ®ÿ¡ÿÁÿ±ÿ§ÿ±ÿ¹ÿ´ÿ²ÿ¹ÿ§ÿÿ±ÿ´ÿ°ÿ¸ÿ¶ÿ¬ÿ ÿ¢ÿ°ÿµÿ¹ÿ¦ÿ¨ÿ±ÿ­ÿ¯ÿ³ÿ´ÿ¯ÿ§ÿ©ÿ®ÿªÿ«ÿ¬ÿ§ÿ ÿÿÿ¤ÿ¬ÿ¼ÿ´ÿ£ÿµÿ¸ÿ´ÿµÿ®ÿ©ÿ­ÿ­ÿ§ÿ¥ÿ¥ÿ¯ÿ¼ÿ¬ÿ¦ÿ³ÿ·ÿ²ÿÿµÿÿ¨ÿ­ÿ­ÿ«ÿ¯ÿ´ÿ¯ÿªÿ¥ÿ³ÿ¶ÿ°ÿ©ÿ®ÿ¹ÿ»ÿ°ÿ«ÿÿ¢ÿ§ÿÀÿ¾ÿ«ÿÿ¡ÿ±ÿ´ÿ­ÿ©ÿ¤ÿÿ§ÿ¬ÿ¢ÿªÿ»ÿµÿ°ÿ©ÿ³ÿªÿ±ÿ¼ÿºÿ³ÿ©ÿ©ÿ²ÿ·ÿªÿ¤ÿ ÿ ÿ­ÿ¼ÿ²ÿÿ¯ÿ¾ÿ¬ÿªÿ±ÿ°ÿ²ÿ­ÿ´ÿ·ÿ§ÿ­ÿ¹ÿ²ÿ¦ÿªÿ¯ÿ¬ÿ§ÿ¼ÿ·ÿ®ÿ²ÿºÿ³ÿ¡ÿ¶ÿ¥ÿºÿ±ÿ©ÿ¢ÿ·ÿ½ÿ¤ÿ ÿªÿ´ÿ¶ÿ±ÿ´ÿ«ÿ°ÿ®ÿ¹ÿ²ÿªÿ°ÿ¸ÿºÿ°ÿµÿ»ÿ¯ÿ§ÿ¦ÿ¬ÿ²ÿ®ÿ©ÿÿ«ÿ­ÿ£ÿ«ÿ´ÿ¯ÿ¨ÿ²ÿ²ÿ©ÿÿÿ ÿ¯ÿµÿ©ÿÿ¾ÿ«ÿ¢ÿ°ÿ³ÿªÿ¯ÿ½ÿµÿÿ©ÿ±ÿÿ¤ÿ²ÿ¨ÿÿ§ÿ¸ÿ«ÿÿ°ÿ¬ÿ«ÿ§ÿ¨ÿ©ÿªÿ«ÿ§ÿ®ÿ£ÿ¨ÿ´ÿ¦ÿªÿ¬ÿÿÿ°ÿ¤ÿ¯ÿ¼ÿ¬ÿ¶ÿµÿ«ÿ­ÿ´ÿ¬ÿ¦ÿ¬ÿ¤ÿ¢ÿ°ÿºÿ±ÿ¤ÿ©ÿ²ÿ¤ÿÃÿ²ÿ²ÿ¶ÿ´ÿªÿ¤ÿ¡ÿÿ¡ÿ§ÿÿÿ¡ÿÿ£ÿ¡ÿ¢ÿ¬ÿªÿ±ÿ°ÿ³ÿ¨ÿ´ÿ£ÿÿ±ÿ¸ÿ±ÿ°ÿ«ÿ§ÿ¡ÿµÿµÿ¬ÿ¨ÿ±ÿ³ÿ­ÿ¯ÿ§ÿ±ÿ®ÿµÿ°ÿ¹ÿ¬ÿ£ÿ¨ÿ¦ÿ¨ÿ¨ÿÂÿ°ÿ²ÿ¯ÿ«ÿ¨ÿ¬ÿ­ÿ«ÿ¯ÿ¬ÿ¦ÿ°ÿ¬ÿÿ¬ÿ±ÿ¶ÿ¾ÿºÿ¶ÿ»ÿ¬ÿ¸ÿ¬ÿªÿ¬ÿ£ÿ°ÿ´ÿªÿ«ÿ°ÿ®ÿ°ÿ©ÿ­ÿ±ÿ¹ÿ±ÿ ÿ§ÿºÿ¬ÿÿ¤ÿÄÿ¨ÿÿ«ÿ·ÿºÿ®ÿ¨ÿ²ÿ¶ÿ¬ÿ¢ÿµÿ®ÿºÿ¶ÿ·ÿ·ÿ¶ÿµÿ´ÿ²ÿ³ÿ¹ÿ°ÿ¾ÿªÿ¹ÿµÿ©ÿ¥ÿ±ÿ·ÿ¯ÿ®ÿ«ÿ°ÿ«ÿ´ÿ½ÿ¬ÿ®ÿ²ÿ¹ÿ¹ÿ°ÿ¬ÿ§ÿ¥ÿ«ÿ·ÿ­ÿÿ´ÿ¯ÿ¬ÿ³ÿ¯ÿ®ÿ·ÿ ÿ®ÿ¦ÿ¶ÿ£ÿ¢ÿ°ÿºÿ¸ÿ­ÿ¨ÿµÿ·ÿÿ²ÿ£ÿ¯ÿ§ÿ©ÿ¦ÿ¦ÿ­ÿ¯ÿ­ÿ¨ÿ£ÿ«ÿ¯ÿÃÿ±ÿ·ÿ±ÿ¡ÿ­ÿ­ÿ¬ÿ§ÿ¢ÿ¬ÿ¼ÿÁÿ³ÿ«ÿÂÿ­ÿ ÿ³ÿ¹ÿ¾ÿ±ÿ£ÿ¨ÿ«ÿ¨ÿ´ÿ¶ÿÃÿ¶ÿ²ÿ¨ÿ¶ÿ¯ÿ¦ÿ«ÿªÿ©ÿ·ÿ¿ÿ½ÿÁÿÂÿ³ÿ¬ÿ¸ÿµÿºÿ¶ÿ§ÿ ÿ¤ÿÿÿ±ÿ¯ÿ¶ÿ©ÿ·ÿ³ÿ­ÿ±ÿ®ÿ°ÿ¹ÿÂÿ¼ÿªÿ°ÿ¢ÿ©ÿ´ÿ¾ÿµÿ²ÿµÿ±ÿ©ÿ§ÿ®ÿ­ÿ¯ÿ¸ÿ¨ÿ«ÿªÿ¹ÿ¿ÿ¹ÿ²ÿÿªÿ±ÿªÿ¨ÿ ÿÿ©ÿªÿºÿ¶ÿ°ÿµÿ¸ÿ¹ÿ®ÿ¥ÿªÿ­ÿ°ÿ­ÿ©ÿ¥ÿ¤ÿ¬ÿ²ÿ¶ÿ¬ÿ®ÿ³ÿ«ÿªÿµÿµÿ¬ÿ¨ÿ­ÿ¶ÿµÿ«ÿ©ÿ®ÿ«ÿ¬ÿ¦ÿ«ÿ«ÿ±ÿ£ÿ¥ÿ©ÿ¯ÿ²ÿ´ÿ¯ÿ¡ÿ·ÿºÿµÿ­ÿ¤ÿ°ÿ¥ÿ®ÿ¬ÿªÿ¯ÿºÿ´ÿ¨ÿ¦ÿ¡ÿÿÿÿÇÿ§ÿ·ÿ©ÿ¡ÿ­ÿ®ÿªÿ«ÿ®ÿ³ÿ­ÿ£ÿ­ÿ·ÿªÿºÿ­ÿ³ÿ³ÿµÿ¯ÿ°ÿ¡ÿ¬ÿ©ÿ±ÿ¯ÿ£ÿÿ ÿµÿ»ÿ¼ÿ´ÿ¶ÿÿ{ÿÿ¿ÿºÿ±ÿ´ÿ­ÿ©ÿ®ÿµÿ·ÿ²ÿ­ÿ±ÿªÿ²ÿªÿ ÿµÿ®ÿªÿµÿ±ÿ©ÿ²ÿ¨ÿ¤ÿ¥ÿ¥ÿµÿÁÿ´ÿ¬ÿ¸ÿ¶ÿ¯ÿ®ÿ´ÿ±ÿ»ÿ®ÿÿ¡ÿÿ¨ÿ¶ÿ³ÿ®ÿ°ÿ°ÿ³ÿ±ÿ©ÿ ÿºÿ°ÿ¯ÿ¡ÿ³ÿ®ÿ®ÿÅÿÂÿ·ÿ¦ÿ©ÿ°ÿªÿ§ÿ®ÿ®ÿ©ÿ°ÿ ÿ¨ÿ£ÿÿ¯ÿªÿ§ÿÿªÿ²ÿ®ÿ¬ÿ¢ÿ¦ÿ³ÿ²ÿ«ÿ©ÿ²ÿ±ÿ³ÿ­ÿÊÿ§ÿ§ÿ¶ÿ¶ÿÿ§ÿÿ¥ÿ¼ÿ´ÿ¦ÿ¡ÿ«ÿ´ÿ³ÿ¬ÿÿ¤ÿÿÿ¨ÿ¢ÿÿ´ÿ¦ÿ«ÿ­ÿ¤ÿ³ÿ°ÿ®ÿ¨ÿÿÿ¨ÿ¤ÿ¢ÿ¢ÿ¬ÿ¢ÿ®ÿÿ§ÿÿÿ­ÿÿ¤ÿ¢ÿ¢ÿÿÿ©ÿ¨ÿ¤ÿ¢ÿ£ÿ©ÿ¦ÿÿÿ©ÿ¡ÿÿÿ®ÿÿ¨ÿÿ¤ÿÿ©ÿ©ÿÿÿ¨ÿ·ÿ­ÿÿÿ®ÿ¹ÿ®ÿ©ÿ¬ÿªÿÿÿ¡ÿ¨ÿÿÿÿ®ÿ«ÿ­ÿ¥ÿÿ§ÿ¤ÿ¢ÿ¥ÿ¢ÿ ÿÿÿÿ«ÿªÿÿÿÿ¡ÿ§ÿ¤ÿ­ÿ°ÿµÿÿ¶ÿ¼ÿ©ÿ ÿªÿ©ÿÿÿ¡ÿªÿ¯ÿ°ÿ±ÿ¤ÿÿ¥ÿ§ÿ¢ÿ­ÿ¦ÿ£ÿ¯ÿ­ÿ¬ÿ«ÿ¨ÿ³ÿ·ÿ¡ÿ¦ÿ°ÿ´ÿ®ÿ­ÿ­ÿ£ÿ£ÿ­ÿ®ÿ¦ÿ ÿ¤ÿ²ÿ¶ÿ±ÿ§ÿ¸ÿ¨ÿ«ÿ§ÿÿ¤ÿ¡ÿ¯ÿµÿ§ÿ¤ÿ§ÿ¦ÿ²ÿºÿ­ÿ«ÿ´ÿ·ÿ®ÿ¦ÿ³ÿµÿ¬ÿ¶ÿ­ÿ´ÿ§ÿµÿ°ÿ¢ÿ¥ÿÿ ÿ¥ÿ¿ÿµÿ«ÿ®ÿ¨ÿ¤ÿ´ÿ­ÿ­ÿ³ÿ«ÿÿ¥ÿ¹ÿ¶ÿ¨ÿ±ÿ²ÿ£ÿ ÿºÿ©ÿÁÿ¨ÿ°ÿ±ÿÃÿ¥ÿÿ ÿµÿ¸ÿ­ÿ³ÿ°ÿ¯ÿªÿ­ÿ®ÿ¬ÿªÿ¢ÿ£ÿ³ÿºÿ±ÿ¢ÿªÿ»ÿªÿ­ÿ­ÿÿ§ÿªÿ³ÿ°ÿ°ÿ£ÿÿ®ÿ¶ÿ©ÿ®ÿ¸ÿ´ÿ±ÿ©ÿºÿ²ÿ¨ÿ¥ÿ§ÿ©ÿ£ÿ­ÿºÿ²ÿ«ÿ¶ÿ«ÿ§ÿªÿ­ÿ¦ÿ»ÿ¹ÿ¨ÿ§ÿ±ÿ¸ÿ«ÿ¥ÿ´ÿ¦ÿ­ÿ°ÿ­ÿ¶ÿ¿ÿ®ÿ«ÿ·ÿ®ÿ°ÿ©ÿ¥ÿ±ÿ­ÿ®ÿµÿ·ÿ·ÿµÿ¥ÿ¨ÿµÿ®ÿªÿ´ÿ¶ÿ¯ÿªÿ°ÿ¥ÿ§ÿÿ§ÿÿÀÿ¸ÿ°ÿ¬ÿ±ÿ­ÿ¸ÿ¿ÿ¬ÿ¤ÿ¡ÿ¯ÿ¹ÿ¹ÿ¼ÿ¹ÿ´ÿ©ÿ¶ÿ±ÿ«ÿ©ÿ±ÿ¨ÿµÿ¯ÿÿ¨ÿ·ÿ²ÿ§ÿ­ÿ¯ÿ²ÿºÿ·ÿ¦ÿ¥ÿ®ÿ±ÿªÿ³ÿ¨ÿ¥ÿ©ÿ®ÿ¯ÿ±ÿ«ÿ¬ÿ­ÿ¤ÿ§ÿ¹ÿÁÿ¬ÿ¦ÿªÿ°ÿ¨ÿ§ÿÿªÿ¨ÿ¥ÿÿÿÿ¢ÿ±ÿ ÿÿ¢ÿ£ÿÿÿ±ÿ§ÿ ÿÿÿÿ ÿÿÿ¦ÿ ÿÿÿ£ÿ¡ÿÿ ÿ¢ÿ¤ÿÿ£ÿÿÿ©ÿ¡ÿÿ¤ÿ¤ÿ³ÿ±ÿ¦ÿ¸ÿ ÿ«ÿ¬ÿ«ÿÿ¢ÿ ÿ¡ÿ³ÿ©ÿ¤ÿ¥ÿÿÿ©ÿ§ÿ¦ÿÿÿ§ÿ¥ÿÿÿ¦ÿÿÿ¤ÿ¡ÿ©ÿ«ÿ§ÿ£ÿÿ¯ÿ£ÿÿ¢ÿ®ÿ°ÿÿ§ÿÿÿÿ«ÿ¡ÿ£ÿ®ÿ¡ÿ¦ÿ®ÿÿ¥ÿ±ÿ­ÿªÿ­ÿÿ¢ÿ¹ÿ¸ÿªÿ¬ÿ©ÿ§ÿ©ÿ¨ÿ¦ÿ®ÿ°ÿªÿ³ÿ°ÿ´ÿ¾ÿµÿ·ÿ°ÿ«ÿ®ÿ¶ÿ¬ÿ£ÿÿ¬ÿ¥ÿ¡ÿ¤ÿ¸ÿ¬ÿ®ÿªÿ¥ÿ§ÿÿ¦ÿ«ÿ¡ÿ¦ÿ®ÿ¡ÿ ÿÿÿ¤ÿ ÿÿ¥ÿ¦ÿ ÿÿÿÿÿÿ ÿ¥ÿÿÿÿÿÿ ÿ­ÿ¤ÿÿ£ÿÿÿÿ¶ÿÿ©ÿ©ÿÿ¢ÿ ÿÿ¤ÿ©ÿÿ«ÿ¦ÿÿ¥ÿªÿ¦ÿ¡ÿÿ§ÿ·ÿµÿÿÿ£ÿ¢ÿ§ÿ®ÿ®ÿ¤ÿ£ÿ¯ÿ¸ÿÂÿÀÿ®ÿ¯ÿ¸ÿ±ÿ©ÿÿ°ÿµÿ¬ÿ´ÿ¦ÿ¶ÿ¦ÿ²ÿ¨ÿÿ½ÿÎÿÆÿ³ÿ·ÿ«ÿ ÿµÿÅÿ»ÿ±ÿ°ÿ¬ÿ©ÿ·ÿ¶ÿ¬ÿ«ÿ«ÿ³ÿ¦ÿ³ÿºÿ¶ÿ¸ÿ»ÿµÿªÿ«ÿ¨ÿ±ÿºÿ°ÿ¬ÿ´ÿ¶ÿ¬ÿ®ÿ»ÿ·ÿµÿ¼ÿ«ÿ ÿ¥ÿ±ÿ¸ÿ©ÿ¥ÿ­ÿ¯ÿ²ÿ¯ÿ¬ÿ°ÿÿªÿÀÿ·ÿÅÿ·ÿ®ÿ­ÿºÿ¬ÿºÿ£ÿÿ¶ÿ±ÿÇÿ«ÿ¨ÿ°ÿ²ÿªÿ¯ÿ³ÿ­ÿ²ÿ·ÿ¹ÿ¶ÿ»ÿ½ÿ·ÿ©ÿ¦ÿ¯ÿ³ÿ´ÿ¦ÿ«ÿµÿ´ÿ¬ÿ®ÿÿ±ÿ¼ÿ¼ÿµÿ²ÿ´ÿ¶ÿ­ÿ³ÿ°ÿ¯ÿ¹ÿ©ÿ£ÿÀÿ¾ÿ­ÿ´ÿ´ÿ¼ÿÿ¬ÿ³ÿ¨ÿ¬ÿ½ÿ¸ÿ±ÿºÿ¬ÿ¦ÿ¯ÿ¸ÿ¿ÿ·ÿ¤ÿ¦ÿ²ÿ´ÿ°ÿ¯ÿ³ÿ·ÿ·ÿ³ÿ®ÿ±ÿ¹ÿ²ÿ¹ÿµÿ±ÿºÿ®ÿÂÿ¶ÿ«ÿÿ¦ÿ¦ÿ¨ÿ°ÿÿ¿ÿ±ÿÿ¯ÿ­ÿ©ÿ¥ÿ³ÿ¼ÿ¬ÿ´ÿºÿªÿ»ÿ¼ÿµÿ±ÿ·ÿ­ÿ§ÿ¡ÿÿ¨ÿ®ÿ­ÿ´ÿ²ÿ°ÿ°ÿ³ÿ²ÿ¬ÿ®ÿ´ÿ³ÿ±ÿ´ÿµÿ¸ÿ¹ÿ±ÿ¶ÿ«ÿ¡ÿ«ÿ­ÿ¥ÿ·ÿ®ÿ³ÿ·ÿ¨ÿ«ÿ¡ÿ§ÿ»ÿ·ÿ¢ÿ»ÿ£ÿµÿ±ÿ®ÿ°ÿ´ÿ¸ÿ¢ÿ¹ÿ«ÿ§ÿ¯ÿ°ÿ±ÿªÿ®ÿ¸ÿ·ÿµÿ¸ÿµÿ¥ÿ­ÿ½ÿ³ÿ¡ÿ©ÿ¸ÿ°ÿ¨ÿªÿ­ÿ®ÿ¬ÿ¯ÿ´ÿ³ÿ¶ÿ±ÿ§ÿ¡ÿ¯ÿ¯ÿ»ÿ°ÿºÿ»ÿµÿ¹ÿ¼ÿ¶ÿ¸ÿºÿ ÿµÿ®ÿ²ÿ²ÿ®ÿ³ÿ²ÿµÿ¡ÿµÿ´ÿ°ÿ¼ÿ½ÿ´ÿ²ÿ³ÿªÿµÿ´ÿ±ÿ¶ÿ¶ÿ±ÿ©ÿ£ÿ¢ÿªÿ²ÿ»ÿ³ÿ¤ÿ°ÿµÿ±ÿ¨ÿ²ÿ³ÿ´ÿ·ÿ¨ÿ¶ÿ³ÿ¥ÿÿÄÿ¾ÿÿ¥ÿºÿ¯ÿ¨ÿºÿÎÿÇÿ¢ÿªÿ²ÿºÿ¾ÿ¨ÿ°ÿ°ÿ©ÿ³ÿÿ¡ÿµÿ¯ÿ¨ÿ­ÿ«ÿ¨ÿ±ÿ¶ÿµÿ´ÿ¶ÿ¸ÿ«ÿªÿ°ÿªÿµÿ¨ÿ«ÿ·ÿ»ÿ¯ÿ´ÿ­ÿºÿ¯ÿÅÿ³ÿºÿ±ÿªÿ½ÿÄÿ­ÿ¾ÿ®ÿ¾ÿ¿ÿ³ÿ«ÿ¡ÿÂÿÿ·ÿ´ÿ»ÿ¾ÿºÿÃÿ¼ÿºÿ¯ÿ§ÿ¦ÿ´ÿ²ÿªÿ°ÿ´ÿ±ÿµÿ±ÿ§ÿ­ÿ¯ÿ®ÿ´ÿ®ÿ©ÿ¨ÿ¬ÿ¶ÿ­ÿ¬ÿªÿ¬ÿ³ÿ«ÿ©ÿ®ÿ©ÿ¾ÿ¯ÿ£ÿ«ÿ¬ÿ·ÿ¶ÿ´ÿ¾ÿ©ÿ¦ÿ¯ÿ±ÿ±ÿ«ÿ­ÿªÿ±ÿ§ÿ®ÿ±ÿªÿ¤ÿ¨ÿªÿºÿ»ÿ©ÿ®ÿ¨ÿÿÿ¢ÿÿÿ¢ÿ¦ÿÿ®ÿ©ÿ¡ÿ«ÿ¦ÿ¨ÿ¡ÿ§ÿ ÿÿ¢ÿÿÿÿ¼ÿ¦ÿÿÿ¤ÿ£ÿ§ÿ©ÿÿÿÿ±ÿµÿ¤ÿÿ ÿ¤ÿ«ÿ°ÿ£ÿÿÿÿ¥ÿ¢ÿÿ¤ÿ¥ÿÿÿ¦ÿÿÿÿÿ¶ÿÿ¨ÿ ÿ¥ÿÿ¯ÿÿ¡ÿ°ÿ«ÿ¢ÿ¢ÿ©ÿ¥ÿÿÿ£ÿ±ÿ©ÿ¢ÿ­ÿ§ÿ©ÿ©ÿÿ£ÿ«ÿ¬ÿ¯ÿ­ÿ®ÿ¦ÿªÿ¦ÿ¬ÿ¯ÿ´ÿ·ÿÿ ÿ£ÿÿÅÿ¹ÿ¸ÿ¯ÿ°ÿ­ÿ­ÿµÿ­ÿ²ÿ©ÿ¨ÿ¤ÿµÿÀÿµÿ°ÿ¬ÿ­ÿ¯ÿ°ÿºÿ²ÿ£ÿ¬ÿ¬ÿ¤ÿ¥ÿ«ÿ­ÿ¤ÿ®ÿ­ÿ±ÿ°ÿ­ÿ¤ÿ¹ÿ«ÿ³ÿ­ÿ·ÿ°ÿ²ÿ»ÿÿ¦ÿµÿ¨ÿ³ÿ¿ÿ¶ÿ³ÿªÿ­ÿºÿÃÿ»ÿ·ÿÁÿ¹ÿ²ÿ·ÿºÿ¼ÿ¯ÿ¸ÿ±ÿ«ÿ²ÿ¼ÿ­ÿÿ¸ÿªÿÂÿ¬ÿ³ÿ¦ÿ¢ÿ«ÿªÿ£ÿ¶ÿºÿ¤ÿ±ÿ»ÿ¶ÿ²ÿ¬ÿ¨ÿ¸ÿ·ÿ±ÿ¾ÿµÿ°ÿ«ÿ£ÿ·ÿ®ÿ ÿªÿµÿ¯ÿÿ¦ÿµÿ°ÿ±ÿ³ÿ½ÿºÿ¼ÿ¾ÿ²ÿ¦ÿªÿ­ÿ¯ÿ«ÿ±ÿ¯ÿ«ÿ±ÿºÿ½ÿµÿ³ÿ­ÿ¨ÿ¸ÿ²ÿµÿÁÿµÿ¦ÿ¤ÿ¢ÿ·ÿ¬ÿ¢ÿ§ÿµÿ­ÿªÿÈÿºÿ²ÿ­ÿ«ÿ¬ÿ«ÿ¯ÿ§ÿªÿ·ÿ¹ÿ³ÿ¥ÿ£ÿ¥ÿ­ÿ²ÿµÿ¯ÿ³ÿ©ÿ¨ÿ¼ÿ¼ÿ¿ÿ¿ÿÆÿ¿ÿ½ÿ¼ÿ¨ÿµÿ­ÿ­ÿ²ÿµÿ´ÿ­ÿ¥ÿ²ÿ¼ÿµÿ½ÿ¿ÿ³ÿºÿ¸ÿ¶ÿ¶ÿ³ÿ¦ÿ£ÿ³ÿ¥ÿ­ÿ¯ÿ±ÿÿ°ÿ­ÿ¼ÿ½ÿµÿ¯ÿ ÿÿ²ÿºÿ´ÿ°ÿ±ÿ¥ÿÿ¯ÿ¥ÿ¼ÿÂÿ³ÿÿ§ÿ£ÿ£ÿ£ÿ¿ÿ­ÿ«ÿÿªÿ¡ÿ®ÿ®ÿ±ÿ¬ÿ®ÿµÿ§ÿ¥ÿ¸ÿºÿ±ÿ©ÿªÿ®ÿ¶ÿ©ÿªÿ°ÿ§ÿ²ÿ«ÿ¨ÿ³ÿµÿ®ÿ«ÿ²ÿ½ÿ³ÿ¢ÿªÿ¬ÿªÿ³ÿ»ÿµÿ¨ÿ½ÿ½ÿ°ÿÃÿ´ÿ¢ÿÿ®ÿÅÿ¼ÿÿÿ±ÿ¯ÿ·ÿ©ÿ ÿ¨ÿ°ÿ¦ÿ¡ÿ­ÿ±ÿ¬ÿ³ÿ·ÿ°ÿ°ÿªÿ¨ÿ¬ÿªÿ¼ÿ´ÿºÿ¤ÿªÿ£ÿ¬ÿÿÿÿ©ÿ±ÿ¡ÿ±ÿÍÿ½ÿ³ÿ¯ÿ ÿ­ÿ²ÿ¨ÿ­ÿ¦ÿ¶ÿ´ÿ­ÿ®ÿ¯ÿ¯ÿ¬ÿ²ÿµÿ«ÿ©ÿ¥ÿ«ÿ¶ÿµÿµÿ¨ÿ¬ÿ§ÿµÿ¨ÿ·ÿ¹ÿ­ÿÀÿ§ÿªÿ´ÿ¨ÿ¹ÿ°ÿ¦ÿ¡ÿÿÿÿ©ÿ¨ÿ©ÿ«ÿ©ÿ¢ÿ¯ÿÿ§ÿ£ÿÿ ÿ ÿ¤ÿ¢ÿ§ÿ¤ÿ¡ÿ£ÿ¨ÿ§ÿ¢ÿ©ÿ¥ÿÿÿÿ¬ÿ¦ÿ¡ÿÿÿ¦ÿ§ÿÿÿÿÿÿÿÿÿ¡ÿ¥ÿÿÿÿ¢ÿ¤ÿ¬ÿ§ÿ¶ÿÿÿÿÿÿÿÿ¦ÿ±ÿµÿ¯ÿªÿ¢ÿÿ¨ÿ«ÿ¬ÿ°ÿÄÿ°ÿÿÿÿÿÿ­ÿ­ÿÿÿ¡ÿÿ¦ÿªÿ¢ÿÿÿÿªÿ¯ÿÿªÿÿÿ¥ÿ¨ÿ­ÿ§ÿ£ÿ¨ÿ¨ÿ¤ÿ§ÿ¢ÿÿ¨ÿ¶ÿ¹ÿ£ÿ¬ÿ¦ÿÿÿ¢ÿ©ÿ£ÿÿ¨ÿ­ÿ¦ÿ¯ÿ»ÿ©ÿÿ¨ÿ¯ÿ·ÿ¤ÿ¯ÿµÿ­ÿ«ÿ«ÿ©ÿ«ÿ­ÿ®ÿ¸ÿÃÿÃÿ¹ÿ¹ÿ«ÿ©ÿ¯ÿ´ÿ»ÿ½ÿ³ÿ±ÿ¹ÿ¯ÿ­ÿ±ÿ±ÿ³ÿ«ÿªÿ¨ÿ¿ÿ·ÿÿ­ÿÎÿ¼ÿ¥ÿ¶ÿµÿÿ¢ÿ¸ÿ¶ÿ¸ÿ¿ÿ´ÿ·ÿ°ÿ±ÿ¼ÿ¯ÿ¬ÿµÿ©ÿ¸ÿ³ÿ®ÿªÿ¬ÿ³ÿ±ÿ´ÿ®ÿ£ÿ§ÿªÿÿ²ÿ­ÿ«ÿ­ÿ´ÿºÿ½ÿ´ÿ«ÿ¬ÿ¦ÿ¦ÿ©ÿ¨ÿ¥ÿ©ÿ ÿ³ÿµÿ¶ÿ­ÿ«ÿ¬ÿ«ÿªÿ§ÿ©ÿ©ÿÿ·ÿ«ÿ³ÿºÿ³ÿ¦ÿÿÿ§ÿ°ÿ°ÿ±ÿ©ÿ¨ÿ©ÿ©ÿ¶ÿ©ÿ»ÿ­ÿ£ÿ©ÿ©ÿ®ÿ±ÿ¬ÿ§ÿ§ÿ¯ÿ¬ÿ»ÿ¿ÿ³ÿ´ÿ®ÿÄÿ²ÿ­ÿ­ÿ®ÿ¬ÿ¢ÿ£ÿ©ÿµÿ«ÿ«ÿ¸ÿÀÿ³ÿ»ÿ®ÿ°ÿ­ÿ¨ÿ­ÿ©ÿ¨ÿ­ÿ¿ÿ¨ÿ¾ÿ¤ÿ­ÿµÿÁÿÄÿ¹ÿ²ÿ¶ÿ¯ÿÿ°ÿ²ÿ§ÿ§ÿªÿ¯ÿ¯ÿ¼ÿ³ÿ©ÿ²ÿµÿ¥ÿ«ÿµÿ£ÿ§ÿ³ÿµÿ°ÿ°ÿ±ÿ±ÿªÿ­ÿ´ÿªÿ¬ÿ°ÿ¯ÿ­ÿ­ÿ³ÿ¬ÿ³ÿµÿ´ÿ¦ÿÿ£ÿ ÿ©ÿÿ¾ÿÿ¨ÿ°ÿ«ÿªÿ±ÿ­ÿ¦ÿ°ÿ¸ÿ¯ÿ±ÿ©ÿÿ¨ÿ¯ÿ©ÿ°ÿ³ÿ²ÿ²ÿ®ÿ±ÿ¸ÿ¤ÿ«ÿ¯ÿ¥ÿÿ«ÿ¸ÿ±ÿ¬ÿ¯ÿ­ÿ³ÿ¸ÿ¯ÿ¹ÿ°ÿ¢ÿ¬ÿ§ÿ§ÿ¶ÿ»ÿªÿ¢ÿºÿ¸ÿ¤ÿÈÿ³ÿ±ÿ¹ÿ®ÿ²ÿ·ÿ©ÿ¡ÿ©ÿ¶ÿ«ÿ¥ÿ³ÿ±ÿ¯ÿ¨ÿ³ÿ½ÿ³ÿ§ÿ©ÿ¶ÿ½ÿ»ÿÿ°ÿ®ÿ¢ÿ ÿ¨ÿ°ÿ¹ÿ¶ÿ ÿ¦ÿ¬ÿ¸ÿ£ÿ ÿ¥ÿ«ÿ®ÿ±ÿºÿ·ÿµÿÿ¯ÿµÿ«ÿ¥ÿ¶ÿºÿ°ÿ®ÿ®ÿ±ÿ·ÿµÿ­ÿ®ÿ®ÿ«ÿ­ÿ²ÿ±ÿ°ÿ¸ÿÄÿ«ÿ®ÿ©ÿ¥ÿ¦ÿ¯ÿ»ÿ¿ÿ¶ÿ±ÿ¿ÿ´ÿ®ÿ¤ÿ¨ÿ¸ÿ³ÿ®ÿ±ÿªÿ¯ÿ©ÿ·ÿ³ÿ¢ÿ§ÿ¤ÿ­ÿ¸ÿ³ÿ­ÿ¡ÿ®ÿ²ÿÿ«ÿ©ÿ®ÿ²ÿ«ÿ§ÿ­ÿ²ÿ§ÿ´ÿ±ÿ­ÿ¤ÿ¯ÿ·ÿ¬ÿ©ÿ­ÿ¤ÿ¡ÿµÿªÿ´ÿ¬ÿ¢ÿ¢ÿ¦ÿ±ÿ­ÿªÿ»ÿ±ÿµÿ½ÿ¸ÿ¸ÿÀÿ¶ÿ±ÿ§ÿ¤ÿ¯ÿ¶ÿ«ÿ¤ÿ¬ÿ²ÿ¯ÿµÿ¶ÿ¹ÿºÿ´ÿ®ÿ«ÿ¯ÿºÿ»ÿÿ¯ÿÿ»ÿÅÿ¨ÿÿ¨ÿ¶ÿ­ÿ°ÿ¹ÿ ÿ¨ÿ¥ÿ®ÿ°ÿ±ÿµÿ°ÿ¸ÿ¯ÿ®ÿªÿ¯ÿ¼ÿ·ÿ³ÿ¾ÿºÿÀÿ³ÿ¬ÿ¢ÿ¡ÿ¦ÿªÿ°ÿºÿ©ÿ«ÿ©ÿ§ÿ³ÿ°ÿ¦ÿ®ÿ´ÿÿÿ¹ÿÿ´ÿ´ÿ¥ÿ¥ÿ³ÿ¶ÿ­ÿ®ÿªÿ®ÿ­ÿ°ÿ¨ÿ£ÿ³ÿ¦ÿ¯ÿ¶ÿµÿ±ÿ¦ÿ¥ÿÄÿµÿ¥ÿ¬ÿ¸ÿµÿ­ÿ¬ÿ·ÿ¼ÿ²ÿ­ÿ¬ÿ­ÿ²ÿ¹ÿºÿ³ÿ¥ÿ¿ÿ§ÿ¥ÿ²ÿ·ÿ³ÿ¦ÿ±ÿ¤ÿ­ÿ«ÿ ÿ£ÿ¯ÿ°ÿ¥ÿ®ÿÿÿ©ÿ«ÿ¤ÿ«ÿ°ÿªÿ´ÿ¹ÿªÿ¥ÿ©ÿ²ÿ¢ÿ¥ÿ»ÿ´ÿÿÿ¬ÿ¦ÿ°ÿ¬ÿ­ÿ¯ÿ¯ÿ¶ÿ°ÿÿ¨ÿ¨ÿ®ÿ·ÿ²ÿ«ÿ«ÿ­ÿ¦ÿ­ÿ­ÿªÿ²ÿ²ÿ­ÿ­ÿ¬ÿ¬ÿ¯ÿ¯ÿ¹ÿ¸ÿ°ÿ¬ÿ¯ÿ¯ÿ«ÿ¬ÿ®ÿ«ÿ°ÿ²ÿ¡ÿ¬ÿ°ÿ§ÿªÿ´ÿµÿµÿÊÿÇÿ¥ÿ­ÿ©ÿ«ÿ¯ÿ¦ÿÿ¢ÿ¼ÿÿnÿMÿdÿÿ¤ÿ¡ÿ¨ÿ®ÿ£ÿÀÿ¦ÿ·ÿÄÿ¼ÿ¹ÿ²ÿ¬ÿ¶ÿ¹ÿ¨ÿ¤ÿ­ÿ©ÿ±ÿ³ÿªÿ¬ÿ²ÿ¨ÿ­ÿ¶ÿ¤ÿµÿ¨ÿ¥ÿµÿ½ÿ§ÿ¢ÿ¾ÿºÿ°ÿ²ÿ­ÿµÿ©ÿ©ÿ¢ÿ¥ÿ¬ÿ¡ÿ¤ÿµÿ·ÿ©ÿ®ÿÿ ÿ«ÿ¬ÿ¬ÿ²ÿ¯ÿ®ÿ°ÿÄÿ¨ÿ®ÿ¨ÿ«ÿ­ÿ­ÿ¯ÿ®ÿ§ÿ§ÿ£ÿ©ÿ²ÿ¥ÿ©ÿ¡ÿ¤ÿ­ÿªÿ«ÿ¢ÿ±ÿ¯ÿ´ÿ®ÿ°ÿªÿ¨ÿ±ÿ¶ÿ¶ÿ¹ÿ±ÿ¥ÿªÿ­ÿ¢ÿ©ÿ°ÿºÿ¸ÿµÿ·ÿ³ÿÆÿ´ÿ½ÿ¨ÿ§ÿ«ÿ´ÿ´ÿ§ÿ¥ÿ®ÿ¯ÿªÿ¯ÿ¬ÿµÿºÿ¯ÿ¢ÿ«ÿ­ÿªÿ±ÿ³ÿ¦ÿ­ÿ´ÿ ÿ¯ÿ£ÿ¬ÿ¬ÿ­ÿ±ÿ±ÿ¦ÿ£ÿ²ÿ£ÿ¬ÿ´ÿ½ÿÿªÿªÿ´ÿ³ÿµÿ¼ÿµÿ¯ÿªÿÿÿ¸ÿ¿ÿ¥ÿÿ£ÿªÿ®ÿ²ÿ°ÿ±ÿºÿªÿ¶ÿ·ÿ³ÿ¶ÿ¢ÿ¨ÿ«ÿªÿ«ÿ²ÿ»ÿ­ÿ¬ÿÄÿÿ³ÿ©ÿ«ÿ¶ÿ´ÿ¶ÿ¼ÿ²ÿ­ÿ¶ÿ¤ÿ­ÿ°ÿ¾ÿ°ÿªÿ±ÿ²ÿ½ÿ²ÿ¯ÿ²ÿ¥ÿªÿ½ÿªÿ¥ÿ»ÿ·ÿªÿµÿ°ÿ·ÿ¶ÿ¡ÿÿ£ÿÿÿ®ÿ­ÿ±ÿ¯ÿºÿ­ÿ²ÿªÿ¤ÿ¤ÿ«ÿ´ÿµÿ¯ÿ§ÿ²ÿ°ÿÆÿ¼ÿ«ÿ¶ÿ·ÿ´ÿ®ÿÿÿ«ÿµÿ¶ÿ®ÿ§ÿªÿ±ÿ´ÿ¤ÿ¡ÿÿ®ÿµÿ¨ÿ­ÿ´ÿ¬ÿ¬ÿ¸ÿ¾ÿµÿ¡ÿ³ÿ±ÿÌÿ¡ÿ®ÿ¶ÿ²ÿ´ÿ±ÿ£ÿ ÿ©ÿ²ÿ½ÿ¶ÿ¥ÿ®ÿ­ÿ·ÿ²ÿ®ÿ´ÿºÿ¼ÿ»ÿ·ÿ©ÿÿ¥ÿ·ÿ¢ÿ¼ÿ¢ÿ¯ÿ¬ÿºÿ°ÿ¥ÿÿ¨ÿ°ÿ²ÿ±ÿ¢ÿ²ÿ²ÿ®ÿ¨ÿ§ÿ¼ÿ³ÿµÿ¨ÿ«ÿ¯ÿ¬ÿ°ÿ®ÿ¨ÿ°ÿ­ÿÿÿ®ÿ³ÿ®ÿÿ£ÿ·ÿ³ÿ¯ÿ®ÿ¬ÿ¯ÿ²ÿ¯ÿ¯ÿ¯ÿ¡ÿµÿ±ÿ¹ÿ¦ÿ¾ÿ´ÿ´ÿ©ÿ§ÿ¯ÿ§ÿ¥ÿ©ÿ¥ÿ£ÿ§ÿªÿ¤ÿ¬ÿÿÿTÿÿ¼ÿ³ÿ¨ÿ·ÿ¯ÿ¬ÿ¨ÿ®ÿ´ÿ­ÿ´ÿ·ÿ¯ÿ¾ÿ±ÿ¦ÿ®ÿªÿ±ÿµÿ¯ÿ©ÿ¯ÿ©ÿ©ÿ»ÿºÿ­ÿ²ÿ°ÿªÿ¼ÿ²ÿ·ÿ°ÿ­ÿ°ÿ²ÿ®ÿ§ÿÿ§ÿ­ÿºÿ¾ÿ¬ÿÿÿ¡ÿºÿµÿ¡ÿºÿ¤ÿ´ÿ¬ÿÿÍÿ±ÿ±ÿºÿ²ÿ¢ÿªÿºÿ¹ÿ¯ÿ«ÿ°ÿ¸ÿ¨ÿªÿ¦ÿªÿ§ÿ£ÿ­ÿ¥ÿÿ°ÿ°ÿµÿ¯ÿ¦ÿ©ÿ­ÿ®ÿ­ÿ¦ÿ¢ÿ¢ÿÄÿ©ÿ¹ÿÿÿªÿ¯ÿ²ÿºÿ©ÿ¢ÿ®ÿ¯ÿ«ÿ§ÿ¥ÿ§ÿ¬ÿ¹ÿ«ÿÿÿ¬ÿ¬ÿ¡ÿÿ©ÿ¨ÿ£ÿ¬ÿÿ¦ÿ¶ÿ¦ÿÿ¨ÿ©ÿ¬ÿ®ÿ ÿÿ¡ÿÿ£ÿÿÿ¦ÿ©ÿÿ§ÿÿÿ¥ÿÿÿÿ¦ÿ¢ÿ¤ÿ§ÿ¡ÿÿÿªÿ²ÿ¤ÿ ÿÿ®ÿ£ÿ£ÿÿÿÿ²ÿ¤ÿÿ¦ÿ´ÿ¡ÿÿ·ÿ­ÿ ÿ®ÿ«ÿ£ÿÿ ÿ®ÿÿÿ¤ÿ¢ÿÿÿÿ ÿÿÿÿ£ÿ§ÿ¨ÿ©ÿ¤ÿ¡ÿÿÿÿ¦ÿ®ÿªÿ¬ÿ®ÿ¤ÿÿÿÁÿ¡ÿ¦ÿ­ÿ²ÿÿ ÿ ÿ¢ÿ¨ÿ©ÿÿÿÿ¯ÿ¬ÿÿÿÿÿÿÿ°ÿ¥ÿ£ÿ²ÿ­ÿ´ÿ³ÿ¤ÿ±ÿ¶ÿ²ÿ¥ÿ±ÿ¼ÿµÿ±ÿ±ÿ¨ÿ ÿÿ ÿ·ÿ¿ÿ«ÿ§ÿ°ÿ»ÿ®ÿ­ÿºÿ«ÿ£ÿ¦ÿ´ÿ®ÿ£ÿ¶ÿ¸ÿ¤ÿ³ÿ°ÿ´ÿ·ÿ¯ÿ¯ÿµÿ´ÿ¥ÿ¡ÿ¶ÿ¶ÿ¥ÿ¸ÿ±ÿ·ÿ°ÿ·ÿ¬ÿÿ¬ÿ¤ÿÿ§ÿ·ÿ³ÿ·ÿ´ÿ´ÿ·ÿ³ÿªÿ¥ÿµÿµÿ§ÿ ÿ¢ÿ²ÿºÿ¯ÿ°ÿ´ÿ¶ÿ¯ÿ¹ÿ¦ÿµÿµÿ°ÿ´ÿ°ÿ¥ÿ¡ÿ¬ÿ¸ÿ­ÿ¼ÿ·ÿ¯ÿ¢ÿ£ÿ¨ÿ±ÿ«ÿ¡ÿ§ÿ­ÿ¬ÿ¥ÿ¦ÿªÿ¯ÿ²ÿ¬ÿ¬ÿÿ©ÿªÿ¸ÿ´ÿ¤ÿªÿÀÿÁÿ·ÿ¨ÿ¯ÿ¸ÿ­ÿ·ÿ¦ÿ¯ÿ¿ÿ¸ÿ²ÿ´ÿ±ÿªÿ±ÿ·ÿ¬ÿ­ÿ¼ÿ¤ÿ ÿ¢ÿ¸ÿ·ÿ²ÿ¯ÿºÿ¯ÿ¤ÿ¸ÿ¤ÿ­ÿ«ÿ¨ÿ±ÿ³ÿ°ÿ°ÿ¼ÿ¬ÿ¦ÿ±ÿ®ÿ¯ÿ¨ÿ ÿ­ÿ¶ÿ³ÿ­ÿ©ÿªÿ²ÿ§ÿ¯ÿ¹ÿ¥ÿ¥ÿ«ÿ«ÿ¼ÿ·ÿ£ÿÃÿÆÿµÿ¶ÿ ÿ²ÿÀÿ¨ÿ¹ÿ·ÿµÿ«ÿ¢ÿ°ÿ°ÿ±ÿ¼ÿ»ÿ¹ÿÄÿÆÿ³ÿ§ÿ¬ÿªÿ­ÿµÿ¯ÿ¯ÿµÿ°ÿ ÿ¥ÿ²ÿ´ÿ©ÿ¦ÿ²ÿ±ÿ¯ÿ´ÿ§ÿ©ÿ¬ÿ«ÿ©ÿ®ÿ§ÿ¤ÿ°ÿºÿ¥ÿÿ¦ÿµÿ»ÿªÿ¢ÿ«ÿ°ÿ°ÿ¦ÿÿ¤ÿÿ¤ÿ¨ÿ¨ÿ¬ÿ´ÿ¶ÿÿ½ÿÿÿÿ°ÿ¥ÿ­ÿ¤ÿ¥ÿ¥ÿ£ÿ¨ÿ¤ÿªÿÿÿ¤ÿÿÿ£ÿÿÿÿ ÿÿÿÿÿÿ©ÿÿ¥ÿ¤ÿÿÿ¦ÿÿ¦ÿ¥ÿ¤ÿ¡ÿÿ¤ÿ¯ÿ¨ÿªÿÿ©ÿÿ¡ÿ¤ÿ¡ÿ£ÿÿÿ¤ÿ¨ÿ®ÿ£ÿÿÿÿÿ¡ÿ«ÿ¦ÿ¤ÿ¦ÿÿ¨ÿ¶ÿ¹ÿ¬ÿ§ÿ±ÿ°ÿÿÿ£ÿ¡ÿ«ÿªÿ¥ÿÿÿ²ÿ®ÿ«ÿ²ÿ¬ÿ«ÿ¨ÿ¦ÿÿ¸ÿ¶ÿºÿ³ÿ¡ÿ¬ÿµÿ¼ÿ³ÿ¥ÿ«ÿ´ÿ±ÿ¬ÿ«ÿ­ÿ¯ÿ¯ÿ­ÿ¬ÿ¶ÿ¶ÿ­ÿ®ÿ±ÿ²ÿ©ÿ¬ÿ°ÿ ÿÿ£ÿ®ÿ¥ÿ£ÿ¤ÿªÿ±ÿ ÿÿ«ÿ¤ÿÿ¡ÿÿ¢ÿ¦ÿ¤ÿÿÿÿ§ÿ¢ÿÿÿÿ¢ÿÿÿ ÿÿÿ¡ÿÿÿÿÿÿÿÿÿ©ÿÿ ÿÿÿ©ÿÿ¢ÿÿ¢ÿ±ÿªÿÿÿÿ°ÿÿ§ÿ¡ÿ ÿÿÿ§ÿÿÿ®ÿ±ÿ¡ÿ¨ÿ¢ÿ¬ÿµÿ¨ÿÿ ÿ¢ÿ¬ÿ±ÿ±ÿªÿ§ÿ½ÿ·ÿ®ÿ·ÿ£ÿ°ÿ±ÿ¸ÿªÿ´ÿ¶ÿ²ÿ¢ÿÁÿ´ÿÿ³ÿÏÿËÿÿ°ÿÁÿ±ÿ©ÿÏÿÀÿ¤ÿ±ÿ²ÿ¦ÿ±ÿ®ÿ»ÿ½ÿ²ÿºÿ¸ÿºÿµÿ¯ÿ®ÿ³ÿ²ÿ¥ÿ©ÿ­ÿ°ÿ­ÿ©ÿ°ÿ¯ÿ«ÿ©ÿ ÿ©ÿ´ÿ±ÿ³ÿ®ÿ¯ÿ¹ÿ´ÿºÿ«ÿ«ÿ­ÿ³ÿ´ÿ¾ÿ«ÿ³ÿÿ¦ÿ¼ÿ¯ÿ®ÿ¹ÿ«ÿ«ÿ´ÿ°ÿ¬ÿ®ÿ¢ÿ¯ÿµÿ·ÿ¬ÿ¢ÿ¯ÿ±ÿ«ÿ¬ÿ±ÿ³ÿ¼ÿ¯ÿ®ÿ®ÿµÿºÿµÿ­ÿ¨ÿ³ÿ±ÿ©ÿ¤ÿ§ÿ®ÿ±ÿ²ÿ²ÿ©ÿ©ÿ¼ÿµÿ°ÿ©ÿ¯ÿ±ÿ°ÿ±ÿ±ÿ²ÿºÿ¥ÿ±ÿ«ÿ¿ÿ¤ÿ·ÿ´ÿºÿ±ÿ»ÿ¶ÿ ÿ«ÿ·ÿ´ÿ°ÿ¸ÿ¡ÿ©ÿ¼ÿ¼ÿ¼ÿ¶ÿ®ÿ³ÿ²ÿ«ÿ¯ÿ²ÿ­ÿ®ÿ²ÿ±ÿ²ÿ²ÿ¸ÿ¾ÿ½ÿ®ÿ­ÿ´ÿ¬ÿ²ÿ¶ÿ´ÿÿ¢ÿ­ÿ§ÿ²ÿÿ¨ÿÿ¥ÿ®ÿ¦ÿªÿ¨ÿ°ÿ®ÿ¥ÿ©ÿ²ÿ¯ÿ¹ÿÂÿ¸ÿ¹ÿµÿ³ÿ±ÿ®ÿ¡ÿ¥ÿ«ÿ§ÿ¯ÿµÿ³ÿ®ÿ®ÿªÿ¤ÿ¥ÿ±ÿ·ÿ¯ÿ°ÿ³ÿ¶ÿ´ÿ°ÿ¶ÿ©ÿ£ÿ¤ÿ²ÿ¬ÿ­ÿµÿ³ÿ¯ÿÿ°ÿ´ÿ«ÿ¼ÿ®ÿ¤ÿÈÿ¢ÿ¶ÿ«ÿµÿ·ÿªÿ±ÿ«ÿ¸ÿ¦ÿ²ÿ­ÿ¨ÿ©ÿÿ¯ÿ»ÿÁÿ±ÿ²ÿ±ÿ³ÿ±ÿ¶ÿµÿªÿ²ÿ´ÿ«ÿ±ÿ¯ÿ¦ÿ±ÿ¸ÿ¿ÿÀÿ°ÿ¹ÿ³ÿ¦ÿ§ÿ¨ÿµÿºÿ®ÿ±ÿ¹ÿ­ÿ¸ÿºÿºÿ¯ÿÁÿ´ÿ²ÿ³ÿ·ÿ°ÿ§ÿ´ÿªÿ¨ÿÿ¢ÿ¶ÿ±ÿ°ÿ¯ÿ­ÿ­ÿµÿ±ÿ¬ÿ»ÿ¾ÿ¸ÿºÿ·ÿ²ÿ¶ÿ°ÿªÿªÿ®ÿ¶ÿ°ÿ±ÿ®ÿ¬ÿµÿ¤ÿ©ÿ´ÿ´ÿ«ÿ·ÿ§ÿÿ¬ÿ®ÿ¾ÿ°ÿ«ÿ·ÿ¨ÿµÿ·ÿÎÿ²ÿ ÿ¿ÿ´ÿ­ÿ¯ÿ²ÿ¿ÿ­ÿ§ÿ¼ÿ·ÿ³ÿ³ÿÃÿ½ÿ¼ÿ·ÿ±ÿ´ÿ¬ÿ²ÿ­ÿ¬ÿ±ÿ­ÿ³ÿ±ÿ·ÿÃÿ½ÿ³ÿ¿ÿ¼ÿ¶ÿ«ÿ¶ÿºÿ¯ÿ³ÿ²ÿÃÿÿªÿ¨ÿ¹ÿ°ÿ¶ÿ¶ÿªÿºÿ§ÿ ÿ¬ÿ³ÿ­ÿ®ÿ®ÿ°ÿ¹ÿ¹ÿ¼ÿ§ÿ¸ÿ±ÿ«ÿ¤ÿ¬ÿµÿ¬ÿ®ÿ²ÿ±ÿ³ÿ±ÿ¯ÿ§ÿ¤ÿ¯ÿ°ÿ«ÿ´ÿ¯ÿ¨ÿ©ÿ£ÿ¥ÿ«ÿ¼ÿ¶ÿ¦ÿ±ÿ¯ÿ¨ÿ¿ÿ£ÿªÿ§ÿªÿ­ÿ¹ÿ°ÿ¬ÿ±ÿ¹ÿµÿ­ÿ³ÿ¦ÿ¨ÿ¬ÿ´ÿ¹ÿ¬ÿ¬ÿ¢ÿ ÿ¬ÿ³ÿ­ÿ§ÿ«ÿ®ÿ©ÿÿÿ¨ÿ¬ÿÿ¡ÿ°ÿÿ§ÿÿ©ÿ±ÿÿ¿ÿºÿ«ÿ¨ÿÿÿÿ°ÿ¡ÿÿÿ¨ÿ ÿ¡ÿ¢ÿ¬ÿ­ÿªÿ©ÿ ÿ¤ÿ«ÿªÿ¥ÿ«ÿ©ÿªÿ¨ÿ ÿ¤ÿ¢ÿ¦ÿ©ÿ¡ÿ¡ÿÿÿÿ¥ÿ¨ÿÿ¡ÿÿÿµÿÿ¥ÿ¡ÿÿÿ¨ÿÿÿÿ£ÿ£ÿÿ¤ÿ«ÿ¨ÿ¦ÿ¡ÿ¤ÿ¬ÿ³ÿ¬ÿ¤ÿ©ÿ°ÿªÿ«ÿ­ÿ¢ÿ¥ÿ®ÿ²ÿ´ÿ¸ÿ­ÿ·ÿ¶ÿ¤ÿ¥ÿ®ÿ§ÿ¦ÿÿ«ÿ§ÿ ÿÿ±ÿ·ÿ¹ÿ·ÿªÿ°ÿ±ÿÿ®ÿÁÿ¶ÿ±ÿ§ÿÿ¯ÿÀÿ°ÿ¯ÿ°ÿ¬ÿ´ÿ­ÿ¦ÿ¦ÿ«ÿ³ÿ¨ÿ±ÿ¸ÿ¤ÿÿ­ÿ¢ÿ´ÿ©ÿ´ÿªÿÿ²ÿ¬ÿ«ÿªÿÿªÿ«ÿ¤ÿ«ÿ°ÿ«ÿ­ÿ¾ÿ¸ÿ­ÿ³ÿ¯ÿ¥ÿ¦ÿªÿ¨ÿ¥ÿ¾ÿ¡ÿ¥ÿ¥ÿ ÿ´ÿµÿ°ÿ³ÿ©ÿ¥ÿÀÿ¾ÿ·ÿ¬ÿ¤ÿ ÿ¨ÿ¶ÿ´ÿ¾ÿÅÿÂÿ³ÿ¤ÿ©ÿ¬ÿ°ÿ¶ÿ¬ÿ¬ÿ¸ÿ´ÿ­ÿÿ¡ÿ²ÿ°ÿ¢ÿ®ÿ²ÿ®ÿ¤ÿ¶ÿ¸ÿ¬ÿºÿªÿ²ÿªÿ¼ÿ²ÿ¶ÿ¦ÿ´ÿ²ÿªÿªÿ®ÿµÿ²ÿ­ÿ¯ÿªÿªÿ·ÿ¸ÿ¬ÿ¨ÿÿ¬ÿ®ÿ­ÿ¦ÿ«ÿ±ÿ³ÿ¿ÿ©ÿ¯ÿ³ÿ°ÿ´ÿ¾ÿ½ÿ¾ÿ°ÿ¡ÿ¯ÿ³ÿ¶ÿºÿ±ÿµÿ»ÿ«ÿ¨ÿ®ÿ°ÿ¶ÿ¹ÿÂÿºÿ¾ÿ¨ÿ©ÿ·ÿ£ÿ¨ÿ©ÿÈÿÀÿ°ÿ­ÿ±ÿ¥ÿ®ÿ¶ÿ²ÿ²ÿ¬ÿ­ÿ®ÿ®ÿ´ÿ®ÿ¨ÿ¹ÿ¸ÿ°ÿ±ÿ±ÿ¥ÿ²ÿ«ÿªÿ­ÿ¨ÿ­ÿ°ÿ®ÿ¯ÿ©ÿ­ÿ¶ÿºÿ­ÿ£ÿ£ÿ´ÿºÿ´ÿ­ÿªÿ±ÿ¤ÿÿ¸ÿºÿ»ÿ¯ÿ²ÿºÿ°ÿÿ£ÿÿ£ÿªÿ®ÿ¥ÿ®ÿ³ÿ³ÿ³ÿ¦ÿ¬ÿ´ÿ°ÿ®ÿ°ÿ¸ÿºÿ°ÿªÿ«ÿ­ÿ¶ÿ¶ÿ¯ÿ®ÿ¦ÿ·ÿ¥ÿ®ÿ­ÿ©ÿ±ÿÿ«ÿ²ÿ´ÿ²ÿ¯ÿ¢ÿ¦ÿ°ÿ¶ÿÃÿÀÿ¼ÿµÿ ÿ¯ÿ±ÿºÿ²ÿ¥ÿªÿ¼ÿ£ÿ¥ÿ ÿ¯ÿ¦ÿ¨ÿ¢ÿÿÿ¢ÿ¤ÿ²ÿ¼ÿ·ÿ·ÿ´ÿ¸ÿ¯ÿ¬ÿ¬ÿ¨ÿ¬ÿ»ÿ¬ÿ³ÿ®ÿ¨ÿ¦ÿ¯ÿ²ÿ§ÿ²ÿ²ÿ°ÿ°ÿ ÿÿµÿ¼ÿ±ÿ«ÿ·ÿ­ÿ±ÿ¥ÿ£ÿ¨ÿ¸ÿ­ÿ²ÿ±ÿ¯ÿ²ÿ±ÿ³ÿ®ÿ°ÿ¯ÿ°ÿ¹ÿ»ÿ²ÿ©ÿ­ÿºÿ¼ÿ¶ÿ»ÿ¤ÿ¿ÿ¹ÿµÿ³ÿÃÿ´ÿ¬ÿ«ÿ²ÿ²ÿ¦ÿÿÿ¨ÿ£ÿ¤ÿ¯ÿ°ÿ­ÿÿ¤ÿ¨ÿ ÿÿÿ¤ÿ¬ÿ¥ÿ£ÿÿ¦ÿ¡ÿ ÿ¤ÿ£ÿ¢ÿÿÿÿ£ÿ¶ÿ´ÿ¦ÿÿ®ÿ¯ÿ«ÿ«ÿ§ÿ©ÿ®ÿÿ ÿÿ¥ÿ©ÿÿÿ¢ÿÿÿ¤ÿÿÿªÿÿÿÿ¦ÿÿÿ£ÿ«ÿ¡ÿÿÿÿ©ÿ£ÿÿªÿ´ÿ¨ÿ³ÿ²ÿÿ¨ÿ²ÿ®ÿ®ÿ®ÿ¶ÿ¦ÿÿÿÿ¦ÿ«ÿªÿ£ÿ¨ÿÿ²ÿ®ÿ©ÿ¯ÿÿÿ¶ÿ´ÿ£ÿ¦ÿªÿ°ÿ°ÿ¦ÿ¨ÿ£ÿ¢ÿ£ÿ±ÿ´ÿ­ÿªÿµÿ ÿ§ÿ£ÿ¦ÿ¦ÿÿ¤ÿ¦ÿ¤ÿ³ÿ·ÿ¥ÿÿ©ÿÿ¦ÿ±ÿ¯ÿ§ÿ¯ÿªÿ´ÿ©ÿ«ÿ¯ÿ©ÿ«ÿ±ÿ±ÿ¯ÿºÿ¸ÿ»ÿ­ÿ¾ÿ¶ÿ¿ÿ´ÿ²ÿ²ÿ¥ÿ¥ÿ°ÿ¯ÿ«ÿ¶ÿ®ÿ¡ÿ³ÿÿ§ÿ¯ÿºÿµÿ²ÿ®ÿÀÿ·ÿ¯ÿ±ÿ¬ÿ«ÿ²ÿµÿ®ÿ·ÿ¡ÿÐÿ¡ÿ±ÿ¬ÿ«ÿ´ÿ³ÿªÿ«ÿ²ÿ±ÿ±ÿ¶ÿ²ÿ¢ÿ°ÿ­ÿÿÿ¶ÿ±ÿÿÿ¦ÿ²ÿ­ÿ©ÿ®ÿ¦ÿ£ÿ¡ÿ­ÿªÿ¬ÿªÿ©ÿ¶ÿµÿ³ÿ­ÿ©ÿªÿ¬ÿ­ÿ¯ÿ½ÿµÿ¨ÿ±ÿ¡ÿ®ÿÿ¡ÿ§ÿÿÿÿ®ÿ¹ÿ®ÿ¢ÿ§ÿ«ÿ¸ÿªÿºÿ¯ÿ¤ÿ¶ÿ¯ÿ©ÿ¶ÿ»ÿ«ÿ¨ÿµÿ§ÿ½ÿ´ÿ«ÿÁÿ¼ÿ±ÿ«ÿ²ÿ­ÿ«ÿ±ÿ«ÿ¡ÿ¨ÿ§ÿ£ÿ®ÿ¶ÿÆÿ¸ÿ½ÿ³ÿ¸ÿ·ÿ´ÿ¯ÿ¥ÿÿÿ±ÿ²ÿ¬ÿºÿ¸ÿ¥ÿªÿ½ÿ¸ÿ­ÿ·ÿ¶ÿÿ¥ÿ­ÿ±ÿ°ÿ±ÿ·ÿ¼ÿ³ÿ¬ÿªÿ­ÿ¶ÿ¶ÿ©ÿ­ÿ©ÿ¤ÿ³ÿ¨ÿ®ÿ§ÿ¨ÿ´ÿ¬ÿ¦ÿ«ÿªÿ¯ÿ²ÿ­ÿ ÿ°ÿ¨ÿ°ÿ°ÿ©ÿ²ÿªÿ¥ÿ±ÿ°ÿ¬ÿÿ¬ÿ£ÿÿ¼ÿÂÿ®ÿ¯ÿ«ÿ¨ÿ¶ÿ¾ÿ²ÿ¦ÿ¢ÿ­ÿ¨ÿ ÿ¯ÿ²ÿ¬ÿ°ÿ´ÿ²ÿ¹ÿ¾ÿ±ÿ³ÿ¾ÿ­ÿ¾ÿ°ÿ·ÿ¤ÿ ÿ©ÿ¨ÿ°ÿ²ÿµÿ³ÿ·ÿ§ÿ­ÿ¡ÿ©ÿ´ÿ´ÿ­ÿ¦ÿ±ÿ²ÿ¼ÿÇÿ§ÿ¦ÿªÿ¹ÿ»ÿ³ÿ­ÿ©ÿ­ÿµÿ®ÿ¢ÿµÿ¯ÿ¬ÿªÿ½ÿ¿ÿ¬ÿªÿ¸ÿ±ÿ©ÿ±ÿ·ÿ±ÿ©ÿÿ©ÿ´ÿ°ÿ°ÿªÿ£ÿ¨ÿªÿ¹ÿ±ÿ¨ÿ©ÿ«ÿ©ÿ¯ÿ½ÿ¹ÿ¸ÿ·ÿ ÿ°ÿªÿ¿ÿÁÿ¯ÿ£ÿ¨ÿ´ÿ³ÿ©ÿ¥ÿ®ÿ«ÿ¬ÿ¤ÿ¬ÿ·ÿ®ÿ ÿ«ÿ±ÿ¦ÿÀÿ·ÿ²ÿ²ÿ¨ÿ®ÿ½ÿ³ÿ¥ÿ²ÿ«ÿÿÿÿ¯ÿ²ÿ©ÿ§ÿ­ÿ±ÿ²ÿ¯ÿ³ÿ¨ÿºÿ»ÿ´ÿ¶ÿ¸ÿ®ÿ´ÿ©ÿ°ÿ¢ÿ·ÿ ÿ¦ÿ°ÿ«ÿ§ÿ¯ÿ­ÿ¦ÿ¸ÿ´ÿ®ÿµÿµÿ®ÿªÿ¥ÿ£ÿ²ÿ«ÿÿ¥ÿ¶ÿ³ÿ¬ÿ©ÿ©ÿªÿ­ÿ²ÿËÿ¬ÿ®ÿ¹ÿ°ÿ¦ÿ«ÿ¹ÿÀÿ¹ÿ³ÿÄÿÀÿ¯ÿ¨ÿ°ÿ¶ÿ²ÿ»ÿ¸ÿ¹ÿ°ÿ®ÿ­ÿ¶ÿ¸ÿ³ÿ°ÿ¬ÿÀÿÃÿ­ÿ²ÿ£ÿ¥ÿ±ÿ¶ÿ´ÿºÿµÿ«ÿ¼ÿ·ÿ­ÿ§ÿ¬ÿ±ÿ­ÿµÿ²ÿ¸ÿ­ÿ©ÿ®ÿ¯ÿªÿ§ÿ±ÿµÿ¬ÿ°ÿ«ÿ¤ÿ®ÿ³ÿ´ÿ±ÿÿ®ÿ¯ÿ¯ÿ¨ÿ¤ÿªÿ«ÿ¤ÿ«ÿ°ÿ»ÿ¤ÿªÿ±ÿ°ÿ¯ÿ´ÿ¸ÿ¬ÿ¼ÿ©ÿµÿ¹ÿ²ÿ¯ÿºÿ»ÿ¦ÿËÿ¿ÿÅÿ­ÿÿ¥ÿ§ÿ²ÿªÿ­ÿ¶ÿ¯ÿ«ÿ¨ÿ®ÿ­ÿµÿ°ÿ®ÿ®ÿ²ÿºÿÿµÿµÿ®ÿ«ÿ®ÿ³ÿ¸ÿºÿ«ÿ­ÿ­ÿ«ÿ©ÿ¥ÿ§ÿ¯ÿ³ÿ¯ÿ¶ÿ¬ÿÿªÿ£ÿÿ§ÿ­ÿÿ´ÿ¬ÿ®ÿ£ÿ¢ÿ¬ÿ¨ÿ©ÿ´ÿÿÿ¥ÿºÿ¦ÿ¯ÿ¢ÿÿÿ°ÿºÿ©ÿ§ÿÿ§ÿ«ÿ±ÿ­ÿ§ÿ­ÿ§ÿªÿ¦ÿµÿ¬ÿµÿ¼ÿ¯ÿªÿµÿ¦ÿ£ÿÿ±ÿ´ÿµÿµÿ°ÿ¯ÿ­ÿ¢ÿµÿ´ÿ½ÿ±ÿ©ÿ¥ÿ­ÿ«ÿÿ¨ÿ©ÿ³ÿ»ÿ³ÿ¦ÿ§ÿ ÿªÿ½ÿºÿ±ÿµÿ°ÿÿ	ÿ]þÍþhÿ¤ÿ¬ÿ«ÿ©ÿ¤ÿ°ÿ¬ÿ´ÿ³ÿ±ÿ¯ÿ­ÿ©ÿ°ÿÀÿ¥ÿ¨ÿªÿ³ÿ´ÿ¹ÿ³ÿ§ÿ¨ÿ­ÿ²ÿ¿ÿ¨ÿ´ÿ¯ÿ¶ÿ»ÿ¸ÿ¥ÿÿ²ÿ¯ÿ»ÿ¶ÿµÿ¼ÿ·ÿ³ÿ¬ÿ¨ÿ¯ÿ®ÿÿ®ÿ²ÿ¡ÿ¹ÿ®ÿ¨ÿ´ÿ¶ÿ¯ÿ¸ÿ¾ÿ¿ÿ¬ÿ­ÿ©ÿ¬ÿ©ÿ®ÿ°ÿ«ÿ°ÿ´ÿ§ÿ¨ÿ¢ÿ¦ÿ²ÿªÿ¦ÿ®ÿ¨ÿÿ«ÿ¼ÿ³ÿ¬ÿ¥ÿ¨ÿªÿ©ÿ«ÿ§ÿ®ÿ¼ÿ¹ÿ­ÿ´ÿ¦ÿÿ¢ÿªÿ¬ÿ²ÿ¸ÿ²ÿ«ÿ«ÿ¯ÿºÿ¯ÿ¤ÿ¬ÿ¨ÿ§ÿÿ«ÿ±ÿ¦ÿ§ÿµÿ®ÿ¯ÿ¶ÿ¼ÿ·ÿ§ÿ­ÿ­ÿ¬ÿ²ÿ¸ÿ¸ÿºÿ¶ÿ³ÿªÿ¢ÿ¯ÿ§ÿÿ¨ÿ²ÿ­ÿ¥ÿ¨ÿ°ÿ§ÿ´ÿ´ÿ¹ÿ¡ÿ«ÿ¬ÿªÿ©ÿ­ÿ³ÿ¨ÿ«ÿ·ÿ¡ÿÿ¨ÿ¬ÿ®ÿ¡ÿ¡ÿ¨ÿªÿ¯ÿ²ÿ®ÿ²ÿ©ÿÿ²ÿ°ÿ°ÿ²ÿ²ÿ¬ÿ¥ÿ¤ÿ¨ÿ¨ÿ¨ÿ©ÿÿ¢ÿ´ÿ·ÿ¶ÿ­ÿ²ÿ±ÿ°ÿ´ÿ±ÿ²ÿ«ÿ©ÿ²ÿ®ÿ¦ÿ¤ÿ®ÿ°ÿµÿ²ÿ±ÿ±ÿªÿ·ÿªÿ¥ÿ²ÿ­ÿ¿ÿ¤ÿ³ÿ®ÿ²ÿ³ÿ­ÿ«ÿ§ÿÿ¡ÿ¥ÿ»ÿ§ÿ¬ÿ¯ÿ¬ÿ­ÿªÿªÿ®ÿ§ÿ­ÿÂÿµÿ¹ÿ±ÿÿ§ÿ¤ÿ§ÿ¹ÿ³ÿ®ÿ±ÿ®ÿ¥ÿ¨ÿ°ÿ²ÿ¹ÿ°ÿºÿ­ÿ§ÿ¬ÿÿÿ¤ÿ¬ÿªÿ«ÿÀÿ´ÿÿÿ¯ÿ¢ÿ¢ÿ©ÿ©ÿ±ÿ¡ÿ®ÿ¦ÿ¦ÿªÿ¤ÿ¤ÿ§ÿ«ÿ©ÿÃÿ°ÿ±ÿ¬ÿ¨ÿ²ÿ¬ÿ¯ÿ¯ÿ¼ÿÂÿ»ÿ¶ÿ®ÿ°ÿ¥ÿ°ÿ­ÿµÿ´ÿÂÿ·ÿ½ÿ½ÿ¯ÿ¢ÿ©ÿ¯ÿ­ÿ´ÿ¦ÿ¬ÿ­ÿ­ÿ¥ÿ²ÿ¿ÿ¹ÿ ÿ¨ÿ³ÿ®ÿªÿÿ¦ÿºÿ­ÿ»ÿºÿ¦ÿ®ÿ´ÿ®ÿªÿ°ÿ°ÿµÿ²ÿ´ÿ°ÿ«ÿµÿºÿ¬ÿ¤ÿ¥ÿ«ÿµÿ´ÿ±ÿ³ÿ¤ÿ¡ÿ¡ÿªÿ­ÿ§ÿ§ÿ«ÿ¥ÿ©ÿ½ÿ°ÿ¡ÿ ÿÿÿrÿÿ¡ÿªÿªÿ¶ÿ³ÿ¯ÿ¬ÿ«ÿ­ÿªÿ¼ÿÄÿµÿ²ÿ¦ÿÿ©ÿ¹ÿ­ÿ«ÿÿ¦ÿµÿºÿ·ÿ¸ÿºÿ­ÿ©ÿ¸ÿ¸ÿ½ÿ²ÿ¸ÿ¬ÿ¯ÿ¯ÿ´ÿªÿ«ÿ±ÿ­ÿ­ÿ·ÿ¸ÿ©ÿ¨ÿ¯ÿ¬ÿ±ÿ­ÿ¹ÿ«ÿ¤ÿºÿ³ÿ®ÿ¥ÿ§ÿ­ÿ°ÿ­ÿ¤ÿ®ÿµÿ±ÿ¶ÿ¯ÿ¬ÿ¸ÿ¬ÿ²ÿ¯ÿ³ÿ¬ÿ¦ÿÿ¨ÿÿ®ÿ°ÿ¶ÿ¯ÿªÿ­ÿ®ÿ­ÿ©ÿ¤ÿÿ¤ÿ¶ÿ®ÿ¥ÿªÿÿ­ÿÀÿ¥ÿ¤ÿ°ÿ»ÿºÿ¬ÿ³ÿ²ÿ§ÿ©ÿ¨ÿ´ÿ´ÿªÿ¨ÿ¦ÿµÿ¤ÿ¤ÿ¥ÿ«ÿ§ÿÿÿÿ¬ÿ®ÿ§ÿ«ÿ­ÿ¤ÿ¤ÿ§ÿ ÿ¥ÿ§ÿ ÿ¹ÿ²ÿ®ÿ¬ÿÿ£ÿ¥ÿ¦ÿÿ©ÿÿÿ¬ÿ©ÿ«ÿ¯ÿÿÿ¥ÿ³ÿ£ÿÿÿÿ±ÿÿ´ÿ ÿ¢ÿÿÿ©ÿÿÿÿ¦ÿªÿªÿ¥ÿ£ÿ´ÿ¸ÿ¡ÿÿÿ ÿ£ÿÿ¨ÿÿ§ÿ ÿÿÿÿÿ ÿÿ¥ÿ§ÿ¡ÿ¥ÿ±ÿ±ÿ¡ÿÿ ÿ°ÿÿÿ¥ÿ³ÿ¨ÿÿÿªÿ§ÿÿ£ÿ¡ÿÿÿ³ÿ´ÿ¯ÿ¬ÿÿÿ®ÿ¶ÿÿ ÿ­ÿÿÿ£ÿ¬ÿ§ÿ¬ÿ¹ÿ¯ÿ­ÿºÿ¨ÿ³ÿ­ÿ¾ÿ¬ÿ³ÿ¯ÿ¶ÿ¸ÿ°ÿ¯ÿ±ÿ®ÿ«ÿ²ÿ½ÿ©ÿ±ÿÿ¤ÿªÿ¾ÿ¾ÿ§ÿªÿ¤ÿ¯ÿ²ÿ°ÿ®ÿ¯ÿ©ÿ°ÿ«ÿ§ÿ«ÿ¯ÿµÿºÿ´ÿ¥ÿ¨ÿµÿ±ÿ¡ÿ²ÿ¹ÿºÿ·ÿ¶ÿ¡ÿ¨ÿÿ¯ÿ§ÿ±ÿ§ÿ¡ÿ´ÿ»ÿµÿÁÿ°ÿ©ÿ¦ÿªÿ·ÿ·ÿ°ÿ§ÿ«ÿ¯ÿ¢ÿ¡ÿ¨ÿ ÿ³ÿ¨ÿ§ÿ´ÿ´ÿ¬ÿ¯ÿÀÿ¯ÿ·ÿ´ÿ»ÿ»ÿ°ÿ«ÿ©ÿ¤ÿ¨ÿ¯ÿ¯ÿ¨ÿ¤ÿ©ÿªÿªÿ®ÿ¨ÿ«ÿ°ÿ®ÿ£ÿ¼ÿ¥ÿ²ÿ±ÿÅÿ´ÿ²ÿ§ÿªÿÀÿ¬ÿ¬ÿÿ¢ÿ®ÿ´ÿ²ÿªÿÿ¢ÿ±ÿ³ÿ®ÿ¨ÿ¨ÿ­ÿ¬ÿ°ÿ¹ÿ³ÿÿ£ÿ±ÿ¹ÿ°ÿÿµÿ±ÿ¬ÿ¤ÿ¢ÿ§ÿ¨ÿ±ÿ­ÿ¤ÿ±ÿ¨ÿ°ÿ®ÿ¨ÿ©ÿ¨ÿªÿ¥ÿ ÿ«ÿ¯ÿªÿ«ÿ®ÿµÿ»ÿ­ÿ¹ÿÈÿ±ÿ¸ÿ½ÿºÿ¨ÿ¶ÿ¤ÿ®ÿ½ÿ´ÿ°ÿ®ÿ¬ÿµÿ³ÿ®ÿ¶ÿ¶ÿ¶ÿ°ÿ³ÿ¸ÿ¹ÿ°ÿ§ÿµÿ¸ÿ´ÿ»ÿ¬ÿ©ÿ«ÿµÿ³ÿ·ÿÅÿ·ÿÿ©ÿ¦ÿ­ÿµÿ¹ÿªÿ©ÿÿ´ÿÀÿ³ÿ¸ÿ©ÿ©ÿªÿ­ÿ£ÿ¤ÿ²ÿºÿ¨ÿÿÿ§ÿ±ÿ©ÿ¡ÿ£ÿ¢ÿ«ÿ¥ÿ§ÿ¢ÿÿ¡ÿÿ®ÿ¨ÿ²ÿ§ÿ¦ÿÿ®ÿÿ¯ÿ¥ÿÿ¢ÿ¦ÿ¡ÿ²ÿÿÿ§ÿ¥ÿÿÿÿÿ¡ÿ ÿÿÿÿÿÿÿÿÿÿ¡ÿ¢ÿ§ÿ¢ÿ ÿÿ¦ÿ¡ÿÿÿÿÿÿÿ ÿÿ¥ÿ ÿ«ÿÿ ÿ¦ÿ¥ÿÿÿ£ÿ«ÿ°ÿ°ÿ ÿÿÿ©ÿªÿ®ÿ­ÿªÿ³ÿ«ÿ ÿ ÿ¡ÿ¦ÿ²ÿ·ÿ§ÿ¡ÿ¢ÿÿªÿ¨ÿ®ÿ£ÿÿ§ÿ«ÿ ÿÿÿ£ÿÿ¾ÿ©ÿ¦ÿ£ÿ«ÿ¯ÿ®ÿ£ÿªÿ®ÿ·ÿ±ÿ¦ÿ²ÿ·ÿ±ÿ³ÿ¸ÿ³ÿ²ÿ¶ÿµÿ¯ÿ®ÿ¶ÿ¤ÿÿ¦ÿ¬ÿ¨ÿ¡ÿ¬ÿµÿ¬ÿÿ§ÿ¯ÿ¢ÿ¥ÿ¢ÿ«ÿ¦ÿ¤ÿ¢ÿ¡ÿ¤ÿÿ¥ÿ§ÿÿÿ¡ÿ¢ÿÿÿ ÿ¥ÿ«ÿÿÿÿÿÿ¡ÿ¨ÿ¥ÿ¢ÿÿ ÿÿÿÿÿÿ¥ÿ¯ÿÿÿ¡ÿÿÿÿ¡ÿÿ¬ÿÿ¡ÿ¨ÿ­ÿÿ³ÿÿ{ÿÿÿÿÿÿÿÿ¨ÿªÿ°ÿÄÿ±ÿ¥ÿ ÿ¡ÿ¥ÿ©ÿÿÿ«ÿ·ÿ©ÿÿ¢ÿ ÿ«ÿ»ÿ¬ÿ¢ÿ¢ÿÿ£ÿ¸ÿ·ÿ©ÿ¯ÿ¹ÿ¾ÿ»ÿªÿ ÿ¹ÿ­ÿ¶ÿ¹ÿ¬ÿÁÿ¬ÿºÿ«ÿ¯ÿ¸ÿ±ÿÅÿ»ÿ´ÿ³ÿ¼ÿ¶ÿ°ÿ¯ÿ©ÿ§ÿ¨ÿºÿ¶ÿ§ÿ°ÿ±ÿ¨ÿ¬ÿ¹ÿ¸ÿ²ÿ¼ÿ¼ÿ¬ÿ©ÿ¶ÿ³ÿ¯ÿ¸ÿ¯ÿ²ÿ§ÿ±ÿ­ÿºÿ§ÿ¸ÿ·ÿµÿ ÿ°ÿ°ÿ´ÿ¼ÿµÿµÿ«ÿ¶ÿ³ÿ¸ÿ³ÿ­ÿµÿ¯ÿ«ÿ³ÿ¯ÿ®ÿ¥ÿ©ÿ£ÿ®ÿ­ÿ¨ÿ­ÿ¸ÿ¯ÿ®ÿ®ÿ¯ÿ­ÿ«ÿªÿ§ÿ¯ÿ³ÿµÿ´ÿ¯ÿ©ÿ¬ÿ§ÿ¢ÿ«ÿ´ÿºÿ©ÿ«ÿ©ÿ¯ÿ±ÿ¥ÿ±ÿ´ÿ¥ÿ³ÿ®ÿ«ÿªÿ½ÿ«ÿ´ÿ´ÿ°ÿ½ÿ¶ÿ¯ÿ¥ÿ°ÿºÿ·ÿ»ÿ¸ÿ£ÿ®ÿ¼ÿ­ÿ¸ÿ·ÿ´ÿ¸ÿ¯ÿ§ÿ¦ÿ­ÿªÿ¤ÿ«ÿ­ÿ«ÿ²ÿ·ÿµÿ­ÿ®ÿ´ÿ¦ÿ´ÿ°ÿ·ÿºÿ¯ÿ¬ÿ®ÿ±ÿ¦ÿ¬ÿ¨ÿÿ¬ÿ±ÿÿ®ÿ®ÿ¤ÿ¦ÿ±ÿ¬ÿ«ÿ³ÿ²ÿµÿ«ÿ±ÿ±ÿµÿµÿ·ÿ³ÿ©ÿ­ÿ²ÿ²ÿ®ÿ¯ÿ«ÿ«ÿ¯ÿ«ÿªÿ±ÿ¶ÿ¯ÿ­ÿ¬ÿ§ÿµÿ·ÿ±ÿ±ÿ´ÿ®ÿ­ÿ¶ÿ­ÿ¸ÿ¬ÿ³ÿªÿ»ÿºÿ¯ÿ¶ÿ²ÿ®ÿÁÿ²ÿµÿ¨ÿ¼ÿ·ÿ´ÿ¸ÿ´ÿµÿ®ÿ¬ÿ°ÿ¬ÿ®ÿ¢ÿ­ÿ³ÿ¶ÿ¯ÿ®ÿ«ÿ±ÿ³ÿ¶ÿºÿ±ÿ®ÿ¯ÿ­ÿµÿ°ÿ¤ÿ¬ÿ¯ÿ¶ÿ¹ÿ¬ÿ®ÿªÿ¨ÿµÿ¦ÿ©ÿ¥ÿ¤ÿ°ÿ®ÿªÿ¹ÿ ÿ®ÿ¹ÿÅÿÄÿ¹ÿ²ÿÎÿªÿ¨ÿ½ÿµÿ ÿ©ÿ©ÿ¸ÿ¾ÿµÿ®ÿ¯ÿºÿ¾ÿ¸ÿ¨ÿ³ÿºÿ¬ÿ³ÿ½ÿÂÿ½ÿ¬ÿ®ÿ°ÿ°ÿ·ÿ³ÿ²ÿµÿ§ÿ¨ÿ¯ÿ°ÿ²ÿ¯ÿ°ÿÀÿ¹ÿ¥ÿÿ§ÿ©ÿ²ÿ«ÿ®ÿ»ÿ·ÿ´ÿºÿ©ÿ©ÿ±ÿ¬ÿ¸ÿ³ÿ§ÿ ÿ ÿ ÿ­ÿ§ÿ¬ÿ²ÿ¬ÿÿÿ­ÿ³ÿºÿ¯ÿ²ÿ¹ÿ³ÿ±ÿ´ÿ°ÿ°ÿºÿ¶ÿ»ÿµÿ¨ÿ¥ÿ ÿÿ¢ÿ±ÿ«ÿ©ÿ·ÿ¿ÿ´ÿ§ÿ©ÿ¿ÿ´ÿ¾ÿ´ÿ©ÿªÿ§ÿ£ÿ²ÿ®ÿ³ÿ£ÿ¶ÿ¾ÿ¸ÿ´ÿ°ÿ¡ÿµÿ­ÿ¯ÿ®ÿ°ÿ²ÿ«ÿªÿ©ÿ¶ÿ°ÿ§ÿ¯ÿ¤ÿ§ÿ¬ÿ£ÿ©ÿ¹ÿµÿ­ÿ¦ÿ¦ÿ¥ÿ©ÿµÿ²ÿ³ÿ©ÿ·ÿ²ÿºÿ±ÿ¯ÿ·ÿ°ÿ¬ÿ­ÿ¼ÿ¸ÿ¸ÿ»ÿ¬ÿ«ÿ¤ÿªÿ©ÿ§ÿ²ÿ¿ÿ°ÿªÿ£ÿ©ÿ°ÿ¬ÿ«ÿ²ÿ²ÿ­ÿ­ÿ¥ÿ¦ÿ¥ÿ§ÿ²ÿ±ÿÿÿ°ÿÿ­ÿ§ÿ£ÿªÿ¶ÿ©ÿÀÿÿ»ÿ·ÿÿ¦ÿÿÿ´ÿ ÿÿ«ÿ¬ÿ£ÿÿ ÿÿÿ£ÿ¨ÿ¤ÿ ÿ ÿÿ ÿ¦ÿ¢ÿÿÿ¡ÿ¡ÿ¨ÿÿÿÿÿ¢ÿ°ÿ®ÿ©ÿ©ÿªÿÿ¢ÿÿÿ¬ÿÿ¢ÿ ÿÿ¤ÿ§ÿ©ÿ¡ÿ®ÿ¯ÿ¤ÿ¦ÿ³ÿªÿ¢ÿ¥ÿ§ÿ¢ÿ¨ÿ­ÿ§ÿ©ÿªÿ¨ÿ«ÿ¯ÿ¬ÿ¢ÿÿºÿ¡ÿ¨ÿÿÿªÿ§ÿ§ÿ¯ÿ«ÿ§ÿ«ÿÿ´ÿ°ÿ±ÿ¬ÿ ÿ°ÿÿ±ÿ²ÿ¬ÿ¦ÿ~ÿZÿÿ²ÿ´ÿªÿ£ÿ¯ÿ¹ÿ°ÿ­ÿ¥ÿ¨ÿ¦ÿÿ«ÿ¥ÿÿ£ÿÿ¤ÿ¸ÿ­ÿ¡ÿ³ÿÿ°ÿ¸ÿÿ´ÿ­ÿºÿ³ÿ«ÿ®ÿ¬ÿ©ÿµÿ¹ÿ¯ÿ±ÿ±ÿ­ÿ´ÿ¶ÿ¯ÿ©ÿ¯ÿÂÿ¹ÿ¬ÿªÿÿ´ÿªÿ·ÿ¸ÿÿ¯ÿ¨ÿËÿ¹ÿªÿ´ÿ²ÿ²ÿ³ÿ§ÿ±ÿ´ÿ¹ÿ«ÿ¥ÿÿ¨ÿ´ÿ¹ÿ²ÿ©ÿ®ÿ´ÿ±ÿ¨ÿªÿªÿ°ÿ¬ÿ¯ÿ­ÿ®ÿ´ÿ³ÿ«ÿ´ÿ¤ÿ­ÿ¬ÿ©ÿ¼ÿ¥ÿ³ÿ¢ÿ­ÿ´ÿ¬ÿ®ÿ¤ÿ®ÿªÿ£ÿ­ÿ¯ÿ¦ÿ¯ÿ¼ÿ«ÿ¯ÿ¶ÿ±ÿ±ÿÀÿ³ÿ¶ÿ¨ÿ»ÿ±ÿ«ÿ¬ÿ°ÿ©ÿ©ÿ¤ÿ°ÿ»ÿ¶ÿ¢ÿ­ÿ²ÿ«ÿ¸ÿ²ÿ­ÿ°ÿ«ÿ³ÿ¼ÿ¸ÿ´ÿ³ÿ¹ÿ¬ÿ»ÿ§ÿ¨ÿ°ÿ¢ÿ¯ÿ»ÿ¸ÿ°ÿ«ÿ¹ÿ·ÿ½ÿ¶ÿÁÿ¶ÿ·ÿ¶ÿ£ÿ§ÿ§ÿ²ÿ¾ÿ±ÿ³ÿ²ÿ¶ÿ·ÿ©ÿ©ÿ«ÿ±ÿ®ÿ¤ÿÿ¨ÿ°ÿ§ÿºÿ¬ÿ§ÿ¬ÿªÿªÿ®ÿ²ÿ¸ÿ³ÿ²ÿ¯ÿ­ÿ°ÿ¥ÿ¡ÿ°ÿ·ÿµÿ±ÿÿ¦ÿ¯ÿ­ÿ®ÿ®ÿ§ÿµÿ¥ÿ¦ÿÿ³ÿ´ÿ¢ÿ¢ÿ±ÿ¯ÿ³ÿ¥ÿÿ²ÿ¸ÿ®ÿ®ÿ³ÿ«ÿ©ÿÀÿ«ÿ»ÿ³ÿ±ÿ«ÿ¶ÿºÿ¤ÿ®ÿ¥ÿ²ÿ¬ÿ»ÿ±ÿ«ÿ¦ÿ§ÿ­ÿ­ÿ«ÿªÿ®ÿ³ÿµÿ©ÿ¥ÿ»ÿ»ÿºÿ¤ÿ¯ÿ¨ÿ«ÿ¡ÿÿ¦ÿ®ÿÿÿ©ÿ°ÿ·ÿ·ÿ°ÿ·ÿ»ÿ¯ÿ®ÿ¬ÿ±ÿµÿ¬ÿ¥ÿ±ÿ¯ÿ¯ÿ°ÿºÿ¯ÿ­ÿ²ÿ³ÿ¬ÿ¡ÿ¢ÿÿªÿºÿµÿ²ÿ°ÿ´ÿ¶ÿ³ÿ´ÿ¶ÿ£ÿ¹ÿºÿ¼ÿµÿµÿ±ÿµÿ«ÿªÿ§ÿ¬ÿ±ÿ±ÿ¸ÿ¼ÿµÿ­ÿ§ÿ¬ÿ¯ÿ¿ÿ¸ÿ°ÿ®ÿ´ÿ®ÿ²ÿµÿ³ÿ§ÿ®ÿ£ÿªÿ§ÿ©ÿ©ÿ ÿÿÿ§ÿ¯ÿ¨ÿ£ÿ§ÿ¬ÿÿÿÿ¥ÿÿ¡ÿ¤ÿ¥ÿªÿÿÿÿÿ¡ÿÿÿÿÿ¤ÿ®ÿÿÿ¤ÿÿÿ¨ÿÿ¢ÿÿÿÿ«ÿ§ÿÿÿÿ ÿÿÿÿÿ ÿ¦ÿÿ¥ÿ£ÿ¥ÿ ÿÿÿÿÿ¤ÿ§ÿ¢ÿ¢ÿ ÿÿ¦ÿ¢ÿ¨ÿ«ÿ§ÿ ÿÿÿ¢ÿªÿÿ¦ÿ¦ÿ¦ÿ¢ÿÿÿ¬ÿ±ÿ¬ÿ«ÿ«ÿ¯ÿ¯ÿ°ÿÿ£ÿ£ÿ¤ÿ­ÿÿÿ¤ÿ§ÿªÿ¥ÿ¡ÿ¨ÿ§ÿ´ÿ·ÿ¦ÿ¥ÿ±ÿÿ±ÿÿÿ«ÿ¬ÿÿ¢ÿ£ÿÿ«ÿ®ÿ¥ÿ§ÿ­ÿ«ÿÿ¤ÿ¦ÿ©ÿ¥ÿ°ÿ´ÿ±ÿ½ÿ¹ÿ­ÿ²ÿ¹ÿ³ÿªÿªÿµÿ®ÿ¾ÿ¹ÿ°ÿªÿ¤ÿ´ÿ²ÿ¡ÿÿ©ÿ©ÿ£ÿ²ÿ²ÿ§ÿ¥ÿ£ÿ±ÿ¬ÿ¶ÿ³ÿ°ÿ¡ÿ®ÿ¶ÿ®ÿ­ÿµÿ°ÿ¬ÿ±ÿ®ÿªÿ¯ÿ­ÿ¤ÿ«ÿÿ±ÿ±ÿ·ÿ²ÿ­ÿ­ÿ©ÿ®ÿ½ÿµÿ¬ÿªÿªÿ²ÿ©ÿ¼ÿºÿ²ÿ·ÿ°ÿ¶ÿºÿ¼ÿ¶ÿ­ÿ±ÿ§ÿ±ÿµÿ´ÿ·ÿ£ÿ°ÿ¯ÿ·ÿ¶ÿ¬ÿ®ÿ·ÿ²ÿ«ÿ°ÿ¬ÿµÿ¯ÿ¦ÿµÿ¨ÿ­ÿ¸ÿ°ÿÿÿ¡ÿµÿ¨ÿ£ÿ¹ÿ¸ÿ­ÿ¨ÿ·ÿ®ÿ«ÿ¹ÿ³ÿ«ÿ´ÿ·ÿ¬ÿªÿ°ÿ«ÿ³ÿºÿ¿ÿµÿÁÿÿ¢ÿ¯ÿªÿ¢ÿ«ÿ¬ÿ©ÿ°ÿ§ÿ¦ÿ²ÿ¹ÿºÿ¶ÿ­ÿµÿ¶ÿ²ÿ¬ÿ©ÿ«ÿ©ÿ«ÿ§ÿÿÿ¶ÿ·ÿ­ÿÃÿ½ÿ±ÿªÿ´ÿ¸ÿ¨ÿ¥ÿ§ÿ¸ÿ¿ÿ²ÿ¼ÿºÿ²ÿ³ÿ¶ÿ°ÿ´ÿ¶ÿ¦ÿÿ¤ÿ²ÿÿÿ´ÿ·ÿ¦ÿ±ÿ«ÿ±ÿ¾ÿ½ÿºÿ²ÿ¬ÿ¦ÿ¹ÿªÿµÿ±ÿ§ÿ²ÿ¬ÿ°ÿ¶ÿ«ÿ¯ÿ¨ÿ¶ÿ£ÿ±ÿ³ÿ½ÿ£ÿ¥ÿ¦ÿªÿ°ÿ«ÿ¨ÿ¤ÿ¬ÿ¹ÿ­ÿ ÿ¦ÿ©ÿ²ÿ³ÿµÿ¹ÿ·ÿ»ÿ³ÿ¥ÿ»ÿ¯ÿ­ÿ¢ÿ­ÿ¨ÿ¤ÿ¥ÿÿÿ¬ÿ±ÿ¯ÿ³ÿ¶ÿ¶ÿ¦ÿ·ÿ·ÿ¯ÿ¬ÿ°ÿ¼ÿ°ÿ²ÿ³ÿ¸ÿ½ÿ¬ÿ§ÿ®ÿ´ÿ²ÿ³ÿ´ÿªÿ¼ÿªÿºÿ­ÿ¤ÿ¨ÿ·ÿ¹ÿ±ÿ°ÿ³ÿ°ÿ¯ÿ¬ÿ®ÿµÿ°ÿ°ÿ®ÿªÿ£ÿ¢ÿ©ÿÿ±ÿ±ÿ¯ÿºÿ·ÿ²ÿ¯ÿ¨ÿ­ÿ¾ÿ½ÿ¼ÿ©ÿ³ÿ°ÿÿÿ±ÿ°ÿ°ÿ»ÿ»ÿºÿ®ÿÿ ÿ¢ÿªÿ°ÿ¶ÿ»ÿ´ÿ§ÿ©ÿ©ÿ«ÿ¨ÿªÿ¢ÿ«ÿ¶ÿ¸ÿ·ÿÀÿ¿ÿÿ©ÿ©ÿ¬ÿ¥ÿ³ÿ±ÿ©ÿ©ÿ¨ÿªÿ·ÿ­ÿÿ®ÿ§ÿ©ÿ¯ÿ´ÿ®ÿ©ÿ³ÿ³ÿ³ÿ¶ÿ°ÿÿ²ÿ·ÿ«ÿ¨ÿªÿ¤ÿ«ÿ¿ÿ°ÿ¢ÿ«ÿ²ÿµÿ´ÿ¬ÿ©ÿ»ÿ§ÿ£ÿ±ÿÄÿ¯ÿ¤ÿªÿ®ÿ¯ÿ°ÿ·ÿ¼ÿ§ÿ²ÿµÿ²ÿ³ÿ¶ÿ³ÿ°ÿ¯ÿ·ÿ¸ÿ·ÿ´ÿÿ¥ÿ­ÿ§ÿ°ÿªÿ«ÿ£ÿÿ¡ÿ¶ÿ¾ÿ²ÿ¨ÿ±ÿÀÿ©ÿ§ÿ±ÿ¬ÿ¯ÿ¹ÿ¸ÿ¶ÿÂÿ²ÿ¹ÿ¹ÿ´ÿ¬ÿ ÿ¡ÿ©ÿ«ÿªÿ©ÿ®ÿµÿ²ÿ°ÿ³ÿ²ÿ±ÿ´ÿ©ÿ¢ÿÁÿµÿµÿ°ÿ°ÿ´ÿ¬ÿÿ«ÿ¬ÿ²ÿ¢ÿ¡ÿ³ÿ³ÿ­ÿ¼ÿ¼ÿÆÿ¸ÿ´ÿÿ­ÿ¶ÿ°ÿ¯ÿ«ÿ»ÿµÿ»ÿµÿ¶ÿºÿ½ÿ¼ÿ®ÿ ÿ¤ÿ­ÿÿ¡ÿÿÿ®ÿ¬ÿªÿ¸ÿ±ÿ§ÿ¨ÿ±ÿ¦ÿ©ÿ¥ÿ©ÿ³ÿ²ÿ¸ÿ¢ÿ¬ÿ­ÿÿ«ÿ°ÿ¯ÿ¶ÿ±ÿ­ÿ©ÿ¶ÿ§ÿªÿ§ÿ¥ÿ°ÿ»ÿ¸ÿ³ÿ¬ÿªÿ¡ÿÿ§ÿ­ÿÿÿ­ÿ§ÿ¤ÿÿ ÿ¤ÿ¨ÿ­ÿ°ÿ³ÿ°ÿ¯ÿ±ÿ§ÿ¦ÿ§ÿ¥ÿ ÿÿ®ÿ¢ÿ¯ÿ°ÿ¬ÿ¨ÿ®ÿ¯ÿ«ÿ±ÿ©ÿ¹ÿ¢ÿ°ÿ²ÿ¹ÿµÿ«ÿªÿ®ÿªÿºÿ¥ÿ¶ÿ°ÿ´ÿ²ÿ«ÿ©ÿªÿÿ¼ÿ¯ÿ²ÿ¨ÿ¶ÿºÿ´ÿ±ÿ°ÿ­ÿ¸ÿÅÿ¦ÿµÿ¢ÿ­ÿ®ÿ¨ÿ´ÿ½ÿ¯ÿ¼ÿ¢ÿÿ¤þàýþfÿÿ§ÿ«ÿ§ÿ§ÿÀÿËÿÂÿ¿ÿ¼ÿ¶ÿ¬ÿ¢ÿ©ÿ³ÿ¥ÿ»ÿ«ÿ¹ÿ­ÿ­ÿ´ÿ®ÿ«ÿ·ÿ¨ÿÿ ÿ¬ÿ½ÿ«ÿ¨ÿ¯ÿ¨ÿ ÿ¥ÿ¡ÿµÿ®ÿµÿ»ÿ»ÿ´ÿ°ÿ¯ÿ°ÿ½ÿ²ÿ®ÿÿ ÿ¶ÿ´ÿºÿ¼ÿ¶ÿ°ÿ®ÿ°ÿµÿ«ÿÿ©ÿ­ÿ¡ÿÿ©ÿ±ÿ²ÿ±ÿ¤ÿ¥ÿ²ÿ¥ÿ³ÿªÿÿ¬ÿ²ÿ¥ÿ©ÿ¨ÿªÿ¨ÿ¡ÿ§ÿ¯ÿ¦ÿ­ÿ®ÿ©ÿ°ÿ²ÿ¤ÿ©ÿ¢ÿ¢ÿ´ÿ¡ÿ®ÿ¬ÿ¯ÿ»ÿ°ÿ¡ÿ¬ÿ§ÿÂÿ¯ÿ¥ÿµÿ®ÿ¨ÿ¤ÿ¨ÿ¥ÿ¢ÿ»ÿ´ÿ¶ÿ¹ÿ³ÿ ÿ¦ÿµÿºÿ¯ÿ ÿ¡ÿ®ÿ´ÿ¶ÿÇÿ°ÿÿ¥ÿ®ÿ ÿ«ÿ³ÿ©ÿ¤ÿªÿ°ÿ¦ÿ¶ÿªÿ¥ÿÿ ÿ¥ÿ¢ÿ«ÿ­ÿ©ÿÈÿµÿ³ÿªÿ¤ÿ¤ÿ°ÿ±ÿ§ÿ©ÿ¨ÿ§ÿ­ÿ«ÿ¦ÿ¨ÿ£ÿ¯ÿ¨ÿ ÿ­ÿ´ÿ·ÿºÿ¸ÿ±ÿ­ÿ»ÿ»ÿ¯ÿ°ÿ¼ÿµÿ·ÿ·ÿ¯ÿµÿ·ÿ¯ÿ®ÿ³ÿ¹ÿ±ÿ¨ÿ±ÿ´ÿ©ÿÿ¦ÿ°ÿ³ÿ·ÿ³ÿ¨ÿ¥ÿ¬ÿªÿ¨ÿºÿ¦ÿ©ÿ¯ÿ¯ÿ¶ÿ°ÿ­ÿ¯ÿ®ÿ¬ÿ«ÿ£ÿ¦ÿÀÿ¥ÿªÿªÿ¥ÿ§ÿ¼ÿ·ÿ¦ÿ«ÿ®ÿ¡ÿ¬ÿ ÿ¬ÿ¥ÿ£ÿºÿ¹ÿµÿµÿµÿ³ÿµÿ®ÿ¤ÿ«ÿ¯ÿµÿ°ÿÂÿµÿµÿ¸ÿ¢ÿ¦ÿ§ÿ¬ÿ¯ÿ¥ÿ¥ÿµÿ©ÿ£ÿ±ÿ¿ÿ¤ÿ¯ÿ´ÿ²ÿ¬ÿ©ÿ¤ÿ¤ÿ¨ÿ¦ÿ®ÿºÿ«ÿ³ÿµÿ¤ÿ»ÿ¶ÿ·ÿ¹ÿ³ÿ°ÿ¤ÿ£ÿ¨ÿ²ÿÇÿ¼ÿ­ÿ¢ÿ±ÿ¦ÿ½ÿªÿ¶ÿ»ÿ¼ÿÁÿºÿ³ÿ¹ÿºÿ­ÿ©ÿ¦ÿ²ÿµÿ¯ÿ®ÿ©ÿ©ÿ³ÿ¬ÿ¬ÿ¬ÿ¶ÿ¼ÿ´ÿµÿ¹ÿ¥ÿ®ÿ¸ÿ¬ÿ²ÿ«ÿÿ¶ÿ­ÿ¢ÿµÿ³ÿ²ÿ°ÿ«ÿµÿ¸ÿ¥ÿ ÿ¨ÿ¤ÿ·ÿ§ÿ·ÿ£ÿ¯ÿÿ¦ÿ±ÿµÿ°ÿ®ÿ³ÿ­ÿ«ÿÄÿ­ÿÿ§ÿ ÿ£ÿÿ{ÿÿªÿ¨ÿ¬ÿ¨ÿ¬ÿ¶ÿ¶ÿ³ÿ¯ÿ£ÿ»ÿµÿ«ÿºÿÿÿ´ÿ­ÿºÿ¹ÿ¸ÿ²ÿ³ÿ±ÿ¥ÿ­ÿ¶ÿ¥ÿªÿ­ÿ«ÿ§ÿ¹ÿ±ÿ¬ÿ«ÿ°ÿ«ÿ¦ÿ°ÿ¯ÿ°ÿ®ÿ°ÿ¶ÿ±ÿ±ÿ¡ÿ ÿ¦ÿ¶ÿ·ÿ¾ÿ©ÿ¨ÿ®ÿ°ÿ§ÿ«ÿ¯ÿ°ÿ­ÿ¬ÿ¬ÿ­ÿ³ÿ¬ÿ¥ÿ²ÿ½ÿ»ÿ°ÿ¦ÿ¦ÿ­ÿÿ³ÿÿ£ÿ¬ÿ­ÿ¯ÿ¯ÿ¯ÿ²ÿ´ÿ·ÿµÿ®ÿªÿ©ÿ²ÿªÿ²ÿ©ÿ±ÿ¹ÿ¨ÿ¬ÿ¤ÿ¤ÿ²ÿ­ÿ©ÿ§ÿ¦ÿ­ÿ ÿ§ÿ¦ÿ¯ÿ¦ÿ¡ÿ¨ÿ¡ÿ¦ÿÿ§ÿ¨ÿÿ£ÿ©ÿ³ÿµÿ¹ÿ¨ÿÿ£ÿÿÿ¡ÿ©ÿ¬ÿÿ¯ÿªÿÿ¢ÿÿÿ©ÿ³ÿ¢ÿ£ÿ©ÿ«ÿ«ÿ©ÿ®ÿ­ÿÿÿ©ÿ¯ÿÿÿÿ¡ÿ¢ÿ¡ÿÿÿ¢ÿÿÿ¦ÿ´ÿ¥ÿÿ ÿ¯ÿªÿÿÿ ÿ£ÿ¨ÿÿÿ«ÿ£ÿ¨ÿ¡ÿÿ´ÿÿ°ÿÿÿ¨ÿ¤ÿ¤ÿ¬ÿ¦ÿÿ ÿ£ÿªÿ®ÿÿ¡ÿ¤ÿ¦ÿÿ ÿ¥ÿ¸ÿÿÿ£ÿÿ³ÿ¤ÿÿÿÿ ÿªÿ¦ÿ¬ÿ¦ÿÿ£ÿÿÿÿ¥ÿ­ÿÿÿ¢ÿ¯ÿºÿ¯ÿ§ÿ²ÿ³ÿ·ÿ®ÿ«ÿ±ÿªÿªÿÿ§ÿªÿ¥ÿ±ÿ¯ÿ±ÿ´ÿ¬ÿ£ÿªÿ¿ÿ½ÿºÿ¥ÿ³ÿ ÿ´ÿ¥ÿµÿ°ÿ½ÿ½ÿ¯ÿ§ÿ¸ÿ«ÿ°ÿ°ÿ­ÿªÿ°ÿ·ÿ°ÿªÿ¬ÿµÿ«ÿÿ¤ÿ·ÿ²ÿ³ÿ©ÿ«ÿ©ÿ¡ÿ¹ÿµÿ¨ÿ¬ÿÿ§ÿ«ÿ¸ÿ±ÿ£ÿÿ¤ÿ±ÿµÿ´ÿ±ÿ±ÿ¨ÿµÿºÿºÿ¢ÿÿ³ÿ©ÿ¤ÿ¢ÿÿÿ®ÿ²ÿ­ÿ½ÿ¹ÿ½ÿµÿ®ÿ§ÿ¤ÿ°ÿ±ÿ±ÿ©ÿ©ÿ®ÿ¨ÿ®ÿ­ÿ´ÿ­ÿ°ÿ¹ÿµÿ­ÿÁÿ©ÿ»ÿ³ÿ¹ÿ¦ÿ©ÿ¢ÿ¤ÿ£ÿ£ÿÿ¦ÿ¾ÿ§ÿÿ°ÿÿÿÿ±ÿ¬ÿ¤ÿ¨ÿ¬ÿ¯ÿ¬ÿ²ÿ¸ÿ³ÿªÿªÿ§ÿ½ÿ­ÿ¢ÿ¶ÿ±ÿ¹ÿÿ¦ÿ§ÿ¡ÿ°ÿ©ÿÿ©ÿ¨ÿ®ÿµÿµÿ°ÿ¬ÿªÿ¬ÿ«ÿ²ÿ¹ÿ­ÿ®ÿµÿÂÿ¹ÿÿÿ¬ÿ°ÿ¡ÿ¬ÿ¾ÿ«ÿ«ÿ§ÿ ÿµÿÿ¸ÿ²ÿ¯ÿªÿ«ÿ«ÿ±ÿ­ÿ°ÿ¹ÿµÿµÿ´ÿ¯ÿ²ÿ¶ÿ®ÿ¨ÿ³ÿ¦ÿ­ÿ´ÿ¬ÿ³ÿ¸ÿ»ÿ·ÿÿ¢ÿ«ÿ©ÿ®ÿ¼ÿ·ÿ´ÿÿ¶ÿÇÿ»ÿ´ÿ°ÿ£ÿ¦ÿ´ÿ­ÿ²ÿ¥ÿ¥ÿ­ÿ¹ÿ¸ÿ¨ÿ¬ÿªÿ´ÿ½ÿ¯ÿ¥ÿÿ§ÿ¤ÿ©ÿ«ÿÿ¤ÿ¯ÿ®ÿÿÿ©ÿÿ±ÿ¦ÿ©ÿ¨ÿ§ÿªÿ¡ÿÿ©ÿ¡ÿÿ¡ÿ£ÿÿÿ§ÿ¤ÿÿÿÿÿÿÿ¡ÿ ÿ ÿ ÿ ÿ¡ÿÿ ÿ«ÿªÿÿ¬ÿ§ÿÿ©ÿ§ÿ¤ÿ±ÿ£ÿÿÿ«ÿ¥ÿÿ¥ÿ¨ÿ«ÿÿÿ£ÿ¨ÿ¬ÿ£ÿÿÿ©ÿ­ÿ°ÿ³ÿ°ÿ£ÿ©ÿ§ÿ©ÿªÿ©ÿ¦ÿ«ÿ§ÿµÿ®ÿ©ÿÿ ÿ«ÿ®ÿ£ÿÿ²ÿ¯ÿÿ­ÿ ÿ¦ÿÿµÿ¡ÿ°ÿ±ÿ¶ÿªÿ·ÿ¸ÿ­ÿÿ ÿ¦ÿ©ÿ·ÿ­ÿ«ÿ»ÿ·ÿ´ÿ¸ÿ´ÿµÿ²ÿ¬ÿ³ÿÿÿ©ÿ®ÿªÿÿ¹ÿ¯ÿ¦ÿÿ°ÿÿ©ÿ£ÿÿ«ÿ ÿ¥ÿ¥ÿÿÿ¯ÿÿ¡ÿÿ ÿ¢ÿ©ÿÿÿ¢ÿ¥ÿ¥ÿ£ÿ ÿ¤ÿ«ÿ§ÿÿÿ¢ÿ§ÿ¤ÿªÿ©ÿ§ÿÿ~ÿÿ¹ÿ ÿÿ¤ÿ£ÿÿ¦ÿ¯ÿÿÿÿ¥ÿÿ¬ÿÿ¦ÿÿÿÿÿ ÿ¢ÿÿÿÿÿÿÿ©ÿ£ÿÿ£ÿ¯ÿ¸ÿ­ÿÿÿ ÿ¶ÿÁÿ³ÿ­ÿ©ÿ¥ÿ³ÿªÿ¦ÿ´ÿ¬ÿ­ÿ©ÿ¨ÿ¦ÿ®ÿ ÿ«ÿµÿÄÿÿ¥ÿ­ÿ°ÿÇÿ§ÿºÿ±ÿ§ÿ±ÿ£ÿ­ÿ§ÿ¢ÿµÿ±ÿ¶ÿ¨ÿ°ÿ»ÿ¨ÿ©ÿ¥ÿ®ÿ·ÿÇÿ´ÿ¢ÿ¬ÿºÿ¶ÿµÿ½ÿ·ÿ³ÿ·ÿ¶ÿ·ÿ¹ÿ¸ÿ¶ÿ¸ÿºÿ°ÿ¦ÿ³ÿ¿ÿ³ÿ²ÿ©ÿ®ÿ³ÿ½ÿ¨ÿ±ÿ°ÿ«ÿ¶ÿ²ÿ¶ÿ¤ÿµÿ§ÿÂÿ¬ÿ§ÿ¬ÿ¼ÿ¸ÿ°ÿ¬ÿ¨ÿ¤ÿ§ÿ¡ÿ¬ÿ°ÿ§ÿªÿµÿ²ÿ­ÿ«ÿ¬ÿ¥ÿ¨ÿ©ÿ¢ÿ¬ÿ·ÿÅÿÄÿ²ÿ«ÿ®ÿ¢ÿÿ¯ÿ¼ÿµÿªÿ¶ÿ¶ÿ¼ÿ±ÿ®ÿ²ÿ»ÿ¢ÿ¬ÿ¹ÿ¢ÿ³ÿ­ÿ¹ÿ±ÿ²ÿ¤ÿ¦ÿ§ÿ®ÿ°ÿ±ÿ»ÿ¹ÿ¸ÿ®ÿ¢ÿ´ÿ»ÿ¤ÿ¯ÿºÿ»ÿ¸ÿ´ÿ³ÿ¬ÿ¬ÿ¦ÿ«ÿ¸ÿ²ÿ±ÿ´ÿ±ÿ¥ÿ«ÿ³ÿ°ÿ¡ÿ±ÿ¶ÿ³ÿ´ÿ¤ÿ¬ÿ«ÿ¬ÿÿ«ÿµÿ¶ÿ³ÿ°ÿ«ÿ¨ÿ§ÿ°ÿ°ÿ½ÿ³ÿ«ÿ§ÿ±ÿ¦ÿ¥ÿ§ÿ¬ÿ®ÿµÿ³ÿ»ÿ±ÿ·ÿ»ÿ·ÿ§ÿ¤ÿ©ÿ¬ÿ²ÿ±ÿ­ÿ¯ÿ±ÿ«ÿ¨ÿ¥ÿ ÿ°ÿ³ÿ¶ÿ¼ÿºÿ³ÿ­ÿ¹ÿ°ÿ¬ÿ¥ÿ²ÿ¸ÿ»ÿÿ¶ÿªÿ°ÿ¨ÿ´ÿ³ÿ«ÿ¤ÿ«ÿ°ÿºÿÃÿ¯ÿ®ÿ´ÿÿ½ÿµÿ©ÿ©ÿ¨ÿ®ÿ®ÿ¬ÿªÿ¨ÿ ÿªÿ±ÿ·ÿ±ÿ«ÿ´ÿ²ÿ³ÿ³ÿ¥ÿ¦ÿ¦ÿ¨ÿ¯ÿ¤ÿÿÿ¯ÿµÿ«ÿ¨ÿ¤ÿªÿ³ÿµÿ»ÿÂÿ©ÿºÿ°ÿ¸ÿÂÿ­ÿ¦ÿ¸ÿµÿ®ÿ¸ÿ¹ÿ¥ÿ´ÿ¯ÿ²ÿ®ÿ¦ÿªÿ³ÿ½ÿ¿ÿ¶ÿ±ÿµÿµÿ¤ÿ©ÿ¹ÿ·ÿ·ÿµÿ³ÿ¯ÿ¬ÿ³ÿ­ÿ¤ÿ«ÿ¯ÿªÿ®ÿ«ÿ¯ÿ´ÿ²ÿµÿ­ÿ§ÿ£ÿªÿ¾ÿµÿ®ÿ²ÿµÿ¨ÿ¹ÿ´ÿÿ§ÿ®ÿ¥ÿªÿ»ÿ¯ÿ¤ÿ¨ÿ²ÿµÿ ÿ¦ÿ¶ÿ´ÿ¶ÿ¹ÿ¾ÿ­ÿªÿ­ÿ°ÿ§ÿÿÿÿ¸ÿÅÿÀÿ¸ÿ³ÿ©ÿªÿÈÿ·ÿ°ÿ±ÿ®ÿ»ÿ½ÿ§ÿ³ÿ­ÿªÿ½ÿ¬ÿ´ÿ·ÿ¹ÿ°ÿÿ·ÿ²ÿ´ÿ·ÿ­ÿ»ÿ±ÿªÿ¨ÿ±ÿºÿ§ÿªÿµÿ®ÿ¬ÿ¯ÿªÿ§ÿ¤ÿ©ÿµÿªÿ§ÿ¯ÿ¨ÿ®ÿ®ÿ¦ÿ¯ÿ°ÿ­ÿ¸ÿ´ÿ°ÿªÿ¦ÿ©ÿ¬ÿ¯ÿ¥ÿ³ÿ®ÿ¯ÿ«ÿ£ÿ·ÿ±ÿ£ÿ«ÿ½ÿ²ÿÀÿ·ÿ¨ÿ¶ÿ°ÿ°ÿ¯ÿ¯ÿ¸ÿ¸ÿ°ÿ¯ÿ©ÿ¯ÿ¯ÿ¬ÿ²ÿ³ÿ¶ÿ´ÿ¦ÿ£ÿ ÿÿ¢ÿÿ¥ÿ¦ÿ§ÿ§ÿ«ÿ¥ÿÿ¼ÿªÿ¥ÿ£ÿ£ÿ¿ÿ¨ÿ ÿ¢ÿ£ÿ£ÿÿÿÿ¤ÿÿÿÿÿ©ÿªÿ ÿ ÿ¡ÿ¢ÿÿÿ ÿÿÿÿÿÿ¥ÿÿÿÿÿÿÿÿ²ÿÿ¡ÿ¤ÿ£ÿÿ¤ÿÿÿ¬ÿÿ£ÿÿ¦ÿ¢ÿ¦ÿ¨ÿ¤ÿ¬ÿ¥ÿ§ÿ¨ÿµÿ§ÿ¥ÿ±ÿ¬ÿ£ÿÿ£ÿ®ÿ¥ÿ§ÿ­ÿ¨ÿ«ÿ²ÿ·ÿ®ÿ©ÿ¥ÿÿ®ÿ©ÿ¨ÿªÿ¡ÿ²ÿÿªÿÁÿ¡ÿÃÿ²ÿ¡ÿ©ÿ´ÿªÿ¦ÿ§ÿ©ÿ«ÿÿKÿ ÿfÿ¬ÿµÿ­ÿ¤ÿ¢ÿ­ÿ²ÿ­ÿ©ÿ ÿ£ÿ ÿ ÿÿ¢ÿ®ÿÿ²ÿ¹ÿ¬ÿ¬ÿµÿ«ÿ¯ÿ¯ÿÿ¨ÿ¯ÿ»ÿ¶ÿ¬ÿ«ÿ¶ÿ·ÿµÿ¶ÿµÿ¶ÿµÿºÿ¸ÿ§ÿÿÿªÿ¤ÿ­ÿµÿ­ÿ­ÿ§ÿ²ÿ±ÿ¤ÿ¡ÿºÿ³ÿ£ÿ¾ÿ»ÿ­ÿ¼ÿ­ÿ°ÿªÿ¬ÿªÿ±ÿ´ÿ­ÿ®ÿ°ÿ¶ÿ¿ÿ¸ÿ«ÿ±ÿ¾ÿºÿµÿ´ÿ°ÿ­ÿ²ÿ­ÿ³ÿµÿ¸ÿ®ÿ¢ÿ¬ÿ¥ÿ¼ÿªÿ¦ÿ·ÿ¯ÿ¨ÿªÿªÿ©ÿ©ÿ®ÿ²ÿÂÿ¹ÿ©ÿ±ÿ±ÿ²ÿ¹ÿ¯ÿ´ÿ½ÿ©ÿ§ÿ¶ÿ¼ÿ±ÿºÿ¥ÿªÿ«ÿ¬ÿ¤ÿ¼ÿ­ÿ¯ÿ©ÿ¦ÿ¸ÿ¸ÿ¸ÿ£ÿ¢ÿ¨ÿ²ÿ´ÿ®ÿ¯ÿ´ÿ¶ÿ¶ÿ´ÿ²ÿ¯ÿ°ÿ¯ÿ¸ÿ£ÿªÿ¯ÿ±ÿ¸ÿ¸ÿ«ÿ®ÿ´ÿ­ÿ°ÿ·ÿªÿ´ÿ¥ÿ¯ÿ¦ÿ©ÿÀÿ¹ÿ±ÿ·ÿµÿ±ÿ®ÿ²ÿ´ÿ²ÿ¯ÿ©ÿ®ÿ²ÿ¬ÿªÿ¢ÿ«ÿ§ÿ©ÿ´ÿ¨ÿ´ÿ¨ÿ©ÿºÿµÿ²ÿ¹ÿ¼ÿ³ÿ±ÿ´ÿ©ÿ¢ÿ«ÿ®ÿ´ÿ²ÿÿ­ÿ¶ÿ·ÿ©ÿ²ÿ ÿ½ÿ¶ÿ¯ÿÿ£ÿ¡ÿ¨ÿ³ÿ¹ÿ¸ÿÀÿ¼ÿ¼ÿÀÿºÿ¶ÿ´ÿ³ÿ¨ÿ©ÿ²ÿ¡ÿ¶ÿ¾ÿ¨ÿ®ÿªÿ³ÿ¯ÿ¯ÿ´ÿ¸ÿ±ÿ¾ÿ¶ÿ·ÿ¯ÿ¦ÿ¦ÿ®ÿºÿ¹ÿ´ÿ±ÿÿ­ÿÁÿÅÿÁÿÌÿ³ÿ·ÿ¯ÿÿÿ ÿ¡ÿ¢ÿ³ÿ°ÿ´ÿµÿ¼ÿ±ÿ¥ÿ´ÿ»ÿ­ÿ§ÿµÿ²ÿ³ÿ°ÿ­ÿ«ÿ°ÿ¦ÿ¶ÿ¸ÿ³ÿªÿ·ÿ¸ÿ­ÿ¢ÿ£ÿ¥ÿ«ÿ¼ÿ·ÿ£ÿ­ÿ¸ÿ¹ÿ²ÿ¯ÿªÿÿ¾ÿ·ÿÇÿµÿ»ÿ®ÿ¦ÿ³ÿ¢ÿ§ÿ«ÿ«ÿ©ÿ¯ÿµÿ¯ÿªÿ§ÿ¯ÿ³ÿ¼ÿ±ÿªÿ°ÿ¹ÿ«ÿÿÿ²ÿµÿ¶ÿ¦ÿ¸ÿ®ÿÿ¥ÿ©ÿ¤ÿÿ¡ÿ¥ÿ¥ÿ©ÿ¬ÿªÿÿÿÿ¨ÿÿÿ§ÿ¬ÿªÿÿÿÿÿ ÿ§ÿÿÿÿÿÿÿÿ­ÿÿÿÿ¤ÿÿÿ©ÿ¥ÿ¢ÿ¦ÿÿÿÿ¦ÿ§ÿÿÿ£ÿ§ÿ§ÿ§ÿ§ÿÿ¨ÿÿÿ¢ÿ¤ÿ¢ÿ¢ÿÿÿ¥ÿ¨ÿÿ¢ÿÿ²ÿ°ÿ¡ÿ¶ÿ¤ÿ£ÿ ÿÿÿ¡ÿ¬ÿ°ÿ¥ÿÿ¥ÿ¦ÿ£ÿ¡ÿ¡ÿ¨ÿÿ¦ÿ¨ÿÿ¯ÿÿÿ¥ÿÿÿ¡ÿ¬ÿ«ÿÿÿ¡ÿÿÿÿÿ®ÿ¦ÿ£ÿ¨ÿÿ«ÿÿ¨ÿ ÿ¢ÿ¨ÿ£ÿ£ÿ¨ÿ¦ÿ­ÿ¯ÿ¯ÿ©ÿ®ÿ«ÿ©ÿ¯ÿ¯ÿ²ÿ¬ÿ²ÿ¶ÿ©ÿÿ§ÿ·ÿ­ÿ©ÿ¨ÿÿ¸ÿ¦ÿ±ÿ£ÿ¬ÿ´ÿ¾ÿ¯ÿ ÿªÿ°ÿ®ÿ³ÿ¸ÿ¸ÿ­ÿ¥ÿ¨ÿ¹ÿÂÿºÿ¶ÿ¥ÿ¸ÿµÿ¨ÿ¬ÿ³ÿ³ÿ¯ÿ¤ÿ£ÿ´ÿ·ÿÿÿ§ÿÿ­ÿ´ÿ¼ÿ³ÿ¤ÿ¤ÿ­ÿ¶ÿ¹ÿ¹ÿ´ÿ§ÿ¬ÿ½ÿ´ÿÿÈÿÁÿ¼ÿ«ÿ¦ÿ¬ÿ±ÿºÿ¾ÿ¼ÿ¼ÿ¬ÿ¿ÿ²ÿ¹ÿÃÿ²ÿ¯ÿºÿ³ÿ¬ÿ¹ÿ¸ÿ¬ÿ§ÿÿ«ÿºÿ¶ÿªÿ°ÿ·ÿËÿ·ÿ²ÿ¥ÿÿÿ®ÿ¾ÿ°ÿ¯ÿ¼ÿ«ÿ¬ÿ«ÿ­ÿ±ÿ·ÿ±ÿ²ÿ³ÿªÿ¦ÿ­ÿ¬ÿ¢ÿ¬ÿÂÿÇÿ©ÿÄÿ³ÿ©ÿ°ÿ°ÿ­ÿ¨ÿ¯ÿ·ÿ®ÿ­ÿ°ÿ½ÿºÿ³ÿ±ÿ¡ÿ¦ÿ¯ÿ²ÿ°ÿ®ÿ¨ÿ§ÿ²ÿ¯ÿ®ÿ±ÿ·ÿ´ÿ²ÿ«ÿ³ÿ¼ÿ¾ÿ¹ÿ©ÿ¢ÿªÿ¢ÿ¯ÿ¿ÿ«ÿ°ÿ´ÿ°ÿ·ÿºÿºÿ´ÿ±ÿ´ÿ¨ÿ¢ÿ­ÿ«ÿ¬ÿºÿÇÿ¯ÿ§ÿ ÿ£ÿ­ÿ°ÿ°ÿ¸ÿ¸ÿ°ÿÁÿ°ÿ±ÿ°ÿ²ÿ¶ÿ®ÿ­ÿ±ÿ¯ÿ°ÿµÿ©ÿ®ÿÀÿ»ÿµÿ²ÿ®ÿ¥ÿ²ÿ¹ÿ³ÿ°ÿ­ÿ²ÿ¬ÿµÿ¹ÿÿ¦ÿ²ÿ¯ÿ³ÿ»ÿ¼ÿ»ÿ·ÿ®ÿ½ÿ¯ÿÅÿ¬ÿªÿÿÿ¦ÿ¢ÿ ÿ¯ÿ­ÿ¬ÿ³ÿ¿ÿÃÿ±ÿ´ÿ°ÿªÿªÿ²ÿ´ÿ«ÿªÿÃÿ¬ÿ®ÿ«ÿÿ¤ÿ»ÿ¹ÿ®ÿ³ÿ´ÿ¼ÿ¾ÿ¼ÿ¤ÿ¡ÿ©ÿ´ÿ½ÿ¹ÿ³ÿ³ÿ­ÿ¬ÿ¥ÿ¨ÿ­ÿ¬ÿ©ÿ¸ÿÂÿ®ÿ ÿ«ÿ¬ÿ§ÿ£ÿ¯ÿ²ÿ¶ÿ¯ÿ±ÿ®ÿ±ÿ¶ÿ³ÿµÿÿ°ÿ¯ÿ¢ÿ¦ÿ³ÿ¥ÿ¦ÿµÿ´ÿ°ÿ´ÿ¯ÿ¦ÿ²ÿªÿ´ÿ³ÿ·ÿºÿ³ÿ©ÿ¥ÿ¤ÿªÿ±ÿ¢ÿºÿ»ÿ²ÿ­ÿ°ÿ±ÿÿ¡ÿ²ÿÀÿ±ÿ¨ÿ§ÿ°ÿ°ÿ¨ÿ«ÿ°ÿ©ÿÿ­ÿ¨ÿÿÿ­ÿ³ÿ¡ÿÿ·ÿ¶ÿ«ÿÿÿ©ÿ¨ÿ¬ÿ¬ÿ¤ÿ°ÿ¸ÿ¼ÿ¯ÿ©ÿ©ÿ±ÿ´ÿ´ÿ´ÿ°ÿ§ÿ¨ÿ®ÿ½ÿµÿ¸ÿ¼ÿ¯ÿ®ÿ¶ÿµÿÆÿ±ÿ¨ÿ³ÿ´ÿ±ÿºÿ¶ÿ¢ÿ¢ÿ¸ÿ­ÿ ÿ±ÿ«ÿ©ÿ±ÿÁÿÂÿ°ÿ³ÿ¢ÿÿ¨ÿ£ÿ±ÿ³ÿ¯ÿ­ÿ¬ÿ³ÿ®ÿÿ²ÿ¤ÿ®ÿ¹ÿ®ÿ¢ÿ¨ÿ©ÿ±ÿªÿªÿ°ÿªÿ«ÿ°ÿ®ÿªÿ¢ÿ¬ÿ³ÿµÿ³ÿ³ÿ±ÿ¸ÿ¼ÿ¨ÿ­ÿÃÿ¿ÿÀÿµÿµÿ´ÿ¬ÿ©ÿ°ÿ¤ÿ´ÿ®ÿ®ÿ´ÿ®ÿ­ÿ´ÿ´ÿÀÿ»ÿ»ÿµÿÈÿ½ÿ«ÿ«ÿªÿ¤ÿ¯ÿ°ÿ¥ÿ­ÿ­ÿ¯ÿµÿ´ÿ·ÿÆÿ³ÿùþlÿÿÿ¤ÿ­ÿ­ÿ·ÿ¶ÿ¦ÿ¢ÿµÿ´ÿ¨ÿ­ÿ²ÿ¤ÿÿÂÿÿ¦ÿ¦ÿ¨ÿ­ÿ±ÿ®ÿ¬ÿ®ÿ¬ÿ«ÿºÿ§ÿªÿ«ÿ¤ÿ±ÿ¾ÿ§ÿ«ÿ¥ÿÿÿ¤ÿ¨ÿ¦ÿÿÿÿÿÿÿÿ¢ÿ¢ÿ£ÿ ÿ ÿ§ÿ®ÿ¢ÿÿ¥ÿ©ÿ¤ÿÿÿ²ÿÿ³ÿµÿ­ÿªÿ®ÿ´ÿµÿ²ÿ¤ÿºÿ´ÿ¨ÿ¶ÿµÿ ÿ¡ÿ´ÿ§ÿ¥ÿ¶ÿ«ÿ¢ÿ¬ÿ´ÿµÿ¬ÿ¤ÿ©ÿ¢ÿ¾ÿÿ¤ÿ®ÿ·ÿ·ÿ¸ÿ¸ÿªÿ¦ÿ£ÿ²ÿ°ÿ¬ÿ­ÿ±ÿ­ÿ¥ÿ­ÿ¶ÿ¤ÿ°ÿ ÿÿÙþãþWÿÿ¨ÿ¯ÿ¯ÿ®ÿ¤ÿ¹ÿ»ÿ°ÿ±ÿ¹ÿ²ÿ§ÿ­ÿ£ÿ²ÿÿ»ÿ°ÿ³ÿ­ÿ«ÿ°ÿ¶ÿÈÿ³ÿ´ÿÆÿ¼ÿ±ÿ½ÿ·ÿ²ÿ¯ÿ«ÿ·ÿ·ÿ´ÿ§ÿ¬ÿ°ÿ³ÿ±ÿªÿ¨ÿ±ÿµÿ®ÿ³ÿ¾ÿ ÿ¥ÿ§ÿ¯ÿ®ÿ¬ÿ¯ÿ¯ÿ£ÿÿªÿ«ÿ¦ÿ®ÿ¨ÿÿÿ£ÿ±ÿ¹ÿ¤ÿ¡ÿ½ÿ°ÿ¦ÿÿ ÿ²ÿµÿ«ÿªÿ²ÿ²ÿ°ÿ¯ÿ³ÿ¬ÿºÿ¯ÿ§ÿ¦ÿ£ÿ§ÿ­ÿ¯ÿ°ÿ¯ÿÀÿ¹ÿ­ÿ¤ÿªÿ­ÿ®ÿ³ÿ±ÿ¢ÿ²ÿµÿ¶ÿ§ÿ¹ÿ®ÿ¬ÿ¥ÿ ÿ§ÿ§ÿµÿ¯ÿºÿ¢ÿ¤ÿ¼ÿ²ÿ±ÿ°ÿ²ÿµÿ®ÿ®ÿ­ÿ³ÿ°ÿ´ÿ¡ÿÿ®ÿªÿ«ÿµÿ¯ÿ¨ÿ¬ÿµÿ®ÿÿ¼ÿ´ÿ¨ÿ²ÿ¶ÿ·ÿ´ÿ«ÿ«ÿ¬ÿ¥ÿ³ÿ®ÿªÿ©ÿ¥ÿªÿªÿ­ÿªÿ¨ÿ²ÿ¦ÿ§ÿµÿ¨ÿ±ÿ®ÿ¢ÿªÿ¸ÿµÿ±ÿ°ÿ°ÿºÿºÿ´ÿ¯ÿ¤ÿÂÿ¡ÿ¦ÿ®ÿ®ÿ°ÿ±ÿ­ÿ«ÿ®ÿÀÿ±ÿ©ÿ§ÿ·ÿ®ÿÿ¤ÿ´ÿ½ÿ´ÿ¤ÿ£ÿ¦ÿÿ¯ÿ´ÿµÿ¨ÿ¡ÿµÿ­ÿ°ÿ±ÿ°ÿ±ÿ«ÿ¯ÿµÿÿ¨ÿ®ÿ¶ÿ¯ÿ¢ÿ¥ÿ¤ÿ·ÿÂÿ¸ÿ³ÿ¼ÿºÿ¨ÿ§ÿµÿ³ÿ´ÿ»ÿ´ÿ´ÿºÿ·ÿ²ÿ³ÿ¯ÿ©ÿµÿ±ÿ±ÿ¯ÿÁÿ¢ÿºÿ´ÿ¡ÿµÿ¬ÿÿ¦ÿ´ÿ±ÿ«ÿ°ÿ¥ÿ²ÿ©ÿ»ÿ¹ÿ°ÿ®ÿ³ÿµÿ­ÿ­ÿ¯ÿ°ÿ·ÿ¶ÿ±ÿËÿ­ÿªÿÿ­ÿÿªÿ²ÿ¸ÿ®ÿ¬ÿ®ÿ«ÿ·ÿ«ÿ¡ÿºÿ¹ÿÄÿ¼ÿ¬ÿ¨ÿ¯ÿ·ÿ¿ÿ¹ÿ±ÿ²ÿµÿ´ÿ¦ÿ¬ÿ¯ÿµÿµÿ¶ÿ¯ÿ´ÿ­ÿ°ÿ¡ÿ£ÿ²ÿ´ÿ­ÿ«ÿ¬ÿ¤ÿ§ÿ§ÿ°ÿ¦ÿ ÿ¥ÿ§ÿ ÿ ÿ°ÿ¯ÿ­ÿ¯ÿ­ÿ±ÿ¸ÿÁÿÂÿ®ÿÿ©ÿ¥ÿ¿ÿ©ÿ©ÿ¸ÿ±ÿ£ÿ²ÿÂÿ·ÿªÿªÿ§ÿ¥ÿÿÿ§ÿÿ¨ÿÿÿÿ«ÿ©ÿªÿ¤ÿ§ÿ³ÿµÿ¼ÿµÿ¬ÿ®ÿ¨ÿ·ÿ»ÿÆÿ­ÿ¯ÿ¦ÿ®ÿ¯ÿ°ÿ¹ÿ¸ÿ²ÿ¬ÿ­ÿºÿ´ÿ ÿ¦ÿ©ÿ ÿ³ÿ´ÿ¯ÿ¯ÿªÿ©ÿ§ÿªÿ³ÿºÿ´ÿ¥ÿ©ÿ´ÿ¦ÿ±ÿ¡ÿ¦ÿ¢ÿÆÿ¸ÿ²ÿ´ÿ³ÿ°ÿ²ÿ¬ÿ°ÿ»ÿ³ÿ²ÿ³ÿ­ÿ´ÿ«ÿ±ÿ³ÿÁÿ¹ÿ§ÿÿ£ÿ¬ÿ¦ÿ±ÿªÿ²ÿ«ÿ¢ÿ®ÿºÿ²ÿªÿ¯ÿ¯ÿ¬ÿ¢ÿ­ÿ¸ÿ¶ÿ®ÿ¾ÿ ÿ¨ÿ²ÿ¨ÿ¨ÿ¢ÿÿ¯ÿ®ÿ¦ÿ ÿ¡ÿ¬ÿÿ¦ÿÿ¥ÿ¥ÿ¤ÿ®ÿÿ£ÿ§ÿÿ¯ÿ±ÿ«ÿ¤ÿÿÿªÿ¨ÿÿ ÿÿ¨ÿªÿ©ÿÿÿ¢ÿÿÿ£ÿÿÿ§ÿ¬ÿ°ÿ¡ÿ¬ÿ°ÿ¦ÿÿ¡ÿ«ÿÿÿ ÿ£ÿ¢ÿ¦ÿÿ¬ÿ¡ÿ«ÿÿÿ¬ÿ¬ÿÿ±ÿ´ÿªÿ£ÿ¯ÿ¯ÿÿÿÿ¬ÿ®ÿ¬ÿ¬ÿÿ¥ÿ¡ÿÿÿÿÿÿµÿ¡ÿÿ§ÿ¨ÿ¡ÿµÿ¶ÿ¨ÿ©ÿÿÿÿÿÿ¥ÿ§ÿ ÿ§ÿ®ÿ ÿ¼ÿ«ÿ´ÿÿ¤ÿÿ©ÿ§ÿÿÿÿÿ«ÿ¦ÿÿÿÿ¢ÿÿ¢ÿ¥ÿ¢ÿÿ¤ÿ­ÿ±ÿ¬ÿ¤ÿ²ÿ¯ÿ©ÿ¤ÿ´ÿ¯ÿ¥ÿ¨ÿ¥ÿÿÿ²ÿ¯ÿªÿ£ÿ®ÿ²ÿ¬ÿ¥ÿ¯ÿ·ÿ±ÿ´ÿ°ÿ¯ÿ«ÿ©ÿ¹ÿ³ÿ²ÿºÿ¬ÿ©ÿ»ÿ¯ÿ¦ÿ°ÿ¶ÿ¨ÿ§ÿ´ÿ®ÿ­ÿ¯ÿºÿ¬ÿÿ¢ÿ´ÿ¯ÿ³ÿ¬ÿ·ÿªÿ´ÿ³ÿªÿ¢ÿ´ÿ­ÿ°ÿ®ÿ¡ÿ¯ÿ¶ÿ²ÿ¸ÿ¼ÿ­ÿÿ¢ÿ´ÿ¶ÿÃÿ¯ÿ«ÿ¶ÿ©ÿ©ÿµÿ¦ÿ ÿ®ÿ¤ÿ¬ÿ°ÿªÿ²ÿ¶ÿ¾ÿ±ÿ´ÿ²ÿ¬ÿºÿ¸ÿ®ÿ«ÿ­ÿµÿ²ÿ®ÿ¥ÿ¤ÿ¯ÿ»ÿ»ÿ±ÿ»ÿÅÿ«ÿ©ÿÿ¯ÿ¶ÿ¢ÿ¸ÿÅÿ§ÿ¨ÿ°ÿªÿ±ÿ¨ÿ­ÿ¶ÿ©ÿ¦ÿ©ÿ­ÿ°ÿ¤ÿ¤ÿ­ÿ«ÿ­ÿ°ÿªÿ¤ÿÿ¬ÿ¨ÿ¸ÿ£ÿ±ÿµÿ¬ÿ±ÿ ÿ±ÿ°ÿÿ®ÿ­ÿ®ÿ«ÿ­ÿ¸ÿÁÿ½ÿ»ÿ°ÿ¬ÿ¸ÿ­ÿ£ÿ¶ÿ¼ÿ¶ÿ±ÿªÿµÿ³ÿÂÿ¯ÿ®ÿ§ÿ«ÿ¯ÿ§ÿ®ÿÿÿÿ¬ÿ´ÿ¶ÿ®ÿ¯ÿªÿµÿ²ÿ¤ÿ¬ÿ´ÿ°ÿ­ÿ­ÿ©ÿ°ÿµÿ¬ÿ¯ÿ®ÿ©ÿ²ÿ¼ÿ¤ÿ¢ÿ±ÿ¨ÿ¸ÿ´ÿ¢ÿ´ÿ¬ÿ¤ÿ¹ÿ¼ÿÂÿ²ÿ±ÿ»ÿ¹ÿÿ®ÿªÿªÿ³ÿµÿ¬ÿ£ÿ§ÿµÿÀÿµÿ¤ÿ¬ÿµÿÿÿÿ¬ÿ´ÿ¼ÿ¤ÿ¨ÿ¯ÿ°ÿ¤ÿ©ÿÿ¢ÿÿÿ«ÿÿ¨ÿÿÿÿÿ£ÿ¡ÿ®ÿ¤ÿÿÿ ÿÿ¢ÿ£ÿÿÿÿÿÿÿ ÿÿÿ¤ÿ¢ÿ¦ÿ¤ÿÿÿÿ¡ÿÿ²ÿ©ÿÿªÿÿ£ÿ±ÿªÿ¡ÿ¬ÿ¤ÿ©ÿ©ÿ¤ÿ³ÿÿÿÿ¤ÿÿÿÿÿÿ¡ÿ¬ÿ²ÿ±ÿ¯ÿ­ÿ¢ÿ«ÿµÿºÿ²ÿÿ ÿ¦ÿ±ÿªÿ¸ÿªÿ¥ÿÿ¶ÿµÿ¦ÿ¥ÿÿÿ¡ÿ¥ÿ¡ÿ°ÿ¦ÿÿÿªÿ®ÿ¤ÿ¬ÿ´ÿ¤ÿ¤ÿ£ÿ§ÿ°ÿ´ÿ¦ÿ¥ÿ²ÿ¯ÿ¬ÿ¯ÿ³ÿ®ÿ¨ÿ ÿ¨ÿ®ÿ¡ÿÿ²ÿµÿÿºÿ±ÿ ÿÿ»ÿ¨ÿ¹ÿ¬ÿ¢ÿ¥ÿªÿ¥ÿÿÿÿµÿÿÿÿ¥ÿ«ÿ¤ÿÿÿ¦ÿ¥ÿ¤ÿ§ÿ£ÿ¥ÿ£ÿÿÿÿÿ¤ÿ¦ÿ«ÿÿ ÿ¤ÿÿÿ«ÿÿÿ£ÿÿ­ÿªÿ¤ÿ§ÿ¦ÿ¢ÿÿÿÿzÿÿÿÿ¦ÿ¤ÿªÿ¡ÿ²ÿÿ«ÿÆÿ¯ÿÿÿÿÿ¬ÿ·ÿ«ÿªÿ³ÿ°ÿ¦ÿ¯ÿ´ÿ©ÿ®ÿ¬ÿ¤ÿ´ÿ°ÿªÿ­ÿ¢ÿ¶ÿµÿ±ÿ¨ÿ­ÿ£ÿ®ÿ±ÿºÿªÿ¸ÿ«ÿµÿ³ÿ ÿÇÿµÿ°ÿ·ÿ¬ÿ¶ÿ¿ÿ¨ÿµÿ¡ÿ§ÿ°ÿ¬ÿÂÿµÿ¬ÿ¸ÿ¿ÿ´ÿµÿ¸ÿ­ÿ©ÿ¹ÿ¿ÿÀÿ¸ÿ³ÿ¹ÿ¯ÿ±ÿºÿ·ÿ§ÿ®ÿ½ÿÁÿ¬ÿ§ÿ°ÿ»ÿ­ÿ£ÿ²ÿµÿ¯ÿ¹ÿ±ÿ±ÿ©ÿ¥ÿ§ÿ¯ÿµÿµÿ³ÿÿ½ÿ±ÿ¤ÿ­ÿ¹ÿ¶ÿ­ÿ¬ÿ¨ÿ¥ÿ­ÿ¯ÿ¬ÿ·ÿ±ÿ­ÿ²ÿ²ÿ¯ÿ¯ÿ¬ÿ¤ÿ«ÿ«ÿ£ÿ¥ÿ©ÿ¶ÿ³ÿªÿ¯ÿ³ÿ±ÿ¥ÿ®ÿ­ÿ¢ÿ£ÿ¸ÿ§ÿ¸ÿ«ÿ¬ÿ±ÿ¹ÿ²ÿ©ÿ·ÿ¯ÿ¦ÿªÿ¾ÿ°ÿ³ÿ¢ÿ¤ÿ¯ÿ»ÿ´ÿªÿ­ÿªÿ¨ÿ­ÿ¯ÿ¹ÿ¾ÿ°ÿ«ÿ¯ÿ¹ÿ¸ÿ±ÿ³ÿ±ÿ¯ÿ¥ÿ¬ÿ·ÿ­ÿ¯ÿ®ÿ­ÿªÿ­ÿ£ÿ¥ÿ ÿ£ÿ¹ÿ¹ÿ¶ÿªÿ¡ÿ¢ÿ§ÿ¦ÿ¥ÿ¶ÿ¬ÿ·ÿ±ÿ¤ÿ°ÿ¥ÿ»ÿªÿ»ÿ¨ÿ«ÿ©ÿ±ÿ«ÿ®ÿ¹ÿ¯ÿ©ÿ´ÿ§ÿ³ÿ°ÿ²ÿ«ÿµÿ­ÿÿ£ÿ¦ÿªÿ¯ÿ¨ÿ¥ÿªÿ«ÿ¦ÿ¡ÿ¤ÿ¦ÿªÿ±ÿ®ÿ³ÿ´ÿ°ÿ³ÿ¡ÿ¢ÿ§ÿ®ÿµÿ«ÿÿ¸ÿ«ÿ­ÿ£ÿ¨ÿ¯ÿ¬ÿÿÿªÿ¨ÿµÿ¨ÿ®ÿ®ÿ¨ÿ½ÿ¯ÿÿ±ÿ­ÿ­ÿ«ÿ¡ÿ©ÿ§ÿÿ§ÿ©ÿ®ÿ´ÿ­ÿ®ÿ³ÿ³ÿ®ÿªÿ«ÿ©ÿ¯ÿ°ÿ©ÿ¤ÿ¡ÿ¬ÿªÿ®ÿ®ÿ´ÿ³ÿ´ÿÂÿ¾ÿÂÿ¯ÿ»ÿ ÿ³ÿ¹ÿ«ÿ¥ÿ¡ÿ¿ÿºÿ®ÿ²ÿ²ÿ»ÿµÿ°ÿ¤ÿ¤ÿ©ÿ­ÿ²ÿ±ÿªÿ¨ÿ¶ÿ¼ÿ²ÿ²ÿ¾ÿ·ÿµÿ°ÿ§ÿ§ÿ§ÿ¬ÿ§ÿ¢ÿ§ÿ­ÿ®ÿ¶ÿ°ÿ²ÿ¨ÿÿµÿ©ÿ®ÿ¬ÿ¶ÿ¸ÿ¦ÿºÿ¯ÿ¢ÿ¬ÿ¸ÿ¼ÿ´ÿ«ÿ´ÿªÿ¸ÿ¶ÿ³ÿÿ²ÿ¯ÿµÿÿ¯ÿ ÿ£ÿ¨ÿ®ÿ¼ÿ·ÿ£ÿ ÿÿ¦ÿ¼ÿ¾ÿªÿ¦ÿ¬ÿ®ÿ·ÿ¬ÿ®ÿµÿ¸ÿ­ÿ¥ÿ¤ÿºÿÕÿÁÿ¸ÿ¸ÿ¨ÿ®ÿÀÿ¬ÿµÿÿªÿ²ÿ¯ÿÁÿ­ÿ¨ÿ¸ÿ«ÿµÿ¼ÿ¶ÿ«ÿ¨ÿ¥ÿ«ÿ¬ÿ®ÿ¤ÿ®ÿ¸ÿ²ÿ´ÿ¸ÿ²ÿ­ÿ«ÿ¬ÿªÿ¡ÿ¢ÿ«ÿ°ÿ·ÿ«ÿ¥ÿ¹ÿ¶ÿ·ÿ´ÿ­ÿ±ÿ°ÿ¨ÿ¬ÿ®ÿ¦ÿ®ÿ£ÿ¨ÿ°ÿ¦ÿªÿ¦ÿ²ÿ¨ÿ¸ÿªÿ¥ÿ¯ÿ¶ÿ½ÿ¯ÿ³ÿ¶ÿ´ÿ¯ÿµÿ¸ÿºÿ¹ÿ°ÿ¨ÿªÿ²ÿ©ÿ¡ÿ©ÿ«ÿ¤ÿ£ÿÿÿÿ¤ÿ«ÿ®ÿ©ÿ¥ÿ¦ÿÿ­ÿ¬ÿÿ¤ÿªÿÿªÿ§ÿ¸ÿªÿ ÿ¢ÿÿÿ¨ÿ¯ÿ¯ÿÿ¡ÿ¤ÿ²ÿ­ÿ¤ÿÿÿ­ÿµÿ¨ÿÿÿ¥ÿ ÿÿÿÿÿÿ«ÿÿ´ÿÿªÿÿ±ÿÿºÿÿÿÿ«ÿ£ÿ¤ÿÿÿ¦ÿ¢ÿ£ÿ¢ÿ§ÿ©ÿ¨ÿ¬ÿÿ ÿ±ÿ­ÿ¦ÿ¤ÿ©ÿ¯ÿ¯ÿ¯ÿ«ÿ«ÿ®ÿªÿ¬ÿ¡ÿ§ÿ¯ÿ©ÿ«ÿ»ÿ¨ÿ²ÿ¶ÿ³ÿ¹ÿ§ÿ±ÿªÿ¦ÿ±ÿ«ÿ¾ÿ¬ÿ¤ÿÿ¡ÿÿ©ÿ°ÿ´ÿÿÿ ÿ¨ÿ®ÿ«ÿ¬ÿ¿ÿÁÿºÿ²ÿÿ¦ÿ±ÿ¨ÿÿ¡ÿ«ÿÿ°ÿ«ÿÿ¾ÿ¨ÿ®ÿ³ÿ ÿ«ÿ«ÿ«ÿµÿ´ÿ´ÿ®ÿ¬ÿ®ÿ¢ÿ§ÿ´ÿ´ÿ·ÿ¼ÿ¶ÿ­ÿ­ÿ±ÿ²ÿ±ÿ¬ÿ³ÿ¨ÿ¯ÿ¿ÿ´ÿ«ÿ·ÿªÿ©ÿ¯ÿ«ÿ³ÿ¬ÿ¯ÿ²ÿ¥ÿ§ÿ±ÿ¨ÿ´ÿÿÿ´ÿ·ÿ±ÿ²ÿ²ÿ°ÿ®ÿ²ÿ²ÿ¯ÿ°ÿ³ÿ³ÿªÿªÿ«ÿ½ÿ¼ÿÈÿ¸ÿ£ÿ¤ÿµÿÃÿ±ÿ ÿ¿ÿ¹ÿ«ÿµÿ¥ÿ¦ÿ¤ÿµÿ¾ÿÁÿ·ÿ«ÿ²ÿÁÿÃÿµÿ­ÿ±ÿµÿµÿ®ÿ¬ÿ¼ÿ¦ÿ°ÿ±ÿ¤ÿªÿ²ÿ¿ÿ§ÿ®ÿ®ÿ¹ÿ¡ÿ·ÿ®ÿ®ÿªÿ¡ÿ²ÿ¶ÿ±ÿ°ÿ¬ÿ²ÿºÿ³ÿ­ÿ°ÿ²ÿ®ÿªÿ³ÿ°ÿ±ÿ·ÿ­ÿªÿ³ÿ¬ÿ´ÿ¿ÿ¼ÿ©ÿ¬ÿ¹ÿ¬ÿªÿ±ÿ¯ÿ¬ÿ¸ÿ´ÿ³ÿªÿ¤ÿ§ÿ¥ÿ½ÿÂÿÁÿºÿ¬ÿ´ÿ½ÿ±ÿ®ÿ¦ÿ¼ÿ¶ÿªÿ¶ÿ¬ÿ»ÿ´ÿ£ÿ®ÿ­ÿ®ÿºÿ²ÿ©ÿ¯ÿ²ÿ®ÿ­ÿ²ÿ±ÿ«ÿ²ÿ¥ÿ¦ÿ®ÿ«ÿ¦ÿ¹ÿ¯ÿ²ÿÃÿ´ÿ­ÿ±ÿ²ÿ§ÿ´ÿ«ÿ­ÿ¼ÿ¾ÿ¶ÿµÿ´ÿ­ÿ¬ÿ®ÿ®ÿ°ÿ°ÿ¤ÿ³ÿ°ÿ¡ÿ¤ÿÿÿ¹ÿ­ÿ²ÿ°ÿ°ÿ³ÿ¦ÿ²ÿµÿ¶ÿ«ÿ«ÿ·ÿ²ÿ²ÿ´ÿ¤ÿ§ÿ®ÿ®ÿ¶ÿªÿ¨ÿ¯ÿ¯ÿ«ÿ«ÿ«ÿ«ÿ¡ÿ¹ÿÿ¢ÿ®ÿÂÿ¼ÿ°ÿ´ÿ¯ÿ«ÿ´ÿ²ÿ¯ÿ¸ÿ»ÿ´ÿ®ÿ£ÿ¬ÿ²ÿªÿ²ÿ«ÿ·ÿºÿ«ÿ§ÿ«ÿ©ÿ¤ÿ¨ÿ°ÿ±ÿ§ÿ¤ÿ¸ÿ»ÿ³ÿÿ¤ÿ¡ÿ²ÿ·ÿ©ÿºÿ­ÿ§ÿ­ÿ¬ÿ±ÿ±ÿ¬ÿ§ÿ¯ÿ¯ÿ©ÿ¦ÿ¨ÿ¼ÿ°ÿ¼ÿªÿ¸ÿÁÿµÿ±ÿ­ÿ´ÿªÿªÿ§ÿ¨ÿÿ¦ÿ§ÿ£ÿ§ÿ©ÿ¤ÿÿ ÿ£ÿÿÿÿ¦ÿ¡ÿµÿ¬ÿ«ÿ ÿ£ÿ¦ÿ£ÿÿÿÿÿÿ¥ÿ¦ÿÿÿÿÿÿÿÿÿ¤ÿ¥ÿÿÿÿ¤ÿÿÿÿÿÿÿÿÿÿÿ¡ÿÿÿ®ÿ ÿÿªÿÿÿÿ©ÿ¯ÿ©ÿÿÿ©ÿ¥ÿÿÿÿÿ¦ÿ¬ÿ¦ÿ¹ÿ¨ÿªÿ¡ÿ¢ÿ®ÿ¬ÿªÿÿÿ©ÿ¥ÿÿÿ¡ÿÿÿ¡ÿ£ÿÿ´ÿÿÿªÿ¦ÿ¬ÿ°ÿµÿ²ÿ§ÿÿ¥ÿ®ÿÿÿ¤ÿªÿÿÿ°ÿ«ÿ¶ÿÿ¢ÿ©ÿ¤ÿ¬ÿ¨ÿÿ ÿ¦ÿ¯ÿªÿ ÿªÿ¦ÿ±ÿ·ÿ®ÿ§ÿ®ÿ§ÿ¬ÿ¯ÿªÿ¦ÿ½ÿÎÿ°ÿ¡ÿ¯ÿ®ÿ¬ÿ´ÿ¹ÿ»ÿµÿ£ÿ©ÿ§ÿ©ÿµÿ¶ÿ¹ÿ¿ÿ¼ÿ½ÿ¹ÿ¶ÿ¬ÿÄÿÄÿ¾ÿ¸ÿ©ÿ±ÿÀÿ±ÿ¤ÿ­ÿ·ÿ¸ÿ¸ÿ±ÿ¬ÿ©ÿÿÿÿ ÿ©ÿºÿ­ÿ«ÿ¤ÿ¥ÿµÿ¶ÿ®ÿµÿ¹ÿµÿ±ÿ§ÿ¤ÿªÿ´ÿ­ÿµÿµÿ¥ÿ§ÿ±ÿµÿºÿ¹ÿ®ÿ®ÿ³ÿ¡ÿ©ÿÄÿ¶ÿ·ÿ¯ÿ ÿ°ÿ¿ÿ³ÿ­ÿ¦ÿ£ÿ¸ÿ­ÿºÿ¤ÿµÿ¸ÿÂÿ°ÿÁÿÃÿ¶ÿ¡ÿ¥ÿ¶ÿ²ÿ§ÿ¢ÿ¨ÿ¥ÿ¨ÿ­ÿ¶ÿ¸ÿ¬ÿ­ÿ®ÿ§ÿ¨ÿ±ÿ¬ÿ¢ÿ¬ÿªÿ¶ÿ®ÿºÿºÿ°ÿ¯ÿ¯ÿ¯ÿÿÿ¥ÿÿÿ«ÿ¶ÿ¼ÿ³ÿµÿ°ÿ¦ÿ«ÿ³ÿ¼ÿµÿªÿ¯ÿ»ÿ¼ÿªÿ¸ÿ¾ÿÆÿ ÿ¢ÿ­ÿ²ÿ±ÿ©ÿ£ÿªÿ³ÿ³ÿ¸ÿ®ÿ¨ÿ©ÿ¶ÿ¦ÿ°ÿ±ÿ¯ÿ¯ÿ´ÿ¯ÿ§ÿ¯ÿ£ÿ·ÿÇÿ¯ÿ¿ÿ©ÿ¬ÿ¹ÿ¬ÿ ÿ¨ÿ¶ÿµÿ¥ÿ­ÿ¶ÿ¶ÿ¬ÿ¨ÿ­ÿ¯ÿªÿ§ÿ­ÿ´ÿ´ÿªÿ¤ÿªÿ­ÿ®ÿ¾ÿ¾ÿÆÿÌÿ²ÿ¦ÿ£ÿÿ¤ÿÿ¦ÿªÿÉÿ©ÿ­ÿªÿ®ÿ´ÿ¶ÿ¹ÿºÿ¬ÿ¶ÿ±ÿ»ÿ¬ÿ³ÿµÿ´ÿ¶ÿ¬ÿ·ÿ¹ÿ¡ÿ®ÿ³ÿ³ÿ·ÿ»ÿªÿ¦ÿ¯ÿ­ÿ³ÿ¹ÿ³ÿ±ÿ¯ÿ·ÿ³ÿ½ÿ®ÿÿ£ÿ¯ÿ¥ÿÿ²ÿÃÿ¯ÿ·ÿªÿ¥ÿ°ÿ¯ÿ´ÿ¹ÿµÿ¯ÿªÿ©ÿ©ÿ¢ÿ²ÿ¶ÿµÿ±ÿ·ÿªÿ°ÿ´ÿ«ÿ°ÿÿ¤ÿ¯ÿ¸ÿ¬ÿ°ÿ±ÿ³ÿ´ÿ°ÿ±ÿ²ÿÿ¢ÿ¯ÿ¬ÿ­ÿ®ÿ©ÿ¡ÿ©ÿ²ÿ¢ÿ£ÿ²ÿ±ÿ´ÿ®ÿ£ÿ¨ÿ³ÿµÿ¯ÿ®ÿ¯ÿ¦ÿ©ÿ»ÿ¥ÿ¦ÿ«ÿ©ÿ­ÿ´ÿ®ÿ£ÿ§ÿ¬ÿ·ÿªÿ­ÿ¬ÿ¶ÿ¹ÿ²ÿ­ÿ³ÿ®ÿÿ°ÿµÿ«ÿ¡ÿ­ÿ·ÿ¬ÿ¦ÿ¾ÿ¯ÿ¬ÿÁÿ¸ÿ¬ÿ«ÿ·ÿ¯ÿ¬ÿ¾ÿ·ÿ°ÿ¸ÿ­ÿ©ÿ¨ÿ®ÿ³ÿ¯ÿ¨ÿ±ÿ¼ÿÿ³ÿ­ÿ«ÿ«ÿ¶ÿ¬ÿ¡ÿ·ÿÅÿ²ÿªÿµÿ¯ÿ¤ÿ­ÿ®ÿ¢ÿªÿÄÿ®ÿ°ÿ­ÿ«ÿ¡ÿ¡ÿ¶ÿ¸ÿ¤ÿ¢ÿ¤ÿºÿºÿ±ÿ°ÿ²ÿ²ÿªÿ§ÿ®ÿ¶ÿÿÁÿ¨ÿ¨ÿªÿ±ÿ·ÿ²ÿ¨ÿ¬ÿ²ÿ©ÿ³ÿ°ÿºÿ»ÿµÿ²ÿªÿÃÿ§ÿ·ÿµÿ·ÿ½ÿÃÿÂÿ¿ÿ¾ÿ¿ÿ»ÿÅÿ¸ÿ°ÿ¨ÿ£ÿªÿµÿ¨ÿ±ÿ¶ÿ¯ÿªÿ­ÿ³ÿ®ÿ¥ÿ»ÿ¸ÿ»ÿ£ÿ¢ÿ¬ÿ´ÿ°ÿ¡ÿÿ¢ÿ¤ÿ ÿ¡ÿ¨ÿ­ÿ«ÿ°ÿÁÿµÿ³ÿõýöþÿÿ¢ÿ®ÿ³ÿ³ÿ«ÿ¥ÿµÿ°ÿ¼ÿªÿ¨ÿµÿ§ÿÿ§ÿ­ÿ¨ÿ±ÿ²ÿ®ÿ°ÿ±ÿ£ÿ¬ÿ´ÿ°ÿ§ÿ­ÿ³ÿ¶ÿ½ÿÇÿÆÿ§ÿ¤ÿ«ÿ©ÿ£ÿÿ¤ÿªÿÿvÿÿþíþaÿÿ£ÿ¢ÿÿ¶ÿ½ÿÊÿ°ÿªÿµÿÀÿ½ÿ®ÿ¥ÿ£ÿ¡ÿ¨ÿ­ÿ²ÿ¬ÿ­ÿ¬ÿ§ÿ«ÿ¨ÿ«ÿ§ÿÃÿ¨ÿ£ÿ¬ÿ®ÿªÿ«ÿ­ÿ©ÿ­ÿ£ÿÿ¥ÿ±ÿµÿ³ÿ©ÿ©ÿªÿÂÿ£ÿ·ÿ¯ÿ£ÿ§ÿ¯ÿ±ÿ´ÿ¼ÿ¿ÿ­ÿ¯ÿªÿ«ÿ®ÿ±ÿ°ÿ²ÿ¸ÿ©ÿ¬ÿÿÿÿÿ¤ÿ­ÿ­ÿ©ÿ²ÿÇÿÿ°ÿÂÿ¬ÿ¥ÿ®ÿ®ÿ§ÿ­ÿÿ¸ÿÿ§ÿ¨ÿ±ÿ½ÿ·ÿ©ÿ²ÿÂÿ²ÿ¯ÿªÿ²ÿ®ÿ¶ÿ¯ÿªÿ®ÿ¬ÿ´ÿ°ÿ»ÿ§ÿ®ÿ²ÿ±ÿ³ÿ¯ÿ©ÿ³ÿÉÿ¶ÿÄÿ´ÿ¬ÿ¶ÿ´ÿ²ÿ°ÿ°ÿ±ÿ¬ÿ­ÿ¨ÿ§ÿ°ÿ¼ÿ¶ÿ¥ÿ¡ÿ«ÿ¯ÿ­ÿ±ÿÿ°ÿ¤ÿÿ¨ÿ©ÿ¯ÿ³ÿªÿ©ÿ²ÿ¦ÿ¢ÿ¿ÿ©ÿ´ÿ¯ÿ»ÿ®ÿ¡ÿÿ ÿ©ÿ±ÿ°ÿÿºÿ¼ÿ¤ÿ±ÿ¥ÿªÿ¸ÿ±ÿ®ÿ¸ÿªÿ¯ÿ­ÿ¯ÿ·ÿÀÿ®ÿªÿ­ÿ§ÿ¯ÿ¸ÿ±ÿ¾ÿ´ÿ¼ÿ°ÿ¯ÿªÿ¥ÿ©ÿµÿ¸ÿ­ÿ±ÿ°ÿ»ÿ³ÿ½ÿ¯ÿ¡ÿ®ÿ°ÿ¨ÿ¬ÿ´ÿ°ÿ·ÿ°ÿ¾ÿ´ÿ¨ÿ©ÿ®ÿ­ÿ¯ÿµÿ·ÿ³ÿ³ÿ¹ÿÿÿ®ÿ°ÿªÿ©ÿ§ÿ®ÿ¶ÿ´ÿ²ÿ´ÿ¦ÿ¯ÿ®ÿ¯ÿ¨ÿ½ÿ³ÿ²ÿ¬ÿ¥ÿªÿ³ÿ·ÿÀÿ»ÿ»ÿ¬ÿ£ÿ¶ÿ®ÿ§ÿ§ÿ¬ÿ¯ÿ¬ÿ©ÿªÿ©ÿ®ÿ¨ÿÄÿ§ÿµÿ»ÿ³ÿ­ÿÿ¥ÿ¸ÿ«ÿ¦ÿ¶ÿ­ÿ¾ÿºÿ¾ÿ¯ÿªÿ·ÿ¶ÿ«ÿ«ÿ³ÿ²ÿ¬ÿ³ÿ³ÿÿÿÿ³ÿ£ÿ­ÿÀÿ²ÿ©ÿ±ÿ²ÿ©ÿ¢ÿ©ÿ¡ÿ¸ÿ©ÿ¶ÿºÿ´ÿ¨ÿ¬ÿ·ÿ¸ÿ´ÿ´ÿµÿ¶ÿ¶ÿ´ÿÅÿ¿ÿ·ÿ¸ÿ§ÿ®ÿ¸ÿ´ÿ¯ÿ·ÿ¿ÿ¹ÿ±ÿ­ÿ£ÿ¯ÿ³ÿ­ÿÄÿ·ÿ¯ÿ­ÿ­ÿºÿ³ÿ±ÿ¸ÿ©ÿ°ÿ£ÿ±ÿ´ÿ±ÿ¯ÿÿ´ÿªÿ«ÿ¨ÿ¨ÿ³ÿ³ÿ®ÿ³ÿºÿ¶ÿ¨ÿ»ÿ¸ÿºÿºÿ±ÿ¬ÿ¯ÿ´ÿºÿ´ÿ¦ÿÿÿ¬ÿÿ¬ÿ³ÿ·ÿÿ­ÿ«ÿ¢ÿ¥ÿ ÿ´ÿ±ÿ´ÿ¿ÿ¸ÿµÿªÿÿ³ÿªÿ·ÿ¢ÿ¡ÿ¨ÿ¡ÿ¢ÿ§ÿ¯ÿ«ÿ¬ÿ®ÿ«ÿ¶ÿ¿ÿ¸ÿ»ÿºÿÁÿ¶ÿ·ÿ»ÿ·ÿ¨ÿ£ÿ¦ÿ·ÿ°ÿ­ÿµÿ®ÿ±ÿ®ÿÿ ÿªÿ§ÿÿ¨ÿ¡ÿµÿ«ÿ­ÿ¹ÿ±ÿ³ÿ·ÿ¯ÿ³ÿ´ÿ®ÿ­ÿ´ÿÀÿ¬ÿ¾ÿ¿ÿ´ÿªÿ©ÿ¢ÿ«ÿ¹ÿºÿµÿ¯ÿ¬ÿ«ÿ°ÿ½ÿ±ÿ¯ÿ­ÿ¥ÿ°ÿ«ÿ¹ÿ¯ÿ±ÿ¯ÿ·ÿ¯ÿ©ÿ¶ÿ¶ÿªÿ´ÿÂÿ³ÿªÿµÿ¯ÿ´ÿ«ÿ³ÿ­ÿ³ÿ±ÿ«ÿ©ÿ¦ÿ£ÿ°ÿ´ÿµÿ´ÿ¢ÿ«ÿªÿºÿ¶ÿ¸ÿ¨ÿ¦ÿ£ÿ ÿªÿ¨ÿ¶ÿªÿªÿ¯ÿ·ÿµÿ²ÿ°ÿ¢ÿ©ÿ¦ÿÿ¥ÿÁÿ´ÿªÿÿºÿ£ÿ¦ÿ°ÿ§ÿ¨ÿ¬ÿ­ÿ­ÿ¨ÿ¨ÿ¦ÿÿ¦ÿ¥ÿ£ÿÿ£ÿ°ÿ£ÿ³ÿ°ÿ§ÿ¥ÿ§ÿ¡ÿÿ§ÿÿÿÿ¡ÿ¬ÿ¨ÿÿÿ¯ÿ¨ÿ¦ÿÿÿÿÿÿ¢ÿ¥ÿ¥ÿ£ÿ¦ÿ°ÿ®ÿ¬ÿ¯ÿ¬ÿÿÿ©ÿ©ÿÿ«ÿ¸ÿ¯ÿÿ¡ÿ³ÿ³ÿ¯ÿ¤ÿ¦ÿ¤ÿ¤ÿÿÿ¦ÿ¢ÿÿÿ©ÿ ÿÿ¤ÿ¬ÿ¥ÿÿ©ÿÿ¤ÿ¢ÿÿÿ¢ÿÿ ÿ«ÿ¦ÿ©ÿ¡ÿ¨ÿ¤ÿÿ¤ÿ¨ÿ©ÿ¢ÿÿªÿ ÿÿ¦ÿÿ¢ÿÿ®ÿÿ¥ÿÿ§ÿÿ¤ÿÿÿ£ÿ§ÿÿÿªÿ¯ÿ§ÿÿÿ¨ÿ®ÿ«ÿ©ÿÿ«ÿÿªÿ¢ÿÿ²ÿ­ÿ¥ÿ®ÿ¤ÿ¤ÿ¯ÿªÿ¬ÿ¦ÿ£ÿ¦ÿ¨ÿ¦ÿÿÿ¤ÿ¶ÿ²ÿ¤ÿ£ÿ£ÿ®ÿ±ÿ¨ÿ»ÿ°ÿ³ÿ®ÿ´ÿ«ÿ«ÿ¬ÿ­ÿµÿ¾ÿ°ÿ£ÿ¬ÿ³ÿ®ÿ¬ÿ¯ÿ¬ÿ«ÿ­ÿ«ÿªÿÿ°ÿ²ÿ°ÿºÿ½ÿ ÿ¼ÿ¡ÿºÿ°ÿ¯ÿ©ÿµÿÿ¤ÿ°ÿ­ÿ´ÿµÿ¬ÿªÿ²ÿ³ÿ¦ÿ¥ÿ¢ÿ·ÿ®ÿªÿ«ÿ¹ÿ²ÿ«ÿªÿ´ÿ½ÿ¦ÿ¬ÿ²ÿ¦ÿ±ÿ²ÿ¹ÿ·ÿ²ÿ±ÿ­ÿ®ÿ³ÿ­ÿ©ÿ¬ÿªÿ°ÿ±ÿ­ÿ°ÿ¸ÿ¬ÿ¸ÿºÿ¤ÿ²ÿªÿÿ«ÿ¶ÿ³ÿ³ÿ½ÿ¼ÿÿÿ¹ÿ¾ÿ½ÿ½ÿÅÿÃÿ±ÿªÿ£ÿ¦ÿ±ÿ¬ÿ±ÿ°ÿ­ÿªÿ¡ÿ¦ÿ©ÿ¦ÿ³ÿ¯ÿ°ÿÿ¬ÿ²ÿ¢ÿ­ÿ«ÿ·ÿ­ÿ¡ÿ¶ÿ®ÿ®ÿ¯ÿºÿ¿ÿÃÿ¶ÿ¶ÿ¹ÿ«ÿ²ÿ¾ÿ±ÿ¦ÿ«ÿ±ÿ¡ÿ£ÿ¶ÿ²ÿ°ÿ·ÿ¶ÿ°ÿÁÿ¶ÿ¤ÿ¨ÿ¦ÿ«ÿ·ÿ¼ÿ²ÿ¬ÿ°ÿ°ÿªÿ±ÿµÿ«ÿ¦ÿ­ÿ±ÿ±ÿ®ÿ­ÿ²ÿ±ÿ²ÿµÿµÿ±ÿ®ÿ±ÿ©ÿÿ¬ÿ§ÿ·ÿ¹ÿ¯ÿ»ÿ³ÿ©ÿ±ÿµÿ¸ÿ¹ÿ¹ÿ¹ÿ·ÿ¨ÿ¶ÿ°ÿ©ÿÿ¡ÿÿ¦ÿ³ÿ³ÿ¶ÿ®ÿ¤ÿ¨ÿ©ÿ­ÿ¬ÿºÿªÿ¡ÿ°ÿ±ÿ¹ÿ§ÿ£ÿ¯ÿÿÿ­ÿÿÿ«ÿ¦ÿÿ ÿ¥ÿÿÿ³ÿÿÿÿÿÿ¡ÿÿÿÿÿ ÿ­ÿÿÿ¥ÿ¥ÿÿÿ¢ÿÿ¤ÿªÿÿÿÿÿ¦ÿ¬ÿ®ÿ¨ÿÿÿÿ¨ÿÿ²ÿ§ÿ§ÿ¦ÿÿ¥ÿ§ÿ¦ÿÿÿ¯ÿªÿÿ¡ÿ«ÿÿÿÿ©ÿÁÿ¨ÿ£ÿ©ÿ®ÿ£ÿÿÿ¤ÿ±ÿÿ¯ÿÿ§ÿ­ÿ¡ÿ§ÿÿ·ÿ´ÿ ÿÁÿ ÿÿÿ¬ÿ®ÿ¶ÿÿªÿ¨ÿ²ÿ¢ÿ¤ÿºÿ°ÿ¬ÿ¯ÿ©ÿªÿ­ÿ¥ÿ«ÿ°ÿ°ÿ¯ÿ¦ÿ­ÿ¨ÿ¥ÿ£ÿ­ÿ¸ÿ¦ÿÿ·ÿ°ÿ²ÿ¬ÿ­ÿ¤ÿÿµÿ°ÿ°ÿµÿ©ÿ¬ÿ©ÿ®ÿ ÿÿ¢ÿ«ÿ®ÿ¦ÿ ÿ¡ÿ¤ÿÿÿÿ¡ÿ©ÿ¤ÿÿÿ¨ÿÿÿ ÿÿÿ¤ÿÿ¦ÿ­ÿµÿ¦ÿÿÿ¢ÿ¨ÿ¡ÿÿ¥ÿÿ§ÿ¨ÿ¦ÿÿÿ§ÿÿÿÿyÿÿ¢ÿªÿ§ÿ·ÿ·ÿ®ÿÿÿÿÿ¨ÿÿÿªÿ·ÿ²ÿÿÿ¨ÿ¥ÿ¤ÿµÿ³ÿ¨ÿ³ÿ¬ÿ¤ÿ²ÿ­ÿ©ÿ©ÿ¦ÿµÿ¹ÿ°ÿ¡ÿ¦ÿ¯ÿ¦ÿµÿ¶ÿ¬ÿ«ÿ®ÿ¹ÿ«ÿªÿ·ÿ²ÿ®ÿµÿ·ÿ¿ÿÀÿ¸ÿËÿ°ÿªÿ³ÿ¯ÿºÿªÿ¦ÿ°ÿ»ÿµÿªÿ´ÿ®ÿ³ÿºÿ³ÿ¶ÿµÿ±ÿ±ÿ¬ÿ­ÿ²ÿ¯ÿ§ÿ²ÿ¸ÿ°ÿ¦ÿ«ÿ¥ÿ­ÿªÿ ÿ«ÿ¼ÿ©ÿ·ÿ¯ÿ²ÿ¢ÿ®ÿ¡ÿ¯ÿ¸ÿ¼ÿ´ÿªÿ·ÿ¯ÿªÿ²ÿ°ÿ¯ÿ¦ÿ®ÿ©ÿ©ÿ°ÿ®ÿ«ÿ¶ÿ°ÿ§ÿªÿ°ÿ³ÿ¹ÿ³ÿ©ÿªÿªÿ¦ÿÿ¢ÿ¥ÿ¢ÿ¦ÿ­ÿ¬ÿ»ÿ°ÿ¦ÿ²ÿ­ÿªÿ¦ÿ¡ÿ¡ÿªÿÿ¨ÿ©ÿ©ÿ¶ÿ±ÿ¡ÿ¥ÿµÿ¸ÿ³ÿ®ÿ©ÿ´ÿ¬ÿºÿÀÿ²ÿ«ÿ§ÿªÿ®ÿ²ÿ³ÿ³ÿªÿ¤ÿ¡ÿ¦ÿ´ÿ­ÿ¨ÿ¤ÿ©ÿ¯ÿ§ÿ¦ÿ¦ÿ£ÿ£ÿ¦ÿ¬ÿ¬ÿ¡ÿ­ÿ±ÿ­ÿÁÿÂÿ´ÿ°ÿ¦ÿÿ¦ÿ°ÿ´ÿ·ÿÿ¶ÿ¯ÿ¬ÿ¶ÿ£ÿ¸ÿ¸ÿ®ÿ¡ÿ¯ÿµÿ¤ÿ°ÿ·ÿ¯ÿ´ÿ¹ÿ»ÿ©ÿ«ÿ§ÿ¦ÿ§ÿªÿ«ÿªÿ­ÿ³ÿ¸ÿ­ÿ§ÿ«ÿ¯ÿµÿ¯ÿ§ÿ¦ÿ«ÿ­ÿ ÿ¨ÿºÿ¶ÿ¨ÿ¹ÿ¨ÿªÿ®ÿ³ÿ¶ÿ´ÿ®ÿ³ÿ°ÿ»ÿ£ÿ©ÿÀÿºÿÿ­ÿ·ÿ¢ÿ¬ÿ±ÿ»ÿ»ÿ·ÿ®ÿªÿ©ÿ¿ÿ¬ÿ®ÿ­ÿ£ÿ­ÿ®ÿ¨ÿ¯ÿ©ÿ¥ÿ«ÿ¨ÿ§ÿ°ÿ¬ÿ¢ÿ¯ÿ²ÿ¨ÿ²ÿ¯ÿµÿ¶ÿ¯ÿ¥ÿÿ¬ÿ«ÿµÿ´ÿ¶ÿ¹ÿ¶ÿºÿ¨ÿ®ÿ±ÿ³ÿ¼ÿµÿ«ÿªÿ¼ÿ½ÿ«ÿ°ÿ°ÿÃÿ»ÿ·ÿ¬ÿ«ÿ«ÿ«ÿ¨ÿªÿ«ÿ¦ÿ´ÿµÿ³ÿ²ÿ´ÿ¹ÿ¹ÿ®ÿ£ÿ«ÿ°ÿ¯ÿ²ÿªÿ¡ÿ¬ÿ­ÿ¬ÿµÿ³ÿ£ÿ¥ÿ³ÿ²ÿ³ÿ¬ÿ¹ÿ°ÿ³ÿ²ÿ¶ÿ¦ÿ§ÿ±ÿ®ÿ«ÿ°ÿ¯ÿ«ÿ­ÿ¦ÿ¾ÿ­ÿ°ÿ½ÿ«ÿ£ÿ¹ÿÁÿºÿ°ÿ°ÿªÿ¬ÿ¥ÿ£ÿ¨ÿ¨ÿ¯ÿ¯ÿ¦ÿ¨ÿ°ÿºÿºÿ³ÿ»ÿ´ÿ¦ÿ±ÿ«ÿÿ¯ÿ¬ÿ¥ÿ¦ÿ±ÿ´ÿ¥ÿ¯ÿ¯ÿ´ÿ¹ÿÿ«ÿ«ÿ¶ÿ¶ÿ°ÿËÿÿ³ÿ®ÿ¸ÿ¦ÿ©ÿ§ÿ¥ÿ¨ÿ®ÿ·ÿ¸ÿ©ÿ¥ÿ£ÿ§ÿ¤ÿ¡ÿ«ÿ´ÿ¾ÿ³ÿ§ÿ­ÿ­ÿ¹ÿ°ÿªÿ±ÿ±ÿ°ÿ¿ÿ®ÿ²ÿ´ÿªÿ³ÿ¬ÿ±ÿÄÿºÿµÿµÿ©ÿ½ÿ¦ÿ®ÿ±ÿ§ÿ¯ÿ¯ÿ¥ÿªÿ»ÿ«ÿ¨ÿ²ÿ´ÿ°ÿ¯ÿ¸ÿ©ÿ¬ÿ¶ÿ³ÿ­ÿ³ÿ³ÿ¦ÿ¨ÿ³ÿ²ÿ¥ÿ¦ÿ£ÿ¦ÿ£ÿÿÿ¶ÿ¥ÿ§ÿÿÿ©ÿÿ°ÿ»ÿÿ¡ÿ§ÿÿ¦ÿ­ÿ±ÿ¶ÿÿªÿ©ÿ¢ÿ¥ÿÿ¥ÿ¡ÿÿÿ£ÿ¦ÿÿÿÿÿÿÿÿÿÿÿÿÿªÿ ÿ­ÿ¡ÿ§ÿÿÿÿ¹ÿÿÿÿµÿ¬ÿ·ÿÿÿ«ÿ¬ÿÿÿ¨ÿ­ÿ«ÿ¨ÿ ÿÿ§ÿ£ÿ¡ÿ«ÿ§ÿÿ¡ÿ®ÿ«ÿ¢ÿÿ ÿ¯ÿ­ÿºÿ³ÿ³ÿªÿ ÿ¡ÿ¥ÿ²ÿ³ÿ¯ÿ¾ÿÆÿ¼ÿÿ¤ÿ±ÿÁÿ²ÿ·ÿ«ÿµÿ¬ÿªÿ¹ÿ·ÿ¦ÿ¢ÿ­ÿ±ÿ¼ÿ¿ÿÁÿÂÿ¯ÿ©ÿ¬ÿ«ÿ¼ÿ¼ÿ¡ÿÿ¦ÿ«ÿÿ¬ÿªÿÿ§ÿ¥ÿ³ÿ¬ÿ¢ÿ®ÿµÿ­ÿ¯ÿ¸ÿ´ÿ»ÿ±ÿªÿ£ÿ¨ÿ´ÿ²ÿ¶ÿ¸ÿ´ÿ­ÿ ÿ¡ÿ´ÿ»ÿ·ÿ¶ÿ¸ÿ±ÿÿÿ¹ÿ¬ÿ¦ÿºÿÆÿ¯ÿ¯ÿÿ©ÿ¤ÿ£ÿªÿ¸ÿ»ÿÃÿ¡ÿ§ÿ©ÿ¯ÿ©ÿÿ¤ÿ¬ÿ¬ÿ«ÿ¦ÿ¦ÿ±ÿ¸ÿ°ÿ¤ÿ§ÿªÿ¼ÿ¼ÿÈÿ¯ÿ¢ÿ©ÿ¬ÿ´ÿ­ÿ©ÿ¿ÿÇÿ­ÿ²ÿ ÿ²ÿ¯ÿ¬ÿ³ÿ¼ÿ¹ÿ³ÿ¾ÿ½ÿ±ÿ³ÿ¹ÿºÿ¸ÿ¹ÿ¸ÿ¼ÿºÿ´ÿ®ÿ©ÿ²ÿËÿÿÿÂÿ±ÿ¨ÿµÿ¿ÿ©ÿ¨ÿ·ÿ¾ÿ½ÿµÿ­ÿ¬ÿ¯ÿ©ÿ´ÿÂÿ¶ÿ¦ÿ§ÿ·ÿ³ÿ¯ÿ¶ÿ°ÿ´ÿ®ÿ®ÿ¯ÿ­ÿ»ÿ¼ÿ²ÿµÿ±ÿ®ÿ¶ÿ¬ÿ ÿ¡ÿ¯ÿ¢ÿ©ÿ©ÿ¥ÿ®ÿ²ÿ°ÿ±ÿ¬ÿ«ÿµÿ´ÿ§ÿ¬ÿ®ÿ»ÿ¼ÿ¶ÿµÿ°ÿ²ÿ½ÿÿ¦ÿ±ÿ¨ÿÿ£ÿ«ÿ«ÿ¥ÿ¨ÿ°ÿ­ÿ­ÿ±ÿ±ÿ¯ÿÿ§ÿ¦ÿ©ÿªÿ²ÿ¤ÿ­ÿ°ÿ¦ÿ¼ÿ¨ÿºÿ¬ÿ¦ÿ¬ÿªÿÿ£ÿ¸ÿ½ÿ°ÿ©ÿ­ÿ¬ÿ¨ÿ³ÿ½ÿµÿÀÿ²ÿªÿ£ÿ ÿ¬ÿ§ÿ¨ÿ¬ÿ¤ÿ´ÿ¸ÿ´ÿ¶ÿ ÿ­ÿ´ÿ¼ÿ°ÿ¤ÿ°ÿµÿªÿ©ÿªÿ«ÿ­ÿ¦ÿ¶ÿ§ÿ½ÿ¡ÿ¨ÿ¶ÿ¥ÿ®ÿ¨ÿÿ¶ÿ¦ÿÿ¢ÿ¼ÿ»ÿ±ÿ¬ÿ¢ÿ®ÿ»ÿ«ÿµÿ¶ÿºÿ¯ÿ®ÿ¨ÿ­ÿ§ÿ«ÿ²ÿ´ÿ¹ÿ³ÿ¥ÿ¦ÿ°ÿ±ÿ£ÿ ÿ§ÿ¬ÿ«ÿ©ÿµÿ¹ÿÆÿ¨ÿ»ÿªÿ¤ÿ³ÿ°ÿ©ÿ­ÿ¼ÿ±ÿ°ÿ¦ÿ¬ÿ¯ÿ¯ÿ²ÿ­ÿªÿ£ÿ§ÿºÿ¸ÿºÿ¬ÿ¸ÿ¶ÿ·ÿ©ÿ¥ÿ©ÿ¦ÿ®ÿÿ§ÿ¤ÿ£ÿ®ÿ£ÿÿ§ÿ§ÿ§ÿ©ÿ¡ÿ£ÿÿÿ¡ÿ¥ÿ¼ÿ¢ÿ¨ÿ£ÿ¡ÿÿÿÿÿÿÿÿÿÿÿÿÿÿÿÿÿÿÿÿÿÿÿÿÿÿÿÿÿ§ÿ¤ÿ£ÿ¡ÿÿÿÿ£ÿÿÿ«ÿÿ¡ÿÿÿ ÿ¬ÿ¥ÿ¢ÿ¦ÿªÿ§ÿÿÿ ÿÿ§ÿªÿÿ¦ÿ®ÿÀÿ®ÿÿ¨ÿÿ¥ÿ¥ÿ«ÿ­ÿ¥ÿÿ£ÿ«ÿÿ«ÿ©ÿÿ¦ÿªÿÿÿ¥ÿ©ÿ¬ÿ§ÿ¦ÿ¢ÿÿ¡ÿ­ÿ®ÿªÿ±ÿ¤ÿ·ÿªÿ®ÿÿ£ÿ£ÿÿ©ÿ£ÿ¬ÿ°ÿ«ÿ¥ÿÿ£ÿ±ÿ­ÿÿ©ÿÿ¤ÿ¾ÿ¥ÿ«ÿ§ÿ©ÿ°ÿ±ÿ´ÿ°ÿ®ÿ±ÿ²ÿ¶ÿ¸ÿ°ÿ¦ÿµÿ¨ÿºÿªÿ®ÿ­ÿ¤ÿ«ÿ±ÿ­ÿ·ÿÀÿºÿ¶ÿ·ÿ¿ÿ±ÿÈÿ¼ÿ½ÿ¼ÿ¿ÿ·ÿÁÿ½ÿµÿ±ÿ«ÿ¤ÿ¤ÿ²ÿÃÿ¹ÿµÿ¹ÿ¯ÿ£ÿ¥ÿ¹ÿÿ¬ÿ°ÿ³ÿ¶ÿ¬ÿ©ÿ±ÿµÿ·ÿ§ÿ°ÿ²ÿ¸ÿÿºÿ´ÿµÿ³ÿÿ§ÿ®ÿ°ÿ·ÿ¬ÿ°ÿ°ÿ¦ÿ ÿªÿ®ÿ«ÿÿ¡ÿ¸ÿµÿ±ÿ´ÿ°ÿ±ÿ¼ÿ±ÿ·ÿÿ¹ÿ²ÿ®ÿ©ÿ´ÿ±ÿ­ÿ¬ÿ©ÿ§ÿ©ÿ®ÿ³ÿ¢ÿ©ÿ ÿ²ÿ®ÿ¯ÿ´ÿ¤ÿ¯ÿ±ÿ­ÿ¬ÿ¯ÿµÿ­ÿ§ÿ°ÿºÿºÿ°ÿ·ÿ®ÿ¤ÿÿ ÿ²ÿµÿ¬ÿ¦ÿ¶ÿÁÿ¬ÿ¶ÿµÿ¾ÿ»ÿ¨ÿ«ÿµÿ¶ÿ±ÿ³ÿ»ÿ¶ÿ¬ÿªÿ½ÿËÿ¬ÿ¬ÿ´ÿ¬ÿ´ÿ¼ÿ¹ÿ¤ÿÿºÿ¼ÿ©ÿ°ÿ­ÿ±ÿ­ÿ«ÿ®ÿ¢ÿ­ÿ¸ÿ­ÿ¯ÿ½ÿ©ÿ¸ÿ¹ÿÿ¥ÿ¬ÿ¿ÿ´ÿ´ÿ´ÿ«ÿ ÿÿªÿªÿ£ÿ¶ÿ¨ÿ©ÿ¢ÿ¬ÿ¨ÿ¦ÿ©ÿ¬ÿªÿ¥ÿ°ÿ·ÿÅÿ®ÿ°ÿ´ÿ±ÿ´ÿµÿ¿ÿÇÿ¹ÿ£ÿ¦ÿ³ÿ¹ÿ¬ÿ¥ÿ±ÿ­ÿ³ÿ²ÿ¯ÿ³ÿ±ÿ®ÿ³ÿ½ÿ¾ÿ©ÿ¢ÿµÿ«ÿ¬ÿ³ÿ®ÿ£ÿªÿ±ÿ¨ÿ·ÿÀÿ¯ÿÿ¦ÿ°ÿ°ÿ·ÿ¶ÿ®ÿ°ÿ¹ÿ¼ÿ¯ÿªÿºÿ©ÿ«ÿ¦ÿ§ÿ§ÿÿÿ¤ÿ®ÿ©ÿ´ÿ°ÿ¥ÿ®ÿ«ÿ°ÿ²ÿ¯ÿ¯ÿ«ÿ¨ÿ²ÿ¬ÿ³ÿ±ÿ±ÿ±ÿ²ÿ¸ÿ¹ÿ±ÿ¾ÿ¹ÿ±ÿ¯ÿ±ÿ»ÿ±ÿ°ÿ´ÿ¸ÿºÿ´ÿªÿ¨ÿ­ÿ¦ÿ«ÿ©ÿ²ÿ³ÿ´ÿµÿ©ÿÿ©ÿ ÿ¦ÿ³ÿ£ÿªÿ®ÿ®ÿ²ÿ¹ÿºÿ³ÿ©ÿªÿ¬ÿ§ÿ·ÿ¶ÿ¶ÿºÿ¹ÿ»ÿ¹ÿ¬ÿ·ÿ´ÿ®ÿ¸ÿ®ÿ³ÿ²ÿ²ÿ¿ÿ­ÿÿÀÿ³ÿ¹ÿ¯ÿ¨ÿ¬ÿªÿ£ÿ©ÿµÿ¤ÿ¦ÿ¨ÿºÿÉÿµÿ§ÿ«ÿªÿ£ÿ¬ÿ´ÿ­ÿ²ÿ¨ÿ¬ÿ¯ÿ±ÿ²ÿ°ÿ·ÿ±ÿ¹ÿ­ÿ®ÿ§ÿ¯ÿ­ÿ«ÿ¬ÿ¢ÿ¨ÿ«ÿ¾ÿ®ÿ¤ÿ­ÿ®ÿ§ÿ¨ÿ´ÿ²ÿ´ÿ®ÿ«ÿ¡ÿ¤ÿµÿ½ÿ±ÿ£ÿ¬ÿ¶ÿ«ÿÿ©ÿÃÿ¸ÿ§ÿ¦ÿªÿ­ÿ°ÿÀÿ·ÿ¸ÿ«ÿ¨ÿ¯ÿ²ÿ®ÿ®ÿ«ÿ¬ÿ¡ÿ®ÿ´ÿ³ÿ±ÿ­ÿ´ÿÈÿ¬ÿ¥ÿ©ÿ²ÿ´ÿ­ÿ®ÿ¶ÿ±ÿ¢ÿºÿ¿ÿ³ÿ­ÿ¯ÿ¯ÿ°ÿ¹ÿ³ÿ¦ÿ»ÿ³ÿ«ÿ°ÿµÿ«ÿÿ§ÿ´ÿ²ÿÿ¬ÿ¦ÿ®ÿµÿ¦ÿ§ÿ¬ÿÿ¥ÿ­ÿ´ÿ±ÿ­ÿ³ÿ´ÿ ÿ³ÿàýÔþÿ©ÿªÿ³ÿ­ÿ¬ÿ¦ÿ¬ÿµÿÿÿ­ÿ²ÿ®ÿ ÿÿ°ÿÃÿÁÿºÿ°ÿ¦ÿ©ÿ³ÿ¨ÿÿ³ÿ¹ÿ®ÿ«ÿ§ÿ£ÿ¤ÿ¤ÿ ÿ ÿÇÿ£ÿ©ÿ±ÿ¨ÿ¢ÿ¦ÿÿ/ÿuüû!ýëþÿ§ÿ¥ÿÿ¢ÿÎÿ­ÿ·ÿ¶ÿ·ÿ·ÿ¯ÿ¥ÿ¨ÿ¬ÿ ÿ¬ÿ§ÿ¯ÿ¯ÿ­ÿ±ÿ­ÿÿ¨ÿ±ÿ¥ÿªÿ³ÿ³ÿ©ÿªÿ·ÿµÿªÿ°ÿ©ÿ¨ÿÿ¥ÿªÿªÿ±ÿ´ÿ¨ÿ©ÿ²ÿ¸ÿ¬ÿ§ÿ«ÿ«ÿ­ÿºÿÆÿÁÿ°ÿ±ÿ­ÿ¤ÿ¤ÿªÿ²ÿ¸ÿ³ÿ·ÿ®ÿ­ÿ©ÿ³ÿ¦ÿ¥ÿ¯ÿ°ÿ´ÿ´ÿ°ÿ·ÿ®ÿ¦ÿ°ÿ±ÿ°ÿ¬ÿ§ÿ«ÿ¤ÿ£ÿ¬ÿ«ÿ«ÿ³ÿ³ÿ²ÿ°ÿ¬ÿªÿ¯ÿÿµÿ©ÿºÿ´ÿ¤ÿÿ¤ÿ²ÿ²ÿ¨ÿ­ÿ¯ÿ§ÿ¨ÿ±ÿ´ÿ°ÿ¬ÿ¬ÿ«ÿÿÿ ÿ¿ÿ»ÿ½ÿ¹ÿ´ÿªÿ¨ÿ´ÿ°ÿ­ÿ±ÿ±ÿ±ÿ¾ÿºÿ«ÿ¦ÿ«ÿ°ÿ²ÿ¬ÿÿ´ÿ¨ÿÿªÿ²ÿ¯ÿ³ÿ¬ÿ¡ÿµÿ¹ÿ ÿ®ÿ¥ÿ¦ÿ­ÿ°ÿ©ÿ£ÿ¤ÿ¤ÿ§ÿ¢ÿ·ÿ§ÿ§ÿºÿÁÿ¶ÿ¸ÿÁÿ¿ÿ¯ÿ£ÿ°ÿÿÿ©ÿ«ÿ¸ÿ»ÿ¯ÿ°ÿµÿ®ÿ­ÿ¸ÿÂÿ½ÿ¦ÿ­ÿ»ÿ¿ÿ¼ÿ¹ÿ±ÿ²ÿ½ÿ®ÿ¦ÿ­ÿ·ÿ®ÿ²ÿ¦ÿ«ÿ·ÿ·ÿ¬ÿ§ÿ­ÿ²ÿ«ÿ£ÿ¸ÿ´ÿ¤ÿ¶ÿÂÿ»ÿºÿµÿ¯ÿ¹ÿ°ÿÿ¨ÿÿ©ÿµÿ¨ÿ¤ÿ§ÿ°ÿ¸ÿµÿ¯ÿ¯ÿ²ÿ¼ÿ¥ÿ ÿ³ÿ¸ÿªÿ°ÿ¬ÿªÿ®ÿªÿ²ÿÃÿ¿ÿ´ÿ±ÿ·ÿ®ÿÀÿ·ÿ²ÿ´ÿ°ÿ°ÿ³ÿ­ÿ«ÿ¯ÿ¨ÿ·ÿÿÿ ÿ©ÿ·ÿ·ÿ¸ÿ¶ÿ¡ÿÿÿ³ÿÀÿ´ÿ½ÿªÿ®ÿ±ÿ»ÿ±ÿ¤ÿªÿ¯ÿ°ÿ¹ÿÿ®ÿÿ£ÿ¶ÿ±ÿÂÿÎÿÇÿ®ÿ¥ÿ¯ÿ«ÿ¤ÿ¬ÿ¨ÿ¶ÿ¦ÿ¯ÿ»ÿ²ÿ¯ÿ±ÿ·ÿ¸ÿ·ÿ·ÿ·ÿ»ÿ«ÿÿ¼ÿ®ÿÁÿ¯ÿ¶ÿ°ÿµÿ´ÿ¶ÿµÿªÿ«ÿ«ÿ¡ÿ°ÿ½ÿ§ÿ²ÿ±ÿ»ÿ®ÿ±ÿ«ÿ±ÿ¸ÿºÿÀÿ²ÿ¯ÿ¢ÿ±ÿ«ÿ¨ÿÿ¡ÿ£ÿ´ÿ¿ÿ¶ÿ¬ÿ±ÿ¯ÿ¬ÿ»ÿ±ÿ­ÿ³ÿµÿ¹ÿ²ÿ«ÿ«ÿ­ÿ³ÿ´ÿ´ÿµÿ®ÿ¥ÿ«ÿ¬ÿ¤ÿ­ÿÔÿ¢ÿ®ÿ«ÿ¨ÿ¯ÿ·ÿ¾ÿ¶ÿ©ÿ±ÿ½ÿ¹ÿºÿ¶ÿ´ÿ¶ÿ±ÿ¦ÿ§ÿªÿ©ÿ¯ÿ¯ÿ¯ÿ¹ÿ¶ÿ¬ÿªÿ®ÿ¸ÿºÿ²ÿ¥ÿ§ÿ«ÿ¤ÿ®ÿ¼ÿ¶ÿ±ÿ¥ÿ¨ÿ©ÿ§ÿ©ÿ«ÿªÿ¸ÿ¶ÿÿ¯ÿ­ÿ­ÿ¨ÿ¨ÿ¢ÿ¬ÿ±ÿ®ÿ¯ÿ¯ÿ©ÿ³ÿÁÿ²ÿ ÿ°ÿ®ÿÿÿ¤ÿÄÿ­ÿ¬ÿ²ÿ´ÿ³ÿ¶ÿ²ÿ±ÿ¾ÿ¼ÿ¬ÿ¬ÿ¨ÿ¸ÿÀÿ¹ÿªÿ­ÿ°ÿ¯ÿ®ÿ¨ÿ°ÿ¬ÿ¯ÿ¹ÿ¹ÿ°ÿ©ÿ¤ÿ¨ÿ²ÿ²ÿ·ÿ°ÿÍÿ½ÿ¥ÿ²ÿ§ÿ³ÿ³ÿ°ÿ´ÿ¯ÿ£ÿ¤ÿ­ÿ´ÿ´ÿ¤ÿ¢ÿ¬ÿ³ÿªÿ²ÿ¼ÿ£ÿ«ÿ±ÿÿ¤ÿ¸ÿ´ÿ¯ÿ¯ÿ«ÿ©ÿ§ÿÿÿ¢ÿ¨ÿªÿ§ÿÿ¾ÿ°ÿÿ¸ÿ¸ÿ°ÿ¦ÿ¥ÿ²ÿ´ÿ­ÿ£ÿ¤ÿ¦ÿ¡ÿ¡ÿ¢ÿªÿ©ÿ«ÿ©ÿ©ÿ¡ÿ¤ÿ ÿÿÿ¥ÿÿÿ§ÿ°ÿ¨ÿÿ£ÿ°ÿ§ÿÿ¢ÿªÿÿ¡ÿ©ÿÿÿÿÿ£ÿÿ¡ÿ¢ÿ ÿ¢ÿ³ÿµÿ¯ÿ°ÿ¦ÿ ÿ¤ÿÿ²ÿºÿÿÿÿ¤ÿ¶ÿ·ÿ¥ÿ­ÿ¨ÿÿ£ÿ¬ÿ­ÿ«ÿ®ÿ©ÿÿÿ«ÿ¦ÿÿÿÿÿÿÿ®ÿ§ÿ ÿÿ¨ÿ ÿÿ¢ÿ¦ÿ¥ÿÿ¥ÿ¯ÿªÿ¬ÿ­ÿ«ÿ¨ÿÿªÿÿÿ´ÿÿ¯ÿÿ¤ÿÿ ÿÿ¡ÿÿÿÿÿ¦ÿ­ÿ¤ÿ£ÿ¬ÿ©ÿ¡ÿÿ¡ÿ§ÿÿ°ÿ¯ÿ ÿ¨ÿÿÿ®ÿ¤ÿ¡ÿÿ­ÿ©ÿ©ÿ­ÿ£ÿ ÿÿ­ÿµÿ³ÿ»ÿÀÿÁÿ·ÿ¤ÿ¨ÿ´ÿ©ÿ©ÿ´ÿªÿ¾ÿ©ÿ¶ÿ­ÿ´ÿ«ÿ¶ÿ¡ÿ«ÿ«ÿ¶ÿ¼ÿ¸ÿ°ÿ­ÿªÿ§ÿ­ÿ°ÿ©ÿ¤ÿÿ¤ÿ¤ÿ¨ÿ§ÿ©ÿ¨ÿ²ÿ­ÿ¦ÿ¥ÿ¶ÿ´ÿ ÿÿ®ÿ°ÿ²ÿ²ÿ¨ÿ¤ÿ¨ÿ¹ÿÃÿºÿ°ÿ®ÿ­ÿ ÿ£ÿ²ÿ¹ÿ§ÿ©ÿ§ÿ¬ÿ²ÿÿ´ÿ²ÿ¶ÿÿ§ÿ«ÿ¤ÿ³ÿ±ÿ¯ÿ¶ÿ²ÿ¯ÿ¦ÿÿ¢ÿ¥ÿ¦ÿ­ÿ®ÿ¦ÿ¥ÿ¨ÿ½ÿ¾ÿ¶ÿ°ÿ¡ÿ¸ÿ«ÿ§ÿ£ÿÁÿ´ÿ¦ÿÄÿ´ÿ³ÿ¨ÿ´ÿ°ÿ»ÿ¼ÿ´ÿ¯ÿ¬ÿ¯ÿ¢ÿÿ¡ÿªÿ©ÿ´ÿµÿ»ÿªÿÿªÿ¨ÿ°ÿ·ÿ¶ÿ«ÿ¥ÿ©ÿµÿÿ³ÿ²ÿ¶ÿ¦ÿ¡ÿ«ÿ«ÿ°ÿªÿ¯ÿ´ÿ¶ÿ¶ÿ¾ÿ¶ÿ¦ÿ«ÿ«ÿ®ÿ®ÿ»ÿ±ÿ¡ÿ½ÿºÿ¿ÿÿªÿ¹ÿ¥ÿªÿÿ©ÿÿ²ÿ¸ÿ¶ÿ®ÿ³ÿ¸ÿ¬ÿ«ÿ®ÿµÿ·ÿ¶ÿ­ÿ°ÿ´ÿµÿ³ÿ³ÿ·ÿ·ÿÃÿ´ÿ¨ÿ­ÿ«ÿªÿ«ÿ«ÿ¯ÿ©ÿ¯ÿ¦ÿ¶ÿ½ÿ²ÿ¦ÿ¸ÿ¥ÿÀÿ¬ÿºÿ¶ÿ±ÿ±ÿ¤ÿÿ§ÿ£ÿ¤ÿ¦ÿ¥ÿ¦ÿ¤ÿ©ÿ¨ÿ¢ÿ§ÿ§ÿ£ÿ¢ÿ¯ÿ¦ÿÿ¸ÿÆÿ®ÿ¬ÿ¡ÿ²ÿ¤ÿÿ¬ÿÿÿÿ®ÿÿ¨ÿ§ÿ«ÿÿ¦ÿÿÿÿÿÿÿÿÿ¥ÿÿ¥ÿ²ÿÿÿ£ÿÿÿ¨ÿ ÿÿ¡ÿ¤ÿ¡ÿÿÿ¬ÿ¢ÿÿ³ÿªÿÿÿÿºÿ¥ÿÿ¦ÿÿÿ¤ÿ¢ÿ®ÿ©ÿ¥ÿÿ¯ÿ·ÿªÿ¤ÿ¥ÿ¥ÿ®ÿªÿÿ¬ÿ²ÿ¥ÿ¤ÿ®ÿ«ÿ²ÿÿÿ´ÿ¥ÿÿ¥ÿ£ÿ¨ÿ¾ÿ¡ÿÿ§ÿ±ÿµÿ°ÿ©ÿÿ±ÿ¢ÿ«ÿµÿºÿ¥ÿ¨ÿÂÿ°ÿÿ°ÿ«ÿªÿ·ÿ«ÿ¤ÿ¥ÿ®ÿ³ÿ¬ÿ¯ÿµÿµÿ°ÿ¤ÿªÿ°ÿ³ÿ°ÿªÿ®ÿ·ÿ°ÿ¶ÿ¤ÿ¢ÿ¦ÿ·ÿ¦ÿ¤ÿ¦ÿ«ÿ¡ÿ³ÿÿ£ÿ¢ÿ²ÿ«ÿ¬ÿ¤ÿÿ®ÿªÿ¦ÿ¤ÿ¦ÿ¡ÿÿÿ¥ÿ ÿÿÿÿÿÿÿÿÿÿÿ½ÿ´ÿÿÿÿÿ ÿ¢ÿÿÿÿ¦ÿ¸ÿÿÿ§ÿ«ÿµÿ²ÿ£ÿ«ÿ­ÿ´ÿ¦ÿÿ­ÿÿ»ÿ²ÿÿÿÿÿÿÿÿ©ÿ¡ÿ§ÿ§ÿ¤ÿ«ÿ©ÿ¬ÿ¯ÿªÿ«ÿ°ÿ¾ÿ¿ÿ±ÿ¥ÿ¶ÿ¸ÿ°ÿ©ÿ°ÿ­ÿ¬ÿÿ­ÿ°ÿ´ÿ²ÿ©ÿ¶ÿ®ÿ¸ÿ¹ÿÿ³ÿ¬ÿ·ÿ®ÿÄÿ¾ÿ·ÿ¿ÿºÿ³ÿ´ÿªÿµÿªÿ¨ÿ®ÿ¸ÿ·ÿ­ÿ«ÿ¦ÿ­ÿ´ÿ®ÿ®ÿ§ÿ£ÿ¨ÿ«ÿ²ÿ¬ÿ°ÿµÿ¼ÿ¶ÿ¥ÿªÿ«ÿ«ÿ¯ÿ´ÿ©ÿ¨ÿ¯ÿ¥ÿ½ÿ·ÿ¸ÿ¯ÿ¸ÿ«ÿ¨ÿ³ÿ°ÿ°ÿ¶ÿ¸ÿ©ÿ¨ÿ®ÿ­ÿ¸ÿ¤ÿªÿ­ÿ®ÿ³ÿ«ÿ§ÿ¨ÿ§ÿ¦ÿ«ÿ¬ÿ­ÿ°ÿ®ÿªÿ¢ÿ¥ÿ°ÿ²ÿ¯ÿ¥ÿ§ÿ®ÿ·ÿ¥ÿ¦ÿ²ÿ¤ÿ­ÿ±ÿ·ÿ©ÿ­ÿ ÿ®ÿ¡ÿÿ³ÿµÿÃÿªÿ¦ÿ©ÿ¶ÿ¬ÿ«ÿ²ÿ§ÿ®ÿ«ÿ¯ÿ¿ÿ·ÿ§ÿ¬ÿ¯ÿ­ÿ­ÿ²ÿ²ÿ²ÿ¥ÿ¥ÿ¨ÿ¬ÿ­ÿ¯ÿ°ÿ«ÿ«ÿ®ÿ¬ÿ«ÿ¯ÿ°ÿ«ÿ­ÿ«ÿ¦ÿ¦ÿ±ÿ¯ÿ¸ÿ§ÿ£ÿ¦ÿ¬ÿÿ ÿ²ÿÈÿÁÿµÿÿ¯ÿ¸ÿ§ÿ±ÿ¨ÿ¹ÿ­ÿÿ¤ÿÿ©ÿ«ÿ¸ÿ¯ÿ¢ÿ§ÿ¶ÿ§ÿ¢ÿ©ÿ¨ÿ²ÿ¼ÿ¼ÿ»ÿºÿ¼ÿ½ÿ±ÿ£ÿ£ÿ­ÿ³ÿ°ÿ±ÿ¯ÿ¨ÿ¨ÿ®ÿ®ÿ²ÿ¨ÿ¸ÿ»ÿ²ÿ²ÿ­ÿ¬ÿ¹ÿ®ÿ²ÿ¹ÿªÿ¼ÿ­ÿ´ÿ¿ÿ¨ÿ­ÿÿ¸ÿ¡ÿ±ÿ½ÿ´ÿ³ÿºÿ®ÿ¬ÿ¾ÿ¾ÿÿ¨ÿºÿ¯ÿ¶ÿ²ÿ°ÿ´ÿ§ÿÿ¥ÿ°ÿ¹ÿ³ÿ©ÿ©ÿ®ÿ¬ÿ¡ÿ¢ÿ§ÿ©ÿ¯ÿµÿªÿÿ£ÿ«ÿ²ÿ±ÿ«ÿ¤ÿµÿ´ÿ¯ÿ±ÿÁÿ¯ÿÊÿ»ÿ­ÿ±ÿ´ÿ±ÿ®ÿ²ÿ«ÿ½ÿ·ÿÂÿ¦ÿ©ÿ¯ÿ±ÿ©ÿ®ÿ°ÿ®ÿªÿ¡ÿ¨ÿ²ÿ­ÿ¯ÿ³ÿ°ÿ©ÿ­ÿ²ÿ©ÿªÿ«ÿ§ÿ´ÿ³ÿ­ÿ°ÿ«ÿ¥ÿ§ÿ±ÿ¯ÿ©ÿÿÿ¥ÿºÿªÿ·ÿ¨ÿÿ¯ÿ¯ÿ²ÿ©ÿ­ÿµÿ²ÿÿ¶ÿµÿµÿÿ¨ÿ¸ÿ°ÿ®ÿ«ÿ«ÿ­ÿ¨ÿ¢ÿÿ­ÿ¨ÿ§ÿ®ÿ°ÿ¶ÿ®ÿ¢ÿ®ÿµÿ«ÿ­ÿ²ÿ¶ÿ³ÿ¤ÿ®ÿ£ÿ¢ÿ¨ÿ«ÿ¥ÿµÿÿ¥ÿ­ÿÿ¥ÿ±ÿ£ÿ§ÿ¯ÿ¨ÿ½ÿ¸ÿ»ÿ´ÿ¶ÿ´ÿ·ÿ­ÿ¢ÿ«ÿ¡ÿÿ±ÿÁÿ«ÿ¥ÿ©ÿ¯ÿ¤ÿ¢ÿ«ÿ±ÿ³ÿ«ÿ§ÿ«ÿ®ÿ¬ÿ ÿ©ÿ°ÿ¯ÿ¤ÿ´ÿ³ÿ­ÿ±ÿ²ÿµÿ¬ÿ°ÿÇÿ·ÿ¯ÿ¨ÿ±ÿ®ÿ¶ÿ«ÿªÿ ÿÂÿ¼ÿ¨ÿ¡ÿ²ÿ¯ÿ¥ÿ¬ÿ¬ÿ¯ÿµÿ¶ÿ¨ÿªÿ¹ÿ½ÿµÿ½ÿ¿ÿ­ÿÿ ÿ®ÿ§ÿªÿ®ÿ°ÿ¹ÿ£ÿ¨ÿ¦ÿÿÿÿ§ÿÿÿ«ÿÄÿÿ¯ÿ¡ÿ³ÿ¢ÿÿ§ÿµÿ´ÿ°ÿ®ÿ¨ÿÿÿ¦ÿ¯ÿ¡ÿÿÿÿÿÿÿÿÿÿÿÿÿÿ¡ÿ©ÿ­ÿ ÿ£ÿÿÿ¤ÿÿÿ§ÿ¡ÿÿ¨ÿ·ÿ²ÿ«ÿÿÿµÿ²ÿÿ¨ÿ¢ÿ°ÿ¥ÿ¨ÿ¯ÿ¢ÿ¥ÿ¤ÿ¡ÿ©ÿ¥ÿÿÿ¦ÿªÿ¨ÿ¦ÿ¨ÿ°ÿ¸ÿ¸ÿ°ÿ¦ÿ¦ÿ±ÿ¶ÿ ÿµÿ¢ÿ±ÿ«ÿ¸ÿÿÀÿÁÿÃÿÀÿÿ¯ÿ½ÿ·ÿ­ÿ¦ÿ±ÿ¥ÿ£ÿµÿ³ÿ¶ÿ©ÿªÿµÿ¯ÿ§ÿ­ÿµÿ¡ÿ«ÿªÿ©ÿ¨ÿ¸ÿºÿ¢ÿ¯ÿ¹ÿÿ¥ÿ®ÿ®ÿ¬ÿªÿªÿ¬ÿ¨ÿ¦ÿ¼ÿ­ÿ´ÿ²ÿ§ÿ­ÿ¼ÿÁÿµÿ³ÿºÿµÿ¬ÿ¤ÿ¦ÿ°ÿ³ÿ²ÿ¯ÿºÿ¯ÿ¯ÿ¥ÿ³ÿ¦ÿ¯ÿ«ÿÅÿ¨ÿ¢ÿ´ÿ¥ÿ ÿºÿºÿ¨ÿªÿ¯ÿ¦ÿ¯ÿ¨ÿ³ÿ©ÿ®ÿ­ÿ¯ÿ´ÿ´ÿ°ÿ«ÿ®ÿ³ÿ´ÿ¨ÿ¨ÿ«ÿ¯ÿ´ÿ¥ÿÿ¨ÿ¹ÿÿ®ÿ¨ÿ³ÿ²ÿÉÿ­ÿ§ÿ¢ÿ±ÿ©ÿ§ÿ°ÿ¾ÿ²ÿªÿ¹ÿ¸ÿªÿ²ÿ¿ÿ·ÿªÿ ÿ©ÿ³ÿ°ÿ³ÿ¨ÿ´ÿÿªÿ«ÿºÿ»ÿÆÿ±ÿ³ÿ¯ÿ«ÿ³ÿ­ÿ®ÿ¸ÿ¸ÿµÿ©ÿ¨ÿ±ÿ»ÿµÿ©ÿ¡ÿ£ÿµÿ»ÿ¹ÿ»ÿ§ÿ®ÿ©ÿµÿ³ÿ²ÿºÿ¿ÿ¨ÿ¬ÿ«ÿÿ©ÿ´ÿ°ÿ®ÿ¨ÿ£ÿ¥ÿ¤ÿ©ÿºÿºÿ»ÿÁÿ³ÿ¯ÿ­ÿ°ÿÆÿ½ÿ®ÿ¸ÿ¬ÿ¡ÿ¼ÿ¥ÿ·ÿ­ÿµÿ¯ÿ¯ÿ«ÿÿ¨ÿ±ÿ«ÿ°ÿ³ÿ·ÿ«ÿ®ÿ¹ÿ³ÿ°ÿ¡ÿ¤ÿ°ÿ±ÿ«ÿ²ÿ¸ÿ«ÿ¼ÿ¦ÿ¯ÿ¯ÿ¤ÿ¬ÿ¨ÿ°ÿÿ³ÿ¬ÿ©ÿ¬ÿ¥ÿ¡ÿ¯ÿ°ÿ¢ÿ¨ÿ±ÿµÿÂÿ»ÿ®ÿ°ÿ¬ÿµÿ±ÿ¶ÿÿ¨ÿ¾ÿÆÿ¶ÿºÿ°ÿ§ÿ§ÿ«ÿ¦ÿ©ÿ»ÿ¾ÿ­ÿÿÿªÿ¹ÿ¯ÿÿ§ÿ©ÿ©ÿ®ÿ¦ÿ±ÿ¨ÿ ÿ²ÿ±ÿµÿ¦ÿ©ÿ¬ÿ°ÿªÿ¨ÿ°ÿ°ÿ¬ÿ³ÿ·ÿ«ÿ±ÿ°ÿ­ÿ¶ÿªÿ¬ÿ£ÿ°ÿµÿ¶ÿ¨ÿ¦ÿ¬ÿ­ÿ¬ÿ©ÿ§ÿ«ÿ¸ÿ·ÿªÿ°ÿ¾ÿ½ÿ´ÿ¶ÿÿ«ÿ³ÿ·ÿÿ·ÿ©ÿªÿÿ¦ÿ´ÿ¯ÿ®ÿ­ÿªÿ¦ÿ¦ÿ«ÿ²ÿ¿ÿ°ÿªÿ§ÿ±ÿ¯ÿ¡ÿ©ÿÿ­ÿ©ÿ¡ÿ©ÿ£ÿ¦ÿ ÿÿ¡ÿ®ÿ«ÿ ÿ¢ÿ¤ÿÿÿ©ÿÿ¡ÿÿÿÿ®ÿ¥ÿÿÿ ÿÿÿÿÿÿÿÿÿÿÿÿÿÿ«ÿÿÿÿÿÿÿÿÿÿÿÿ¥ÿÿÿ¦ÿÿÿÿÿÿ«ÿ°ÿÿÿ¦ÿÿ ÿ£ÿ ÿ§ÿ¦ÿ¢ÿ¡ÿ£ÿ©ÿ¤ÿ¦ÿ§ÿ§ÿ¤ÿ ÿ¥ÿ¤ÿ­ÿ­ÿ ÿÿÿ¥ÿ¤ÿ¤ÿ¤ÿ ÿ©ÿ¢ÿÿ¬ÿ¡ÿÿ¤ÿ¢ÿÿ¥ÿ£ÿ¨ÿ§ÿ¥ÿ¨ÿ¡ÿ£ÿ§ÿÿÿªÿµÿ°ÿºÿÿÿÿ¿ÿ£ÿ¦ÿ°ÿ§ÿ¦ÿ°ÿºÿ¯ÿÿÿ±ÿ´ÿ¦ÿ­ÿ¤ÿÿ½ÿ¤ÿ¬ÿ£ÿªÿ®ÿ®ÿ¯ÿ¤ÿÿªÿ°ÿ­ÿ²ÿ¾ÿ»ÿ¡ÿ«ÿ³ÿ²ÿ¬ÿ¥ÿ¥ÿ·ÿÁÿ¹ÿ³ÿµÿ¹ÿ·ÿ´ÿ°ÿ±ÿ¼ÿ¼ÿµÿ¯ÿµÿ®ÿ¬ÿ©ÿ¡ÿ¦ÿ°ÿ®ÿ­ÿ°ÿ­ÿ°ÿ»ÿ¬ÿ®ÿ¡ÿ£ÿ»ÿ·ÿ­ÿ³ÿ¹ÿ²ÿ§ÿ­ÿ±ÿ­ÿ°ÿ¥ÿ´ÿ³ÿºÿÿ·ÿ±ÿ¬ÿ«ÿÿ©ÿ²ÿ¯ÿ®ÿµÿ¸ÿ¢ÿ®ÿºÿ·ÿ«ÿ¡ÿªÿ´ÿ¶ÿ¯ÿ±ÿ°ÿ¬ÿ«ÿªÿ°ÿ«ÿªÿºÿ±ÿ¯ÿ¨ÿ³ÿ©ÿ¶ÿ¯ÿªÿ£ÿ¢ÿ®ÿªÿ¦ÿ¤ÿ£ÿ­ÿ¨ÿ¨ÿ°ÿ£ÿºÿ¸ÿ«ÿ£ÿ­ÿ¸ÿ¯ÿ©ÿ°ÿ²ÿ°ÿ¦ÿÆÿ«ÿªÿ®ÿ´ÿ³ÿµÿ·ÿ·ÿ¿ÿ¹ÿ¯ÿºÿ¨ÿ¼ÿÀÿ°ÿ¥ÿ®ÿ´ÿ³ÿµÿ´ÿ²ÿ±ÿ¼ÿ½ÿºÿ­ÿ©ÿ·ÿ¬ÿµÿ¹ÿ¹ÿ´ÿ­ÿ°ÿ¼ÿºÿ¦ÿ­ÿ¤ÿ¨ÿ¤ÿ³ÿ®ÿ¯ÿ´ÿ°ÿ¯ÿ²ÿ©ÿ·ÿ³ÿÿªÿ·ÿµÿ²ÿ±ÿ¶ÿ¸ÿ´ÿ´ÿ·ÿ¶ÿ¹ÿÁÿ±ÿ¯ÿµÿ´ÿ°ÿ¯ÿ­ÿ¬ÿ®ÿ²ÿ®ÿ¯ÿºÿ¼ÿ´ÿ±ÿ¶ÿ©ÿ«ÿ¯ÿ±ÿ®ÿ®ÿ»ÿ¼ÿ³ÿ¦ÿ¢ÿ»ÿ´ÿ²ÿ¦ÿ­ÿ°ÿ±ÿ¶ÿ©ÿ³ÿÄÿÂÿ¥ÿ³ÿºÿºÿ²ÿ¯ÿ°ÿ¨ÿ£ÿºÿ¾ÿ±ÿ¢ÿ¬ÿªÿ¡ÿ¬ÿ´ÿ°ÿ«ÿ®ÿ¹ÿÀÿ¨ÿÿ²ÿ­ÿªÿ¨ÿ®ÿ®ÿ°ÿ¸ÿ´ÿ¯ÿ®ÿ¨ÿ²ÿ§ÿ´ÿ­ÿ°ÿ¶ÿ³ÿ«ÿ¬ÿºÿ¼ÿÿ¨ÿ¬ÿ·ÿ¨ÿ£ÿ¢ÿ¨ÿ³ÿ¬ÿ°ÿÁÿ«ÿ«ÿÀÿ·ÿ²ÿ·ÿ»ÿ¹ÿ¶ÿ±ÿ©ÿ±ÿ¸ÿ­ÿ¦ÿ¢ÿ®ÿ·ÿ¿ÿÂÿ¶ÿ¸ÿÁÿÿÿ ÿªÿ§ÿ²ÿ¾ÿ»ÿµÿµÿ­ÿ¢ÿ®ÿ³ÿµÿ¯ÿ´ÿ¸ÿ±ÿ¬ÿ¸ÿ·ÿ±ÿÅÿÆÿ«ÿµÿ½ÿ½ÿ¼ÿ°ÿÿ¯ÿÃÿ§ÿ·ÿ±ÿ«ÿ«ÿ©ÿ¦ÿ¥ÿªÿ­ÿ¶ÿ«ÿ¯ÿ°ÿÿÿ¦ÿ¦ÿÿ¡ÿ§ÿ½ÿ»ÿ¯ÿ°ÿ´ÿºÿ¸ÿµÿÀÿÀÿµÿ´ÿµÿ²ÿ©ÿ´ÿ¸ÿ²ÿ¹ÿ©ÿ ÿ¶ÿ³ÿ¼ÿ½ÿ·ÿªÿ£ÿ¦ÿ¦ÿ®ÿªÿ·ÿµÿ´ÿ·ÿ¨ÿ¦ÿ´ÿ¤ÿ¶ÿ¨ÿ¤ÿ°ÿ¼ÿ¸ÿ«ÿ¨ÿ«ÿ¬ÿ¼ÿµÿ´ÿ±ÿ°ÿ­ÿ°ÿ¸ÿ·ÿ©ÿ°ÿÂÿ¤ÿÿ§ÿ¯ÿªÿ©ÿ°ÿ²ÿ¶ÿ ÿ«ÿ­ÿ¬ÿ®ÿ´ÿµÿªÿ¥ÿÁÿ¥ÿ£ÿ±ÿ­ÿ¢ÿ¨ÿ¹ÿ¼ÿ®ÿÅÿÅÿ°ÿ®ÿ±ÿ¯ÿªÿ¨ÿ²ÿ©ÿÿ¬ÿ©ÿ¬ÿ­ÿ¯ÿºÿ½ÿ¢ÿ¨ÿºÿ²ÿ«ÿ°ÿ²ÿ«ÿ°ÿ±ÿ±þ2ÿÿ°ÿ°ÿ±ÿ±ÿÿ´ÿ¶ÿ­ÿ­ÿ¯ÿºÿ½ÿ³ÿ®ÿÿ§ÿÃÿÂÿÆÿµÿ¡ÿ¢ÿ³ÿ¯ÿ¬ÿ¬ÿ²ÿµÿ´ÿ­ÿ­ÿ·ÿ­ÿÿ­ÿ±ÿ¥ÿ£ÿ©ÿ¨ÿ ÿÿÿ<ÿúÊøüÈþÿÿ©ÿ±ÿ¼ÿ¯ÿ®ÿ¢ÿ£ÿ¤ÿ¨ÿ¨ÿ£ÿ­ÿ©ÿ¦ÿªÿ§ÿ°ÿ­ÿ¥ÿ¬ÿ·ÿ§ÿ¤ÿÁÿ®ÿÿÿ¢ÿ­ÿ®ÿªÿ®ÿ¨ÿ°ÿ¬ÿ±ÿ¯ÿ­ÿ¨ÿ£ÿ«ÿ°ÿ¬ÿ¼ÿ´ÿ°ÿ¯ÿªÿ§ÿ¨ÿ£ÿ¡ÿºÿÀÿºÿªÿ¯ÿÿÿ§ÿ¬ÿ³ÿ´ÿ¨ÿ«ÿ¨ÿ¾ÿÁÿ®ÿÿ¤ÿ³ÿ¶ÿ¨ÿ²ÿ¶ÿ¬ÿ¢ÿ¨ÿªÿ¬ÿ¯ÿ«ÿ­ÿ©ÿ­ÿ¯ÿ¯ÿµÿ½ÿµÿ©ÿ©ÿ©ÿ¦ÿ±ÿÿ¸ÿ²ÿ·ÿ·ÿ¶ÿ®ÿ¦ÿªÿ¬ÿÿ´ÿ­ÿ§ÿ¯ÿ­ÿ±ÿ¯ÿ¢ÿÿ®ÿªÿ§ÿ´ÿ»ÿ¬ÿ©ÿ­ÿ²ÿ°ÿ§ÿ§ÿ¨ÿ²ÿªÿ²ÿ¤ÿ®ÿºÿ«ÿ£ÿ§ÿ¨ÿºÿ©ÿÿÿ\ÿÿÿ­ÿºÿ²ÿ®ÿ´ÿµÿ¹ÿ¥ÿ§ÿ°ÿ­ÿ¬ÿ§ÿ¯ÿ²ÿ¨ÿ«ÿ®ÿ¢ÿ£ÿ ÿ¬ÿ­ÿ¦ÿ³ÿ´ÿ¯ÿ·ÿ·ÿ¢ÿ¦ÿÿªÿ´ÿ°ÿ®ÿ®ÿ¨ÿ¨ÿ¨ÿ§ÿµÿ¨ÿ¾ÿ²ÿÿ ÿ¤ÿ¬ÿµÿ¶ÿ²ÿ§ÿ£ÿ¯ÿÿ²ÿ¯ÿ¬ÿ¥ÿÿ³ÿÁÿ¼ÿµÿ²ÿµÿ´ÿÿÿ®ÿÿ°ÿ¯ÿ¿ÿ¶ÿ¯ÿ¼ÿ¿ÿ¹ÿ§ÿÿ´ÿ·ÿ«ÿ·ÿ­ÿ¦ÿ¨ÿ²ÿ²ÿ£ÿÿ§ÿ»ÿªÿ½ÿÿ¬ÿÿ¥ÿ´ÿ²ÿ«ÿ§ÿ¥ÿ¶ÿ±ÿ®ÿ´ÿ¾ÿ¯ÿ²ÿ½ÿ¶ÿ³ÿ¶ÿ®ÿ­ÿºÿ¬ÿ´ÿÿ¹ÿ®ÿ¤ÿÿ¥ÿ´ÿ¹ÿ¯ÿ¯ÿºÿ²ÿ©ÿ¤ÿ®ÿµÿ²ÿ¶ÿ«ÿ²ÿ¨ÿ´ÿ´ÿ¦ÿ¦ÿ­ÿ¾ÿ¹ÿ¥ÿ¯ÿ¤ÿ®ÿ©ÿ­ÿµÿ¶ÿ·ÿ°ÿ©ÿ³ÿµÿ¨ÿ»ÿ°ÿ®ÿ¹ÿ¯ÿ¶ÿ°ÿ¹ÿ´ÿ²ÿ­ÿ­ÿºÿ±ÿ²ÿ®ÿ­ÿ±ÿ¨ÿ¤ÿ£ÿ¡ÿªÿ²ÿµÿ¸ÿ²ÿ¦ÿ¯ÿ¹ÿ­ÿÁÿ¼ÿ´ÿ¹ÿ¯ÿ»ÿªÿ¬ÿ¯ÿ°ÿ»ÿÀÿ¶ÿ­ÿ²ÿÿÿ®ÿ®ÿ¨ÿ¡ÿ¶ÿ­ÿ±ÿ¦ÿ¢ÿªÿ§ÿ¨ÿ¯ÿ®ÿ³ÿ¬ÿ±ÿ·ÿ¯ÿªÿ¬ÿ®ÿ¬ÿ¯ÿ·ÿµÿ¬ÿ®ÿ²ÿ«ÿÿ¬ÿ¶ÿÿ¬ÿ¥ÿ©ÿ¬ÿ«ÿ°ÿ´ÿ´ÿ³ÿ±ÿ²ÿ¶ÿ½ÿ¿ÿµÿ³ÿ¦ÿ¬ÿ³ÿ¶ÿ¶ÿ«ÿ¶ÿ¼ÿµÿ«ÿ¨ÿ°ÿ¯ÿ¢ÿ ÿµÿ£ÿ§ÿÁÿ©ÿ§ÿ¢ÿºÿ¾ÿ°ÿ¢ÿ¤ÿ­ÿ©ÿ­ÿºÿ«ÿÿ¹ÿ¤ÿ¬ÿªÿ¨ÿÿ¢ÿ¯ÿ°ÿ­ÿµÿ±ÿ°ÿ¾ÿ´ÿ¼ÿ´ÿ»ÿºÿ©ÿ·ÿ§ÿ²ÿ£ÿªÿ²ÿµÿ·ÿ°ÿ­ÿ·ÿ¶ÿªÿ«ÿ®ÿ¯ÿ»ÿ½ÿ°ÿ·ÿ¤ÿ³ÿ§ÿ¦ÿ¬ÿ°ÿ®ÿ©ÿ¬ÿ¶ÿ¹ÿ»ÿ»ÿ§ÿ¯ÿ°ÿ«ÿªÿªÿ¼ÿ¯ÿ®ÿµÿ°ÿµÿ²ÿ­ÿ§ÿ«ÿ­ÿ©ÿ±ÿªÿ¦ÿµÿ¸ÿÿ¦ÿ¯ÿ£ÿ¬ÿ¥ÿ£ÿ©ÿ»ÿ´ÿ©ÿ£ÿ¥ÿ©ÿ ÿ¡ÿ´ÿ§ÿ§ÿÂÿÁÿÿ¨ÿ©ÿ¯ÿ«ÿ²ÿ°ÿ¦ÿ§ÿ°ÿ±ÿªÿ¤ÿ¦ÿ¦ÿ¢ÿ­ÿ«ÿ«ÿ¸ÿÿ°ÿ¤ÿ­ÿ­ÿ¤ÿ ÿ®ÿ²ÿÿÿ¥ÿ«ÿÿÿ®ÿµÿ®ÿÿ¥ÿ ÿÿ§ÿµÿÿÿÿÿÿÿ§ÿ§ÿÿÿ«ÿ«ÿ¤ÿ¡ÿ£ÿ¦ÿ°ÿ³ÿ°ÿÿÿÿÿÿÿÿ¬ÿÿÿ¡ÿÿÿ¶ÿ¥ÿ ÿ®ÿ©ÿ£ÿ®ÿ³ÿ¡ÿÿ£ÿ¥ÿ¬ÿ¡ÿ¯ÿ¨ÿÿ¢ÿ³ÿ¡ÿÿÿ§ÿÿÿ£ÿÿÿ¦ÿ³ÿ§ÿ ÿÿ±ÿ§ÿÿÿÿÿÿÿ¡ÿ°ÿ¡ÿ§ÿ¡ÿÿÿÿ®ÿ¶ÿ§ÿÿ¨ÿ¤ÿÿÿÿ¢ÿÿ¦ÿ±ÿÿ¨ÿ ÿÿ·ÿ±ÿÿ¨ÿ¯ÿ©ÿ´ÿ¼ÿ§ÿªÿ¿ÿÇÿºÿ­ÿ®ÿ¯ÿ´ÿ»ÿ¶ÿ¾ÿ¶ÿ¯ÿ¤ÿ©ÿ½ÿ²ÿ£ÿ¨ÿ²ÿ¤ÿ·ÿ¾ÿ¡ÿ¨ÿ§ÿ³ÿ¶ÿ¬ÿ²ÿ·ÿ¬ÿ¦ÿ©ÿ¬ÿ®ÿ¥ÿÿ´ÿºÿ ÿ©ÿ²ÿ¬ÿ¼ÿÌÿ·ÿ¶ÿºÿ»ÿ¾ÿ©ÿ£ÿ©ÿ®ÿ²ÿ©ÿ£ÿ«ÿ´ÿ²ÿ²ÿ¶ÿ²ÿ°ÿ®ÿ§ÿ³ÿ±ÿ¢ÿ§ÿ¦ÿ¢ÿ¦ÿ¦ÿ¯ÿ¯ÿ²ÿÿ£ÿ¬ÿ­ÿ®ÿ¶ÿ®ÿ°ÿµÿºÿ³ÿ­ÿ¯ÿ§ÿ¤ÿ³ÿ¸ÿ¯ÿ¯ÿ¶ÿ§ÿ¨ÿ±ÿ¹ÿÃÿ¡ÿ³ÿ¯ÿÄÿ¤ÿ¸ÿ£ÿ¼ÿÿ°ÿ¼ÿ¼ÿ¼ÿ·ÿ°ÿ®ÿ®ÿ¥ÿ¥ÿ¦ÿ¡ÿ«ÿ¯ÿ®ÿ¸ÿ½ÿ´ÿ­ÿ¨ÿ«ÿ¨ÿ§ÿªÿ´ÿ¯ÿ«ÿµÿ½ÿ¢ÿ±ÿºÿ´ÿ©ÿµÿ¬ÿÿ§ÿ®ÿ­ÿ³ÿ¨ÿ§ÿ®ÿ§ÿ¥ÿ©ÿ¨ÿ«ÿ¯ÿ³ÿ¬ÿ¶ÿ¬ÿ¬ÿ­ÿ»ÿ¨ÿ¶ÿ£ÿ¤ÿ§ÿ±ÿÿ®ÿ­ÿ²ÿ¥ÿ®ÿ¸ÿ¨ÿ²ÿ·ÿ´ÿ³ÿ»ÿºÿºÿ¹ÿ³ÿ¯ÿ±ÿ·ÿºÿÄÿ±ÿÿªÿ²ÿ¶ÿªÿªÿ¶ÿ«ÿ°ÿ¤ÿÀÿ¼ÿ²ÿ¬ÿÏÿ²ÿ»ÿ¡ÿ¶ÿ³ÿ¨ÿªÿ¯ÿ«ÿ¯ÿ°ÿ«ÿ¡ÿªÿ±ÿ²ÿ²ÿ¯ÿ»ÿ½ÿµÿ²ÿ¾ÿ¤ÿ§ÿ²ÿ¹ÿ«ÿ§ÿÿ¶ÿ£ÿ¾ÿÿ«ÿÿ£ÿÿ§ÿÿ£ÿ£ÿ¶ÿ¨ÿÿ¢ÿÿÿ£ÿ ÿ¢ÿÿ§ÿ³ÿªÿªÿªÿÿÿÿÿ¡ÿ ÿÿÿÿÿ¨ÿÿÿ¼ÿÿÿÿ¤ÿ¡ÿ¡ÿ¨ÿ¨ÿ ÿÿ¯ÿÿÿ©ÿ¥ÿ ÿ©ÿÿ ÿ¬ÿ´ÿµÿ³ÿªÿÿÿÿ­ÿ®ÿ§ÿÿÿÿ¤ÿ¯ÿ²ÿ²ÿ¬ÿÿªÿ§ÿ¹ÿÿ¢ÿ¨ÿ¤ÿ©ÿ©ÿªÿªÿ­ÿÿ¯ÿ­ÿ±ÿ¯ÿ°ÿ¦ÿªÿºÿ®ÿÿ£ÿ²ÿ®ÿ®ÿ©ÿ¨ÿ§ÿ°ÿ±ÿ¢ÿ§ÿ³ÿºÿ³ÿªÿ¨ÿ¯ÿ°ÿ§ÿ´ÿ´ÿ©ÿ¸ÿ¥ÿ¯ÿ«ÿ¨ÿ®ÿ°ÿ³ÿ®ÿªÿ§ÿ¯ÿ§ÿÿ£ÿ»ÿ¶ÿ¤ÿ«ÿ£ÿ®ÿ¦ÿÿÿ£ÿÿÿ¡ÿÿÿÿÿÿÿ¤ÿ¨ÿ¤ÿ¦ÿ§ÿ¨ÿ«ÿ¹ÿµÿ²ÿ¨ÿÿ°ÿ¦ÿ®ÿÿ«ÿÿ ÿÿÿ£ÿ ÿ³ÿ©ÿ£ÿ¤ÿ¨ÿÿÿÿ¨ÿÿ¤ÿ¬ÿÿ§ÿÿÿÿÿÿÿ¡ÿÿ ÿ¬ÿªÿªÿ¨ÿ±ÿµÿ©ÿ­ÿ®ÿªÿ©ÿ­ÿ¿ÿ°ÿ©ÿÿÿ­ÿÿ¨ÿ¤ÿ¦ÿ«ÿ»ÿ­ÿ¬ÿ¥ÿ³ÿÁÿ©ÿ¶ÿ´ÿ°ÿ®ÿ¿ÿ¾ÿ§ÿ©ÿ´ÿ²ÿ·ÿ¯ÿ¯ÿ¬ÿ´ÿ¹ÿºÿ·ÿ¯ÿ®ÿªÿ¡ÿ¦ÿ±ÿ²ÿ¨ÿ§ÿ©ÿ©ÿ¼ÿ´ÿ¯ÿ­ÿ²ÿ³ÿ²ÿ°ÿªÿ¯ÿ°ÿ³ÿ½ÿ¶ÿ ÿ®ÿµÿ½ÿºÿÄÿ¾ÿ¸ÿ­ÿ¸ÿ©ÿ¶ÿ¹ÿ®ÿ¸ÿ­ÿ®ÿ®ÿ²ÿ¤ÿ©ÿ¹ÿ¿ÿµÿ´ÿ¬ÿ¦ÿ©ÿ²ÿ²ÿ­ÿªÿ®ÿ®ÿ®ÿ©ÿ¯ÿ¹ÿ´ÿ·ÿ¬ÿ«ÿ°ÿ³ÿ¤ÿÿ¯ÿ¨ÿ£ÿÿªÿ»ÿ¡ÿ°ÿ«ÿ¶ÿ¥ÿ®ÿ²ÿ§ÿ¹ÿ¨ÿ§ÿ¾ÿ¸ÿ¶ÿ­ÿ±ÿ©ÿ±ÿ²ÿ¾ÿ®ÿÿ«ÿ»ÿ§ÿ®ÿ´ÿ°ÿ¾ÿ¼ÿ¯ÿ§ÿ¯ÿ³ÿµÿºÿ¸ÿ°ÿ±ÿ³ÿ²ÿ¹ÿºÿÂÿ¿ÿ³ÿºÿ¬ÿÿ¡ÿ¤ÿÿ¢ÿªÿµÿ´ÿ¤ÿ¥ÿ¼ÿ»ÿÿ¡ÿªÿ¯ÿ¨ÿÃÿ«ÿ³ÿ¼ÿ½ÿºÿ·ÿ·ÿ¹ÿ»ÿÿ©ÿªÿ¥ÿ¬ÿÿªÿ»ÿ¶ÿ¶ÿ¹ÿ«ÿ²ÿµÿ¯ÿ©ÿ¡ÿ¨ÿµÿ¶ÿ®ÿ°ÿ³ÿ¯ÿ³ÿ¸ÿ­ÿ§ÿ§ÿ½ÿ¤ÿ®ÿµÿ¡ÿ°ÿ°ÿ¨ÿ¬ÿ«ÿ®ÿ¹ÿÄÿ¨ÿ´ÿºÿ±ÿ ÿ£ÿºÿÄÿ¸ÿ¨ÿ¯ÿµÿµÿªÿ¨ÿ¹ÿ¯ÿ¢ÿ­ÿ±ÿ²ÿªÿ©ÿ¢ÿ¦ÿªÿ±ÿ²ÿ«ÿ¶ÿ·ÿµÿºÿ¬ÿÿ¥ÿ®ÿ®ÿ¶ÿ¥ÿ°ÿ«ÿÿ¤ÿ´ÿ§ÿÿ§ÿ¹ÿ´ÿ¦ÿ·ÿµÿºÿÉÿÁÿ¯ÿ¬ÿ¶ÿ±ÿ±ÿ³ÿ°ÿ­ÿ³ÿÈÿ¥ÿ°ÿ°ÿ¯ÿ·ÿ·ÿ³ÿ¬ÿ ÿ¡ÿ­ÿ¸ÿ¶ÿ¯ÿ¬ÿ¶ÿ´ÿ¨ÿ¨ÿ¤ÿ¤ÿ ÿÿ³ÿ½ÿ¼ÿ³ÿ¦ÿ¤ÿ©ÿ·ÿ°ÿ®ÿ¬ÿÿ ÿ­ÿªÿ²ÿ©ÿªÿ£ÿ¥ÿ¸ÿÿÿ¥ÿ¦ÿÿ®ÿÅÿ¥ÿ¢ÿ²ÿ¶ÿ°ÿ®ÿ¤ÿ­ÿ®ÿ®ÿ¨ÿ¦ÿ©ÿ®ÿ´ÿ²ÿ¦ÿ±ÿ»ÿ®ÿªÿ¯ÿ´ÿ·ÿ¶ÿ´ÿ¹ÿ­ÿ®ÿ¡ÿÿ­ÿ¿ÿ¾ÿ½ÿ±ÿÿ¿ÿ®ÿÿ¡ÿ§ÿ²ÿ«ÿ½ÿ»ÿ°ÿ©ÿµÿ¦ÿºÿÅÿªÿ¦ÿ§ÿªÿ®ÿ´ÿ¯ÿ³ÿ¶ÿ¹ÿ´ÿ«ÿ¥ÿ®ÿ²ÿ²ÿ°ÿªÿ¤ÿ¦ÿ¹ÿ¼ÿÇÿ¼ÿ·ÿ±ÿ¨ÿ¦ÿ«ÿ¥ÿ¨ÿ²ÿ±ÿ´ÿ²ÿ©ÿ¦ÿÿªÿ¢ÿ¹ÿÿ£ÿ§ÿ¼ÿ»ÿ¤ÿ¦ÿ³ÿ´ÿ²ÿ¨ÿ£ÿ­ÿ¹ÿµÿµÿ°ÿ­ÿ³ÿ´ÿ»ÿ¾ÿ®ÿ¡ÿ¥ÿªÿ¤ÿ¤ÿ­ÿ«ÿºÿ¬ÿ ÿ ÿÿ£ÿÿÿ®ÿÿ¢ÿ¤ÿ£ÿÿÿ¥ÿ«ÿ©ÿ¤ÿÿ£ÿÿ«ÿ®ÿ¨ÿ¡ÿ¥ÿ¡ÿªÿÿ¦ÿ®ÿÿÿÿÿ£ÿÿ¨ÿ²ÿ©ÿÿ¢ÿ¢ÿ­ÿ©ÿ©ÿªÿ«ÿÿ§ÿ©ÿÿ©ÿÿ¨ÿ®ÿ®ÿ¼ÿ¥ÿ«ÿ¼ÿ®ÿ¦ÿ©ÿ¨ÿ¥ÿÿ§ÿªÿ£ÿ¦ÿ³ÿ¬ÿ£ÿ¨ÿ²ÿ±ÿ£ÿ¢ÿ¬ÿ±ÿ¯ÿ³ÿ¿ÿ·ÿ®ÿÿªÿ·ÿ¸ÿ£ÿ±ÿ£ÿ»ÿ¯ÿ¹ÿªÿ»ÿ²ÿºÿÇÿ³ÿ¥ÿ¯ÿ£ÿ­ÿ¬ÿ©ÿ¢ÿ©ÿ·ÿ­ÿÿ¦ÿ¹ÿ»ÿ±ÿ¯ÿ°ÿ©ÿ¡ÿ¢ÿÿ°ÿ¸ÿ¤ÿ¨ÿ¦ÿ°ÿÅÿªÿ±ÿªÿ§ÿ·ÿ¶ÿ¶ÿ­ÿªÿ­ÿ¸ÿ³ÿ¨ÿ¬ÿ¥ÿµÿÌÿÂÿ­ÿ¨ÿ²ÿ±ÿ²ÿ¶ÿ­ÿ«ÿ­ÿ¥ÿ¢ÿ­ÿ²ÿ´ÿ²ÿ±ÿ©ÿ«ÿ¯ÿ±ÿÊÿËÿ®ÿ°ÿ¦ÿ­ÿ³ÿ¬ÿ¨ÿ«ÿ¥ÿ¬ÿ²ÿ³ÿ«ÿ®ÿ¥ÿªÿÁÿÇÿºÿ¯ÿ¦ÿ¯ÿ¾ÿ¯ÿ°ÿ«ÿÿ­ÿ­ÿ°ÿ·ÿ»ÿÿ¹ÿ¶ÿ®ÿ´ÿµÿ³ÿÿ¥ÿ¬ÿ³ÿ¹ÿ³ÿ½ÿ²ÿ«ÿ°ÿ«ÿ³ÿ¼ÿ»ÿ·ÿ³ÿµÿ­ÿ±ÿ³ÿ°ÿ¶ÿ¤ÿÿÁÿ´ÿ£ÿ»ÿ©ÿºÿ´ÿ¡ÿ¦ÿ¤ÿ»ÿ°ÿ§ÿ²ÿ«ÿ´ÿ®ÿ¬ÿ²ÿªÿ¦ÿ¨ÿ¥ÿ³ÿºÿ©ÿµÿ­ÿ®ÿ¶ÿ¬ÿ±ÿµÿµÿ·ÿºÿ¬ÿ²ÿ«ÿ­ÿ¬ÿ¤ÿ±ÿ»ÿªÿ¤ÿ¯ÿ®ÿ±ÿ°ÿ·ÿÂÿ³ÿ¤ÿ¤ÿ·ÿ¾ÿ±ÿ±ÿ©ÿ£ÿºÿ³ÿ±ÿ¥ÿ¦ÿ£ÿµÿ¹ÿ²ÿ¡ÿ¼ÿÂÿµÿ°ÿªÿ°ÿ©ÿ®ÿºÿ³ÿ±ÿ¬ÿ¦ÿ±ÿ±ÿ£ÿ¤ÿµÿ®ÿ¶ÿ³ÿ ÿ²ÿµÿ°ÿ°ÿ¦ÿ©ÿ¬ÿ»ÿ®ÿ¢ÿÿ§ÿ«ÿ­ÿµÿ´ÿ­ÿ©ÿ¦ÿ§ÿ«ÿ·ÿ³ÿ°ÿ°ÿ³ÿªÿ´ÿÀÿ·ÿ­ÿ«ÿ½ÿ©ÿ£ÿ ÿÿ­ÿ¸ÿ·ÿ¶ÿ°ÿ¦ÿ¨ÿ¶ÿ¶ÿ©ÿ±ÿµÿ£ÿ®ÿ ÿ¥ÿ­ÿªÿ¬ÿ«ÿÉÿ²ÿÿ§ÿ±ÿ­ÿ°ÿ®ÿ©ÿ«ÿªÿ­ÿ®ÿ«ÿ±ÿ­ÿ²ÿ±ÿ´ÿÿ¦ÿ¡ÿªÿ¨ÿ®ÿ°ÿ«ÿ¶ÿ¹ÿµÿ´ÿ¹ÿ®ÿ¤ÿ³ÿ´ÿ¶ÿ²ÿ¤ÿ¬ÿ»ÿ°ÿºÿÿÿ¦ÿ§ÿ²ÿ¦ÿ ÿ¤ÿ©ÿ°ÿ¬ÿ§ÿ¬ÿ­ÿ«ÿ¯ÿ§ÿ¢ÿ¡ÿ´ÿ³ÿÿ¹ÿ¬ÿªÿ®ÿ³ÿ·ÿ«ÿ®ÿ¡ÿ¤ÿ³ÿ³ÿ ÿÿ ÿ¥ÿ¢ÿ¢ÿÿÿÿÿÿ¨ÿÿ£ÿÿÿÿÿÿ ÿÿÿÿÿÿÿÿÿ¥ÿ°ÿÿÿÿÿÿÿÿ¡ÿ¡ÿÿ¡ÿ£ÿÿÿÿÿÿÿÿÿÿ¢ÿ¤ÿÿÿ­ÿ¢ÿÿ¨ÿ®ÿ°ÿ«ÿ¤ÿ¡ÿ¥ÿ¢ÿ¡ÿ¨ÿ¡ÿÿÿÿ ÿ¥ÿ®ÿ¯ÿ°ÿÿ¬ÿÿÿªÿ¬ÿ¬ÿµÿ±ÿ¬ÿ®ÿ ÿÿ­ÿ¥ÿÿ©ÿ§ÿ¨ÿ§ÿ§ÿ«ÿ¤ÿ­ÿ¬ÿ¥ÿ£ÿ£ÿ°ÿ­ÿ°ÿ°ÿ¤ÿÿªÿÿ®ÿ£ÿ¥ÿ¦ÿ¦ÿÿÿÿÿ¢ÿ¤ÿÿ¤ÿ­ÿ©ÿµÿ«ÿ¢ÿÿ«ÿ©ÿ£ÿ¦ÿ ÿÿ¥ÿ©ÿ¬ÿ²ÿºÿ³ÿªÿ¯ÿ¶ÿ¤ÿ²ÿ©ÿÿ³ÿ³ÿµÿ­ÿ³ÿ¹ÿ·ÿ·ÿ§ÿ¬ÿ«ÿ´ÿ¦ÿ­ÿ§ÿ©ÿÿ¦ÿÿÿ­ÿ³ÿ´ÿ¦ÿÿ´ÿÀÿ¶ÿ·ÿ¸ÿÆÿ·ÿ­ÿ·ÿ»ÿ´ÿ«ÿ­ÿ±ÿ¯ÿ®ÿ¬ÿ«ÿ¬ÿºÿ¶ÿ¬ÿµÿ½ÿ£ÿ¨ÿ¨ÿ§ÿ¥ÿªÿ¯ÿ°ÿ²ÿ«ÿ´ÿ®ÿ½ÿ©ÿ¶ÿ­ÿ°ÿºÿµÿ³ÿ£ÿÿÿ ÿªÿ¦ÿ³ÿ½ÿ¹ÿ±ÿ¯ÿ¯ÿ®ÿ³ÿ»ÿ²ÿ¯ÿ©ÿÿÿÿÿ·ÿÿÿ¦ÿ©ÿ§ÿ´ÿ±ÿ§ÿ£ÿ¨ÿ³ÿ´ÿªÿ­ÿºÿ«ÿ¨ÿ¾ÿ¢ÿÿÿÿ¢ÿ´ÿ¹ÿµÿ²ÿ«ÿ³ÿ©ÿ½ÿ¶ÿ¸ÿºÿ«ÿ¹ÿ·ÿ¹ÿ´ÿ²ÿ±ÿ¨ÿ¼ÿºÿ«ÿ¿ÿ°ÿ¨ÿ®ÿ¯ÿºÿ¾ÿ±ÿ¨ÿ¬ÿ·ÿ½ÿ»ÿÉÿ§ÿ©ÿ¦ÿ®ÿµÿ±ÿ´ÿ°ÿ©ÿ¨ÿ¬ÿ°ÿ´ÿ°ÿ¹ÿ¶ÿ®ÿ±ÿµÿ»ÿ±ÿ®ÿ·ÿ±ÿªÿ¿ÿ»ÿªÿ­ÿ¶ÿ¡ÿ·ÿºÿ±ÿ­ÿ¶ÿ¶ÿ©ÿ§ÿ½ÿ¹ÿ·ÿ«ÿ¯ÿ³ÿ¯ÿ©ÿªÿ¨ÿ¤ÿ§ÿ­ÿ§ÿ¶ÿ²ÿ´ÿ¸ÿªÿ£ÿ¬ÿµÿ¸ÿ±ÿ¥ÿ©ÿÅÿµÿ±ÿ°ÿ¶ÿ¸ÿ¶ÿ®ÿ¯ÿ¾ÿÈÿ¸ÿÿ¨ÿ±ÿ¨ÿ°ÿ§ÿ¶ÿ½ÿ´ÿ­ÿ®ÿ³ÿ¼ÿ«ÿ«ÿ¶ÿÄÿ±ÿÀÿ·ÿ¬ÿ±ÿ¾ÿÆÿ½ÿ¬ÿ¯ÿ°ÿ¯ÿ¼ÿ±ÿ¦ÿ¥ÿ¢ÿ¡ÿ¬ÿ¹ÿ¹ÿÿ©ÿ·ÿ¸ÿ©ÿ¢ÿ¨ÿ¬ÿ«ÿ±ÿ±ÿ·ÿ²ÿ¨ÿ±ÿ¾ÿ½ÿ¹ÿµÿ¸ÿµÿ¦ÿ¦ÿ·ÿ·ÿ±ÿ§ÿ®ÿ¹ÿ³ÿ²ÿµÿ¶ÿ¿ÿ¹ÿºÿ¤ÿ­ÿ¸ÿ½ÿ´ÿ¬ÿ¯ÿ°ÿ¥ÿ§ÿ°ÿ­ÿ³ÿ«ÿ«ÿ´ÿ¼ÿ¼ÿ±ÿ§ÿ»ÿºÿÊÿ­ÿ­ÿ©ÿ¬ÿ¥ÿÿ£ÿ¨ÿ©ÿ¯ÿ§ÿªÿ¯ÿµÿ³ÿ­ÿ­ÿ®ÿ¥ÿ­ÿ¾ÿ¸ÿ¶ÿÿ¬ÿ¹ÿ»ÿ¹ÿ°ÿ«ÿ´ÿ®ÿ¨ÿ¬ÿ¸ÿÄÿÀÿºÿÁÿËÿÃÿ£ÿ¡ÿ¥ÿ¦ÿÿ¨ÿªÿ¨ÿ°ÿ²ÿ°ÿ¹ÿÃÿÂÿ½ÿ¹ÿ´ÿ°ÿ¥ÿÿ´ÿ¹ÿ³ÿªÿµÿ¶ÿ§ÿÿ¡ÿ«ÿÄÿ·ÿ¾ÿ±ÿ±ÿ¬ÿ¦ÿ®ÿ´ÿ­ÿ¹ÿ¯ÿµÿ±ÿ­ÿ¬ÿ¶ÿ±ÿ¥ÿ±ÿ¼ÿµÿ²ÿÿ¬ÿ·ÿ¾ÿ¼ÿ®ÿ¨ÿ±ÿ²ÿ±ÿªÿ¨ÿºÿÀÿ°ÿ¦ÿ¦ÿ¨ÿ¬ÿÁÿ»ÿªÿ°ÿ·ÿ±ÿ±ÿ°ÿÃÿÁÿ©ÿ¬ÿ¯ÿ°ÿ°ÿ®ÿ°ÿ®ÿ®ÿ¯ÿ®ÿ¬ÿ¯ÿ´ÿµÿ±ÿ·ÿ°ÿ¶ÿ­ÿ¥ÿ§ÿ¨ÿ¯ÿ¾ÿ¬ÿnÿÿ«ÿ°ÿ¯ÿ¬ÿÿ¢ÿºÿ­ÿ«ÿ«ÿ°ÿ±ÿ±ÿµÿ¸ÿÿ£ÿ«ÿ¹ÿÆÿ¿ÿ©ÿ¦ÿ­ÿÁÿ¤ÿÿ¯ÿ°ÿ¨ÿ©ÿ¯ÿ³ÿ·ÿ£ÿ¬ÿ«ÿ­ÿªÿ¥ÿ¥ÿ¦ÿ¡ÿ±ÿsÿNüzýãþtÿÿÿ¤ÿªÿ»ÿÿ¡ÿÿ¦ÿ­ÿ¦ÿ ÿ£ÿ«ÿ¨ÿ­ÿ­ÿªÿµÿ¬ÿÿ­ÿ¼ÿ°ÿÿ¹ÿ ÿ«ÿªÿªÿ´ÿ³ÿ§ÿ«ÿ£ÿ¬ÿ¬ÿªÿµÿ´ÿ­ÿ©ÿ¨ÿ¸ÿªÿ¨ÿ®ÿ©ÿªÿ­ÿ¦ÿÿÿ ÿ«ÿ¬ÿºÿ¬ÿµÿ®ÿ£ÿ¦ÿ¯ÿ¹ÿ¼ÿ¡ÿÂÿ²ÿÿ©ÿ¦ÿÿ¡ÿ¨ÿ®ÿÿÿ«ÿ®ÿ ÿ¦ÿ¯ÿ°ÿ±ÿ²ÿ°ÿ¬ÿ¹ÿÀÿ©ÿ¬ÿ´ÿ¯ÿ©ÿ«ÿªÿ§ÿªÿ´ÿÿ²ÿ«ÿªÿµÿ·ÿ±ÿ³ÿ¬ÿÿ®ÿ­ÿ±ÿ¼ÿ¯ÿ¯ÿ±ÿ¥ÿ¬ÿ³ÿÿÿ¨ÿ¸ÿ®ÿ¥ÿ°ÿ»ÿµÿ¬ÿ¨ÿÿÁÿ¨ÿ§ÿÿªÿ¼ÿ­ÿÿ§ÿ¡ÿÿ¶ÿ±ÿgÿÿ±ÿ³ÿ®ÿ³ÿ²ÿ©ÿ¨ÿªÿ«ÿ¥ÿ±ÿ¼ÿÃÿµÿªÿ­ÿ²ÿ³ÿ±ÿ¢ÿ¼ÿÿºÿ´ÿ¼ÿªÿ£ÿ©ÿ©ÿ­ÿ±ÿ¢ÿªÿ«ÿ®ÿ·ÿ©ÿ¦ÿ­ÿ ÿÿÿ­ÿÇÿªÿ£ÿ§ÿ­ÿ¢ÿ¬ÿ¶ÿºÿ±ÿ­ÿ´ÿ²ÿ¯ÿÿªÿ§ÿ¬ÿªÿ²ÿ´ÿºÿ¿ÿ¹ÿ¯ÿ¦ÿ¼ÿ¶ÿ¶ÿ°ÿ«ÿ¹ÿ¯ÿªÿ­ÿ©ÿ«ÿ¶ÿ³ÿ£ÿ£ÿ§ÿ¹ÿ¶ÿ©ÿ«ÿ±ÿ¯ÿ´ÿ¸ÿ¨ÿ¬ÿ¹ÿ¸ÿ¡ÿµÿ´ÿ¡ÿ¡ÿÿ¨ÿ±ÿ²ÿ²ÿªÿ¶ÿ¾ÿ ÿÁÿÅÿ¶ÿ¾ÿ»ÿ²ÿ°ÿ°ÿ°ÿ¯ÿ³ÿ¹ÿÃÿµÿ±ÿÀÿ£ÿ£ÿÿÿ§ÿ­ÿ®ÿ³ÿ´ÿ¼ÿ¬ÿ¢ÿ¨ÿ´ÿ·ÿ®ÿ¶ÿ«ÿ³ÿ³ÿ¨ÿ¯ÿ§ÿ¯ÿ±ÿ©ÿÿ¢ÿ±ÿ°ÿ¯ÿ«ÿ­ÿ³ÿ´ÿ­ÿ«ÿ´ÿ»ÿ°ÿºÿ¬ÿµÿ¬ÿµÿ®ÿ°ÿ«ÿ¦ÿ¢ÿ£ÿ¶ÿ´ÿ²ÿ¼ÿ¢ÿ½ÿ´ÿ²ÿ¤ÿ¶ÿµÿ½ÿ³ÿªÿµÿ®ÿ¦ÿ¸ÿµÿ°ÿ±ÿ¯ÿ»ÿµÿ­ÿ«ÿ§ÿ­ÿ²ÿµÿ¶ÿ­ÿ©ÿºÿ·ÿ¾ÿ¨ÿ ÿ¯ÿ©ÿ°ÿ´ÿ®ÿªÿ¥ÿ£ÿ£ÿ§ÿ³ÿ¬ÿ´ÿ­ÿ´ÿ³ÿ§ÿ·ÿ¶ÿ¯ÿ§ÿ²ÿÀÿ¼ÿ±ÿ´ÿÂÿ»ÿÿ¯ÿ¯ÿ±ÿ²ÿ®ÿ»ÿ¸ÿ®ÿ¯ÿ³ÿ±ÿ²ÿ´ÿ®ÿ´ÿ¾ÿÃÿµÿ©ÿ½ÿ­ÿ¸ÿ´ÿ®ÿ¥ÿ²ÿ¶ÿ¨ÿÿÿÿ¬ÿ¨ÿ½ÿ³ÿ±ÿ¡ÿ·ÿ¢ÿ®ÿ³ÿªÿ³ÿ²ÿ«ÿ«ÿ°ÿµÿ±ÿ²ÿÿÿ¸ÿ¨ÿ²ÿ¥ÿÿ¬ÿ©ÿ¨ÿ¨ÿ¬ÿ²ÿ·ÿ»ÿ¼ÿÀÿ±ÿµÿ¬ÿ¦ÿÅÿ³ÿ±ÿ¯ÿ¬ÿ·ÿ´ÿ­ÿ²ÿ­ÿ¦ÿ§ÿ¨ÿ¬ÿªÿ®ÿ¬ÿ±ÿ¸ÿ°ÿ±ÿ¦ÿ°ÿ¨ÿ²ÿ¢ÿªÿªÿ°ÿ¹ÿ°ÿ¬ÿ°ÿ½ÿ¿ÿ ÿ³ÿÿÿ­ÿ¸ÿ§ÿ´ÿµÿ¶ÿ²ÿ«ÿ§ÿ§ÿ¶ÿ»ÿ¥ÿ©ÿ¤ÿ¤ÿ´ÿ´ÿ¦ÿ¬ÿºÿ¯ÿ©ÿ·ÿ­ÿ°ÿ³ÿ¬ÿ«ÿ±ÿµÿ³ÿ­ÿ«ÿ²ÿ©ÿ¬ÿ¶ÿ²ÿÿ°ÿ ÿ¸ÿ©ÿ§ÿ­ÿ°ÿ®ÿ¨ÿ¬ÿ²ÿ¯ÿ¦ÿ ÿªÿªÿ¢ÿ¥ÿ¨ÿ¬ÿ¤ÿ«ÿ ÿÿ ÿÿ©ÿ²ÿ§ÿÿ¢ÿ¹ÿ´ÿ§ÿ¨ÿ°ÿ°ÿ ÿ¦ÿ¦ÿÿ­ÿ«ÿ¥ÿÿÿÿÿ¤ÿ«ÿ¡ÿÿ¦ÿ¤ÿ£ÿªÿ¡ÿÿÿÿ¨ÿ£ÿ¥ÿ©ÿÿ¡ÿÿ®ÿÿÿ ÿÿÿÿÿ¬ÿ³ÿ©ÿ¨ÿ¬ÿ¦ÿ¨ÿ°ÿ¤ÿ©ÿ ÿ©ÿ°ÿ¨ÿ£ÿ¬ÿÿÿ¨ÿÿÿÿÿÿÿ¤ÿ¨ÿÿÿÿ ÿ®ÿ©ÿ ÿ¥ÿÿÿ§ÿÿ©ÿ¡ÿ£ÿÿÿÿªÿÿÿÿªÿ»ÿ®ÿ¢ÿ¤ÿ¤ÿ¢ÿÿÿ£ÿ ÿ¦ÿ¤ÿ¤ÿ¯ÿªÿÿÿ±ÿÿ¤ÿ¤ÿ¦ÿºÿµÿªÿ©ÿ¨ÿ¹ÿÄÿºÿ°ÿ¯ÿ¸ÿ¼ÿ¾ÿ¯ÿ®ÿ¾ÿ¥ÿÁÿ´ÿ®ÿ«ÿ£ÿ§ÿÿ¾ÿ»ÿ¢ÿ¢ÿ¤ÿªÿ¯ÿ®ÿ²ÿ¹ÿ·ÿ²ÿ²ÿ³ÿ³ÿ²ÿ®ÿ·ÿ¸ÿ ÿ­ÿ±ÿÀÿÿ¯ÿ¬ÿ§ÿÿ³ÿÄÿ³ÿ®ÿ®ÿ­ÿ¿ÿ¯ÿ¤ÿ«ÿ¨ÿ¤ÿ±ÿ¹ÿ¦ÿ§ÿµÿªÿ²ÿ´ÿ³ÿ®ÿ¢ÿ«ÿ¬ÿ¤ÿ¯ÿ¶ÿ®ÿ©ÿ«ÿ³ÿ´ÿ´ÿ½ÿ®ÿ¤ÿªÿ²ÿ·ÿ¹ÿÂÿÁÿ®ÿ«ÿ­ÿ°ÿ¶ÿÿ®ÿ ÿ¹ÿÂÿ»ÿ¹ÿÁÿ¶ÿ¼ÿ±ÿ¢ÿ«ÿ¤ÿÿ«ÿ¸ÿ³ÿ©ÿªÿ§ÿ¯ÿ³ÿ¨ÿ¨ÿ­ÿ¬ÿ±ÿ®ÿ«ÿ®ÿ°ÿ¯ÿ¯ÿ´ÿ³ÿµÿ¬ÿ¦ÿ­ÿ´ÿ¸ÿ¯ÿÄÿ¦ÿ®ÿ´ÿªÿ·ÿ½ÿ·ÿ¯ÿ©ÿ£ÿ¤ÿ¬ÿ­ÿ°ÿ¶ÿ¹ÿ±ÿ¦ÿ¨ÿ¢ÿ£ÿªÿ¥ÿ¬ÿ´ÿ¬ÿ£ÿ²ÿ±ÿ±ÿ¸ÿ¬ÿ½ÿ±ÿÿ­ÿ°ÿ´ÿ¤ÿ«ÿ¯ÿ«ÿ¼ÿ¸ÿ´ÿ«ÿ°ÿ¹ÿ¶ÿµÿ²ÿ¬ÿ«ÿªÿ®ÿ°ÿ«ÿªÿ²ÿ¶ÿµÿ­ÿ¥ÿ³ÿ¯ÿªÿ¸ÿ´ÿ«ÿ¹ÿªÿÁÿ´ÿµÿ¢ÿ¬ÿ¥ÿÿ¨ÿ·ÿÿÿ¨ÿ¶ÿ­ÿÿ²ÿ»ÿ©ÿ©ÿºÿ¶ÿ¨ÿ¨ÿ¨ÿµÿ·ÿ®ÿ®ÿÿ³ÿÿ¢ÿ§ÿ¶ÿÿÿ¦ÿÿ¢ÿÿ®ÿ¦ÿ§ÿ±ÿªÿÿ¡ÿ¢ÿ¥ÿ«ÿ©ÿ¨ÿªÿ­ÿ®ÿ¬ÿ¢ÿÿÿÿÿ§ÿ§ÿ¨ÿ§ÿ¢ÿÿÿ®ÿÿÿ´ÿªÿÿÿÿ§ÿÿ®ÿ¯ÿÿÿ¦ÿ©ÿÿÿÿÿÿ¨ÿÿ¢ÿ°ÿ¨ÿ¨ÿ©ÿÿ ÿ©ÿ£ÿÿÿ¤ÿ©ÿÿµÿªÿÿ£ÿ¯ÿÿ¬ÿ¹ÿ­ÿÿÿ¨ÿ¬ÿ¦ÿÿ ÿªÿ¡ÿªÿ¯ÿÿ°ÿ©ÿ¦ÿ°ÿ©ÿ¯ÿ«ÿ¬ÿ§ÿ´ÿ°ÿ¨ÿ­ÿ­ÿ¨ÿ­ÿ®ÿ¦ÿ§ÿ­ÿ¯ÿ©ÿ¬ÿ§ÿ§ÿµÿªÿ±ÿ¼ÿ£ÿ¬ÿ­ÿ¼ÿ´ÿÿÿ·ÿ²ÿ§ÿ©ÿ¬ÿÁÿ§ÿÿ­ÿ³ÿªÿÿÿÿ¢ÿÿ«ÿ¥ÿ¥ÿÿ¦ÿªÿÿ£ÿÿÿÿÿÿ§ÿ¡ÿ¦ÿ»ÿ¯ÿ§ÿÿÿ¥ÿ¤ÿÿÿ¾ÿ­ÿÿÿÿ¬ÿÿÿ±ÿ¦ÿÿÿÿ¨ÿÿÿÿÿÿÿÿÿ¢ÿ³ÿ£ÿÿ¥ÿ²ÿ¦ÿÿÿ¦ÿ¨ÿ«ÿ¬ÿ®ÿ¨ÿÿ§ÿ³ÿ¶ÿ­ÿ¦ÿ¬ÿ°ÿ§ÿ©ÿ³ÿ¨ÿÿ¡ÿÿ¹ÿÿ°ÿ­ÿ»ÿ¦ÿÿÿ±ÿ²ÿ·ÿ·ÿ±ÿ¬ÿ»ÿµÿ«ÿ¤ÿ¦ÿ¬ÿ¯ÿ´ÿ¸ÿ«ÿ¥ÿ´ÿºÿ¹ÿ·ÿ´ÿ´ÿ­ÿ¤ÿ¬ÿ®ÿ«ÿ²ÿ¶ÿ¬ÿ¨ÿ¸ÿ¸ÿ®ÿ¥ÿ¬ÿ¯ÿ°ÿ«ÿ©ÿ´ÿ¯ÿ«ÿÂÿ°ÿ¡ÿ¶ÿ¿ÿ¯ÿ»ÿµÿ¼ÿ¾ÿ¶ÿ«ÿ¥ÿ·ÿ¼ÿ¡ÿ²ÿ¯ÿ¯ÿ³ÿ±ÿ«ÿ°ÿªÿ¾ÿ«ÿ¥ÿ«ÿ¬ÿ°ÿ¸ÿ³ÿ­ÿ®ÿ°ÿ¶ÿ¯ÿÿ¬ÿ¼ÿ¯ÿ¶ÿ¸ÿ¹ÿ¯ÿ©ÿ§ÿ©ÿ¸ÿªÿ­ÿ¶ÿ®ÿÂÿ®ÿµÿµÿ¶ÿ¤ÿÀÿ¡ÿµÿ¡ÿ¿ÿ¹ÿ¬ÿ«ÿ±ÿÿµÿ½ÿ ÿ§ÿ²ÿ¥ÿÿ²ÿ¹ÿ¦ÿ©ÿ©ÿ¶ÿ·ÿ½ÿÁÿ²ÿ±ÿ¾ÿ»ÿ´ÿ±ÿªÿ´ÿ¹ÿ¯ÿ¯ÿ¥ÿ´ÿÃÿ­ÿ¬ÿ¨ÿ°ÿ«ÿcÿAÿ¦ÿ«ÿ¹ÿ®ÿÿ±ÿªÿ±ÿ±ÿ¦ÿ£ÿ°ÿ¬ÿÿ´ÿ¢ÿ°ÿ³ÿÿÿÿ¯ÿ§ÿ¯ÿ¯ÿ¯ÿÿ«ÿ¬ÿ²ÿ½ÿ¾ÿ¶ÿ«ÿ®ÿ«ÿ­ÿ¶ÿ¬ÿÿ¤ÿ°ÿ¥ÿ¯ÿÊÿÌÿÍÿÁÿ¥ÿ£ÿ¢ÿ¬ÿ³ÿ¯ÿ¥ÿªÿ­ÿ¶ÿ¸ÿ§ÿ°ÿ¬ÿ¥ÿ»ÿ«ÿÿ´ÿÃÿ¦ÿ½ÿ·ÿÈÿ³ÿªÿ¯ÿ¬ÿ¥ÿ®ÿµÿ±ÿ»ÿ´ÿ¯ÿ¡ÿ²ÿ®ÿ«ÿ³ÿ£ÿ²ÿ¸ÿ²ÿ¬ÿ£ÿ¦ÿ§ÿµÿÁÿ¶ÿ°ÿ²ÿ¹ÿ·ÿ¶ÿ¨ÿ­ÿ´ÿÿ¥ÿ¼ÿ¥ÿ§ÿÀÿ¿ÿ¶ÿ©ÿ³ÿ¨ÿºÿ¼ÿ¹ÿ¬ÿ°ÿÇÿÀÿªÿ´ÿ¬ÿ®ÿ³ÿÄÿµÿ¶ÿ¦ÿ­ÿ¿ÿ¹ÿºÿ®ÿªÿ²ÿ·ÿ¶ÿ²ÿ­ÿ°ÿ¼ÿ¸ÿ¦ÿ¢ÿªÿ²ÿ¢ÿÿ­ÿ·ÿ·ÿ·ÿ¦ÿ§ÿ¶ÿ¬ÿ«ÿ³ÿ¾ÿµÿ©ÿ«ÿ·ÿ¶ÿªÿ°ÿ¤ÿ°ÿ¬ÿ¨ÿ§ÿ¢ÿÿÿ«ÿÄÿ­ÿ£ÿ­ÿ¯ÿ­ÿ¬ÿ¤ÿ¤ÿ«ÿ©ÿªÿ¨ÿªÿ«ÿ¬ÿ¶ÿ³ÿ´ÿ¸ÿ®ÿ¦ÿ¯ÿ·ÿ¬ÿ­ÿ»ÿ¾ÿ²ÿ¯ÿ®ÿÿ¨ÿ¢ÿ«ÿ¯ÿ±ÿ±ÿ¬ÿÿ¥ÿ©ÿ®ÿ¥ÿ¨ÿ»ÿ»ÿ£ÿ ÿ¾ÿ´ÿ±ÿ¥ÿ©ÿ¨ÿ­ÿºÿ³ÿÿ²ÿ´ÿ§ÿ«ÿ¶ÿ¸ÿÀÿËÿ¼ÿ«ÿ©ÿªÿ­ÿ­ÿ±ÿ¯ÿ§ÿ¬ÿ¾ÿ¸ÿ°ÿ©ÿ­ÿ±ÿÿ£ÿ¡ÿ¦ÿ£ÿ°ÿ¥ÿ¬ÿ±ÿ¸ÿ»ÿÿ·ÿ¹ÿ¶ÿµÿ¡ÿ«ÿ°ÿ®ÿ®ÿ©ÿ§ÿ¬ÿ¯ÿ±ÿ­ÿ°ÿ®ÿ·ÿ´ÿ¯ÿ¯ÿ®ÿ³ÿ±ÿ­ÿ¬ÿ¨ÿ©ÿ«ÿ²ÿ²ÿÿ¨ÿªÿªÿÿÿªÿ¡ÿªÿÿ¬ÿÿ¢ÿÿ«ÿ¯ÿ·ÿ©ÿ«ÿ ÿÿ°ÿ¡ÿÿÿÿ¤ÿÿÿ©ÿ§ÿÿ«ÿ¦ÿÿÿÿÿÿ®ÿ·ÿ¯ÿ¦ÿÿ±ÿÿ¦ÿÿÿÿ¡ÿ¢ÿ­ÿ ÿªÿ¬ÿ½ÿ¥ÿ²ÿ²ÿ«ÿ­ÿ¤ÿ¢ÿ¡ÿÿ£ÿªÿ¥ÿªÿ¸ÿ®ÿ ÿ­ÿ¾ÿºÿ¤ÿ ÿ¯ÿ®ÿªÿ²ÿ½ÿ°ÿ³ÿ¨ÿ³ÿ³ÿ·ÿ¤ÿªÿ¸ÿºÿÿ¸ÿ®ÿ©ÿ«ÿ³ÿ´ÿ¹ÿ³ÿºÿ³ÿ³ÿ­ÿ´ÿ¢ÿ¡ÿ¬ÿ³ÿ®ÿ©ÿ°ÿ°ÿ±ÿ«ÿÿ£ÿ¦ÿ¢ÿÿÿÿ´ÿµÿ²ÿ»ÿ³ÿ±ÿ³ÿªÿ¶ÿµÿ¤ÿ¥ÿµÿ´ÿ¹ÿ·ÿ°ÿºÿ¾ÿ´ÿ¶ÿÃÿ¶ÿ§ÿÿªÿ°ÿ²ÿ³ÿ§ÿ«ÿµÿ¯ÿ²ÿ³ÿ³ÿªÿµÿ¯ÿ®ÿ·ÿ§ÿ·ÿÈÿ±ÿÆÿ³ÿ´ÿ©ÿÁÿºÿÿ­ÿ·ÿºÿ½ÿ©ÿ¥ÿ§ÿ±ÿ¹ÿÈÿÁÿ°ÿ¸ÿ´ÿ®ÿ¹ÿªÿ§ÿ©ÿ¡ÿ¯ÿ¹ÿ³ÿ·ÿÿÿ§ÿ»ÿ°ÿ´ÿ«ÿ´ÿ¤ÿ©ÿªÿ¹ÿ¶ÿ·ÿÀÿ´ÿµÿ°ÿ«ÿ¯ÿ³ÿ»ÿ·ÿµÿÀÿ·ÿ®ÿ¥ÿªÿ·ÿ®ÿ®ÿÀÿºÿ³ÿ­ÿ²ÿ°ÿ¡ÿ­ÿÿ²ÿ§ÿ¦ÿ¡ÿ±ÿ¤ÿ¥ÿµÿ±ÿ­ÿ°ÿ±ÿ¨ÿ¦ÿ¼ÿÁÿ©ÿ§ÿ±ÿ·ÿºÿ©ÿ»ÿ¸ÿµÿ®ÿÃÿ¤ÿ°ÿÃÿ°ÿ®ÿ­ÿ¦ÿ»ÿ±ÿªÿ¶ÿ«ÿÿ¥ÿ·ÿ·ÿ´ÿ¾ÿ®ÿ ÿ­ÿ­ÿÿ ÿ²ÿ²ÿªÿ¤ÿ»ÿ¹ÿ¸ÿ¸ÿ°ÿªÿ§ÿ¸ÿÄÿ¶ÿ«ÿÿÿ«ÿ£ÿ¡ÿ¤ÿªÿ°ÿ§ÿ«ÿ­ÿ¢ÿ£ÿ¨ÿ¨ÿ³ÿ¯ÿªÿ®ÿÆÿ¯ÿÿ¥ÿ°ÿ¥ÿºÿ¿ÿÿ¢ÿ©ÿ°ÿ²ÿ±ÿ¯ÿ¢ÿ£ÿÿÿ«ÿ¢ÿ¦ÿ³ÿÿ²ÿÿ´ÿ±ÿ©ÿ­ÿ¥ÿ¿ÿ¶ÿ¦ÿ¡ÿ£ÿ¬ÿ­ÿ®ÿ¶ÿ·ÿ¯ÿ¨ÿ¨ÿ¡ÿ­ÿ´ÿ°ÿµÿ¬ÿ«ÿ¦ÿµÿÁÿ«ÿ°ÿ§ÿ®ÿÂÿ·ÿ¨ÿ¶ÿµÿ©ÿ¢ÿ§ÿ­ÿ¦ÿ«ÿ¤ÿ¦ÿ­ÿ±ÿªÿ±ÿ²ÿÿÿ­ÿ¨ÿµÿ´ÿ¯ÿ½ÿ¾ÿ¾ÿ´ÿ®ÿ¦ÿ¥ÿ¯ÿ±ÿ¾ÿÀÿ©ÿ³ÿªÿ©ÿ¬ÿ¢ÿ¹ÿ¬ÿ§ÿÿÿ ÿ¥ÿ§ÿÿ ÿ¨ÿ«ÿ¯ÿ±ÿ°ÿ¨ÿ£ÿ°ÿ´ÿªÿÿ¸ÿ¹ÿ®ÿ°ÿ´ÿ¨ÿ¦ÿ¡ÿÿ ÿ®ÿ²ÿ£ÿÿ§ÿ¦ÿÿÿ¯ÿÿ¥ÿ®ÿ¨ÿ¯ÿ¤ÿ§ÿÿ¥ÿ©ÿÿÿ¤ÿÿÿÿÿÿÿÿÿ¨ÿ¶ÿÿÿÿ¢ÿÿÿ¥ÿ¢ÿÿÿÿÿÿ©ÿ¦ÿÿÿÿÿ£ÿ§ÿ©ÿÿ¦ÿ¢ÿÿ¡ÿÿ®ÿ±ÿ®ÿ®ÿ¨ÿ©ÿ©ÿ¥ÿ¦ÿ¦ÿ¢ÿÿÿÿ ÿ¸ÿ¡ÿ¥ÿ®ÿÿÿ£ÿ¡ÿÿÿ¦ÿ¦ÿÿÿÿ ÿ®ÿ¥ÿ¦ÿÿ¨ÿ¤ÿ¤ÿªÿ¢ÿ«ÿ¨ÿ«ÿ¥ÿ£ÿ¬ÿ­ÿ­ÿ«ÿ¨ÿ·ÿ¤ÿ¢ÿ»ÿ¥ÿ«ÿ¹ÿµÿÿÿÿÿ£ÿªÿ¦ÿ§ÿªÿ¯ÿ¼ÿ§ÿªÿ¬ÿ ÿÿ¿ÿ­ÿ¦ÿ¢ÿ§ÿ±ÿ¸ÿ²ÿ«ÿ¬ÿ©ÿ²ÿ·ÿ³ÿ³ÿªÿ¤ÿ§ÿªÿ±ÿ¹ÿ¼ÿ§ÿ£ÿ¬ÿ­ÿ¬ÿ§ÿ¨ÿ«ÿ¥ÿ¤ÿµÿ°ÿ¯ÿ®ÿ­ÿ¦ÿ³ÿ·ÿ·ÿ»ÿ²ÿ¥ÿªÿ­ÿ­ÿ¦ÿÈÿ°ÿ¤ÿ®ÿ¯ÿ«ÿµÿ´ÿ´ÿ«ÿ­ÿ³ÿ©ÿ«ÿ¸ÿÂÿ²ÿ»ÿ½ÿ¸ÿ©ÿ±ÿ¬ÿ¬ÿ ÿ¯ÿºÿ±ÿ»ÿÂÿ±ÿµÿ©ÿÿ²ÿÿ¥ÿ®ÿ®ÿ­ÿ°ÿ¨ÿ¥ÿ®ÿ®ÿ¨ÿ°ÿµÿ»ÿ¦ÿ£ÿ¬ÿ²ÿ¬ÿ¶ÿ´ÿ®ÿ¤ÿrÿIÿzÿ¢ÿ­ÿ¤ÿªÿÿÿ¢ÿ«ÿ¨ÿ­ÿ§ÿªÿ¸ÿ¸ÿ®ÿ³ÿ¸ÿ§ÿ«ÿ°ÿ¨ÿÿ§ÿ®ÿ¶ÿ¹ÿ·ÿºÿ¸ÿ©ÿÿ¥ÿ¯ÿ®ÿ¼ÿµÿºÿµÿÄÿ¿ÿ°ÿ´ÿ´ÿ¦ÿ¯ÿ¼ÿ´ÿÅÿ­ÿ©ÿ¦ÿ°ÿ®ÿ·ÿ©ÿ ÿ®ÿ±ÿ²ÿÀÿ±ÿ¥ÿ¥ÿ¯ÿ«ÿ­ÿ½ÿ»ÿ¯ÿªÿ«ÿ¬ÿªÿµÿ­ÿ®ÿÿ­ÿ°ÿ¯ÿ³ÿ²ÿ²ÿ²ÿ¯ÿ´ÿÆÿËÿ ÿ¥ÿÿ«ÿªÿºÿ§ÿ£ÿ±ÿ³ÿ§ÿ¥ÿ¿ÿ·ÿµÿ¬ÿ¶ÿ¬ÿ®ÿ­ÿ¬ÿ¹ÿÁÿ½ÿ¼ÿµÿ±ÿÅÿÿÿ¤ÿªÿ­ÿ¹ÿµÿªÿªÿ¬ÿ¹ÿ¬ÿµÿ¥ÿ³ÿµÿºÿ¨ÿ¢ÿ°ÿ¹ÿ³ÿ­ÿ¥ÿÅÿ¨ÿ­ÿ®ÿ¶ÿ²ÿ¦ÿ£ÿ¦ÿ­ÿ´ÿªÿ¼ÿ¹ÿµÿ±ÿ¼ÿ³ÿ ÿ¬ÿºÿ®ÿ«ÿµÿ´ÿ¾ÿ´ÿ½ÿ²ÿ¼ÿÄÿ¹ÿ±ÿ¨ÿ¡ÿ®ÿ¡ÿ­ÿµÿµÿ¸ÿ©ÿ£ÿªÿ²ÿ´ÿ¶ÿµÿ«ÿÅÿªÿ±ÿ¸ÿ±ÿ°ÿ°ÿ­ÿ¯ÿ´ÿ´ÿ¥ÿ°ÿ¨ÿ½ÿ¿ÿ²ÿ²ÿ±ÿ¬ÿ¯ÿ®ÿ¼ÿ ÿ±ÿ­ÿ±ÿ«ÿ¥ÿÿÿ¤ÿªÿ°ÿ©ÿ´ÿ¨ÿªÿ±ÿ»ÿ¾ÿ±ÿ­ÿ¼ÿ¬ÿ¥ÿÿÄÿÀÿ¹ÿ°ÿ©ÿ±ÿ¹ÿ¯ÿ¥ÿ²ÿ¨ÿ²ÿ²ÿ«ÿ¨ÿ±ÿ°ÿ¡ÿ¥ÿ³ÿ¾ÿºÿ¢ÿ¥ÿ¶ÿ±ÿ­ÿµÿ¯ÿªÿ¯ÿ¡ÿ§ÿ´ÿÌÿÁÿ¸ÿºÿµÿ³ÿÿÿÿ¥ÿ¦ÿ®ÿ¯ÿ«ÿ§ÿ¦ÿ¯ÿÁÿ³ÿ¬ÿ®ÿ¨ÿ´ÿ¸ÿ¬ÿ©ÿµÿÁÿ¯ÿ­ÿ¼ÿ»ÿ²ÿ¦ÿ¡ÿªÿ²ÿ³ÿ¬ÿ«ÿªÿ¯ÿ±ÿ·ÿ®ÿ¡ÿµÿ°ÿ­ÿ±ÿ ÿ¦ÿ­ÿ±ÿ±ÿ¬ÿ¶ÿ§ÿ³ÿ§ÿ¢ÿ´ÿÃÿÁÿ·ÿ­ÿ­ÿ²ÿ«ÿµÿ°ÿ¶ÿµÿ°ÿ¨ÿ¥ÿºÿ©ÿºÿ³ÿµÿ¯ÿÿÿ¦ÿ©ÿ¿ÿ²ÿ°ÿ¬ÿ¬ÿ«ÿ°ÿ¸ÿ²ÿ¦ÿ©ÿµÿ¯ÿµÿ¸ÿ´ÿ²ÿ¸ÿ¾ÿºÿÿ¨ÿµÿ²ÿ±ÿ»ÿ¹ÿ¨ÿÿ¡ÿ«ÿ®ÿ£ÿÿµÿªÿÿ¸ÿºÿ¸ÿ®ÿ¦ÿ­ÿºÿ¹ÿ¤ÿ®ÿ«ÿµÿµÿ¯ÿ°ÿ®ÿ¹ÿªÿ±ÿ¶ÿ§ÿ«ÿ¸ÿ¼ÿ´ÿ¬ÿ¸ÿ¯ÿ«ÿ©ÿ­ÿ¨ÿ¢ÿ¦ÿ³ÿ®ÿ§ÿÿÿ6ÿÿÿÿÿÿÿ±ÿ¾ÿ®ÿ­ÿ®ÿ²ÿªÿÿ£ÿ¬ÿ¬ÿ¾ÿ¸ÿ¨ÿ¥ÿ£ÿ¦ÿ¶ÿ³ÿ°ÿ·ÿºÿ®ÿ´ÿµÿ©ÿ§ÿ®ÿ¨ÿ´ÿªÿ§ÿªÿ ÿ§ÿ­ÿªÿ¯ÿµÿ±ÿ£ÿ®ÿ¾ÿ¯ÿ§ÿ¨ÿ©ÿ¥ÿÿ¦ÿ«ÿ¤ÿ²ÿ®ÿ´ÿ¿ÿ¶ÿªÿ²ÿ´ÿ©ÿ§ÿ±ÿ©ÿ¡ÿ©ÿ£ÿÿ©ÿ´ÿ±ÿ¨ÿ¤ÿªÿ¯ÿ¬ÿªÿ³ÿ¸ÿ°ÿªÿ©ÿ­ÿ®ÿ¶ÿ¦ÿÿ¤ÿ·ÿÅÿ»ÿ­ÿ§ÿ§ÿ§ÿÿ®ÿ­ÿ ÿ¥ÿ³ÿ·ÿ¹ÿ¾ÿ£ÿ²ÿºÿ³ÿ©ÿ¯ÿ¶ÿµÿ´ÿµÿ³ÿ­ÿ¦ÿ¢ÿ±ÿ©ÿ©ÿ®ÿ¹ÿ¾ÿ²ÿ­ÿÿÀÿ¥ÿ§ÿªÿ¯ÿ³ÿ°ÿ°ÿ®ÿ ÿ¿ÿ·ÿ¶ÿ ÿ¤ÿ§ÿ±ÿ±ÿ¬ÿ¯ÿ¬ÿ¡ÿÿ¯ÿ©ÿ´ÿ¶ÿÀÿ¿ÿ·ÿ®ÿ¥ÿ«ÿ·ÿÁÿÿÿ®ÿ³ÿ­ÿ­ÿ­ÿ°ÿ³ÿ­ÿ¬ÿ²ÿÁÿ¸ÿ¡ÿ±ÿÿÿ¬ÿÿÿ¡ÿ°ÿ¦ÿ£ÿ£ÿ­ÿ©ÿ±ÿ·ÿ®ÿ²ÿ¼ÿºÿ½ÿ·ÿ«ÿ¢ÿ³ÿ£ÿ¥ÿ©ÿ¼ÿ²ÿ­ÿ¾ÿ¾ÿ®ÿ¦ÿ¯ÿ«ÿ¤ÿªÿ¶ÿ¶ÿ·ÿ°ÿ«ÿ±ÿ¼ÿ¿ÿ¯ÿ¨ÿ©ÿ§ÿ¬ÿÂÿ¥ÿ¢ÿ²ÿ³ÿ´ÿºÿ°ÿ£ÿ³ÿÊÿ¸ÿ·ÿ´ÿ©ÿ¤ÿ ÿ©ÿ°ÿ¶ÿ¿ÿ°ÿ¶ÿ·ÿ¬ÿ¾ÿ¾ÿ¼ÿ¸ÿ¼ÿ¶ÿºÿºÿ«ÿ¨ÿ ÿ¢ÿÿ§ÿÈÿ·ÿ¯ÿ®ÿ¤ÿ£ÿ©ÿ¨ÿ¦ÿ±ÿ»ÿ½ÿ©ÿÿ¯ÿ­ÿ¸ÿ¦ÿ®ÿ°ÿ·ÿ³ÿ¥ÿ´ÿ»ÿ¬ÿ®ÿÿ²ÿÿ¢ÿªÿ©ÿ¬ÿ®ÿ°ÿ°ÿ±ÿ´ÿ®ÿ¸ÿ¦ÿ³ÿ¶ÿ«ÿ¨ÿ®ÿ¯ÿ«ÿ®ÿ³ÿ­ÿ­ÿÀÿ¾ÿ´ÿ»ÿ¿ÿ±ÿ¯ÿ­ÿ´ÿ¶ÿ¶ÿ²ÿ¬ÿ¬ÿ¶ÿ²ÿ¥ÿ¢ÿ¶ÿ¥ÿ¤ÿ«ÿ¬ÿ¬ÿ¤ÿ«ÿ§ÿ­ÿ´ÿ«ÿ±ÿ²ÿ±ÿ¸ÿ§ÿ¤ÿ§ÿ³ÿ¢ÿ¾ÿªÿ©ÿ°ÿ²ÿ¯ÿ®ÿ¶ÿ°ÿ³ÿ«ÿ¨ÿºÿ²ÿ²ÿ¨ÿ³ÿ±ÿ ÿÿ«ÿªÿ¬ÿ¼ÿ°ÿµÿ»ÿ¥ÿÅÿ¬ÿ©ÿ´ÿ¶ÿ«ÿ¬ÿµÿ³ÿ²ÿµÿ³ÿ±ÿ¬ÿµÿµÿµÿ©ÿÿºÿªÿ´ÿ·ÿ³ÿ´ÿ¤ÿ¡ÿ­ÿ£ÿÿºÿ®ÿ¸ÿ¯ÿ¢ÿ¯ÿ¯ÿ©ÿ¢ÿµÿ®ÿ§ÿ°ÿ¨ÿ¦ÿ´ÿ·ÿ¶ÿ¬ÿ­ÿÿ¸ÿ®ÿ´ÿÃÿºÿ¡ÿ©ÿ¯ÿ³ÿ±ÿ¤ÿ¦ÿ­ÿ«ÿ«ÿÿÇÿÁÿ©ÿµÿÄÿ©ÿ·ÿ²ÿ©ÿ²ÿµÿ°ÿ¬ÿ©ÿ¤ÿ¤ÿ­ÿ¶ÿ²ÿ¡ÿ¨ÿ­ÿ¶ÿ¤ÿ¡ÿ¯ÿ±ÿ±ÿ³ÿ¥ÿÿ°ÿ·ÿ­ÿ£ÿ¤ÿ»ÿÃÿÉÿ·ÿ³ÿ¤ÿ¬ÿ²ÿ¹ÿµÿ¾ÿºÿ´ÿ®ÿ¯ÿ®ÿ«ÿµÿ¼ÿ­ÿ²ÿ¸ÿ¯ÿ·ÿ®ÿ¬ÿÿ¤ÿ¤ÿ°ÿ¼ÿ¼ÿºÿºÿ»ÿµÿ°ÿ¶ÿ³ÿ¡ÿ¥ÿ¶ÿ§ÿ³ÿ«ÿ ÿ¦ÿ¯ÿ¦ÿ³ÿ³ÿ®ÿ³ÿ±ÿ¬ÿ¨ÿ§ÿ­ÿ¯ÿ¦ÿÿÿ®ÿÿÿ«ÿÿ«ÿ¯ÿÿÿÿÿºÿªÿÿ¢ÿÿ¦ÿ»ÿ±ÿ¡ÿ¦ÿ¢ÿÿÿ£ÿÿ§ÿÿ¨ÿ£ÿÿÿ¨ÿªÿÿÿÿÿÿ£ÿ§ÿ¢ÿ¦ÿÿÿÿ¡ÿ»ÿ¨ÿ©ÿ£ÿ¦ÿÿ¨ÿÿ²ÿ¡ÿÿÿÿ¡ÿ°ÿ°ÿ¤ÿªÿ¨ÿ£ÿ¯ÿ£ÿ¦ÿÿ¢ÿÿ¥ÿÿµÿ®ÿÿ¡ÿÿÿ£ÿ¥ÿÿÿ£ÿÿÿÿÿÿ©ÿÿÿ¥ÿÿÿ­ÿÿ´ÿºÿ­ÿÿ©ÿÿ±ÿ¢ÿ£ÿªÿ¥ÿªÿ©ÿ ÿÿ£ÿ¨ÿÿÿ¯ÿ¯ÿ¦ÿ§ÿ¨ÿºÿÿÀÿ¢ÿÿ¥ÿ¶ÿ®ÿ¨ÿÿÿ¡ÿªÿªÿ¤ÿ¨ÿ²ÿªÿ ÿ®ÿ³ÿºÿ°ÿ·ÿ»ÿ©ÿ¹ÿ­ÿ¯ÿµÿ¨ÿ«ÿ°ÿ³ÿ³ÿ¥ÿ¦ÿ§ÿ­ÿ±ÿ±ÿ²ÿ³ÿ´ÿ¶ÿ²ÿ¯ÿ¯ÿ«ÿ®ÿºÿ³ÿ°ÿ·ÿ³ÿ¶ÿÿªÿÀÿ±ÿ­ÿ¬ÿ¹ÿ«ÿ§ÿ¨ÿ®ÿ­ÿªÿ»ÿ¿ÿ®ÿ§ÿ¯ÿ³ÿ´ÿ¹ÿ²ÿ­ÿ´ÿ»ÿÃÿ¶ÿ«ÿ²ÿ¹ÿ¢ÿ¶ÿ°ÿ«ÿ®ÿ³ÿ±ÿ¯ÿ¹ÿµÿ§ÿ¥ÿ¯ÿ¹ÿ¾ÿ·ÿ·ÿ¹ÿ®ÿµÿµÿ²ÿÀÿ¶ÿµÿ¬ÿ£ÿ´ÿ¬ÿ ÿ²ÿÇÿÂÿ¯ÿ«ÿ¹ÿ­ÿ®ÿÿ«ÿ¸ÿ­ÿ§ÿ¤ÿ³ÿ¹ÿ¸ÿ¹ÿ´ÿ¯ÿ°ÿ¯ÿªÿ¦ÿ¡ÿ¶ÿ´ÿ¹ÿÁÿºÿ¯ÿ¾ÿ±ÿªÿ»ÿÿ¦ÿÿ¡ÿ²ÿ·ÿ½ÿªÿ¦ÿ­ÿ°ÿ­ÿ©ÿ²ÿµÿ¢ÿ¦ÿ´ÿ®ÿ§ÿÿ¢ÿµÿ¯ÿ±ÿ³ÿ®ÿ±ÿºÿÿ²ÿ¡ÿ¹ÿ­ÿ°ÿ²ÿ¡ÿ¬ÿ°ÿ´ÿ¯ÿ©ÿ©ÿ°ÿ»ÿ´ÿ¬ÿ«ÿ§ÿ°ÿ²ÿ®ÿ°ÿ±ÿ¯ÿ¤ÿ ÿ¨ÿ¥ÿ ÿ°ÿ²ÿ²ÿ°ÿ¶ÿ°ÿ»ÿÂÿ¸ÿ¥ÿºÿ´ÿ ÿ®ÿ©ÿ©ÿ°ÿ¿ÿ½ÿªÿ¨ÿ«ÿ¯ÿ´ÿ°ÿ¬ÿ­ÿ¦ÿÿ£ÿµÿ¸ÿ§ÿÿ­ÿ³ÿºÿ³ÿ¹ÿµÿ¨ÿÿ²ÿ«ÿ©ÿÿªÿÿÿÿÿÿÿ©ÿ¨ÿ¥ÿ¢ÿ¡ÿ£ÿÿ¥ÿ£ÿ¤ÿ®ÿ«ÿ¬ÿ£ÿÿÿÿÿÿÿ ÿÿ ÿÿ¨ÿ¯ÿÿ£ÿ¢ÿªÿÿ«ÿÿ®ÿÿ¨ÿ¥ÿÿ®ÿ«ÿÿ¨ÿÿÿ®ÿ¨ÿ£ÿ¥ÿ§ÿÿÿ ÿ§ÿ¢ÿÿ¢ÿ¡ÿ©ÿ·ÿ¬ÿ£ÿ±ÿ¸ÿ²ÿÿ¢ÿ­ÿ¢ÿÿ ÿ­ÿ¯ÿªÿ§ÿ¨ÿÿ¥ÿ¯ÿ°ÿÿ§ÿ©ÿÿ´ÿ½ÿªÿ©ÿ´ÿ·ÿ¯ÿ­ÿ²ÿ°ÿ®ÿªÿ¶ÿ´ÿ±ÿ´ÿ«ÿ¨ÿ²ÿ¯ÿªÿªÿ«ÿ³ÿ¥ÿ§ÿ©ÿ¯ÿ·ÿ±ÿ©ÿ°ÿ«ÿ©ÿ©ÿµÿ»ÿÿ£ÿ¥ÿ¬ÿ®ÿ°ÿ¢ÿ°ÿ«ÿ®ÿÿ®ÿ­ÿ´ÿ¥ÿÿ£ÿ¡ÿ«ÿ²ÿ¦ÿ´ÿ¨ÿÿ ÿ¢ÿ£ÿ©ÿ«ÿÿÿ¥ÿÿÿÿ¡ÿ ÿÿÿ¡ÿÿ¤ÿ£ÿ²ÿ¯ÿÿÿÿ¨ÿÿÿ¦ÿÿÿ¹ÿ¤ÿªÿ¡ÿ¤ÿ¯ÿ©ÿÿÿ±ÿ¨ÿÿ©ÿ¡ÿ¤ÿ®ÿ¬ÿ¨ÿ¡ÿ¤ÿ¨ÿ§ÿ¤ÿÿ¨ÿ±ÿ­ÿ©ÿ«ÿ±ÿ³ÿ­ÿ«ÿ«ÿ¡ÿ«ÿ±ÿ´ÿÿ¬ÿÿµÿ­ÿºÿ®ÿµÿ¸ÿÿÿ¸ÿ§ÿ¯ÿµÿ²ÿ¼ÿ±ÿ²ÿ¡ÿ·ÿ­ÿ­ÿ§ÿ¯ÿ²ÿ²ÿªÿ¬ÿºÿÁÿ¹ÿ¸ÿ±ÿ«ÿ°ÿ¸ÿ°ÿ¨ÿ±ÿ®ÿ®ÿ²ÿ³ÿ¯ÿµÿ¶ÿ»ÿºÿ·ÿ¨ÿ±ÿ¹ÿ¯ÿ³ÿ®ÿÿ·ÿ¯ÿ½ÿ«ÿ¾ÿ¬ÿºÿÄÿ§ÿÿ©ÿªÿ²ÿÿ®ÿµÿ³ÿÿ©ÿªÿµÿ¬ÿ³ÿ¶ÿ´ÿ¬ÿ«ÿ»ÿÀÿ²ÿÿÿ³ÿ°ÿ¤ÿÿ«ÿ¹ÿµÿ³ÿ®ÿ°ÿ©ÿ¨ÿ´ÿ®ÿ·ÿ¹ÿÄÿ°ÿ°ÿªÿ°ÿ«ÿ·ÿ¬ÿÄÿ¦ÿ¨ÿ®ÿ­ÿÂÿÃÿ¯ÿ¨ÿ§ÿ ÿ±ÿ³ÿÿÿÿ®ÿªÿ³ÿÿ­ÿ¾ÿÁÿ»ÿ¶ÿ«ÿµÿ¬ÿ¦ÿ«ÿ°ÿ¹ÿ²ÿÿ¤ÿ°ÿ¥ÿ³ÿ¸ÿ¥ÿ¯ÿµÿ«ÿ«ÿªÿÿÿéþ|ÿ©ÿ±ÿ¦ÿ¢ÿ¦ÿÿ ÿ«ÿ¥ÿÁÿÿ¶ÿ¬ÿ ÿ²ÿ¡ÿ±ÿÿ©ÿÿ´ÿµÿªÿ¤ÿ²ÿÅÿ¹ÿµÿ¯ÿÂÿÍÿ±ÿ©ÿªÿ¢ÿ¨ÿ®ÿ¶ÿ·ÿ°ÿµÿ°ÿ­ÿµÿ­ÿ½ÿÈÿ«ÿÿ´ÿ¢ÿ´ÿ­ÿ°ÿ½ÿ®ÿ¾ÿ¶ÿÿ¤ÿ¼ÿ¤ÿ§ÿ°ÿ²ÿÿ¬ÿÿ³ÿ³ÿ®ÿÈÿÈÿºÿ¯ÿ§ÿ²ÿÁÿ·ÿµÿ©ÿ¶ÿ²ÿ§ÿ¤ÿ¯ÿªÿ¬ÿ¥ÿ¬ÿ½ÿ¸ÿ¯ÿ¢ÿÿ¡ÿ§ÿ®ÿ­ÿ°ÿµÿµÿ¯ÿ±ÿ¹ÿ¨ÿÿ£ÿ±ÿ«ÿªÿ½ÿ²ÿÃÿ¸ÿ¬ÿ¬ÿ®ÿ±ÿ¼ÿ«ÿ¿ÿÂÿ·ÿ©ÿ·ÿ¬ÿ¬ÿ®ÿ²ÿ±ÿ±ÿ«ÿµÿ»ÿ¬ÿ¯ÿ¯ÿ²ÿ°ÿ²ÿ¸ÿªÿ§ÿºÿµÿ¬ÿ­ÿªÿ°ÿ¶ÿ³ÿ¬ÿ´ÿ¸ÿ¨ÿ¯ÿ§ÿ°ÿ¹ÿÿ¥ÿ²ÿºÿ¶ÿ­ÿ±ÿ³ÿµÿªÿ§ÿªÿ³ÿ£ÿ¯ÿ¯ÿ§ÿÿ¤ÿ§ÿ¸ÿ¶ÿÿ©ÿ«ÿ­ÿ³ÿ¨ÿ­ÿµÿ«ÿ°ÿ²ÿ¬ÿªÿ«ÿ«ÿ¬ÿªÿ¢ÿ¢ÿ¤ÿ«ÿ±ÿ¥ÿ¬ÿ¸ÿºÿ¶ÿ¬ÿ°ÿ¥ÿ®ÿ§ÿ¬ÿ®ÿ±ÿ»ÿ¯ÿ¡ÿ¸ÿÿ¢ÿÿ±ÿ´ÿ´ÿ§ÿ¬ÿµÿ°ÿ¬ÿ§ÿ¤ÿ¦ÿÿ¦ÿ³ÿªÿµÿ§ÿ¨ÿªÿÿ¦ÿ«ÿµÿ®ÿ«ÿÃÿÄÿ°ÿ®ÿ·ÿ¸ÿ±ÿ¬ÿ¾ÿ¬ÿÿ²ÿ»ÿ·ÿ´ÿ­ÿ¹ÿÁÿ»ÿµÿ¡ÿ¸ÿ¬ÿ­ÿÅÿ®ÿÉÿºÿ¯ÿ§ÿ¯ÿ¢ÿ­ÿ§ÿ¢ÿ¨ÿ±ÿªÿ±ÿ´ÿ­ÿ·ÿ¸ÿ»ÿ¶ÿ¨ÿ¨ÿ²ÿ²ÿ«ÿ±ÿµÿ®ÿ°ÿ¶ÿ®ÿ¬ÿ¥ÿ³ÿ©ÿ§ÿµÿ¢ÿ£ÿÿ¼ÿÿ³ÿ¨ÿ­ÿ±ÿ¦ÿÿ²ÿ¤ÿ¦ÿ¥ÿÿÿÿÿ¯ÿ®ÿ­ÿÿ¤ÿ²ÿ«ÿ®ÿ°ÿÿÿÿÿªÿ«ÿ©ÿ­ÿÿÿÿÿÿ ÿÿ¢ÿ²ÿ¬ÿÿ§ÿ¶ÿ§ÿ³ÿ§ÿ«ÿÀÿ²ÿªÿ­ÿºÿÿ¤ÿ¥ÿªÿ¬ÿ¤ÿ±ÿ°ÿ¦ÿ¨ÿ³ÿ¹ÿ¶ÿ«ÿ¯ÿºÿ®ÿ§ÿ²ÿ¹ÿ¬ÿ®ÿ¦ÿ­ÿ¤ÿÂÿªÿªÿ°ÿ»ÿ£ÿ°ÿ°ÿ°ÿ®ÿ«ÿ²ÿ¸ÿÁÿªÿ¬ÿ«ÿ»ÿ³ÿ­ÿ¯ÿ¸ÿÁÿ§ÿ¡ÿ¬ÿ­ÿ¶ÿ»ÿ­ÿ¦ÿ§ÿÿÿ«ÿ®ÿµÿ±ÿµÿ¬ÿ±ÿ¬ÿÅÿ´ÿ¿ÿ­ÿ´ÿ³ÿ²ÿ¬ÿ¤ÿ¦ÿ­ÿ»ÿ·ÿ¹ÿ§ÿ«ÿ¯ÿµÿªÿ²ÿ¯ÿªÿ³ÿ¬ÿ­ÿ¹ÿ²ÿ®ÿ¬ÿ³ÿ§ÿ«ÿ­ÿ´ÿ±ÿ¬ÿ±ÿ¶ÿªÿÀÿ¢ÿ´ÿ°ÿ´ÿ²ÿ°ÿ¨ÿ¬ÿ°ÿ©ÿ°ÿµÿ³ÿªÿ«ÿªÿ¦ÿ£ÿ®ÿ»ÿ°ÿ¯ÿ¼ÿ¾ÿ¶ÿ±ÿºÿ­ÿÿ´ÿ ÿ§ÿÿ¯ÿºÿÿ°ÿ³ÿ¸ÿµÿ©ÿ±ÿ«ÿ·ÿ¼ÿ°ÿ¸ÿ±ÿ£ÿ¤ÿ²ÿ¶ÿ®ÿ­ÿ«ÿ¨ÿ¯ÿ«ÿ»ÿ®ÿ´ÿ«ÿ§ÿ§ÿ³ÿ®ÿ°ÿ²ÿ­ÿ¢ÿ¢ÿ±ÿ¹ÿ¨ÿ¯ÿÂÿ¢ÿ¡ÿ¦ÿ¤ÿ¯ÿ´ÿ¯ÿ§ÿ«ÿ¾ÿÀÿ«ÿ ÿ®ÿ³ÿ³ÿ±ÿÁÿÁÿ³ÿ³ÿ·ÿÿ´ÿ½ÿ²ÿ¿ÿÁÿ¢ÿ±ÿ³ÿ²ÿ´ÿ¨ÿ¨ÿ­ÿ©ÿ¥ÿ¦ÿ­ÿ´ÿ²ÿ¬ÿ¬ÿ¨ÿ·ÿ©ÿ­ÿ±ÿ¤ÿ²ÿÿ½ÿ¾ÿ­ÿ±ÿ´ÿ©ÿ¨ÿ¤ÿ¥ÿ®ÿ¤ÿ¥ÿ¢ÿÿ¤ÿ©ÿ«ÿ¨ÿ¯ÿ¯ÿ®ÿ¬ÿ­ÿµÿ©ÿ°ÿ¶ÿÿµÿ§ÿ¤ÿÿ¨ÿ¯ÿÃÿ¸ÿÿ¡ÿ¤ÿ©ÿªÿ­ÿ³ÿ²ÿ¥ÿÿ§ÿÿÿ¨ÿ·ÿªÿ´ÿ¯ÿ­ÿ¹ÿÿ´ÿ¬ÿ¯ÿ®ÿ¥ÿ©ÿ¬ÿ«ÿ©ÿ¬ÿ­ÿªÿ§ÿ¦ÿ¥ÿÿ«ÿ¸ÿ¥ÿ®ÿ©ÿ±ÿ§ÿ«ÿ®ÿ¢ÿ¹ÿªÿ¨ÿ­ÿ¯ÿ»ÿ´ÿ§ÿ¬ÿ¯ÿ¸ÿ¹ÿ¤ÿ¦ÿ¬ÿÿ¨ÿµÿ¢ÿ«ÿ°ÿ£ÿ®ÿµÿ§ÿ»ÿ±ÿªÿ¼ÿ¼ÿµÿ®ÿªÿ¦ÿ§ÿ®ÿ³ÿ²ÿ¯ÿ²ÿ»ÿ¥ÿÿÿ¤ÿ·ÿ¶ÿÃÿ§ÿ³ÿ·ÿ©ÿ¬ÿ«ÿªÿ®ÿ¸ÿ»ÿ°ÿ´ÿ·ÿ¬ÿÂÿµÿÿÿ¬ÿ´ÿ³ÿ´ÿ±ÿÿ ÿÿÿ¦ÿ¨ÿ²ÿ«ÿÿÿÿÿ¡ÿ­ÿ³ÿºÿ¯ÿ®ÿ«ÿ¯ÿ§ÿ¡ÿ©ÿÿÿ£ÿÿÿÿÿ£ÿ§ÿ§ÿ¦ÿÿÿ«ÿ¤ÿÿÿÿÿÿÿ£ÿÿÿÿ¢ÿ®ÿ«ÿ¡ÿ ÿ¨ÿ¤ÿ§ÿÿÿÿ¤ÿ´ÿ¯ÿÿ¤ÿ¬ÿ¨ÿÿ«ÿ¨ÿ¥ÿªÿ«ÿ¨ÿ¢ÿ£ÿ¨ÿÿÿÿ¢ÿªÿ¶ÿ¢ÿ¥ÿ ÿ®ÿªÿ«ÿªÿ©ÿ§ÿ£ÿÿÿ£ÿÿ«ÿÿ´ÿÿ¤ÿ¬ÿÿ§ÿ¡ÿ©ÿ¨ÿÿÿ§ÿ°ÿ¦ÿ©ÿ«ÿ«ÿ­ÿ¡ÿ¥ÿÿÿ³ÿ¬ÿ©ÿÿ­ÿ²ÿÿ¡ÿ¤ÿÿ­ÿ¾ÿ³ÿ´ÿ´ÿ®ÿ§ÿ¯ÿ°ÿÈÿ³ÿ¯ÿ§ÿªÿ·ÿÁÿÂÿµÿ¨ÿ´ÿ·ÿ³ÿ®ÿ²ÿ¨ÿ´ÿ«ÿ¥ÿ­ÿ¸ÿ°ÿ§ÿ­ÿ±ÿ«ÿ¦ÿ¬ÿ´ÿ·ÿ±ÿµÿ¯ÿ»ÿ¯ÿ¶ÿ²ÿ±ÿ·ÿµÿ¹ÿÆÿÂÿ³ÿ¬ÿ¨ÿ²ÿ´ÿ´ÿ¥ÿµÿ³ÿ³ÿ£ÿ¿ÿ´ÿ¤ÿ¥ÿ³ÿ·ÿ­ÿ³ÿ½ÿ¯ÿ¬ÿ¸ÿ·ÿ¯ÿ­ÿ¬ÿ³ÿ°ÿ¥ÿ³ÿ¾ÿ¾ÿ²ÿ ÿªÿ°ÿ­ÿ£ÿ¯ÿ«ÿ¯ÿ ÿ¤ÿ±ÿ¸ÿ¶ÿµÿµÿ¬ÿ©ÿ±ÿ§ÿ²ÿ¯ÿ£ÿ¶ÿ¶ÿ²ÿµÿ¸ÿ½ÿ±ÿÿ)ÿÿqÿ£ÿ¸ÿ®ÿ§ÿ¹ÿÿ¢ÿ¸ÿ¶ÿ¬ÿ©ÿ³ÿ·ÿ°ÿ³ÿ¬ÿ¤ÿ¢ÿ¥ÿ°ÿ«ÿ©ÿ§ÿ­ÿ¨ÿÿ§ÿºÿ±ÿ ÿ¸ÿ±ÿ£ÿ«ÿ¢ÿ«ÿ¢ÿ±ÿºÿ¸ÿ¶ÿ¶ÿ²ÿ¬ÿºÿ´ÿ½ÿ©ÿ±ÿ¨ÿ¬ÿ©ÿ´ÿªÿ¤ÿ¨ÿ¢ÿ¤ÿÃÿ¸ÿ¾ÿ·ÿ·ÿ¶ÿºÿ¹ÿ´ÿ¬ÿ«ÿ¬ÿ¦ÿ¤ÿ¬ÿ¯ÿ©ÿÿµÿ®ÿ£ÿ¬ÿ«ÿ¹ÿ¾ÿ­ÿ£ÿ¢ÿ­ÿºÿºÿ¬ÿ¨ÿÿ²ÿ³ÿ®ÿ·ÿ³ÿ¡ÿ£ÿ±ÿ¹ÿ·ÿ±ÿ¸ÿ¯ÿ¸ÿ·ÿ²ÿ¦ÿÿ¦ÿ«ÿ¢ÿÿ®ÿÿ£ÿ¿ÿ¯ÿ£ÿ«ÿ­ÿ°ÿ´ÿ«ÿ¬ÿ¨ÿ­ÿ£ÿµÿ®ÿ¸ÿ³ÿ¯ÿ¶ÿ¼ÿ¶ÿ­ÿªÿ»ÿ¯ÿÍÿÇÿÃÿ´ÿ±ÿ¨ÿ ÿ§ÿ«ÿ«ÿºÿºÿ£ÿ¬ÿ°ÿ¯ÿ©ÿ¸ÿ¾ÿ±ÿ­ÿ²ÿ®ÿ¹ÿÍÿ¯ÿ¨ÿÌÿÀÿ½ÿ¸ÿ¢ÿ¡ÿ´ÿ£ÿªÿ¡ÿ³ÿ·ÿ°ÿ©ÿ¦ÿ¨ÿ³ÿ»ÿ¶ÿÈÿ²ÿ²ÿ³ÿ§ÿ¶ÿ²ÿ©ÿ«ÿ³ÿ¸ÿ´ÿ¯ÿ¬ÿ©ÿºÿ¼ÿ³ÿ®ÿ«ÿ©ÿ¨ÿªÿ³ÿ£ÿ¹ÿ°ÿ¡ÿÿ®ÿ©ÿ¢ÿ²ÿ³ÿ¬ÿ£ÿ¾ÿ¥ÿ¯ÿ¯ÿ±ÿ­ÿªÿ²ÿ±ÿ©ÿ¨ÿÿ³ÿÂÿ§ÿ ÿ¶ÿµÿÿ¡ÿ³ÿ·ÿ±ÿ®ÿ ÿÿ¦ÿ°ÿ°ÿ¨ÿ§ÿ¦ÿ³ÿµÿ¼ÿ®ÿ´ÿ¶ÿ²ÿ¤ÿÿ½ÿÌÿ­ÿ­ÿ¦ÿ¼ÿ³ÿ³ÿ¯ÿ¦ÿ¥ÿÿ£ÿ¨ÿ½ÿ¨ÿ¥ÿ£ÿÿÿÿ¢ÿ©ÿ³ÿÿ¬ÿ¦ÿÿ©ÿ²ÿ­ÿ©ÿ»ÿ®ÿ¶ÿµÿ¾ÿÄÿ¹ÿ­ÿ­ÿ¯ÿ¤ÿ²ÿ¤ÿÿÿ©ÿ¯ÿ¨ÿ¦ÿ¶ÿ¬ÿÿ¬ÿ¥ÿ©ÿ©ÿ¯ÿ°ÿ®ÿ°ÿ¡ÿ§ÿ°ÿ³ÿ´ÿ¯ÿ«ÿªÿªÿ±ÿ¸ÿ±ÿÂÿ¸ÿ¤ÿ§ÿ¨ÿ¢ÿ®ÿÂÿ»ÿ²ÿ²ÿ¦ÿ§ÿ£ÿ£ÿ¬ÿ¯ÿ°ÿ¸ÿ±ÿ¤ÿ¥ÿ§ÿµÿ¾ÿ°ÿ ÿ¦ÿ¾ÿ³ÿ®ÿ¨ÿ©ÿ´ÿÀÿ¹ÿÿ®ÿ¬ÿ¾ÿ¶ÿ¿ÿÆÿ¶ÿ¨ÿÿ¦ÿ¶ÿ´ÿªÿ¨ÿ°ÿ²ÿ¢ÿ±ÿ¶ÿ´ÿ©ÿÿ¢ÿ±ÿµÿ²ÿ°ÿ·ÿ­ÿ¢ÿ¡ÿ¨ÿµÿ£ÿÿ£ÿ¥ÿ¯ÿ¬ÿ¨ÿ­ÿ±ÿ²ÿ¤ÿ°ÿ±ÿ«ÿ©ÿ¢ÿÿ£ÿ­ÿ­ÿ½ÿÿÿÿÿÿÿÿÿªÿ¬ÿ¶ÿ°ÿ²ÿ°ÿ®ÿªÿÿ§ÿ´ÿ­ÿ®ÿ´ÿªÿ¤ÿ­ÿ®ÿ¢ÿ´ÿ¹ÿ²ÿ¯ÿ­ÿ«ÿ©ÿ¦ÿ¥ÿ§ÿ¨ÿ¶ÿ²ÿ¦ÿ®ÿ¦ÿ£ÿªÿªÿ£ÿ¤ÿ«ÿ§ÿÃÿÁÿÀÿ®ÿ¬ÿ¶ÿ°ÿ¥ÿ§ÿ«ÿ¤ÿ­ÿªÿ­ÿ¶ÿ¶ÿ¬ÿ¨ÿ¥ÿ¶ÿ¬ÿ«ÿÿ§ÿ±ÿ¤ÿÿ¤ÿ°ÿ®ÿªÿµÿ¯ÿ¬ÿ´ÿ®ÿ¥ÿ£ÿÿ¥ÿ¡ÿ³ÿÿÿ¦ÿ¦ÿÿ£ÿ¹ÿ¶ÿ³ÿ©ÿ¥ÿ¨ÿ¡ÿ²ÿ»ÿ®ÿ£ÿ­ÿ¹ÿ¨ÿµÿ­ÿ«ÿ¶ÿ»ÿ¨ÿÿ¤ÿ§ÿ«ÿ«ÿ°ÿ¶ÿ¯ÿÿ¥ÿªÿ¦ÿªÿ¹ÿÆÿ¼ÿ®ÿ§ÿµÿÿ¨ÿ­ÿ©ÿ³ÿºÿ·ÿ¿ÿ½ÿ·ÿÄÿªÿ²ÿ§ÿ¦ÿ¬ÿ®ÿªÿ©ÿ­ÿ²ÿÿ°ÿ«ÿ²ÿ¬ÿ©ÿ±ÿ¦ÿÿ«ÿ°ÿ½ÿ¸ÿ¶ÿÿ¦ÿ¨ÿÿªÿªÿ¥ÿ®ÿ¯ÿ¯ÿ¬ÿÂÿ­ÿªÿºÿ®ÿ¢ÿ­ÿ³ÿ¢ÿÿ©ÿ¢ÿ¹ÿ¼ÿ¼ÿ¶ÿ­ÿ°ÿ¬ÿ°ÿ·ÿ³ÿ¶ÿ´ÿ¬ÿ©ÿ½ÿ¨ÿ¤ÿÿÿ¨ÿ³ÿ²ÿ¬ÿ»ÿ­ÿ»ÿºÿ¥ÿ§ÿ¶ÿ©ÿ¯ÿ±ÿ²ÿ¸ÿ¹ÿÁÿ³ÿ¨ÿ²ÿ°ÿ§ÿ·ÿ¬ÿ§ÿ½ÿ¿ÿ±ÿ¹ÿ¯ÿ§ÿ·ÿ»ÿÅÿ¼ÿ§ÿ¯ÿ³ÿ§ÿ¥ÿ®ÿ°ÿ«ÿ¬ÿµÿ³ÿ²ÿªÿ³ÿ¬ÿ¡ÿ±ÿ­ÿ¥ÿ®ÿ®ÿ¬ÿ¤ÿ¤ÿÊÿ³ÿ®ÿªÿ¨ÿ­ÿ©ÿ¨ÿ§ÿÿ ÿ°ÿ¬ÿ°ÿÿÿ±ÿªÿ±ÿ¡ÿ£ÿ§ÿ«ÿ²ÿ­ÿ¡ÿÿ«ÿ²ÿÿ ÿÿ°ÿ³ÿ§ÿ¬ÿ¼ÿ·ÿ©ÿ¬ÿµÿ¶ÿ­ÿ±ÿ³ÿÀÿ©ÿ®ÿ£ÿ­ÿ»ÿ¯ÿ®ÿ¿ÿ¿ÿ¾ÿ¨ÿ¬ÿºÿ¢ÿºÿºÿ§ÿ¯ÿ°ÿ±ÿ¬ÿªÿ±ÿ²ÿ¯ÿªÿ¨ÿ¶ÿ¦ÿ¥ÿ»ÿ£ÿ«ÿ«ÿ§ÿªÿ´ÿÀÿ¿ÿ³ÿ±ÿ©ÿ£ÿÁÿ¹ÿ©ÿ²ÿ´ÿÀÿ·ÿµÿ¹ÿ²ÿ¯ÿ³ÿ³ÿ¶ÿ²ÿ¶ÿ£ÿµÿªÿ©ÿ©ÿ¦ÿ¯ÿ²ÿ¯ÿ±ÿ³ÿµÿ¸ÿ«ÿ´ÿ¦ÿ­ÿ¨ÿ½ÿ²ÿ©ÿ±ÿ±ÿ®ÿµÿ°ÿªÿ³ÿ·ÿ¯ÿ®ÿ©ÿ´ÿÿ¥ÿ°ÿ°ÿ®ÿ°ÿ³ÿ­ÿµÿ´ÿ´ÿ±ÿ ÿ®ÿ¸ÿ·ÿ«ÿ²ÿ¯ÿ¬ÿ ÿ§ÿµÿ½ÿªÿ­ÿ´ÿ«ÿ¥ÿ­ÿ±ÿ®ÿ«ÿ°ÿÿÆÿ®ÿ¯ÿ°ÿ¹ÿ°ÿ¬ÿ¾ÿºÿ¼ÿ¿ÿ®ÿ°ÿºÿ¬ÿ¼ÿ¹ÿ¾ÿ«ÿ»ÿ©ÿ­ÿ¤ÿ¦ÿ¥ÿ«ÿ¶ÿ°ÿ£ÿ©ÿ¯ÿªÿ³ÿ»ÿµÿ§ÿ§ÿ­ÿ¹ÿÿ§ÿÿÿ·ÿÂÿÂÿ²ÿ¯ÿµÿ¥ÿÿ§ÿµÿ°ÿ¦ÿµÿ­ÿ¥ÿ±ÿ«ÿ±ÿ»ÿ¼ÿµÿ±ÿ¬ÿ­ÿ«ÿ¨ÿ­ÿ¯ÿ§ÿªÿ¼ÿ³ÿ¶ÿÿÿ ÿ­ÿ²ÿÿ°ÿ«ÿªÿºÿÆÿÂÿ¶ÿ­ÿ±ÿºÿ´ÿ­ÿªÿ¢ÿ±ÿ®ÿ·ÿ¨ÿ±ÿ°ÿ¹ÿ´ÿµÿ®ÿ§ÿ¤ÿÿÿ¢ÿ­ÿ¦ÿ©ÿ¢ÿ ÿ±ÿÂÿ¹ÿÿ ÿ¸ÿ»ÿ£ÿ©ÿ½ÿ±ÿ¡ÿ¦ÿ¥ÿ¥ÿ°ÿ°ÿ£ÿÿ¨ÿ­ÿÿÿÿÿ¥ÿ¨ÿ¦ÿ¨ÿÿÿÿ¡ÿ¥ÿ ÿ©ÿ«ÿ¥ÿÿÿÿ¤ÿÿÿÿÿ§ÿ¨ÿ¦ÿÿÿÿÿ§ÿ©ÿ¤ÿ¥ÿ©ÿ©ÿ¯ÿ¬ÿªÿ´ÿ®ÿ¨ÿ±ÿ¥ÿÿ¨ÿÿ ÿ°ÿ ÿÿ¡ÿÿ£ÿ®ÿ£ÿÿÿ¥ÿÿÿÿÿÿ ÿ¢ÿ­ÿÿ¤ÿÿÿÿ¤ÿÿ¶ÿÿªÿ ÿ¢ÿ¢ÿ£ÿ©ÿ§ÿ¨ÿ¨ÿ¡ÿÿÿÿ¥ÿ¦ÿÿªÿ±ÿÃÿ©ÿ¢ÿÿ«ÿ®ÿ¡ÿ¦ÿÌÿ¨ÿÿÿ ÿÿÿ¯ÿ®ÿ¦ÿ®ÿ²ÿ±ÿ¶ÿµÿªÿ§ÿ·ÿ´ÿ½ÿ¶ÿ¼ÿ§ÿ§ÿ±ÿ¬ÿ®ÿ°ÿ³ÿªÿ¯ÿ«ÿ©ÿ ÿ«ÿ¯ÿ¥ÿ°ÿ¹ÿ¯ÿªÿ¯ÿ¸ÿµÿªÿ¦ÿ¢ÿÿ²ÿÅÿ³ÿºÿÿ»ÿ²ÿÿÿ£ÿ¬ÿ¦ÿ¦ÿ»ÿ´ÿ ÿÿ¦ÿ¸ÿ±ÿ§ÿ­ÿ§ÿ´ÿµÿªÿ¯ÿ°ÿ´ÿ½ÿ¶ÿ¸ÿ¬ÿ»ÿµÿ¦ÿ©ÿ´ÿ­ÿ·ÿ©ÿ²ÿ¶ÿ£ÿ¤ÿ°ÿ±ÿ­ÿµÿ´ÿ®ÿµÿ¯ÿ§ÿ§ÿ§ÿ¬ÿ´ÿ§ÿ¡ÿ¡ÿ³ÿ¯ÿÂÿ¶ÿ¯ÿ«ÿ®ÿ¯ÿµÿ±ÿ­ÿ¢ÿ®ÿ³ÿ´ÿ¯ÿ¬ÿ´ÿµÿ½ÿ»ÿ¬ÿ®ÿ°ÿ·ÿ¹ÿ­ÿ©ÿ±ÿ¹ÿ¹ÿºÿ¯ÿ­ÿ¿ÿ¶ÿµÿ¨ÿÿ³ÿÁÿÂÿ¤ÿ´ÿ¯ÿ­ÿ²ÿ¶ÿÁÿ´ÿ»ÿ¸ÿªÿ®ÿ¯ÿªÿ¤ÿÿ ÿ¦ÿ·ÿ¥ÿÿ­ÿ­ÿ¸ÿ·ÿ©ÿ²ÿ£ÿÆÿªÿ¬ÿ´ÿµÿ®ÿ¶ÿ­ÿ¬ÿ¤ÿ ÿ³ÿ¿ÿ´ÿ§ÿ¬ÿ«ÿ¯ÿ»ÿ´ÿ¯ÿ´ÿ¶ÿµÿÿ¡ÿ¥ÿÿ¦ÿ¯ÿ½ÿÿµÿ½ÿ¹ÿÏÿ«ÿÿ¶ÿ³ÿ°ÿ¢ÿ¦ÿÿÿ±ÿ¯ÿ®ÿÀÿ±ÿ¤ÿ¯ÿ¸ÿªÿªÿ¶ÿ®ÿªÿºÿÄÿ·ÿ©ÿ¬ÿ§ÿ»ÿ²ÿ²ÿ²ÿ¬ÿ¥ÿ´ÿ³ÿ¤ÿ£ÿ©ÿ¤ÿÿÿÿÿÿ¤ÿ ÿ¦ÿ¢ÿÿ¡ÿ¥ÿªÿ§ÿÿªÿ­ÿ¥ÿÿÿ¡ÿ§ÿÿÿ«ÿ¨ÿ¡ÿÿ¥ÿ¯ÿ£ÿÿ¯ÿ ÿÿÿ¥ÿÿªÿÿÿÿÿÿÿÿÿ¡ÿ´ÿ¤ÿ§ÿ­ÿ¢ÿªÿ¦ÿ ÿÿÿÿÿ¡ÿÿÿÿÿ®ÿ²ÿ¡ÿ«ÿ±ÿ¬ÿ£ÿ¦ÿ³ÿÿ²ÿ®ÿÿ©ÿ£ÿ¬ÿ¨ÿ­ÿ¹ÿÿ«ÿ¦ÿÿ®ÿ²ÿ³ÿ ÿ²ÿºÿªÿ¯ÿ±ÿ±ÿ©ÿ©ÿ´ÿ¸ÿ¹ÿ¯ÿ¨ÿ®ÿ°ÿ¬ÿ¬ÿªÿ­ÿ®ÿ¥ÿ³ÿ´ÿ¼ÿ³ÿ¯ÿ³ÿªÿ¥ÿ¯ÿ ÿ¨ÿºÿÅÿ³ÿÿ¡ÿ ÿµÿÿ§ÿ¹ÿ­ÿ§ÿ°ÿÿªÿªÿ¢ÿ«ÿ§ÿÿ£ÿÿÿÿÿÿÿ¡ÿÿ¤ÿ«ÿ£ÿ¢ÿÿÿ¨ÿÿÿ¦ÿ¡ÿÿ¤ÿ ÿ ÿ£ÿ¤ÿÿsÿÿ¡ÿ¥ÿ ÿ©ÿ©ÿÿºÿ¤ÿ¯ÿ¬ÿ¯ÿ©ÿ£ÿÿ¬ÿ®ÿÿ ÿªÿÿÿÿ¨ÿ¯ÿ°ÿ­ÿ¦ÿ¢ÿ¢ÿÿ¦ÿ³ÿ·ÿ²ÿ©ÿ©ÿ§ÿ«ÿªÿ²ÿ´ÿ®ÿªÿªÿ¤ÿ¶ÿ¨ÿ¸ÿ¶ÿ®ÿ¬ÿ¦ÿÂÿªÿ ÿ°ÿºÿ±ÿ®ÿ¼ÿÃÿ¤ÿ°ÿ¬ÿºÿ°ÿ³ÿ§ÿ©ÿ¢ÿ°ÿ²ÿ¯ÿ¹ÿ¿ÿ¼ÿ³ÿ§ÿ¯ÿ¶ÿ³ÿ°ÿµÿÁÿ¸ÿ®ÿ³ÿ±ÿ«ÿ®ÿ·ÿ¸ÿ´ÿµÿ´ÿ¹ÿ°ÿ«ÿ¶ÿ¹ÿ¡ÿ©ÿ¦ÿ²ÿºÿ¢ÿ¥ÿ¬ÿ»ÿºÿ¬ÿ´ÿ°ÿ§ÿ¯ÿ«ÿ®ÿ»ÿ³ÿÂÿµÿ²ÿªÿ¨ÿ«ÿ¾ÿÀÿ°ÿ¶ÿ¹ÿ´ÿ°ÿ­ÿ±ÿ«ÿ§ÿ­ÿ«ÿ§ÿ¬ÿ³ÿ¦ÿ¡ÿ³ÿ´ÿ´ÿ¨ÿ´ÿÿ½ÿ¶ÿ¡ÿÿÿÿ£ÿ»ÿÂÿ½ÿ«ÿ¨ÿºÿ¿ÿÿ£ÿ¯ÿ¤ÿ£ÿ±ÿ¬ÿ¨ÿ®ÿµÿ´ÿ³ÿ¹ÿ¦ÿ¥ÿ§ÿµÿ¶ÿ¤ÿ²ÿ½ÿ´ÿªÿ¥ÿ´ÿ®ÿ¥ÿ©ÿ¬ÿ·ÿ¦ÿÿ¬ÿ°ÿ¹ÿ¯ÿ®ÿ­ÿ±ÿ ÿ[ÿöþBÿ¤ÿ´ÿ®ÿÎÿ·ÿÿÿÄÿ ÿ·ÿ¶ÿ·ÿ¾ÿ»ÿ°ÿ¯ÿ¶ÿ³ÿ³ÿ¬ÿ«ÿÄÿ¯ÿ­ÿ¬ÿ¬ÿ«ÿ¦ÿ³ÿ®ÿ£ÿ©ÿ­ÿ¦ÿÿ­ÿÃÿ¿ÿ·ÿ»ÿ¹ÿ¨ÿ¯ÿ»ÿ¡ÿ¡ÿÿÿ§ÿ­ÿÿ¨ÿÿ¢ÿªÿ§ÿ´ÿ¦ÿ¡ÿ°ÿ¶ÿ«ÿ¥ÿ¶ÿ§ÿ¤ÿ³ÿ¬ÿÿµÿÁÿ§ÿ§ÿ»ÿ¥ÿÿ¥ÿ«ÿ±ÿÿ©ÿªÿ§ÿ©ÿ°ÿ¬ÿ¥ÿ«ÿ¦ÿ±ÿ»ÿ«ÿ¤ÿ¨ÿ¬ÿ¬ÿ¬ÿ©ÿ¢ÿ­ÿµÿ°ÿ±ÿ¾ÿ¼ÿ¤ÿ§ÿ ÿ­ÿ¡ÿ¥ÿµÿªÿµÿ¨ÿ®ÿ¸ÿ°ÿ©ÿµÿ¿ÿ§ÿÃÿ°ÿ¢ÿ®ÿ¨ÿ¨ÿ¶ÿ«ÿ¯ÿ¶ÿ°ÿ°ÿ¼ÿ¯ÿ¥ÿ¡ÿÿ£ÿ®ÿ¹ÿºÿ¹ÿÀÿ°ÿ®ÿºÿ¹ÿ³ÿ®ÿ²ÿµÿÄÿÇÿ¨ÿ¬ÿ²ÿµÿ°ÿ«ÿ²ÿ½ÿ·ÿ±ÿ«ÿ°ÿ¡ÿ²ÿ´ÿ©ÿ¯ÿ¨ÿ¯ÿ¬ÿ°ÿ§ÿÿ ÿ¨ÿ°ÿ©ÿ£ÿ¦ÿ¬ÿ«ÿ·ÿ·ÿ¹ÿÄÿ³ÿ³ÿ¹ÿ©ÿ¦ÿ­ÿ©ÿ¨ÿªÿ§ÿ¥ÿ¢ÿ©ÿ¶ÿ»ÿ¹ÿ²ÿ°ÿ­ÿ·ÿºÿ¨ÿ´ÿ¼ÿ¬ÿ®ÿ½ÿ¯ÿ³ÿ±ÿ°ÿ¯ÿ­ÿ¡ÿ¤ÿ¶ÿÿÄÿ®ÿ­ÿ½ÿ³ÿ©ÿ¦ÿ¢ÿÿ¨ÿ´ÿ®ÿ±ÿªÿ ÿ¦ÿµÿ´ÿ¬ÿ¬ÿ³ÿ´ÿ°ÿ²ÿºÿºÿ´ÿ²ÿªÿ¸ÿ¿ÿ¾ÿªÿ°ÿÂÿ¼ÿÏÿÅÿ·ÿ¼ÿ¼ÿºÿ±ÿ®ÿ²ÿ¡ÿ¹ÿ¯ÿÇÿ§ÿ¡ÿºÿ°ÿ»ÿ±ÿ«ÿ·ÿ°ÿ¦ÿ®ÿ¯ÿ²ÿ¶ÿ´ÿ©ÿ«ÿ¯ÿ©ÿªÿ¬ÿ§ÿ§ÿ¯ÿ²ÿ±ÿ·ÿ¶ÿ¥ÿ©ÿ¬ÿ¤ÿ¡ÿÿ±ÿ ÿ§ÿ¦ÿ¬ÿ§ÿ²ÿ¦ÿ§ÿÿ§ÿ¤ÿ¬ÿ¡ÿ°ÿ«ÿ¡ÿ§ÿÿÿÿÿ¯ÿ±ÿ±ÿªÿ¤ÿ¢ÿÿÿ¡ÿÿ¥ÿ§ÿ¢ÿªÿ­ÿ¤ÿÿ¡ÿ¥ÿ¡ÿ¡ÿ£ÿÿ£ÿ¢ÿÿ¡ÿ²ÿ¢ÿ¯ÿ¤ÿ¿ÿ¸ÿ´ÿ²ÿÿ®ÿ«ÿ¨ÿ ÿÿÿ®ÿ©ÿ¥ÿªÿ§ÿ¯ÿ¯ÿ®ÿ´ÿ¹ÿ¸ÿ©ÿ¦ÿ´ÿ°ÿ£ÿ§ÿ¦ÿ¬ÿÿ¸ÿ°ÿªÿÿºÿµÿ³ÿªÿ©ÿ¶ÿªÿ¯ÿ¹ÿºÿ¤ÿ«ÿÿ²ÿ³ÿ¢ÿªÿ°ÿ¯ÿ¬ÿ¨ÿ±ÿ³ÿ²ÿºÿ°ÿªÿ¦ÿÿ³ÿµÿ¤ÿ¨ÿ¸ÿ¿ÿ¥ÿ°ÿ²ÿ­ÿ²ÿ®ÿ£ÿ¶ÿ ÿ¬ÿ­ÿ£ÿ®ÿ¬ÿ§ÿ«ÿ¶ÿµÿ¬ÿ¥ÿ½ÿ¼ÿ¸ÿ©ÿ­ÿºÿ±ÿ´ÿ¸ÿ©ÿ§ÿ®ÿ´ÿ°ÿ¨ÿ²ÿ²ÿ®ÿ¶ÿ¥ÿ®ÿªÿ´ÿÿ»ÿ±ÿ¿ÿ©ÿ«ÿÿ·ÿ·ÿ¯ÿ¨ÿ²ÿ²ÿ¥ÿ«ÿ°ÿ¬ÿ¬ÿÿÿ³ÿ§ÿÿ¨ÿ´ÿ³ÿ©ÿ¥ÿ¨ÿ§ÿ¡ÿ®ÿ¬ÿ¶ÿ·ÿ¨ÿ·ÿ¯ÿ³ÿ²ÿµÿÂÿ¶ÿ³ÿ¬ÿ°ÿ»ÿ²ÿÿ¡ÿ²ÿ³ÿ­ÿ­ÿ¥ÿ ÿ«ÿ²ÿ¸ÿªÿ°ÿ®ÿ´ÿ¡ÿ¬ÿ¦ÿ«ÿ ÿ¯ÿ ÿ¼ÿ±ÿ°ÿ½ÿ¼ÿ³ÿ©ÿ¯ÿ½ÿ±ÿ³ÿ­ÿ­ÿºÿÄÿÂÿ±ÿ¯ÿ¸ÿ¸ÿªÿ«ÿ ÿ¼ÿ¸ÿ³ÿ¶ÿªÿ¢ÿ¼ÿ¬ÿ¶ÿÅÿÅÿ´ÿ¥ÿ³ÿ¼ÿ±ÿ§ÿ±ÿµÿ±ÿ±ÿ®ÿ²ÿ¿ÿµÿªÿ±ÿ³ÿ¨ÿ§ÿ«ÿ»ÿ¨ÿ²ÿ¦ÿÿ«ÿ§ÿ§ÿ¥ÿ¶ÿ²ÿ¨ÿ²ÿ°ÿ¤ÿ¤ÿªÿ²ÿ±ÿ®ÿ¨ÿ£ÿ´ÿ­ÿ®ÿ©ÿ´ÿÀÿªÿ«ÿ±ÿ¨ÿ­ÿ®ÿ©ÿ¤ÿ¯ÿ²ÿÇÿ´ÿ¦ÿ³ÿ®ÿÿ¦ÿ²ÿ³ÿ²ÿ¦ÿÿªÿ¾ÿ¸ÿ°ÿªÿ·ÿ¹ÿ¯ÿ·ÿÿÿ±ÿ¼ÿ¨ÿ´ÿ±ÿ¹ÿ²ÿ¨ÿªÿ¬ÿ¨ÿ§ÿ¬ÿ°ÿ­ÿ¬ÿ³ÿ¹ÿÿÿ®ÿªÿ¶ÿ¤ÿªÿÿ¹ÿ°ÿ«ÿ«ÿ§ÿ®ÿ¤ÿ£ÿ¶ÿÀÿµÿ­ÿ´ÿ±ÿÿ¡ÿªÿ°ÿ ÿ©ÿÿ¥ÿ¢ÿ ÿ±ÿÃÿ¬ÿ¬ÿ·ÿ·ÿ²ÿ´ÿ°ÿ²ÿ¸ÿµÿ®ÿ¬ÿ¶ÿÃÿ¿ÿ¸ÿ«ÿ¡ÿ±ÿÃÿ§ÿ®ÿÿ ÿ§ÿ³ÿ¼ÿ¿ÿ³ÿ°ÿ´ÿ·ÿ·ÿºÿ¹ÿ®ÿ´ÿ±ÿ­ÿ´ÿªÿ±ÿ½ÿ²ÿ¾ÿ¦ÿ¡ÿ¡ÿ£ÿ¢ÿ¨ÿ¬ÿ¨ÿ¤ÿÿÿ¥ÿ­ÿ¯ÿ´ÿ¡ÿ£ÿÿ§ÿ§ÿÿ±ÿ¬ÿÿÿÿÿÿÿÿÿÿÿ¡ÿÿÿ¥ÿ©ÿÿÿÿÿÿÿÿÿÿÿÿÿÿ¢ÿÿÿÿÿÿÿÿÿÿªÿÿÿ£ÿ£ÿ ÿ¤ÿ¤ÿÿ¡ÿÿÿÿÿÿ ÿÿÿÿ¢ÿ¬ÿÿ§ÿ©ÿ¡ÿ¥ÿªÿ©ÿ°ÿ¯ÿÿÿÿÿ ÿ©ÿ¢ÿ¡ÿÿÿ¯ÿ©ÿÿ ÿ¢ÿ¤ÿÿÿ«ÿªÿ¡ÿ¤ÿ§ÿ©ÿªÿ¨ÿ­ÿ¡ÿ¥ÿ³ÿ¨ÿ¯ÿÿ¦ÿ¨ÿÿ©ÿ­ÿ£ÿ¥ÿ¬ÿ«ÿ¤ÿÀÿ®ÿ¬ÿ¾ÿ¨ÿ­ÿ°ÿ´ÿ±ÿ­ÿ°ÿ·ÿ¼ÿ²ÿ¬ÿ¶ÿ¾ÿÀÿ«ÿ«ÿ³ÿ§ÿ®ÿºÿ´ÿ³ÿ«ÿ¾ÿ³ÿ¯ÿ³ÿ°ÿµÿºÿ¾ÿ¸ÿ½ÿªÿ¹ÿ©ÿ¬ÿ°ÿ¨ÿ±ÿ²ÿ·ÿµÿ¯ÿ«ÿ§ÿ«ÿ°ÿ¯ÿ´ÿ¬ÿÄÿ¦ÿ¤ÿÿ¹ÿÀÿ²ÿ ÿ¡ÿ¬ÿ·ÿ¸ÿ­ÿ¬ÿ¦ÿ°ÿ¯ÿ¶ÿ¸ÿ²ÿ´ÿ§ÿ¤ÿ´ÿ¸ÿ¸ÿ¬ÿÿ­ÿ­ÿ°ÿ´ÿ³ÿ½ÿ·ÿ·ÿÃÿÄÿ¹ÿ­ÿ·ÿµÿ§ÿ­ÿ­ÿ£ÿ¥ÿ·ÿªÿ²ÿ³ÿ¶ÿ²ÿ¹ÿ¹ÿ°ÿ¤ÿhÿÿÿÿ¯ÿ·ÿ¤ÿ¯ÿ³ÿ¬ÿ¶ÿ®ÿ¶ÿ­ÿ«ÿ´ÿ²ÿ­ÿ°ÿ«ÿ¢ÿÿ±ÿ¦ÿ¥ÿ¡ÿ°ÿ«ÿ£ÿªÿ³ÿ´ÿ¯ÿ¬ÿµÿÂÿ¯ÿ¶ÿÿ£ÿªÿ®ÿµÿ®ÿ­ÿ²ÿ¯ÿ°ÿ­ÿ¸ÿªÿ·ÿ°ÿµÿ·ÿ·ÿ¸ÿ²ÿ­ÿ®ÿ«ÿ¦ÿ·ÿ©ÿ¬ÿ·ÿ¨ÿ¸ÿ°ÿ¶ÿ¶ÿµÿ³ÿ©ÿ ÿ©ÿºÿ±ÿÿ¾ÿ¯ÿ¤ÿ±ÿ¯ÿµÿ®ÿ¡ÿ¤ÿªÿ®ÿÉÿÅÿ·ÿ¬ÿ²ÿ±ÿ­ÿ¬ÿ°ÿ¬ÿ¦ÿªÿ±ÿ¼ÿ¸ÿ¯ÿ±ÿ´ÿ¶ÿ±ÿ­ÿ¦ÿ§ÿ­ÿ®ÿ¯ÿ²ÿÿÿµÿ­ÿ°ÿªÿªÿªÿ¹ÿ½ÿ¬ÿ¤ÿÿ¬ÿ®ÿ³ÿ©ÿ³ÿ±ÿ´ÿ¿ÿ¹ÿ©ÿ°ÿ¾ÿ³ÿ¬ÿ±ÿ³ÿ¶ÿ½ÿ·ÿ§ÿ¦ÿ¬ÿ±ÿ¸ÿ®ÿ¾ÿ¶ÿ²ÿ´ÿ¯ÿ±ÿ®ÿ·ÿ¶ÿ©ÿ»ÿ¹ÿ²ÿ¦ÿ±ÿ©ÿ½ÿ¶ÿÂÿÄÿ¯ÿªÿ³ÿ­ÿ¨ÿ£ÿ¨ÿ¬ÿ°ÿ­ÿ±ÿ¯ÿ­ÿ°ÿ¬ÿ´ÿºÿ¬ÿ¬ÿ³ÿ¯ÿ®ÿ¯ÿÁÿÅÿ¯ÿªÿ¨ÿ¶ÿ°ÿ±ÿ¯ÿ¬ÿ¤ÿ§ÿ­ÿ¨ÿ¨ÿ¯ÿ¬ÿµÿµÿ ÿ²ÿ·ÿªÿ°ÿ¶ÿ­ÿ¸ÿ²ÿ¹ÿªÿºÿ´ÿ²ÿ¦ÿ§ÿ¬ÿ¥ÿ­ÿ¸ÿÁÿ¨ÿµÿ°ÿ§ÿ²ÿµÿ¨ÿ£ÿªÿ¥ÿªÿÿÿªÿ®ÿ®ÿ¬ÿ«ÿ­ÿ£ÿ¤ÿ¸ÿ¸ÿ¶ÿ¹ÿ²ÿ®ÿ¤ÿÿªÿ©ÿÁÿ·ÿ¬ÿÿ¥ÿ¶ÿ¾ÿ¸ÿªÿ¦ÿ¬ÿ»ÿÆÿ°ÿ­ÿ ÿÿÿÿ§ÿ´ÿ®ÿÿ°ÿ¾ÿ·ÿ¢ÿ£ÿ«ÿ¨ÿ¸ÿ¬ÿ´ÿ§ÿ³ÿÁÿµÿ®ÿ­ÿÿÿ²ÿ­ÿ¥ÿ²ÿ¯ÿ©ÿ¦ÿªÿ°ÿ©ÿ²ÿ´ÿ®ÿ¬ÿ­ÿ¯ÿ¯ÿ°ÿ«ÿ¡ÿ¸ÿ¨ÿ­ÿ¨ÿ§ÿ¶ÿ¸ÿ¬ÿ¯ÿ°ÿ¯ÿ°ÿ¤ÿ¤ÿ¢ÿÿ¥ÿ®ÿ¯ÿ¶ÿªÿ°ÿ±ÿ­ÿ¦ÿ°ÿ¿ÿ·ÿ£ÿÿ ÿ©ÿ¥ÿ§ÿ°ÿ¶ÿ±ÿ§ÿ¦ÿ»ÿ«ÿ©ÿ®ÿªÿ­ÿ»ÿ¸ÿ¬ÿ¯ÿµÿ¥ÿ­ÿ¸ÿµÿ¬ÿ®ÿ«ÿ¨ÿ©ÿ±ÿ¶ÿªÿ©ÿµÿ¦ÿ ÿ¢ÿ§ÿ¨ÿ¡ÿÿªÿ°ÿ¬ÿ¦ÿ¥ÿ¦ÿ¥ÿªÿ²ÿ£ÿ£ÿ¦ÿ¬ÿ­ÿ§ÿ­ÿ³ÿ°ÿ¯ÿ¬ÿÿ±ÿ´ÿ®ÿªÿ¨ÿ­ÿµÿ¦ÿ ÿÿÿÿÿÿ¡ÿ ÿÿÿÿ²ÿ«ÿ©ÿ©ÿ¬ÿ¯ÿ¯ÿ«ÿ«ÿ ÿ´ÿ­ÿ£ÿ­ÿªÿÿ¬ÿ¼ÿ¶ÿ¯ÿ ÿ¯ÿ³ÿ¯ÿ«ÿ­ÿ¯ÿ¥ÿªÿ¯ÿ¥ÿ­ÿ¯ÿ°ÿ«ÿ§ÿ£ÿÿ¬ÿ¹ÿ¦ÿ¬ÿ°ÿ©ÿ¨ÿ®ÿ¶ÿ´ÿ©ÿ§ÿ¯ÿ¦ÿ¨ÿ¨ÿ­ÿ¯ÿªÿ­ÿ³ÿ¤ÿ¯ÿ²ÿµÿµÿ­ÿ«ÿ«ÿ£ÿÿ¤ÿ¤ÿÿ®ÿ¯ÿªÿµÿ¬ÿÿ¥ÿ¥ÿÿ¥ÿ ÿ£ÿ®ÿ¹ÿ¾ÿ¾ÿ¶ÿ±ÿ·ÿ¯ÿ«ÿ³ÿ¬ÿ¹ÿ»ÿ¹ÿ²ÿ¦ÿ¤ÿ¼ÿ¾ÿ¶ÿ±ÿ·ÿ¯ÿ¸ÿ³ÿ¹ÿºÿ¥ÿ¥ÿ²ÿÀÿ²ÿ¯ÿ¦ÿÿ§ÿªÿ°ÿ¿ÿÂÿÀÿ¹ÿ±ÿ¸ÿ£ÿ¶ÿ¶ÿ¬ÿ²ÿ¹ÿ°ÿ±ÿ¯ÿ°ÿ¬ÿ©ÿ®ÿ°ÿ¥ÿ¨ÿ«ÿ©ÿ­ÿ±ÿµÿ§ÿ¢ÿªÿ¥ÿ¤ÿ³ÿ·ÿ¨ÿÿ¢ÿ¨ÿ¯ÿ½ÿµÿ¦ÿ¢ÿ¨ÿ°ÿªÿ§ÿ«ÿ­ÿªÿ¶ÿÿ£ÿ¥ÿ«ÿ³ÿ·ÿ¹ÿ³ÿµÿ¸ÿ£ÿ²ÿ­ÿ§ÿ±ÿµÿ®ÿ¡ÿ¡ÿ«ÿ­ÿªÿ¬ÿ¯ÿ·ÿ³ÿ­ÿ«ÿ¬ÿ²ÿ®ÿ¬ÿ¬ÿ­ÿ®ÿ°ÿ½ÿ³ÿ´ÿ·ÿ©ÿ®ÿ¸ÿ®ÿ®ÿ©ÿ©ÿºÿ³ÿ¯ÿµÿ¬ÿ¶ÿ®ÿÿÿÿ«ÿ¾ÿµÿ¥ÿ¥ÿ¬ÿ¼ÿ¨ÿ°ÿ¦ÿ§ÿÿ§ÿ®ÿ§ÿ£ÿªÿ­ÿ©ÿ²ÿ®ÿºÿ°ÿ¥ÿ±ÿ­ÿ¨ÿ³ÿ¸ÿ¯ÿ°ÿºÿ¬ÿ¿ÿÀÿ§ÿ¯ÿ¬ÿ¯ÿ°ÿªÿ¨ÿ¥ÿ¦ÿ¬ÿ§ÿ¥ÿÿµÿ¢ÿ´ÿ¬ÿ°ÿ«ÿ©ÿ£ÿ¦ÿ®ÿ´ÿºÿ·ÿÀÿÿ¤ÿ­ÿ¼ÿ¦ÿ¨ÿ§ÿ¬ÿ¸ÿ¶ÿ±ÿ³ÿ±ÿ²ÿ°ÿ°ÿ³ÿ·ÿ¹ÿ©ÿ®ÿªÿ®ÿ¾ÿÂÿ¾ÿÀÿ®ÿ¤ÿ¶ÿ¶ÿ»ÿ»ÿ¶ÿ·ÿªÿ¬ÿ«ÿ¯ÿ¬ÿ¡ÿ§ÿ°ÿ¯ÿ«ÿ¸ÿºÿ£ÿ¨ÿ±ÿªÿ¬ÿ°ÿ¸ÿ¿ÿµÿ¬ÿ¯ÿ°ÿ²ÿ­ÿ¸ÿµÿ¸ÿ¯ÿ´ÿ«ÿ³ÿ¯ÿ°ÿ°ÿªÿ®ÿ³ÿ¨ÿ´ÿ°ÿ»ÿ¥ÿªÿ·ÿ£ÿ­ÿ¤ÿ¤ÿ¦ÿ¤ÿ¥ÿ°ÿ¼ÿ´ÿ©ÿ§ÿ±ÿ²ÿ³ÿ®ÿºÿ«ÿ±ÿ²ÿ¯ÿ¨ÿ¦ÿªÿ­ÿ°ÿ­ÿ¬ÿ¡ÿµÿ£ÿ¸ÿÒÿ®ÿ²ÿ¹ÿ¸ÿ«ÿªÿ¯ÿ­ÿªÿ«ÿ²ÿ¨ÿ¤ÿ£ÿÿ¡ÿ¨ÿ³ÿ³ÿ®ÿ¶ÿ¶ÿ°ÿ«ÿ¯ÿ²ÿ¦ÿ£ÿ¬ÿ·ÿ¬ÿ¤ÿÊÿ±ÿ¯ÿ¬ÿµÿ·ÿµÿ¬ÿªÿµÿ·ÿ­ÿ¬ÿ¥ÿÿ¦ÿ¯ÿ¼ÿ¾ÿ®ÿªÿÄÿµÿ¨ÿ«ÿ­ÿ¹ÿ­ÿÿ«ÿµÿ¨ÿ©ÿµÿµÿ¤ÿ¹ÿ¦ÿÿ½ÿ¸ÿ´ÿ³ÿ¶ÿµÿ®ÿ®ÿ­ÿ®ÿ²ÿ²ÿµÿ¸ÿ½ÿ°ÿ³ÿ¤ÿ§ÿ«ÿ¯ÿ§ÿ°ÿ°ÿÿ«ÿ°ÿ¨ÿÿÿ­ÿ¸ÿ¬ÿ®ÿÆÿ¯ÿ®ÿ£ÿÿ³ÿ¦ÿ¹ÿ«ÿ²ÿµÿ´ÿ°ÿºÿÈÿÀÿ¬ÿ©ÿ²ÿ§ÿ¡ÿ°ÿÿ¬ÿ´ÿ¼ÿ­ÿ¸ÿ³ÿ³ÿ°ÿ°ÿ­ÿ¬ÿ¨ÿ¦ÿ°ÿ¶ÿ®ÿ¨ÿ«ÿ°ÿ´ÿ¥ÿ²ÿÿ®ÿ§ÿ¤ÿ¥ÿ£ÿ¬ÿ»ÿ«ÿªÿ¤ÿÿ¤ÿ¯ÿªÿ¨ÿ¦ÿ«ÿ®ÿÿ ÿ£ÿÿ¢ÿ ÿÿ§ÿ£ÿ°ÿ¨ÿ£ÿ£ÿ£ÿ¤ÿÿÿÿ¦ÿÿÿ¬ÿ©ÿ§ÿ¤ÿ­ÿÿ©ÿ§ÿÿÿ¢ÿ¦ÿ¨ÿ­ÿªÿ©ÿ£ÿ¡ÿ¨ÿ®ÿ±ÿ¬ÿ­ÿ¥ÿ¡ÿÿ²ÿ§ÿ¬ÿ¼ÿ ÿÿÿÿ³ÿ¦ÿÿÿÿ¨ÿ¤ÿÿÿÿ£ÿ ÿÿ¥ÿÿ¦ÿÿÿÿÿ¡ÿ¨ÿÿ¨ÿÿÿ ÿÿ©ÿ¯ÿ¤ÿ«ÿ±ÿ£ÿÿÿ¢ÿ¤ÿÿ·ÿªÿ¨ÿÿÿ¤ÿ§ÿ£ÿµÿ¢ÿ´ÿ¶ÿ¾ÿ¯ÿ§ÿ¤ÿ¦ÿ®ÿ­ÿ¥ÿ¥ÿ«ÿ°ÿ´ÿ­ÿ¥ÿ¥ÿ©ÿ±ÿªÿ¶ÿ¼ÿ´ÿÿ´ÿ©ÿ¯ÿ¤ÿ¥ÿ¬ÿ±ÿ¯ÿªÿ¦ÿ¯ÿ­ÿ§ÿ³ÿ¼ÿ±ÿ¢ÿªÿ¸ÿ¨ÿ®ÿ ÿ¥ÿ°ÿ·ÿÿ¥ÿ¾ÿ±ÿ¤ÿ¢ÿ§ÿ¯ÿ¨ÿµÿ¥ÿªÿ¾ÿºÿ®ÿ«ÿ®ÿ¬ÿ¤ÿ¥ÿ­ÿ§ÿ£ÿÿ©ÿ«ÿªÿ¬ÿ¯ÿ²ÿºÿ¨ÿ¼ÿ³ÿ£ÿ´ÿ¨ÿ¤ÿ¶ÿ¦ÿªÿ®ÿ³ÿ¹ÿ®ÿ¦ÿÿ¥ÿ»ÿ¶ÿ´ÿ¸ÿµÿ¼ÿ½ÿ©ÿ§ÿ¬ÿ£ÿÿªÿ¯ÿ­ÿ±ÿªÿ©ÿ³ÿ¹ÿ½ÿªÿ¨ÿ°ÿ¯ÿ¨ÿ±ÿ¯ÿ¬ÿ¬ÿ®ÿ´ÿ¯ÿ©ÿ«ÿ­ÿ¶ÿ¸ÿ®ÿªÿ«ÿ®ÿÊÿ°ÿÿ¯ÿÿ³ÿ¹ÿ§ÿ¶ÿ¸ÿ¼ÿ¾ÿ­ÿ¸ÿÊÿ³ÿ²ÿ·ÿ±ÿ¬ÿ²ÿ¬ÿªÿ¶ÿ°ÿ«ÿ¯ÿ¨ÿ¬ÿ¶ÿ¦ÿ¯ÿ¬ÿ»ÿ¨ÿ©ÿ²ÿ£ÿµÿ®ÿ´ÿÿ¯ÿ£ÿ´ÿ´ÿ¶ÿ·ÿµÿ«ÿ ÿ°ÿ¾ÿµÿ±ÿ¬ÿ¨ÿ­ÿ·ÿ·ÿ±ÿ¯ÿ°ÿ±ÿÿÿ¦ÿ°ÿ¡ÿ¤ÿ­ÿ°ÿ©ÿ´ÿ¦ÿ³ÿÂÿ´ÿÿ©ÿµÿºÿ§ÿÿ¨ÿ¬ÿ©ÿªÿÀÿ»ÿ¨ÿ©ÿ¨ÿ¯ÿ·ÿ¯ÿªÿ®ÿ¥ÿÿ§ÿ¸ÿ¶ÿ¥ÿÿ®ÿ¥ÿ©ÿ±ÿ°ÿ²ÿ©ÿ¦ÿ§ÿ³ÿ¢ÿÿ£ÿ ÿ¬ÿ£ÿ£ÿÿ®ÿ¬ÿ¥ÿ¨ÿ­ÿ¢ÿ«ÿ¦ÿ¢ÿ§ÿªÿ¨ÿÿ ÿ¯ÿ¢ÿÿÿÿ°ÿÿ²ÿÿÿÿ¨ÿÿÿÿÿÿ£ÿ«ÿ§ÿ®ÿÿ¯ÿµÿ¯ÿÿ¤ÿ£ÿÿ¡ÿ³ÿªÿÿ©ÿ¦ÿ®ÿ¥ÿÿÿ£ÿÿ ÿ ÿÿ£ÿÿÿ§ÿ¨ÿªÿ¨ÿÿ®ÿ¤ÿ©ÿ ÿÿ¥ÿ±ÿ­ÿÿ¥ÿ´ÿ¤ÿÿ«ÿ¤ÿ©ÿ§ÿªÿ£ÿ£ÿ©ÿ¦ÿ¦ÿ£ÿ¬ÿ±ÿ©ÿ ÿªÿ¶ÿ®ÿ¬ÿ¯ÿ¨ÿ¯ÿ¶ÿ¯ÿ®ÿ©ÿ ÿ°ÿ·ÿ¹ÿ·ÿ³ÿ£ÿ®ÿ¨ÿ¶ÿ­ÿÿ®ÿ­ÿ´ÿÿ¬ÿ¾ÿ´ÿ¨ÿ¸ÿºÿ§ÿÿ¢ÿÿÿ¤ÿ·ÿ¶ÿµÿÿ¢ÿ¦ÿÿÿÿÿÿÿ¤ÿ§ÿ¨ÿ®ÿ«ÿ«ÿ«ÿ©ÿÿÿ¦ÿ¢ÿ¤ÿ©ÿ¬ÿ£ÿ¥ÿ¢ÿÿÿ¥ÿ·ÿÿÿ³ÿªÿÿ©ÿÿÿ¤ÿ¤ÿ¢ÿ§ÿ¨ÿ±ÿ¯ÿ¦ÿ®ÿ§ÿ©ÿ¦ÿÿ§ÿ«ÿ¬ÿªÿ«ÿ£ÿÿ©ÿ³ÿ±ÿ°ÿ´ÿ¨ÿ¨ÿ©ÿ§ÿªÿ´ÿ¼ÿ²ÿ³ÿ¬ÿ©ÿ®ÿ±ÿ¹ÿ°ÿ¢ÿ¯ÿ¤ÿ²ÿºÿ¤ÿ©ÿ¿ÿ¿ÿ¬ÿ²ÿ¸ÿ­ÿ§ÿ®ÿ¬ÿ­ÿ²ÿ´ÿ¨ÿÿ¦ÿ¸ÿ¸ÿ¯ÿ£ÿ³ÿ²ÿ¢ÿ¥ÿ¬ÿ­ÿªÿ«ÿ³ÿ¼ÿ¹ÿ®ÿ¨ÿªÿ¨ÿ«ÿ°ÿ´ÿ´ÿ¯ÿ½ÿ¯ÿªÿ½ÿÀÿ¿ÿ²ÿ§ÿ¸ÿ­ÿÿªÿ²ÿºÿµÿ­ÿ«ÿÿ¤ÿ´ÿ¥ÿ¬ÿµÿ¢ÿ®ÿÿ®ÿªÿ«ÿÿ¦ÿ¶ÿ¹ÿ§ÿ ÿ®ÿ¹ÿ®ÿ±ÿ¯ÿÿÿ¦ÿºÿ¶ÿ«ÿºÿ´ÿ§ÿ°ÿ¡ÿ­ÿ·ÿ§ÿ¡ÿ´ÿ§ÿ§ÿ¨ÿ¬ÿ±ÿªÿ½ÿ¤ÿ¯ÿ¯ÿ¨ÿ¯ÿÁÿ·ÿ¾ÿ·ÿ¥ÿ´ÿÄÿ¯ÿµÿ§ÿÿ±ÿ¦ÿÿ¨ÿÄÿ±ÿ³ÿ«ÿ­ÿ¶ÿ¥ÿ¡ÿ¡ÿ§ÿ¯ÿ¬ÿ´ÿ®ÿÿÿ§ÿ³ÿ³ÿ¯ÿ±ÿ§ÿ²ÿ®ÿ·ÿÿzÿ_ÿÿÿÿ©ÿ¶ÿ«ÿÿªÿ´ÿ©ÿ¾ÿÂÿÊÿÆÿ±ÿ¥ÿÂÿ¹ÿ°ÿµÿ³ÿÿ§ÿ¯ÿÂÿ®ÿÿ½ÿªÿÿ¦ÿ«ÿ»ÿ³ÿ¦ÿ¼ÿ²ÿ±ÿ»ÿ²ÿ¬ÿ ÿ«ÿ¶ÿ¤ÿ¥ÿµÿ¾ÿÀÿÌÿÁÿ¬ÿ¦ÿµÿÉÿÁÿ°ÿ±ÿ§ÿªÿºÿ³ÿ¶ÿ·ÿ·ÿ·ÿ¿ÿ¿ÿ»ÿ¨ÿ«ÿÀÿ¸ÿ­ÿµÿªÿ­ÿµÿ±ÿ¦ÿÿ«ÿ¨ÿÆÿÁÿ²ÿªÿµÿ¬ÿ­ÿ»ÿ¸ÿ­ÿ±ÿ³ÿ´ÿ½ÿ¯ÿ£ÿ¯ÿµÿ¯ÿµÿ±ÿ°ÿ±ÿ°ÿ³ÿ³ÿ«ÿ®ÿ³ÿÿ£ÿ¨ÿ¦ÿªÿÿ­ÿ¾ÿ¯ÿ§ÿ£ÿ¥ÿªÿÿ¦ÿµÿ»ÿ®ÿ¹ÿ¹ÿ±ÿªÿ©ÿ¦ÿ»ÿÿ ÿ³ÿÁÿºÿÁÿ³ÿ©ÿ±ÿ³ÿµÿ±ÿ¨ÿ¦ÿ©ÿ²ÿÂÿ½ÿ¨ÿ°ÿ¾ÿ¶ÿ¬ÿ±ÿ¼ÿ»ÿ²ÿ¦ÿ­ÿ°ÿ§ÿ»ÿ¶ÿ¦ÿ±ÿ´ÿºÿ©ÿ»ÿ¬ÿÿÿ¯ÿ¨ÿ ÿ¯ÿ ÿ­ÿ®ÿ³ÿ¸ÿ´ÿºÿ³ÿ³ÿ¬ÿ¬ÿªÿ°ÿ¶ÿ¬ÿ¬ÿ±ÿ­ÿ©ÿ¨ÿ­ÿ°ÿ­ÿªÿ«ÿ©ÿ¶ÿ¼ÿ°ÿ«ÿ±ÿªÿ¹ÿ°ÿ¯ÿ¯ÿ£ÿÿ§ÿ°ÿ®ÿ°ÿ´ÿ«ÿ²ÿ®ÿ¦ÿ­ÿÿµÿ¨ÿ§ÿ­ÿ¢ÿ®ÿ¤ÿ¶ÿ±ÿ©ÿªÿ¯ÿ¨ÿ©ÿ°ÿ±ÿ²ÿ¶ÿ³ÿ®ÿ²ÿ¥ÿÿ°ÿªÿ±ÿºÿ«ÿ±ÿ¨ÿ¢ÿªÿ©ÿ²ÿºÿ¦ÿµÿ¦ÿ¨ÿ®ÿÿÿÿ¸ÿ¬ÿ§ÿÀÿ»ÿµÿ»ÿ´ÿ¹ÿ¢ÿ£ÿ¯ÿ£ÿ ÿ¢ÿ¦ÿ§ÿ©ÿ²ÿªÿÿ¦ÿ°ÿªÿ©ÿ®ÿ³ÿ¯ÿ£ÿ ÿ­ÿ°ÿÿ¨ÿÿ£ÿÿªÿ¸ÿÿ¶ÿ¦ÿÿÿÿ­ÿ§ÿ©ÿÿ¯ÿ®ÿÿ·ÿ¤ÿ¨ÿÿÿ¢ÿ¨ÿ¨ÿ ÿ©ÿ¦ÿÿÿÿÿ¥ÿ¬ÿ¨ÿ¥ÿÿÿÿ§ÿ­ÿ£ÿ¥ÿ£ÿÿÿÿ®ÿ°ÿ·ÿÿ«ÿ³ÿ£ÿÿÿ¦ÿ°ÿ¬ÿ´ÿ­ÿªÿÿ¡ÿ£ÿ¦ÿ±ÿ®ÿ¨ÿ±ÿ®ÿ¦ÿ§ÿ­ÿ²ÿ¬ÿ§ÿ®ÿ§ÿÿ¯ÿºÿ¸ÿ©ÿ¬ÿ«ÿ¥ÿ¦ÿÂÿÀÿµÿ±ÿ¡ÿ²ÿ°ÿ«ÿ¯ÿÿ¡ÿ©ÿ¢ÿÿ¨ÿ¦ÿ¦ÿ³ÿµÿ«ÿ³ÿ¶ÿ©ÿ­ÿ«ÿÿ«ÿ¹ÿ°ÿ¶ÿµÿ¢ÿÿ¼ÿ±ÿ«ÿ·ÿªÿ¹ÿ¯ÿ±ÿÂÿ²ÿ¥ÿ¢ÿ¸ÿ¡ÿ£ÿ¬ÿ¦ÿ¥ÿ²ÿ·ÿ»ÿµÿ¾ÿ¹ÿ´ÿ¬ÿ´ÿ´ÿ®ÿ¶ÿ´ÿ©ÿ±ÿºÿ³ÿ­ÿªÿ²ÿ·ÿ©ÿ´ÿ¦ÿªÿ²ÿ­ÿÿ¸ÿ²ÿ°ÿ°ÿ£ÿ ÿ£ÿ¿ÿ¹ÿ®ÿ´ÿ«ÿ¡ÿªÿ±ÿÿÿ«ÿ¯ÿ·ÿ±ÿ£ÿ¢ÿ³ÿ¯ÿªÿ¸ÿ½ÿ¤ÿ°ÿ®ÿ¼ÿ²ÿ¼ÿ­ÿ²ÿ¥ÿ©ÿÿºÿ¹ÿ²ÿ¯ÿ§ÿµÿÁÿ¸ÿ¬ÿ¬ÿ´ÿ¶ÿ®ÿ¬ÿ¨ÿÿÿ£ÿ´ÿ¨ÿ±ÿ·ÿ³ÿ¥ÿ§ÿÿµÿÿÁÿÿÌÿ©ÿÿ²ÿ²ÿ¯ÿ®ÿ¿ÿ¿ÿ¶ÿ§ÿ¤ÿ§ÿ«ÿ²ÿ³ÿ¯ÿ´ÿÁÿÀÿ¥ÿÿ¦ÿ»ÿ·ÿ®ÿ¦ÿÿ¶ÿªÿ¢ÿ´ÿÇÿ¾ÿ½ÿ¨ÿ´ÿ¿ÿ®ÿ¤ÿ«ÿ·ÿ°ÿ®ÿ´ÿ¶ÿ»ÿ¹ÿ®ÿ©ÿ¨ÿÿ²ÿ·ÿ´ÿÿ¯ÿ®ÿ¢ÿÿÂÿ¿ÿ»ÿ´ÿ³ÿ¸ÿ¶ÿ·ÿ¦ÿ°ÿ®ÿ¹ÿ·ÿ¯ÿ¬ÿ©ÿ¯ÿ ÿ¥ÿ¨ÿ®ÿ³ÿµÿ¡ÿ¬ÿ·ÿ·ÿµÿ´ÿªÿ«ÿ²ÿÄÿ©ÿ¦ÿ²ÿ¸ÿ®ÿ¬ÿ¨ÿ«ÿ·ÿ¬ÿ¡ÿªÿ¯ÿµÿ§ÿ³ÿ´ÿ£ÿ¢ÿÿ¶ÿ¥ÿ¥ÿ±ÿ³ÿÿ©ÿ±ÿ³ÿ±ÿ³ÿ°ÿ®ÿ·ÿ½ÿ¶ÿ³ÿ¹ÿÀÿ½ÿÿ¯ÿ²ÿ¹ÿÄÿ¤ÿºÿ©ÿ¶ÿµÿ¯ÿºÿ®ÿ­ÿ­ÿ¸ÿ¯ÿ¡ÿ¥ÿ²ÿ·ÿ³ÿ·ÿ·ÿ©ÿ·ÿ±ÿ·ÿ¨ÿ¨ÿÿ¡ÿ©ÿÉÿ³ÿ½ÿ²ÿ°ÿ¶ÿ¶ÿ°ÿºÿ»ÿ²ÿ¬ÿªÿ¶ÿ·ÿ¹ÿ¼ÿµÿ¯ÿ¥ÿ¦ÿ ÿ±ÿ£ÿ´ÿµÿ©ÿ³ÿÏÿ»ÿµÿ½ÿ³ÿ«ÿ±ÿ¹ÿ¹ÿ¸ÿ¶ÿºÿ·ÿªÿºÿÁÿ£ÿ½ÿ¯ÿ ÿ­ÿ¦ÿÿ¤ÿ¨ÿÿÿÿÿ¤ÿªÿ«ÿ³ÿ¤ÿ£ÿ£ÿ®ÿ°ÿÿÿ¦ÿÿÿÿ¢ÿÿÿÿÿÿÿÿÿÿ¤ÿ®ÿÿÿÿÿÿÿÿÿÿÿ¢ÿÿÿÿÿÿÿÿÿ¡ÿÿÿÿ¢ÿÿÿÿ¢ÿÿÿÿÿÿÿÿ¤ÿÿÿ¡ÿ¡ÿÿ£ÿ ÿÿ¤ÿ¤ÿ£ÿÿÿÿ ÿÿÿ¤ÿ«ÿ¨ÿ¥ÿ§ÿÿÿ´ÿ§ÿÿ²ÿ«ÿ©ÿ©ÿ²ÿ©ÿ¤ÿ¡ÿ¢ÿ¯ÿ¬ÿ¡ÿ§ÿ¥ÿ¤ÿ¤ÿ©ÿ¤ÿÿ­ÿ½ÿ¨ÿ¬ÿ²ÿ¾ÿ¯ÿ»ÿ¸ÿ®ÿ´ÿ´ÿ¯ÿ°ÿ³ÿ´ÿ³ÿºÿÿ§ÿ¯ÿµÿµÿ´ÿ°ÿ´ÿ´ÿ±ÿ¯ÿ±ÿ·ÿµÿ¨ÿºÿ©ÿ¯ÿ²ÿÿ³ÿÿ¤ÿ¨ÿÿÿÿ¸ÿ½ÿ±ÿ¸ÿªÿ·ÿ¬ÿ³ÿ­ÿ§ÿ°ÿ¬ÿ»ÿ¶ÿ¸ÿ©ÿ§ÿ¦ÿ ÿ±ÿ¸ÿ°ÿ¸ÿ¼ÿÿ¬ÿªÿ¬ÿ¶ÿÃÿ¬ÿ¬ÿ±ÿµÿ´ÿ¯ÿ¸ÿÂÿ¯ÿ³ÿ»ÿ¼ÿÄÿ¸ÿ°ÿ¥ÿªÿµÿ·ÿ·ÿ³ÿ±ÿ­ÿ«ÿ²ÿ®ÿ ÿ§ÿ¬ÿ¶ÿ¸ÿÉÿ¾ÿ´ÿ½ÿºÿ±ÿ©ÿÿ¬ÿ¤ÿªÿ±ÿ¯ÿ¬ÿ²ÿ¨ÿ²ÿ¶ÿ¸ÿ°ÿÿdÿ3ÿEÿ~ÿÿ±ÿ¶ÿ·ÿ¢ÿÿ¢ÿ©ÿ¨ÿ«ÿ³ÿ¹ÿ¸ÿ²ÿ·ÿ¬ÿ¤ÿ²ÿ¡ÿ¨ÿ¦ÿ·ÿ³ÿ«ÿ¯ÿ³ÿ¯ÿ¯ÿªÿÿ´ÿ¨ÿ¬ÿµÿ´ÿ°ÿ°ÿ®ÿ³ÿ¹ÿ½ÿ»ÿ°ÿ®ÿ³ÿ©ÿ»ÿ®ÿ´ÿ¾ÿ³ÿµÿ¹ÿ´ÿ³ÿ±ÿ§ÿ«ÿµÿ¥ÿ³ÿ¤ÿ¿ÿ¿ÿ ÿ¢ÿ¯ÿªÿ§ÿ³ÿ¸ÿ²ÿ³ÿ¬ÿ¼ÿ­ÿ¤ÿ±ÿ¯ÿ«ÿ«ÿ°ÿµÿ³ÿ­ÿ¶ÿ¼ÿ·ÿºÿ´ÿ¹ÿ²ÿ°ÿ¬ÿ©ÿ¨ÿ¯ÿ¿ÿÂÿ³ÿªÿ¯ÿ¶ÿ­ÿ¥ÿ«ÿ½ÿºÿ¯ÿ±ÿ®ÿ¬ÿ±ÿ¾ÿ·ÿ¬ÿÿ¨ÿªÿ±ÿ³ÿ³ÿ²ÿ£ÿ¡ÿ³ÿ¶ÿ²ÿ«ÿ±ÿ£ÿ©ÿ±ÿ¬ÿ¦ÿ«ÿ¿ÿ¾ÿ§ÿ¢ÿÂÿ¶ÿ¼ÿ±ÿµÿ¸ÿ±ÿ³ÿ·ÿ®ÿµÿ¾ÿ¼ÿ´ÿ¬ÿ¶ÿ°ÿ°ÿ°ÿ³ÿ·ÿ­ÿºÿ¬ÿ¬ÿ¨ÿÄÿÂÿ¿ÿ»ÿ¾ÿ¼ÿ®ÿ§ÿ¦ÿµÿÿ¤ÿ¥ÿªÿ»ÿ²ÿ¬ÿ¯ÿ©ÿ°ÿ´ÿ¹ÿ ÿ´ÿ°ÿ¬ÿ¢ÿ¨ÿ¶ÿ°ÿÿ§ÿ¶ÿ´ÿ¦ÿÿ©ÿ«ÿ¬ÿ¯ÿ¯ÿ°ÿ¸ÿ®ÿºÿ¡ÿ£ÿ·ÿ¿ÿÀÿ¸ÿ¯ÿ¯ÿ­ÿ¦ÿ£ÿ¯ÿ«ÿ´ÿ¾ÿ°ÿªÿ«ÿ­ÿ·ÿ´ÿ­ÿ¯ÿ¿ÿ±ÿ¬ÿªÿ«ÿ´ÿ¹ÿ´ÿ´ÿ§ÿ©ÿµÿ«ÿ¬ÿ¦ÿÿ¤ÿ­ÿªÿ¬ÿµÿ¶ÿ¤ÿ¯ÿ¨ÿ¨ÿ¥ÿ§ÿ³ÿ©ÿÿ¯ÿ¨ÿªÿ¯ÿ¶ÿ¼ÿ´ÿ­ÿ¶ÿµÿ»ÿ±ÿ±ÿ´ÿ¤ÿ¦ÿ®ÿ®ÿ±ÿ²ÿªÿÿ­ÿ³ÿªÿ´ÿ¸ÿ±ÿ³ÿ¼ÿ°ÿ¬ÿ¦ÿ¡ÿ¸ÿ¶ÿµÿ«ÿÿ¨ÿ¬ÿ¸ÿ¥ÿ£ÿÈÿÃÿ±ÿºÿÅÿ³ÿ¯ÿ»ÿÿ¦ÿ²ÿ´ÿ­ÿ¬ÿ¬ÿ£ÿ·ÿ¸ÿ´ÿ²ÿ¯ÿªÿ¬ÿ®ÿ¯ÿÂÿÀÿ¥ÿºÿ³ÿ ÿ¨ÿ³ÿ®ÿªÿ¯ÿ¯ÿ«ÿ®ÿ¢ÿ¤ÿ¹ÿÀÿ³ÿ·ÿ²ÿ¶ÿ¬ÿ¥ÿ¤ÿ©ÿ²ÿµÿ®ÿ©ÿ®ÿ£ÿ¨ÿ¨ÿ®ÿ°ÿ­ÿ³ÿµÿ¶ÿ·ÿµÿ®ÿ¿ÿÁÿ»ÿ¼ÿ¿ÿÇÿ°ÿ£ÿ»ÿ®ÿ­ÿ¹ÿÿÿ¦ÿ©ÿªÿ­ÿ©ÿ´ÿ¯ÿ¬ÿªÿ¥ÿ¤ÿ¥ÿ¨ÿ®ÿ¸ÿ§ÿ¤ÿ½ÿ´ÿªÿªÿ±ÿ²ÿ¨ÿ£ÿÿ°ÿ¸ÿ®ÿ«ÿ­ÿ§ÿ¢ÿ¨ÿ«ÿ§ÿ¬ÿ¨ÿÿÿ¤ÿ¤ÿÿµÿ¦ÿ­ÿ°ÿ¤ÿ¨ÿ¯ÿ²ÿµÿ¶ÿ¯ÿÿ ÿ¡ÿ§ÿµÿ¼ÿ¬ÿÿ¯ÿ½ÿ´ÿ­ÿ©ÿ­ÿ±ÿ´ÿ¸ÿ¸ÿ£ÿ¨ÿ¯ÿ¢ÿ¬ÿ°ÿ·ÿ¯ÿÿ¥ÿ ÿ¬ÿ·ÿ«ÿ²ÿ°ÿ¬ÿ¤ÿ¤ÿ®ÿ³ÿ©ÿ­ÿ²ÿªÿ¦ÿ§ÿ¦ÿªÿ¶ÿ½ÿ²ÿÿ±ÿ°ÿ½ÿ¦ÿ§ÿ­ÿ­ÿ«ÿ¢ÿ­ÿ§ÿ¥ÿ¥ÿ®ÿ®ÿ¸ÿ¸ÿ°ÿ¹ÿ¢ÿ°ÿºÿ°ÿÀÿºÿ±ÿ³ÿ²ÿ¯ÿ²ÿ°ÿªÿ¶ÿµÿ«ÿµÿ¹ÿ®ÿ§ÿ¨ÿ«ÿ²ÿ¾ÿÆÿ¤ÿÿ¬ÿ¶ÿ³ÿ·ÿ¿ÿ´ÿ¦ÿ¬ÿµÿ²ÿ¦ÿ©ÿ¨ÿ¦ÿ¯ÿ·ÿ·ÿ·ÿ½ÿÿÿ¡ÿÿ®ÿ¤ÿÿÿ§ÿ¬ÿ©ÿ·ÿ²ÿ©ÿ ÿ¦ÿ«ÿ¦ÿ¨ÿªÿ¨ÿ¶ÿ»ÿ®ÿªÿ´ÿ¸ÿµÿ°ÿ¬ÿ·ÿ¼ÿ®ÿ¬ÿ¼ÿ­ÿ¤ÿ´ÿ£ÿ¡ÿ¢ÿªÿ¨ÿ£ÿ³ÿ»ÿ§ÿ´ÿ¡ÿ§ÿ©ÿ¨ÿ¬ÿµÿ´ÿ¯ÿ¹ÿÅÿ²ÿ¦ÿ¯ÿ¯ÿªÿ¤ÿ¨ÿ©ÿ¨ÿªÿ«ÿ¯ÿ»ÿ¯ÿ³ÿ¸ÿ¯ÿ¦ÿ¯ÿºÿ¯ÿ¬ÿ²ÿ¯ÿ±ÿ¸ÿ½ÿ¯ÿ©ÿ¹ÿÃÿ±ÿ´ÿ°ÿ®ÿ®ÿ©ÿ®ÿ±ÿ¢ÿ®ÿ´ÿ·ÿªÿÿÿ¬ÿ¹ÿ¸ÿ¨ÿÿ¶ÿ¹ÿÇÿ§ÿ¾ÿ´ÿ¨ÿ²ÿ¹ÿ³ÿ­ÿ«ÿ¨ÿ¬ÿ¹ÿºÿ«ÿ«ÿ¸ÿ¼ÿ¸ÿ©ÿ­ÿºÿ´ÿ¨ÿ¬ÿ­ÿ¿ÿÆÿ¿ÿ´ÿÆÿÂÿ°ÿ«ÿ ÿ¨ÿ«ÿªÿ¹ÿ°ÿ£ÿ¯ÿ¾ÿµÿÁÿ·ÿ­ÿ¨ÿªÿ¡ÿ±ÿÂÿ¬ÿ¨ÿªÿ§ÿ¬ÿÿªÿ²ÿ®ÿ¦ÿ¨ÿ«ÿ°ÿ«ÿ¨ÿµÿ³ÿ¸ÿ£ÿ·ÿ®ÿ¢ÿ®ÿºÿ®ÿ¤ÿ¶ÿ¸ÿªÿ®ÿµÿ¸ÿ­ÿ©ÿ©ÿ±ÿ²ÿ¢ÿ±ÿµÿ®ÿ¸ÿ¿ÿ³ÿ¢ÿ¡ÿ¬ÿ°ÿ³ÿ¶ÿ¾ÿ©ÿ¡ÿ«ÿ°ÿ¬ÿ»ÿµÿ¾ÿÄÿ¦ÿ·ÿ¯ÿ®ÿ¨ÿ«ÿ³ÿ¬ÿ¸ÿ«ÿÿ§ÿ¦ÿ®ÿµÿ²ÿµÿ¯ÿ¨ÿ³ÿªÿ®ÿ¤ÿ±ÿÃÿ¬ÿ£ÿÿ ÿ¯ÿ±ÿ¬ÿ®ÿ®ÿ®ÿ©ÿ¬ÿ§ÿ³ÿ¯ÿ­ÿµÿ«ÿ°ÿ°ÿ¬ÿ¤ÿ¡ÿªÿªÿ¦ÿªÿ¦ÿ°ÿÿ¸ÿ¶ÿ½ÿ¨ÿªÿ°ÿµÿ°ÿµÿ¹ÿ·ÿ¼ÿºÿ´ÿ«ÿ¯ÿ±ÿ¥ÿ£ÿ¯ÿºÿ¼ÿ¯ÿ®ÿ¿ÿ¸ÿ®ÿ³ÿµÿ®ÿªÿ®ÿ¿ÿ³ÿÊÿ·ÿ¤ÿ¬ÿÁÿ¦ÿ£ÿ¹ÿ°ÿ¤ÿ³ÿ³ÿ§ÿ°ÿ¡ÿÿ ÿ¸ÿ³ÿ±ÿ£ÿ±ÿÁÿÀÿ±ÿ°ÿ³ÿ·ÿ´ÿ¨ÿ©ÿ­ÿÿÿ°ÿ¯ÿ¹ÿ¤ÿºÿ±ÿ¨ÿ«ÿ«ÿ±ÿ¶ÿ²ÿ©ÿ ÿ§ÿ±ÿ¨ÿ¥ÿ¶ÿ»ÿ¯ÿ¼ÿ²ÿ°ÿ©ÿ¦ÿ¹ÿ®ÿ­ÿ®ÿÿ¡ÿ¯ÿ±ÿ§ÿÿ°ÿºÿ©ÿ¨ÿªÿ«ÿ§ÿ§ÿ­ÿÿ³ÿ½ÿ¿ÿ·ÿ²ÿ¯ÿ·ÿ¼ÿ¿ÿ¿ÿ³ÿ¯ÿ°ÿ®ÿ£ÿ«ÿ¦ÿ²ÿ©ÿºÿ­ÿ³ÿ®ÿ¥ÿ¬ÿ³ÿ¯ÿ«ÿ¥ÿ¥ÿ¨ÿ§ÿ¨ÿ¦ÿÿÿ¡ÿ¢ÿÿ¢ÿÿ©ÿ«ÿÿÿÿ®ÿ¨ÿ¦ÿÿÿ§ÿªÿÿ£ÿ®ÿ¥ÿÿÿÿµÿ£ÿÿÿÿÿÿÿÿ¦ÿ¤ÿ§ÿ«ÿ¥ÿÿÿÿÿÿ¦ÿÿÿ¡ÿ ÿ£ÿÿ®ÿÿÿÿªÿ´ÿ­ÿªÿ¨ÿÿÿ¡ÿ¥ÿ¦ÿ­ÿ¦ÿÿÿ¬ÿÿ¯ÿ«ÿ¬ÿÿÿ³ÿÀÿ¥ÿÿ¬ÿÿ¨ÿ£ÿÿ¢ÿ©ÿªÿÿÿÿÿÿÿÿÿ£ÿÿ¯ÿÿÿ¢ÿ ÿÿ£ÿ ÿ¦ÿ©ÿªÿªÿ¯ÿªÿ ÿ­ÿ²ÿ¤ÿÿªÿ¡ÿÿÿ¡ÿ¯ÿ¯ÿÿªÿ¤ÿÿ¹ÿ³ÿ±ÿ¨ÿ¨ÿÿ¦ÿ«ÿ¤ÿ¯ÿ¸ÿ¬ÿ©ÿ§ÿÿ«ÿ¦ÿ®ÿÿ®ÿ¥ÿ²ÿÿµÿµÿ²ÿ¨ÿ¨ÿ¨ÿ½ÿ¹ÿ¹ÿ½ÿ¾ÿ±ÿ©ÿ¹ÿ¶ÿÿÿ¡ÿ©ÿµÿ®ÿ«ÿ®ÿªÿ¢ÿ¥ÿªÿÿ¥ÿºÿ¨ÿ¯ÿ³ÿ³ÿ«ÿ¶ÿ¶ÿºÿ±ÿ³ÿ¶ÿ±ÿ¬ÿ¥ÿ§ÿ§ÿªÿ¬ÿ¨ÿ¨ÿ§ÿ°ÿ°ÿ¯ÿ°ÿ¼ÿªÿ°ÿ¹ÿ¼ÿ³ÿ¸ÿ´ÿ§ÿ·ÿÁÿ³ÿ­ÿ¸ÿ´ÿ­ÿ¯ÿ²ÿ²ÿ¬ÿ®ÿ©ÿÿ²ÿÿ­ÿ±ÿ¦ÿ«ÿ²ÿ¢ÿºÿ´ÿ·ÿªÿ¶ÿµÿ«ÿµÿ¨ÿ©ÿ¶ÿ³ÿ©ÿ©ÿªÿ«ÿ©ÿ«ÿ°ÿ²ÿ·ÿ²ÿ©ÿ±ÿ§ÿ­ÿ­ÿÿ¢ÿ²ÿ¶ÿ³ÿ´ÿµÿ¶ÿ°ÿ¢ÿ¤ÿ¤ÿªÿ®ÿ²ÿ¨ÿ§ÿ ÿ¤ÿ¦ÿ­ÿ®ÿ®ÿ©ÿ¬ÿ´ÿ¯ÿ³ÿ¹ÿ­ÿ¦ÿ®ÿ¯ÿ«ÿ·ÿ¯ÿÿ¦ÿ¥ÿ°ÿ¬ÿ±ÿ¤ÿ¦ÿ®ÿªÿ³ÿ´ÿ·ÿ½ÿ»ÿ´ÿ±ÿ­ÿ¬ÿ³ÿ¾ÿ´ÿ¦ÿ¦ÿªÿ²ÿ­ÿ¨ÿ¹ÿºÿ¥ÿ§ÿ¯ÿ²ÿ­ÿ²ÿ¤ÿ»ÿ«ÿ£ÿÿ·ÿ¿ÿ­ÿ®ÿ¨ÿ»ÿ¿ÿ¦ÿÿ¥ÿ²ÿ§ÿ°ÿ±ÿ©ÿªÿ­ÿµÿ¶ÿ±ÿªÿªÿ°ÿ­ÿ£ÿ£ÿ¸ÿ®ÿ§ÿ¥ÿµÿ§ÿ«ÿ³ÿ¶ÿ¾ÿ«ÿ¡ÿÿµÿÿ ÿ¢ÿÿ©ÿ¨ÿÿ¢ÿ«ÿÿ¦ÿ©ÿ ÿ¢ÿ«ÿ®ÿ¯ÿ¢ÿÿ«ÿ£ÿÿµÿªÿÿÿ¡ÿ¨ÿÿ§ÿ»ÿ¨ÿÿÿÿ¦ÿÿ ÿ¯ÿ²ÿÿÿ£ÿ¬ÿ¦ÿ¥ÿ¥ÿ¥ÿ¤ÿÿ¥ÿ¢ÿ¡ÿÿ¢ÿ¡ÿÿÿÿÿÿÿ¥ÿ¦ÿÿÿ­ÿ°ÿÿ¥ÿÿÿ§ÿ¡ÿ¨ÿªÿ¦ÿÿ¨ÿªÿ´ÿ¡ÿÿ®ÿ¦ÿ¢ÿÿ²ÿ´ÿ°ÿ²ÿ±ÿ­ÿÿ£ÿÿ¡ÿ¥ÿ°ÿ²ÿ¤ÿÿ¢ÿ«ÿµÿ³ÿªÿ§ÿ©ÿ§ÿ¡ÿªÿ­ÿ¤ÿ©ÿ¦ÿªÿµÿ¸ÿªÿ³ÿ±ÿ¤ÿ²ÿ©ÿ¦ÿÿ¤ÿÆÿÿ¼ÿ·ÿ¥ÿ§ÿ®ÿ¬ÿÁÿ°ÿÿ«ÿªÿ«ÿ§ÿ¬ÿ¦ÿ£ÿÿ¢ÿ­ÿ¬ÿ£ÿÿÿÿÿÿÿÿ¢ÿ¢ÿÿÿÿ¥ÿÿÿ¥ÿ¦ÿ ÿ¢ÿ£ÿ¡ÿ²ÿ§ÿµÿÿ©ÿªÿ§ÿ ÿ ÿÿÿ ÿ ÿ¦ÿ¬ÿÿªÿ¯ÿ°ÿ²ÿ¡ÿ¯ÿ±ÿ©ÿ±ÿ®ÿ§ÿ¨ÿ­ÿ«ÿ£ÿ­ÿ¸ÿ­ÿ©ÿ±ÿ§ÿ§ÿ®ÿ¦ÿ«ÿ¬ÿ¯ÿ²ÿ±ÿ·ÿ§ÿ©ÿ³ÿ±ÿ²ÿ¥ÿ«ÿ¼ÿ¶ÿÁÿ´ÿ·ÿ¨ÿ³ÿ®ÿªÿ´ÿ¬ÿÿ¯ÿ¶ÿ¯ÿ®ÿ«ÿ²ÿ²ÿ¸ÿ³ÿªÿ¦ÿ¦ÿ³ÿ½ÿ¹ÿ½ÿºÿ±ÿ®ÿ°ÿºÿ½ÿ»ÿ»ÿ®ÿ¬ÿ±ÿ¾ÿ½ÿ·ÿÇÿ¼ÿ©ÿ¹ÿ³ÿ¾ÿ²ÿ·ÿ´ÿÅÿªÿÀÿ ÿ¥ÿÅÿ³ÿ¥ÿ¶ÿ©ÿ¡ÿ°ÿÿÿ¢ÿ¬ÿ²ÿ°ÿ ÿ§ÿ³ÿ©ÿ£ÿÿ©ÿÿ ÿ©ÿ¥ÿ°ÿ°ÿ§ÿ­ÿ´ÿºÿ¾ÿÄÿÄÿ¶ÿ¯ÿ­ÿ¬ÿ³ÿ©ÿ¨ÿ¬ÿªÿ«ÿ·ÿ¨ÿ«ÿ¯ÿ²ÿ¯ÿ¯ÿ±ÿ´ÿ¡ÿ¯ÿ ÿ¶ÿÆÿ¦ÿ°ÿ¬ÿ¾ÿ²ÿÿ¬ÿ­ÿ¶ÿ¤ÿÿÿ©ÿ©ÿªÿ«ÿ©ÿµÿ­ÿ²ÿ½ÿ±ÿ°ÿ¾ÿÁÿ¹ÿ¾ÿ¼ÿ´ÿºÿ»ÿ·ÿ¶ÿ²ÿªÿ°ÿ­ÿªÿ­ÿ¤ÿ¥ÿ¨ÿ­ÿ¬ÿ¬ÿ¨ÿÿ¡ÿ¦ÿºÿ¢ÿ¤ÿ®ÿµÿ¹ÿ³ÿ¢ÿ¯ÿÿ¯ÿÿµÿ£ÿÿ±ÿ©ÿ´ÿ±ÿªÿ·ÿ½ÿ·ÿ°ÿ¤ÿ¥ÿÿÿ³ÿºÿºÿ²ÿ´ÿºÿ²ÿ³ÿ·ÿ»ÿ²ÿ±ÿ±ÿ¦ÿ©ÿ»ÿ³ÿ«ÿ®ÿ¯ÿºÿ£ÿ±ÿ¸ÿ®ÿ­ÿÍÿ¨ÿ¤ÿÿ³ÿ©ÿ¢ÿ¾ÿ³ÿ¬ÿ©ÿ«ÿÿ²ÿ¹ÿ·ÿ«ÿ¢ÿ¼ÿ©ÿ°ÿ±ÿ¨ÿ¢ÿªÿ£ÿ¥ÿ²ÿ©ÿ¤ÿ¬ÿ³ÿ©ÿ§ÿµÿ³ÿ¬ÿ¬ÿ³ÿ°ÿ¨ÿ§ÿ®ÿ«ÿ¬ÿ­ÿ§ÿÿÿ­ÿ ÿ³ÿ¢ÿ°ÿ¶ÿ¶ÿ°ÿÿ¶ÿ¯ÿªÿ ÿÈÿªÿÿ§ÿ¥ÿ¦ÿªÿ ÿ¸ÿ¿ÿ´ÿ°ÿ­ÿ«ÿ¡ÿ±ÿ³ÿ«ÿ¥ÿ¯ÿ©ÿ¯ÿ´ÿ®ÿ®ÿ«ÿ¥ÿ¡ÿ ÿ£ÿ¯ÿ´ÿ®ÿ±ÿ¹ÿÀÿ¯ÿ¯ÿÅÿ¯ÿ³ÿ®ÿ¡ÿ­ÿ¶ÿºÿªÿ£ÿ¢ÿ²ÿ¯ÿ¡ÿ¸ÿªÿÿzÿ©ÿ¢ÿ©ÿ¼ÿ¨ÿ°ÿ»ÿ»ÿ¬ÿ³ÿªÿ­ÿ®ÿ¡ÿ®ÿ³ÿ¸ÿ¶ÿ©ÿ¤ÿ¦ÿ¨ÿ¬ÿ¯ÿ°ÿ¬ÿ«ÿ¯ÿ®ÿ´ÿ²ÿ°ÿ®ÿ§ÿ¨ÿ«ÿ®ÿ©ÿ¼ÿµÿ¡ÿÿ²ÿ«ÿ¸ÿ²ÿ°ÿ©ÿ§ÿ¯ÿ®ÿÿÿ¶ÿµÿ½ÿ³ÿ¤ÿ¸ÿ«ÿ¯ÿ¡ÿ¸ÿ±ÿ£ÿÿ¦ÿ¨ÿÿ¡ÿ«ÿ¸ÿ¹ÿªÿ¦ÿ²ÿ©ÿ­ÿ¹ÿ¤ÿÿ¯ÿÿ°ÿ±ÿÅÿ¿ÿ¯ÿ«ÿ­ÿÿ¨ÿ®ÿÿÿ¬ÿ¯ÿªÿ£ÿ©ÿ±ÿªÿ¼ÿ²ÿ³ÿ¢ÿªÿ»ÿ¢ÿÿ¢ÿ§ÿÿ¡ÿªÿ¥ÿ¨ÿ¯ÿ²ÿ°ÿ¬ÿ©ÿ­ÿªÿÿ¦ÿ¦ÿ±ÿ¬ÿ®ÿ¼ÿ¨ÿÿ¬ÿ¯ÿÿ±ÿ¡ÿÿÿ§ÿ©ÿ§ÿÿ§ÿ°ÿ¨ÿ¨ÿ¨ÿ¨ÿÿ£ÿÿÿÿÿÿ«ÿ£ÿ ÿÿ¦ÿ©ÿ ÿ£ÿÿÿÿÿ¦ÿ­ÿ ÿÿÿÿÿÿ¨ÿÿ±ÿÄÿ©ÿ¯ÿ¯ÿÿ®ÿ¯ÿ«ÿ¤ÿ­ÿ®ÿ¨ÿ¦ÿ¬ÿ³ÿ¨ÿ¦ÿ£ÿÿ ÿ±ÿ³ÿ¥ÿ¦ÿ®ÿ°ÿµÿ´ÿ°ÿ¶ÿ³ÿ³ÿ¿ÿµÿ£ÿ°ÿ©ÿ§ÿ¬ÿ¾ÿÅÿ«ÿ·ÿ£ÿ³ÿ©ÿ§ÿÿkÿÿªÿ«ÿ¥ÿ³ÿ°ÿ¯ÿ¼ÿ°ÿªÿ«ÿµÿªÿ¨ÿ±ÿ²ÿ²ÿ°ÿ®ÿ§ÿ¦ÿµÿ·ÿµÿ¥ÿ«ÿÅÿ¼ÿ¤ÿ¥ÿ³ÿ¶ÿ¢ÿÿ¾ÿ¬ÿ ÿ¨ÿ¸ÿ±ÿ«ÿ¸ÿ¸ÿªÿ±ÿ¶ÿ¼ÿ´ÿ³ÿ±ÿ³ÿ±ÿ¬ÿ«ÿªÿ­ÿ´ÿ¯ÿ¥ÿ¯ÿ³ÿ¾ÿ¡ÿÿ¦ÿ´ÿ°ÿ«ÿ®ÿ³ÿ¬ÿºÿºÿ¡ÿ£ÿ¦ÿ·ÿ¼ÿ²ÿ¯ÿ¹ÿ³ÿ³ÿ®ÿ¦ÿ´ÿ¸ÿ¬ÿ©ÿ±ÿ¯ÿ§ÿ¨ÿªÿ®ÿ¬ÿ°ÿ®ÿ ÿ¯ÿ®ÿªÿÂÿ¶ÿ¢ÿ«ÿÆÿªÿ¤ÿ¨ÿ¦ÿªÿ±ÿ³ÿºÿ·ÿ®ÿ¸ÿ¹ÿ¶ÿ¯ÿªÿ¤ÿ ÿ¦ÿ«ÿ³ÿ³ÿ´ÿ½ÿ©ÿ®ÿªÿ¤ÿ¶ÿÿ«ÿÿ¯ÿ²ÿÿ¯ÿ¨ÿªÿ³ÿÀÿÀÿ´ÿ£ÿÿÿ¡ÿ£ÿ§ÿ¾ÿÀÿ¤ÿ©ÿ¡ÿ¢ÿ°ÿ³ÿ¾ÿ¤ÿ©ÿªÿ¯ÿ¨ÿ¤ÿ±ÿÇÿ·ÿ¼ÿ°ÿ¬ÿ¹ÿ©ÿ¥ÿ¨ÿµÿ«ÿªÿ¯ÿ³ÿºÿ°ÿ©ÿ©ÿ´ÿ°ÿ­ÿ²ÿ­ÿÁÿ§ÿµÿ­ÿ¨ÿµÿÿÿ¬ÿÿÿÿÿ©ÿ¥ÿ£ÿ´ÿÀÿ´ÿ±ÿ¸ÿ¤ÿÿ­ÿ¶ÿ©ÿ®ÿ²ÿªÿªÿ¶ÿ»ÿªÿ²ÿ¯ÿ«ÿ»ÿ»ÿ¤ÿ°ÿ±ÿ´ÿ¨ÿ­ÿ¯ÿ©ÿ³ÿ³ÿ§ÿ±ÿ·ÿ­ÿ®ÿ¯ÿ®ÿ·ÿ¦ÿ£ÿÿ¯ÿ·ÿ³ÿ¢ÿ´ÿºÿ¥ÿ¼ÿ­ÿ¯ÿ¶ÿ½ÿÄÿ·ÿ©ÿ°ÿµÿºÿ»ÿªÿ»ÿ·ÿ¶ÿ¾ÿ¤ÿ®ÿªÿµÿµÿ«ÿªÿ¨ÿ¯ÿ¬ÿ¬ÿ¶ÿ­ÿ¨ÿ¬ÿ©ÿ«ÿµÿºÿªÿ£ÿ¯ÿ¯ÿ½ÿÿÿÂÿ¦ÿºÿ§ÿ¼ÿ¶ÿ²ÿ¯ÿ­ÿ®ÿ´ÿªÿ¨ÿ¬ÿ¦ÿ¬ÿ²ÿ¬ÿ²ÿ¼ÿ»ÿ¨ÿ®ÿ¥ÿ³ÿÿ­ÿ­ÿ¢ÿ´ÿ¸ÿ¶ÿ·ÿÿÿ­ÿ¸ÿ·ÿ¬ÿµÿ´ÿ¬ÿ±ÿ ÿ­ÿ¨ÿ¬ÿ§ÿ¨ÿ¤ÿ­ÿ£ÿÿÿÿÿÿÿÿ ÿ¤ÿ¢ÿ¥ÿ«ÿ¯ÿ«ÿÿÿÿÿ£ÿÿªÿÿÿÿÿ§ÿ¯ÿ ÿÿÿÿ¦ÿÿ¡ÿÿÿ£ÿÿÿÿÿÿ ÿÿÿÿÿÿÿÿÿÿÿÿ¤ÿ§ÿÿ¦ÿÿÿÿ¨ÿÿÿªÿ¨ÿ¨ÿÿÿÿÿ¨ÿÿ ÿ¥ÿ¦ÿ ÿªÿ£ÿÿ§ÿÿÿ¤ÿ±ÿ£ÿÿÿ¤ÿ¦ÿ¦ÿ§ÿÿ¡ÿ¤ÿÿ±ÿªÿÿ¡ÿ¯ÿÿÿ¥ÿ§ÿªÿºÿ±ÿ¦ÿ®ÿªÿ£ÿÿ¢ÿÿÿ­ÿ­ÿªÿ­ÿ°ÿ«ÿ®ÿ¤ÿÿ¥ÿªÿ°ÿµÿ´ÿ½ÿÇÿ ÿ¹ÿ¤ÿ³ÿºÿ¨ÿ¸ÿ³ÿ´ÿ»ÿ»ÿ´ÿ±ÿ±ÿ­ÿ¥ÿªÿ»ÿªÿ·ÿÃÿ ÿ¤ÿÿ©ÿ©ÿ«ÿ©ÿ§ÿ»ÿÃÿ°ÿ§ÿ£ÿ±ÿ©ÿ¦ÿ¶ÿªÿ¸ÿ¼ÿÀÿ­ÿ¸ÿ¬ÿ«ÿ¬ÿ§ÿ©ÿ¨ÿ°ÿ­ÿ¶ÿ§ÿ¯ÿºÿ¶ÿ¼ÿ·ÿ¸ÿ³ÿ´ÿ³ÿ¶ÿ²ÿ«ÿ»ÿ¾ÿ´ÿ»ÿ¼ÿ³ÿ±ÿ¯ÿªÿ²ÿ±ÿ¹ÿ´ÿ°ÿµÿ°ÿ°ÿ½ÿ¯ÿ­ÿ­ÿµÿ¤ÿ¥ÿ¬ÿ·ÿ¦ÿ¯ÿ´ÿ´ÿ¶ÿ²ÿºÿ¼ÿ³ÿÅÿ¿ÿ¥ÿ³ÿ¨ÿªÿ¶ÿ¿ÿ´ÿ°ÿ ÿSÿÿ8ÿÿ¥ÿ·ÿ­ÿ£ÿ©ÿÿ¬ÿºÿ¶ÿ³ÿºÿºÿ²ÿ³ÿ«ÿµÿ±ÿ©ÿ®ÿ¤ÿ«ÿ·ÿ¯ÿ¨ÿªÿ«ÿ©ÿªÿ«ÿ¯ÿ®ÿ²ÿÄÿ¬ÿ½ÿ½ÿ»ÿ°ÿ±ÿ¸ÿ¸ÿ¯ÿ£ÿ°ÿ®ÿ®ÿ£ÿ£ÿ²ÿ«ÿ®ÿµÿ¬ÿ¬ÿ´ÿ­ÿ¥ÿÿ ÿ¹ÿ®ÿ£ÿ¤ÿ©ÿ¶ÿ³ÿ¦ÿ¬ÿ¾ÿ¼ÿ°ÿ¹ÿÃÿ¯ÿªÿÿ¥ÿ«ÿ¬ÿ¯ÿ±ÿ±ÿ¨ÿ¤ÿºÿ­ÿ´ÿ´ÿ³ÿ§ÿ¯ÿ»ÿ¹ÿ´ÿ¶ÿ³ÿ±ÿ¾ÿ¯ÿ­ÿ°ÿ®ÿ¥ÿªÿ§ÿ´ÿ·ÿ°ÿªÿªÿ°ÿ®ÿ¡ÿ¦ÿ§ÿ¸ÿ»ÿªÿ£ÿ¥ÿ¦ÿ¬ÿ­ÿ¢ÿµÿ¼ÿ´ÿ±ÿ³ÿ¨ÿ¶ÿ±ÿ¬ÿªÿ¬ÿ¸ÿ²ÿ¦ÿµÿ­ÿ¯ÿ¼ÿ¶ÿ½ÿÀÿ±ÿ¨ÿ²ÿ·ÿºÿ¬ÿ±ÿ§ÿ©ÿ¬ÿ¹ÿ¹ÿ²ÿ°ÿ®ÿ«ÿ³ÿÿ«ÿªÿ¯ÿ³ÿ·ÿ¾ÿ»ÿ³ÿ­ÿ¢ÿ¨ÿ¯ÿ¥ÿÿÿªÿ²ÿ±ÿ²ÿ°ÿ¯ÿ¶ÿ°ÿ´ÿ·ÿÂÿ³ÿ³ÿ§ÿ¨ÿ±ÿ°ÿ«ÿ°ÿ¼ÿÿ¶ÿ§ÿµÿ¹ÿ®ÿ®ÿ²ÿ³ÿ·ÿ¶ÿ©ÿ¤ÿ¬ÿ¸ÿºÿÄÿ»ÿ´ÿºÿ´ÿ¢ÿ ÿ°ÿ³ÿ´ÿºÿ³ÿ®ÿ²ÿ»ÿºÿ¨ÿ©ÿÂÿ¼ÿ­ÿ¢ÿ®ÿ³ÿ©ÿ¥ÿ«ÿ¨ÿ¥ÿÿµÿ¡ÿÿÿ¥ÿ®ÿ­ÿ²ÿ¸ÿ»ÿµÿÿ¨ÿ±ÿ°ÿ­ÿ·ÿ¸ÿ ÿÿÿ±ÿ©ÿ¶ÿ¼ÿ¹ÿ¥ÿÿ¥ÿ¶ÿ¬ÿ¢ÿ­ÿºÿªÿ±ÿ´ÿ²ÿ²ÿ¥ÿ¥ÿÿÿ¹ÿÿÿÿÿ¨ÿ¾ÿ¬ÿ©ÿ¬ÿÿ¹ÿ¹ÿ¹ÿ²ÿ¯ÿ¿ÿ¿ÿÃÿÿ²ÿ¾ÿ®ÿªÿ±ÿ¯ÿ¦ÿ¤ÿ®ÿ©ÿ¨ÿµÿ·ÿ®ÿ¯ÿ±ÿ§ÿ±ÿ»ÿ«ÿ§ÿ«ÿªÿ¯ÿ´ÿ¬ÿ ÿÀÿ«ÿ¢ÿªÿ©ÿ®ÿ³ÿ´ÿ¶ÿ°ÿ¶ÿ«ÿ¯ÿ©ÿ±ÿ´ÿ²ÿ­ÿ§ÿ¶ÿ³ÿÿ¢ÿ±ÿ²ÿ¥ÿ£ÿ³ÿ¼ÿ¨ÿ¤ÿ¦ÿ¢ÿ²ÿ¨ÿ¤ÿ¸ÿºÿ²ÿºÿÉÿ²ÿ­ÿ½ÿÉÿ¿ÿ»ÿ³ÿ­ÿ²ÿ½ÿ±ÿ§ÿ¶ÿÿÿ°ÿ²ÿ©ÿ«ÿ°ÿ¶ÿ´ÿ¯ÿ®ÿ¨ÿ¨ÿ¬ÿ«ÿ¶ÿ»ÿ¬ÿ±ÿ±ÿ°ÿ¬ÿ¯ÿµÿ´ÿ¨ÿ¦ÿ ÿ¤ÿ½ÿ¼ÿ¯ÿ¯ÿ®ÿÿ®ÿ¤ÿ¯ÿÿÿÿÿ¦ÿ§ÿÿ¶ÿ©ÿªÿªÿ§ÿªÿ°ÿ­ÿ·ÿªÿ²ÿ¯ÿ¢ÿ·ÿ­ÿ®ÿ¸ÿ¯ÿ¨ÿ©ÿ¿ÿ¶ÿ¨ÿ¦ÿ¦ÿ®ÿ¶ÿ¹ÿ·ÿ¡ÿ¦ÿ®ÿ²ÿªÿ­ÿ±ÿ´ÿ¬ÿÿ­ÿÿ²ÿÿ¯ÿ²ÿ±ÿªÿ¤ÿ¯ÿ¬ÿªÿ²ÿ¥ÿ ÿÿ§ÿ¬ÿ«ÿ®ÿ·ÿµÿÿ®ÿ¨ÿ¦ÿ¨ÿ¨ÿ¬ÿ­ÿ¨ÿ¨ÿ°ÿ¯ÿ±ÿ¬ÿ«ÿ®ÿ­ÿ±ÿ¹ÿ³ÿ©ÿ¶ÿÿ®ÿ³ÿ­ÿ²ÿ®ÿ§ÿ®ÿ¸ÿ©ÿ©ÿ¶ÿ©ÿ«ÿ¨ÿ®ÿ´ÿºÿ»ÿ¦ÿ´ÿ¶ÿ»ÿ´ÿ´ÿ¯ÿ­ÿ©ÿ°ÿºÿ±ÿ²ÿµÿ°ÿ¸ÿªÿ°ÿ¶ÿ²ÿ²ÿ°ÿ§ÿ·ÿ¬ÿÿ¦ÿ°ÿ¼ÿ¹ÿºÿ¬ÿ£ÿ©ÿ¤ÿ©ÿ¼ÿÿ£ÿ¨ÿ¦ÿ¥ÿªÿ¯ÿªÿªÿ·ÿ²ÿ­ÿÿºÿ¯ÿ±ÿ¬ÿ¥ÿ«ÿ®ÿ¥ÿ«ÿ²ÿ½ÿ¬ÿ³ÿ¨ÿ¥ÿ¡ÿ©ÿ¬ÿ¤ÿªÿ¼ÿ¯ÿ­ÿ¸ÿ®ÿ¥ÿµÿ¯ÿ©ÿ«ÿ­ÿ®ÿ®ÿ²ÿ§ÿ²ÿ¸ÿ£ÿ§ÿ®ÿ®ÿ±ÿ°ÿ«ÿ·ÿÅÿ©ÿ®ÿÁÿ­ÿÿ²ÿ²ÿ¶ÿÁÿÁÿ´ÿ¥ÿ´ÿ³ÿ¢ÿ§ÿ¤ÿ±ÿ­ÿ¬ÿ³ÿ°ÿ­ÿ¯ÿ©ÿ¥ÿ¤ÿ«ÿªÿ²ÿÿ°ÿÆÿ½ÿ´ÿ°ÿ«ÿ¬ÿ£ÿ¯ÿÀÿ¥ÿ¸ÿ³ÿ²ÿ®ÿ²ÿ®ÿ¬ÿ²ÿ°ÿ§ÿ®ÿ©ÿ¨ÿ ÿ´ÿÈÿ´ÿÿ¥ÿ¥ÿÿ¨ÿªÿ¨ÿ®ÿ²ÿ¨ÿ¾ÿÃÿ·ÿ´ÿ²ÿ¥ÿ¦ÿ®ÿ°ÿ¹ÿ®ÿ±ÿÃÿ·ÿ¯ÿµÿ­ÿ°ÿ¤ÿ¬ÿ®ÿ ÿÿ¡ÿµÿ±ÿ­ÿ¨ÿ¨ÿÿ°ÿ¬ÿ©ÿ¬ÿ®ÿ«ÿ¨ÿ¦ÿ¢ÿ¥ÿÂÿ¯ÿ¶ÿ»ÿ§ÿ®ÿ¯ÿ³ÿ´ÿ«ÿ¨ÿºÿ»ÿ¢ÿ¯ÿ«ÿ§ÿ­ÿ´ÿºÿ´ÿ·ÿºÿ³ÿµÿ¼ÿ¸ÿ­ÿ§ÿ«ÿ¬ÿ³ÿÂÿ¶ÿ¨ÿ½ÿÅÿ²ÿ£ÿ¨ÿ­ÿ´ÿ¿ÿ¸ÿ¯ÿ¬ÿ¬ÿ°ÿªÿµÿ·ÿ«ÿ­ÿ£ÿ©ÿªÿ¶ÿ¿ÿ¸ÿ»ÿ«ÿ ÿ©ÿµÿµÿÿ«ÿ¾ÿ§ÿ®ÿ«ÿ¡ÿ§ÿ®ÿ¨ÿ©ÿ¶ÿÀÿµÿ©ÿ¬ÿ°ÿ ÿ¢ÿ¯ÿ®ÿ§ÿ«ÿ²ÿ®ÿ§ÿ¨ÿ¬ÿ¨ÿµÿ¯ÿÿ¥ÿ¾ÿ¼ÿ¬ÿ³ÿºÿ«ÿÿ¢ÿªÿ­ÿ±ÿ³ÿ¤ÿ¤ÿ¸ÿ¯ÿ¢ÿ¼ÿ«ÿ½ÿªÿ¶ÿ¯ÿ¨ÿ¹ÿ¸ÿ²ÿ¸ÿ±ÿ²ÿ«ÿºÿÁÿ§ÿ¶ÿ´ÿ·ÿªÿ­ÿ·ÿ·ÿ¾ÿ³ÿ¦ÿ­ÿ®ÿªÿ´ÿ¥ÿ£ÿ¡ÿ¬ÿ´ÿ·ÿ©ÿµÿ¯ÿµÿ¬ÿ±ÿ»ÿ·ÿºÿ½ÿ©ÿÿ¥ÿ¤ÿÿ¦ÿ ÿ§ÿ¯ÿÀÿ¸ÿ§ÿ®ÿ¥ÿ¢ÿ§ÿ¡ÿÿ¢ÿ¬ÿ¯ÿ¥ÿ°ÿ¹ÿ©ÿ­ÿ³ÿ»ÿ®ÿ¦ÿ¾ÿµÿ²ÿ®ÿ³ÿ±ÿ¤ÿªÿ°ÿ¦ÿ¬ÿ°ÿ¡ÿ¦ÿ¡ÿ®ÿ£ÿÿ£ÿ­ÿ«ÿºÿÆÿºÿ«ÿ©ÿ°ÿ¶ÿ¸ÿ´ÿ«ÿ¯ÿµÿ¾ÿ¨ÿ¤ÿºÿÁÿ«ÿ­ÿªÿ¨ÿ¯ÿ§ÿ«ÿ¯ÿ­ÿ´ÿ²ÿ¶ÿ¹ÿ ÿ«ÿ¯ÿ¶ÿ ÿ¦ÿ¦ÿÿÿ¥ÿ²ÿ²ÿ¼ÿ¯ÿ¤ÿ©ÿªÿ¬ÿ¦ÿ¥ÿ®ÿ£ÿÿÿ¢ÿªÿÿ¤ÿÿ¸ÿÿÿ¥ÿ³ÿÿÿÿÿ¬ÿ¤ÿÿ ÿ¡ÿ¥ÿ¨ÿ¡ÿÿÿªÿÿÿÿ ÿÿÿÿ ÿÿÿ¦ÿ®ÿ¤ÿ¢ÿ¦ÿ¥ÿ¦ÿ¡ÿÿ¯ÿ³ÿ§ÿ¬ÿ¨ÿ±ÿ£ÿÿÿÿÿ¥ÿ´ÿ´ÿ¤ÿ¤ÿ¥ÿÿ¡ÿÿÿÿÿ©ÿ¡ÿ ÿ£ÿÿ¥ÿ¦ÿÿÿ§ÿÿ¨ÿÿ¡ÿÿ¤ÿ ÿÿ¥ÿ¥ÿ£ÿ¢ÿ¡ÿ¡ÿÿ¡ÿ®ÿ¯ÿ­ÿ ÿ®ÿÿ¹ÿ°ÿ¶ÿ¤ÿ¤ÿÿ£ÿ©ÿ¨ÿ­ÿ¥ÿ¡ÿÿ¦ÿªÿ¬ÿ¯ÿ±ÿ²ÿ³ÿ³ÿ«ÿªÿ¨ÿ³ÿ²ÿ­ÿ¢ÿ­ÿ¢ÿ£ÿ¦ÿ´ÿ¸ÿ¸ÿ·ÿ®ÿ£ÿ®ÿ³ÿ³ÿ´ÿ¯ÿ¯ÿªÿ¯ÿ¼ÿ±ÿ¯ÿªÿ£ÿ®ÿ¨ÿ§ÿ§ÿºÿªÿºÿ®ÿµÿµÿ¼ÿ¦ÿ°ÿ±ÿ¯ÿ¦ÿ°ÿ¹ÿ¶ÿ­ÿ³ÿ³ÿ¬ÿ²ÿ±ÿ©ÿ¢ÿ ÿºÿ·ÿ¥ÿ©ÿ°ÿ°ÿ¹ÿ³ÿºÿ©ÿµÿ´ÿµÿÿ«ÿ®ÿºÿ¼ÿ»ÿµÿ§ÿ«ÿµÿ³ÿ³ÿ³ÿ´ÿ¾ÿ¼ÿ®ÿµÿªÿ¥ÿ¦ÿ»ÿ¼ÿ³ÿ­ÿÿ¯ÿ½ÿÀÿ©ÿ¼ÿ±ÿ¨ÿ¯ÿ­ÿ®ÿ·ÿ¸ÿ°ÿ¨ÿ­ÿ²ÿ­ÿªÿ²ÿ¼ÿ¶ÿ²ÿ²ÿ®ÿµÿ«ÿ¶ÿ°ÿ©ÿ±ÿÃÿ²ÿºÿÁÿ­ÿÿ¬ÿ²ÿ¶ÿÀÿ°ÿ¼ÿ±ÿ«ÿ§ÿ­ÿ­ÿ¯ÿ´ÿ­ÿ§ÿ¤ÿ¨ÿ­ÿ§ÿµÿ¶ÿ¯ÿ­ÿ°ÿ©ÿ¹ÿºÿ«ÿ±ÿ¢ÿ¬ÿ©ÿ±ÿ¦ÿºÿ·ÿ·ÿ³ÿ®ÿ½ÿ¶ÿ§ÿ¦ÿ¸ÿµÿ°ÿºÿÃÿ»ÿ©ÿ©ÿµÿ¶ÿªÿ¡ÿªÿ«ÿ¼ÿ¨ÿ£ÿ¢ÿ¨ÿ¡ÿ±ÿ¤ÿ²ÿ§ÿ¦ÿÂÿ¦ÿ«ÿÿ¯ÿ´ÿÿ«ÿ¡ÿÿÿ«ÿ®ÿ¯ÿ£ÿ¤ÿ¤ÿ­ÿ¯ÿ§ÿ£ÿ¢ÿ¬ÿ¬ÿ¨ÿÿ¦ÿ«ÿ©ÿ°ÿ³ÿ­ÿ­ÿ®ÿºÿÁÿ¶ÿÿ§ÿ²ÿ¤ÿ¡ÿ¬ÿÿÿ ÿÿ®ÿ¦ÿÿ¢ÿ®ÿ¡ÿ©ÿ¢ÿ¥ÿºÿ¶ÿ¢ÿÿÿÿ¨ÿ«ÿ£ÿÿÿÿ¥ÿÿ¹ÿ®ÿÿÿÿ¨ÿ­ÿÿÿ¤ÿÿÿÿ ÿÿ©ÿ¨ÿ©ÿªÿÿ«ÿ©ÿ³ÿ²ÿ¡ÿ¤ÿ¥ÿÿÿ¬ÿÿÿ ÿ¡ÿ¡ÿ¦ÿ®ÿ­ÿ£ÿ¥ÿÿÿªÿªÿ¤ÿ¡ÿÿÿ¯ÿ¬ÿ¬ÿ£ÿÿ´ÿ¡ÿÿ¥ÿ°ÿ´ÿ®ÿ²ÿ°ÿ¨ÿ¢ÿ¥ÿ¡ÿ«ÿ¹ÿÀÿ·ÿ«ÿ£ÿ¥ÿ¬ÿ³ÿµÿ­ÿ¬ÿ¬ÿ§ÿ¥ÿÿ©ÿ¬ÿ¨ÿ´ÿ»ÿ·ÿÂÿ²ÿ³ÿ»ÿÀÿ¸ÿÀÿÿ·ÿ³ÿ¬ÿÿ¢ÿ«ÿ§ÿ¤ÿÿÆÿ´ÿ©ÿ£ÿ©ÿ¦ÿ®ÿ¬ÿ­ÿ¡ÿÿÿ¦ÿ©ÿ¨ÿ¯ÿ­ÿ¢ÿ¥ÿ«ÿ§ÿ£ÿ¥ÿ¡ÿÿÿ£ÿÿÿ¡ÿÿÿ¨ÿÿ ÿ©ÿ²ÿ¦ÿÿÿ«ÿ±ÿ¡ÿÿÿÿ¢ÿÿ¥ÿ­ÿªÿ«ÿÿ¥ÿÿ¢ÿ¨ÿÿ©ÿ±ÿ´ÿ³ÿªÿ¥ÿ¦ÿ§ÿ®ÿ°ÿ®ÿ²ÿªÿ ÿ£ÿ©ÿ¨ÿªÿ§ÿªÿ®ÿ¨ÿ´ÿªÿ°ÿ®ÿ­ÿªÿºÿ¶ÿ¦ÿ¯ÿ¼ÿ®ÿ¶ÿ»ÿºÿ¯ÿ¢ÿªÿ¼ÿ¡ÿªÿÿ©ÿ¨ÿªÿ¥ÿÿÿ¦ÿ¸ÿ»ÿ¨ÿ©ÿ°ÿ°ÿºÿºÿ¸ÿ®ÿ©ÿ®ÿ­ÿ«ÿªÿ¸ÿ¶ÿ¨ÿ¥ÿ¨ÿ¢ÿ¸ÿ½ÿµÿ«ÿ³ÿ¶ÿÿ«ÿ¿ÿ¾ÿ£ÿ¦ÿ¶ÿ«ÿ¨ÿ»ÿ³ÿ¯ÿ¶ÿÂÿ´ÿ¬ÿ®ÿ¹ÿÁÿ¯ÿ¨ÿ¤ÿ£ÿ¦ÿªÿ«ÿ³ÿ¹ÿ·ÿ»ÿ¯ÿ¤ÿµÿ½ÿ¸ÿµÿ­ÿ±ÿ·ÿ­ÿ¬ÿ¨ÿ®ÿÀÿ¨ÿ¬ÿ­ÿµÿ¨ÿ§ÿ£ÿ´ÿ³ÿÄÿ¹ÿ­ÿµÿ¯ÿ«ÿ¥ÿ¬ÿ°ÿªÿ³ÿ»ÿ©ÿÿ½ÿ¦ÿ´ÿ¸ÿ³ÿªÿ«ÿ³ÿ¿ÿ¾ÿ¬ÿ©ÿ¦ÿ°ÿ«ÿ®ÿ«ÿ¡ÿÿ ÿ§ÿ¥ÿ¬ÿ©ÿµÿ½ÿ¸ÿ¬ÿ ÿ©ÿ°ÿ±ÿ³ÿ³ÿ¥ÿ¡ÿ§ÿªÿ¿ÿªÿ»ÿ¯ÿªÿ ÿ¥ÿ¤ÿ¨ÿ¿ÿºÿ²ÿ±ÿÿ¨ÿÿ ÿ¢ÿ·ÿ·ÿ©ÿ±ÿ£ÿ¦ÿ­ÿ­ÿ½ÿ¼ÿ®ÿ¤ÿ¦ÿ±ÿ¸ÿ¸ÿ²ÿ­ÿ¥ÿ¢ÿ§ÿ°ÿ±ÿºÿ©ÿ¤ÿ»ÿºÿ½ÿÇÿÆÿ®ÿ¤ÿ±ÿ²ÿ¬ÿ­ÿ®ÿ¯ÿªÿ¶ÿ£ÿ­ÿ°ÿµÿ»ÿ´ÿÆÿ®ÿªÿ¬ÿ°ÿµÿªÿ»ÿºÿ¹ÿ¼ÿ£ÿ¥ÿ±ÿ«ÿ²ÿ²ÿ·ÿ³ÿ¬ÿ¤ÿ£ÿ¨ÿÿ¢ÿ­ÿ¶ÿªÿÿ¨ÿ±ÿ³ÿ²ÿ°ÿ¯ÿ¯ÿ¯ÿ²ÿ²ÿ°ÿ®ÿªÿÁÿÁÿ¸ÿ·ÿ°ÿ´ÿ±ÿÿÿ°ÿ¶ÿ±ÿ§ÿ©ÿÿ¤ÿ¯ÿ´ÿÎÿ¨ÿºÿ·ÿ¦ÿ¼ÿ´ÿ¦ÿªÿ±ÿ¹ÿ¾ÿªÿ°ÿ¢ÿ·ÿ»ÿ»ÿµÿ¦ÿ®ÿ­ÿ±ÿ¶ÿ©ÿ¤ÿªÿ®ÿ­ÿ¬ÿ¬ÿ³ÿ¶ÿ­ÿ¶ÿ·ÿ¬ÿºÿ¶ÿ£ÿ¹ÿ­ÿ§ÿ°ÿ¥ÿ­ÿ½ÿºÿ«ÿ¸ÿ¬ÿ£ÿ¤ÿ´ÿ¶ÿ¦ÿÿÿÿ¥ÿµÿÃÿ¯ÿ´ÿµÿ¿ÿ²ÿºÿ±ÿ­ÿ¥ÿ¤ÿ§ÿ¶ÿ¶ÿ­ÿ®ÿ§ÿÿ¥ÿ³ÿ¹ÿ¸ÿ³ÿ³ÿ²ÿµÿ¼ÿ°ÿ­ÿ¬ÿÿ«ÿ¯ÿ¯ÿ­ÿ²ÿ²ÿ¯ÿÿµÿ®ÿ¶ÿ­ÿªÿªÿ§ÿºÿ¯ÿ¢ÿ£ÿ¥ÿ³ÿ²ÿ¸ÿ³ÿ¶ÿ¥ÿªÿ­ÿ¶ÿºÿ²ÿ¦ÿ¬ÿªÿ©ÿ®ÿªÿ´ÿ¯ÿ¤ÿ´ÿ°ÿ®ÿ´ÿ«ÿºÿºÿ·ÿ´ÿ­ÿªÿºÿ¤ÿ±ÿºÿ»ÿ£ÿ£ÿ¤ÿ«ÿÂÿ»ÿ¯ÿ ÿ ÿ¿ÿ®ÿµÿªÿ±ÿ¨ÿ»ÿ®ÿ®ÿ´ÿ¶ÿ°ÿ¦ÿ£ÿÿ¦ÿ°ÿ±ÿªÿÿ¢ÿ¨ÿ§ÿ°ÿ³ÿ©ÿ­ÿ­ÿ²ÿ¶ÿ­ÿ´ÿ¨ÿÿ¬ÿªÿªÿ¤ÿ¨ÿ¥ÿÿ¥ÿ£ÿ®ÿÿ¨ÿ©ÿ¤ÿ¥ÿ§ÿ§ÿÿÿÿÿ¨ÿ©ÿ¥ÿ¬ÿÿ¤ÿ¡ÿ¢ÿ©ÿ¢ÿÿÿ¦ÿ²ÿªÿ£ÿ¤ÿ¤ÿ¥ÿÿÿÿÿÿÿ°ÿµÿ²ÿ¶ÿ¬ÿµÿ¨ÿ§ÿ«ÿ²ÿÿÿÿÿÿÿ¤ÿ¦ÿªÿ¡ÿ¤ÿ¬ÿ®ÿ²ÿ®ÿªÿ­ÿ¬ÿ ÿ¡ÿ²ÿ¯ÿ«ÿ¸ÿ·ÿÿ­ÿ§ÿ¬ÿÿ«ÿ½ÿ¤ÿ²ÿ±ÿ¹ÿ¤ÿ¬ÿÿvÿÿ¬ÿ§ÿ°ÿ´ÿ®ÿ³ÿ¶ÿÿ ÿ«ÿ±ÿªÿ³ÿ¼ÿµÿ®ÿ¯ÿ´ÿ«ÿªÿ¸ÿ¼ÿ­ÿ³ÿ¯ÿªÿµÿÁÿ¨ÿ®ÿ¢ÿ±ÿÿ¨ÿ§ÿ§ÿÿ¯ÿ¯ÿ¢ÿ§ÿ³ÿ²ÿ¤ÿ«ÿ¹ÿ·ÿ¼ÿ²ÿªÿ«ÿ¯ÿ«ÿ©ÿ´ÿ³ÿ§ÿ¬ÿºÿºÿ´ÿ¨ÿÿ©ÿÁÿ²ÿ¯ÿÿ¸ÿ«ÿÀÿµÿ«ÿªÿªÿ«ÿ±ÿ²ÿ­ÿ·ÿ²ÿ¨ÿÿ¢ÿ²ÿ¹ÿ½ÿ§ÿÿ´ÿ³ÿ±ÿ¬ÿ¥ÿ¯ÿ¯ÿ´ÿÀÿ§ÿ©ÿ´ÿ¹ÿ¸ÿËÿ°ÿ¥ÿ«ÿ´ÿ­ÿ¹ÿ¶ÿ¸ÿ°ÿ¯ÿªÿ¦ÿ¨ÿ¨ÿ°ÿ´ÿ®ÿªÿ«ÿ³ÿ³ÿ¯ÿ²ÿ´ÿºÿ®ÿ¸ÿ¹ÿ¯ÿ¶ÿ«ÿ©ÿ±ÿ©ÿ±ÿÿ³ÿ«ÿ¨ÿ§ÿ«ÿ®ÿ¨ÿ®ÿ¾ÿ¹ÿ§ÿ£ÿ¥ÿ²ÿ»ÿ²ÿ²ÿ¨ÿ¤ÿ¥ÿ¨ÿ¥ÿ¦ÿ³ÿÆÿ¸ÿÿ¡ÿ±ÿµÿ¸ÿÈÿ¦ÿ¦ÿ¸ÿ°ÿªÿ¬ÿ®ÿ«ÿ¯ÿ­ÿµÿµÿªÿ¯ÿ¯ÿ³ÿ©ÿ«ÿ·ÿÿÀÿÿ£ÿ²ÿ¸ÿºÿ»ÿ¤ÿ·ÿµÿ©ÿ¦ÿ·ÿ´ÿ´ÿÁÿ¹ÿ«ÿ¤ÿ¦ÿ§ÿ£ÿ¨ÿ´ÿ°ÿ£ÿ³ÿ¬ÿ®ÿ¥ÿ¼ÿ²ÿ¬ÿ§ÿ±ÿ´ÿ¸ÿ¹ÿ¸ÿµÿ©ÿ¤ÿ¨ÿ²ÿ³ÿ£ÿ¦ÿ³ÿ¶ÿ»ÿ²ÿ±ÿ¬ÿ¨ÿ±ÿ±ÿÁÿ­ÿ£ÿ³ÿ¾ÿ°ÿ¥ÿÿµÿ±ÿ¾ÿ¦ÿµÿËÿÆÿ»ÿ¯ÿ­ÿ«ÿÿ£ÿªÿ¦ÿµÿµÿ¨ÿ­ÿ¨ÿ¢ÿ´ÿ³ÿ±ÿ±ÿ±ÿ´ÿ·ÿªÿªÿµÿ´ÿºÿ´ÿ§ÿªÿ´ÿ²ÿ¡ÿªÿ½ÿµÿ®ÿ©ÿ¬ÿ¿ÿ¬ÿºÿ¯ÿ¶ÿ¦ÿ¸ÿ²ÿ²ÿ´ÿ®ÿ©ÿ®ÿªÿ¦ÿ°ÿ°ÿ§ÿ£ÿ®ÿ²ÿ´ÿ¢ÿ²ÿ¶ÿ¬ÿ£ÿ´ÿ£ÿ¦ÿ©ÿÿ¨ÿ¥ÿ£ÿ­ÿ·ÿ´ÿ®ÿ¯ÿªÿ¯ÿ³ÿ¼ÿ¤ÿ·ÿ®ÿ²ÿ£ÿ·ÿ¬ÿ£ÿÿÿÿÿÿ¥ÿ¦ÿ¨ÿ³ÿªÿ¡ÿ¬ÿÿ ÿÿÿÿ¢ÿÿÿÿÿ©ÿÿÿªÿ¨ÿÿÿÿÿÿ¢ÿÿ¡ÿ ÿÿÿÿÿÿ¡ÿ¨ÿÿÿÿÿÿÿÿÿÿÿÿÿ±ÿ©ÿÿ­ÿÿ­ÿ¤ÿÿ¨ÿÿÿ¯ÿµÿ´ÿ¦ÿÿÿ¤ÿ ÿ¬ÿ¦ÿ¯ÿ´ÿÿÿ®ÿÿÿ£ÿ¯ÿ¡ÿÿÿ§ÿ¯ÿ£ÿÿ¡ÿ¨ÿ¬ÿ¤ÿÿÿÿ´ÿ§ÿÿÿ¨ÿ£ÿªÿ²ÿ³ÿ°ÿ¯ÿ®ÿ§ÿÿÿ ÿÿ°ÿÿ®ÿ«ÿªÿ¤ÿ¨ÿÿ²ÿµÿ®ÿ·ÿ·ÿ¬ÿ­ÿ­ÿ«ÿ¾ÿ¹ÿ¦ÿ·ÿ­ÿ¬ÿ¨ÿ¨ÿ¹ÿµÿ³ÿµÿ´ÿ¬ÿ ÿ¤ÿ©ÿ¨ÿ¾ÿ¹ÿ°ÿ²ÿ¬ÿ¬ÿ´ÿ­ÿ·ÿ³ÿ¸ÿ·ÿ®ÿ¶ÿ´ÿ²ÿ ÿ£ÿÀÿµÿ©ÿ´ÿ­ÿ©ÿ­ÿ©ÿµÿ¸ÿ²ÿ¬ÿ£ÿ¨ÿ©ÿ¯ÿ·ÿ¿ÿ±ÿ®ÿÿ²ÿ³ÿ²ÿÁÿ¿ÿ±ÿ·ÿ±ÿÿ®ÿÀÿºÿ±ÿ±ÿ¹ÿ«ÿ©ÿ«ÿ©ÿ±ÿ¯ÿµÿ»ÿ²ÿ´ÿ¼ÿ­ÿ¸ÿ¶ÿÀÿ¡ÿ±ÿ»ÿ»ÿÆÿÁÿ²ÿ±ÿ²ÿ«ÿ°ÿ»ÿ²ÿ²ÿ´ÿ ÿ·ÿ¶ÿªÿ±ÿºÿ´ÿ³ÿ°ÿÿ0ÿÿdÿÿ«ÿ«ÿ£ÿÿ£ÿÿÿ·ÿÂÿ¹ÿ±ÿªÿ£ÿ·ÿºÿ¦ÿ­ÿ³ÿ¢ÿ ÿ¶ÿ°ÿ¢ÿ£ÿªÿ©ÿ«ÿ²ÿ¨ÿÃÿªÿ­ÿ®ÿ®ÿ¯ÿ¸ÿ½ÿºÿ²ÿ³ÿ½ÿ¹ÿ¯ÿ²ÿÿÿ¥ÿ«ÿ§ÿ¯ÿ·ÿ°ÿ¯ÿ¸ÿ»ÿ²ÿ±ÿ»ÿªÿ¿ÿ®ÿºÿ·ÿ±ÿ¥ÿ¤ÿ°ÿ¼ÿÁÿ¼ÿµÿÁÿ¦ÿ¦ÿÿ§ÿ³ÿªÿ­ÿ¯ÿ£ÿÿ¦ÿ·ÿ¹ÿÈÿ­ÿ³ÿ®ÿ¾ÿºÿ­ÿ°ÿ¿ÿ³ÿªÿ»ÿ³ÿ¹ÿ¬ÿÿ£ÿ¶ÿ¨ÿ£ÿ®ÿ®ÿ«ÿ±ÿ²ÿ±ÿ§ÿµÿ±ÿ¾ÿ¹ÿ¨ÿÿ¢ÿ±ÿ®ÿ«ÿ¯ÿ¶ÿ¹ÿ¶ÿµÿ¯ÿ¶ÿ½ÿ°ÿ­ÿµÿ»ÿ´ÿ«ÿªÿ±ÿ§ÿ©ÿ°ÿ¨ÿ°ÿ­ÿ¥ÿ®ÿ¼ÿ»ÿ²ÿ¯ÿ¤ÿ¦ÿ§ÿÿ¯ÿ½ÿµÿ§ÿ©ÿ´ÿ°ÿ ÿ¸ÿ±ÿ¬ÿªÿ±ÿ²ÿ´ÿ·ÿ²ÿ¯ÿºÿ¾ÿ¬ÿÿ§ÿ¤ÿªÿ²ÿ°ÿ®ÿ²ÿµÿ°ÿ¯ÿ½ÿ­ÿ¬ÿ®ÿ®ÿ±ÿ­ÿ®ÿ´ÿ¯ÿ«ÿÿÅÿ¸ÿ¶ÿ©ÿ¬ÿ±ÿ°ÿ­ÿ²ÿ¸ÿ¦ÿ½ÿ·ÿÁÿ¾ÿ³ÿ·ÿ¸ÿ­ÿ¤ÿÿÿ¹ÿÿ´ÿ·ÿ´ÿ¯ÿ²ÿµÿ¯ÿ¯ÿ¶ÿ¿ÿ·ÿ°ÿ©ÿºÿ©ÿ¤ÿ²ÿ«ÿÿ±ÿ²ÿ»ÿ­ÿ­ÿ¨ÿ¸ÿ»ÿ­ÿ¨ÿ°ÿ¿ÿ°ÿ¢ÿ½ÿ·ÿ³ÿ±ÿ¬ÿ§ÿ§ÿ­ÿªÿºÿ©ÿ¨ÿ§ÿÿÿ¤ÿ¸ÿ¼ÿ±ÿ©ÿ°ÿ±ÿ¦ÿ¬ÿ§ÿ¥ÿ§ÿ¦ÿ£ÿ ÿ­ÿ£ÿ´ÿ¹ÿ¾ÿ«ÿÿ§ÿ²ÿ¬ÿ¬ÿ©ÿ¸ÿµÿºÿ³ÿ°ÿºÿ¼ÿ±ÿ¦ÿ´ÿ°ÿ ÿ¥ÿªÿ¬ÿ©ÿÿ©ÿÿÿ©ÿÀÿºÿµÿ¶ÿ³ÿµÿ¶ÿªÿ¢ÿ¥ÿ¤ÿ¢ÿ±ÿºÿ°ÿ¸ÿ¥ÿÁÿÌÿ±ÿ¹ÿ¯ÿ¨ÿ¯ÿ¬ÿ´ÿ¦ÿ²ÿ¦ÿ²ÿ´ÿ¸ÿ·ÿªÿ¨ÿÿÿ¸ÿ¶ÿ®ÿ²ÿªÿ¤ÿ³ÿ­ÿ§ÿ­ÿªÿ¯ÿ«ÿ²ÿ·ÿ¯ÿ´ÿ£ÿ±ÿ§ÿ§ÿ½ÿµÿÿ¤ÿ«ÿ©ÿªÿ£ÿ³ÿ¯ÿ»ÿÿ¦ÿ±ÿ¬ÿ¥ÿ£ÿ©ÿ°ÿ«ÿ¦ÿ¦ÿ§ÿ¤ÿ¡ÿ¤ÿ¨ÿ»ÿÁÿ³ÿªÿ«ÿ¬ÿ­ÿ´ÿ³ÿ´ÿ¬ÿ®ÿ¡ÿ®ÿ´ÿ¤ÿÿ®ÿªÿ¨ÿÿ£ÿ¦ÿ¬ÿ°ÿ­ÿ¯ÿ´ÿÿ³ÿ¡ÿ©ÿÿ¨ÿ©ÿÿ¤ÿ²ÿµÿ¬ÿ®ÿ®ÿ²ÿ¶ÿ¶ÿ´ÿ®ÿ¯ÿ£ÿ½ÿ°ÿ¡ÿ¢ÿ¨ÿ¯ÿ·ÿ¯ÿÿ¹ÿÿ«ÿ¯ÿÄÿºÿªÿ«ÿ²ÿ²ÿ²ÿ£ÿ£ÿÿ²ÿ³ÿ¨ÿ¨ÿ­ÿ±ÿ¥ÿªÿ©ÿ¨ÿµÿ¯ÿ²ÿ²ÿ¥ÿ¥ÿµÿªÿ©ÿ±ÿ«ÿ®ÿ®ÿ©ÿ¨ÿ®ÿ¦ÿ¥ÿ¬ÿ¶ÿ©ÿ¢ÿ£ÿ²ÿ´ÿ®ÿ¶ÿ§ÿ¥ÿ³ÿ ÿ¢ÿ®ÿ½ÿ·ÿ­ÿ°ÿºÿ¿ÿºÿ£ÿ©ÿ¦ÿ­ÿ³ÿ³ÿ±ÿ¯ÿ¨ÿ¤ÿµÿ¤ÿµÿËÿ±ÿ²ÿ¶ÿ´ÿ·ÿµÿ§ÿ½ÿ¶ÿ°ÿ³ÿ·ÿ»ÿ¹ÿ·ÿºÿ·ÿ®ÿ¼ÿÿÿªÿÿ²ÿ£ÿ³ÿ¹ÿ«ÿ´ÿ£ÿ¬ÿÁÿÿ®ÿ®ÿ­ÿ®ÿ­ÿ«ÿ¬ÿ°ÿÀÿ²ÿµÿ­ÿµÿ¨ÿ¸ÿ»ÿ±ÿ²ÿ®ÿÿÿ¬ÿ»ÿ©ÿ¯ÿ³ÿ¬ÿ¨ÿ°ÿ´ÿ©ÿ«ÿ¬ÿ¯ÿ°ÿ®ÿ¶ÿ¥ÿÿ ÿ£ÿ°ÿ¹ÿªÿ§ÿ¦ÿÿ¯ÿ³ÿ¦ÿ©ÿ«ÿ­ÿ²ÿ±ÿ«ÿ¯ÿ²ÿ¥ÿµÿ½ÿ¯ÿ°ÿÂÿ¿ÿµÿ°ÿ±ÿ´ÿ¨ÿ¥ÿ±ÿ¹ÿÿ£ÿ®ÿ®ÿ­ÿ³ÿ·ÿ²ÿ°ÿ­ÿÿ¦ÿ¯ÿ¡ÿªÿ¦ÿ½ÿÂÿ¬ÿ£ÿ­ÿ°ÿ¶ÿ¹ÿ£ÿ¶ÿÿ¬ÿ¯ÿ¸ÿ¥ÿ¬ÿ®ÿ¤ÿ¬ÿ²ÿ¨ÿ¢ÿÿ¥ÿ¬ÿ¯ÿ¨ÿ¯ÿ¸ÿ±ÿ£ÿ©ÿ¸ÿ¶ÿ¸ÿ¶ÿ ÿ«ÿÃÿ¾ÿ³ÿ²ÿ¶ÿ®ÿ¤ÿ§ÿ²ÿ¸ÿ«ÿ¸ÿ¼ÿ·ÿ¿ÿ³ÿÿ¥ÿ¦ÿÿ¡ÿ§ÿªÿ²ÿ´ÿ¦ÿ¦ÿ°ÿ©ÿ³ÿ²ÿ³ÿµÿ´ÿªÿªÿ³ÿ¬ÿÿ¡ÿÃÿ¸ÿ±ÿ´ÿ½ÿ¤ÿ°ÿ±ÿ²ÿ³ÿªÿ£ÿ¦ÿ«ÿ¨ÿ¥ÿªÿ¼ÿºÿ³ÿ¶ÿ¿ÿ¸ÿ¸ÿ´ÿ¯ÿ­ÿªÿ²ÿ²ÿ­ÿÿ·ÿ©ÿ¦ÿ­ÿ·ÿ¤ÿ¡ÿ¯ÿ¯ÿ«ÿ²ÿ°ÿ¤ÿ¬ÿ²ÿ¹ÿ¶ÿ©ÿ³ÿ®ÿ³ÿ°ÿ²ÿ±ÿ³ÿ¸ÿ±ÿµÿ¯ÿ¤ÿ£ÿªÿ­ÿ«ÿ©ÿ¸ÿ¸ÿ­ÿ°ÿ°ÿ°ÿ¶ÿµÿ³ÿµÿ¼ÿ¾ÿ¨ÿÈÿ±ÿÿÿ³ÿºÿ§ÿ£ÿ³ÿ¹ÿ¯ÿ¯ÿ³ÿ¯ÿ®ÿ¢ÿ§ÿ­ÿ¿ÿ¦ÿ¯ÿ°ÿºÿ·ÿ¯ÿ­ÿ´ÿºÿ´ÿ­ÿ©ÿ§ÿ½ÿ®ÿÿ­ÿ·ÿµÿ§ÿ¶ÿ¯ÿ¥ÿ¯ÿ®ÿ¥ÿ­ÿ°ÿ©ÿªÿ®ÿ´ÿ¢ÿ«ÿ½ÿ¼ÿ®ÿ±ÿÀÿ­ÿ£ÿ¨ÿªÿ³ÿ¼ÿ´ÿ«ÿ¡ÿÿ¬ÿªÿ­ÿÀÿ¹ÿ¸ÿ¨ÿ®ÿ­ÿ³ÿ½ÿ¼ÿ¸ÿµÿ¬ÿ¤ÿ¯ÿÀÿ§ÿ¤ÿ§ÿ ÿÍÿÈÿºÿ·ÿ²ÿ±ÿ¶ÿ¯ÿ¦ÿªÿ­ÿ­ÿ³ÿ³ÿµÿ´ÿ¸ÿ®ÿ²ÿµÿ²ÿ´ÿÀÿ¯ÿ°ÿ²ÿ³ÿ³ÿ©ÿ©ÿ´ÿ²ÿ®ÿ¦ÿ¬ÿ¢ÿ³ÿÿ»ÿ¦ÿÿªÿ­ÿ¶ÿÅÿÁÿ»ÿ®ÿ§ÿ­ÿ°ÿ¬ÿ§ÿ©ÿ°ÿ¯ÿ¦ÿ¬ÿ³ÿ¯ÿ¨ÿ«ÿ¥ÿ¶ÿ«ÿÿÿ²ÿ®ÿ«ÿ³ÿ±ÿ¯ÿ©ÿ¯ÿ­ÿ¤ÿÿ¡ÿ­ÿµÿ²ÿ©ÿ¥ÿ¨ÿªÿ°ÿ¬ÿ¦ÿ¯ÿ³ÿ¦ÿ¤ÿ¬ÿ¢ÿÿÿ¡ÿ©ÿÿÿ¡ÿ¬ÿ­ÿÿÿ©ÿ¦ÿÿÿÿÿ©ÿ¬ÿªÿ¥ÿÿÿ ÿÿ ÿÿ¡ÿÿÿÿÿÿÿÿÿ¤ÿ£ÿ¦ÿ¢ÿÿÿ¤ÿ«ÿ ÿÿ¢ÿÿªÿ³ÿ±ÿ®ÿ¥ÿÿÿÿ¨ÿ«ÿÿÿÿ£ÿÿ ÿÿÿÿÿÿ¨ÿ¡ÿÿ¡ÿÿÿ£ÿÿÿ§ÿ ÿÿ ÿªÿ«ÿ¨ÿ¥ÿÿÿ¡ÿ£ÿ©ÿ«ÿ£ÿ ÿ¦ÿ©ÿ¤ÿ«ÿ¢ÿ¬ÿ­ÿÿÿ¨ÿ§ÿÇÿ£ÿ¨ÿ¥ÿ§ÿªÿÿ©ÿªÿ«ÿ®ÿ±ÿ³ÿ±ÿ®ÿ¯ÿ³ÿ²ÿµÿ´ÿ±ÿ³ÿ®ÿªÿ¶ÿ¸ÿ·ÿ¹ÿ·ÿ¶ÿ«ÿ¹ÿ¼ÿ­ÿ¨ÿ­ÿ±ÿ¶ÿ´ÿÂÿÄÿ­ÿ«ÿªÿ¬ÿ±ÿ§ÿ´ÿ¯ÿµÿºÿºÿ¦ÿ¼ÿ²ÿ¹ÿ±ÿ²ÿ´ÿ«ÿ¯ÿ·ÿ¸ÿ¬ÿ¯ÿ´ÿ­ÿ±ÿ³ÿ°ÿ·ÿ²ÿ©ÿªÿ¦ÿ¯ÿ°ÿ°ÿ«ÿÿ²ÿ³ÿºÿ©ÿ­ÿ¾ÿ¨ÿ»ÿ ÿ®ÿ§ÿ´ÿÀÿ±ÿ ÿ§ÿ¯ÿ°ÿ¬ÿ°ÿ·ÿ³ÿ¹ÿºÿ«ÿ©ÿ ÿ±ÿ²ÿ°ÿ¯ÿ¯ÿ§ÿÿ§ÿµÿ¾ÿ®ÿµÿªÿ·ÿ¬ÿ®ÿ´ÿ³ÿ°ÿ®ÿ­ÿ³ÿ´ÿ©ÿ¬ÿºÿ´ÿ¦ÿ¥ÿ®ÿ³ÿ»ÿ´ÿ¨ÿ¼ÿÁÿ¾ÿ±ÿ¤ÿ®ÿ§ÿºÿÿ¹ÿ®ÿ¯ÿ¨ÿÿ¨ÿ±ÿ²ÿÿ±ÿ¾ÿ³ÿ¯ÿ´ÿ·ÿºÿ²ÿ¢ÿ§ÿ²ÿ¸ÿ¶ÿ°ÿ¬ÿ³ÿ½ÿ»ÿ¶ÿ©ÿ²ÿÿ¯ÿªÿ®ÿ¶ÿ¿ÿ²ÿ¬ÿ­ÿ¸ÿµÿ§ÿ£ÿ­ÿÀÿÂÿ½ÿ³ÿ£ÿ§ÿ®ÿ´ÿ¸ÿ ÿ£ÿµÿ¤ÿ³ÿ£ÿ­ÿ³ÿÿÿ¨ÿ²ÿ¨ÿ«ÿ ÿÿ°ÿ¯ÿ¦ÿ¥ÿ³ÿ¥ÿ§ÿ¨ÿªÿ¬ÿ±ÿ¨ÿ°ÿªÿ ÿ¢ÿ¦ÿ¬ÿ«ÿ¥ÿ¨ÿ­ÿ´ÿ±ÿÿ¡ÿ¡ÿªÿ³ÿ±ÿ¯ÿ§ÿ¥ÿ¯ÿ®ÿ¯ÿ¥ÿ´ÿ¯ÿ³ÿ²ÿ³ÿ¢ÿ¢ÿÿ¦ÿªÿ©ÿ¯ÿ ÿ©ÿ¤ÿÿÿªÿ¯ÿ´ÿªÿÿÿÿÿ ÿÿÿÿ²ÿÿÿÿ£ÿ«ÿÿ¥ÿÿÿ¢ÿ¤ÿ´ÿÿ©ÿÿ¢ÿÿ¢ÿ§ÿ¥ÿ¥ÿÿ¢ÿ¥ÿªÿµÿ ÿ¢ÿ­ÿ¥ÿ¥ÿ«ÿ¡ÿ ÿ©ÿ¦ÿ ÿ ÿ¥ÿ£ÿÿ¬ÿ¢ÿÿ¤ÿ¥ÿÿÿÿÿ¤ÿÿ±ÿ ÿÿ ÿ¦ÿ¦ÿ¬ÿ©ÿ¦ÿ¤ÿ£ÿ¦ÿ§ÿ¨ÿ®ÿ©ÿ«ÿ®ÿ¬ÿ¥ÿ£ÿ®ÿ³ÿ­ÿ¸ÿÀÿ®ÿ¥ÿ¦ÿ¤ÿ¨ÿ©ÿ¾ÿÁÿ®ÿ£ÿªÿ¶ÿ¯ÿ©ÿÿ¥ÿÿ¯ÿ°ÿ®ÿ¨ÿÿÿªÿ¤ÿªÿ´ÿ¬ÿ¥ÿ®ÿÂÿ®ÿ¬ÿ¬ÿ±ÿ±ÿ¤ÿ­ÿ¦ÿ ÿªÿ²ÿ¦ÿ¡ÿ§ÿ¤ÿ¨ÿ±ÿ®ÿ§ÿªÿªÿ£ÿÿ¡ÿ¢ÿÿ¥ÿ£ÿÿÿ±ÿªÿ¡ÿ°ÿ²ÿ¡ÿÿ ÿÿ­ÿ¤ÿ ÿÿÿ­ÿ¡ÿ¡ÿ®ÿÿ¡ÿ¨ÿ¢ÿÿÿÿ ÿ¤ÿªÿ³ÿ¨ÿ ÿ¢ÿ¢ÿ¦ÿ¬ÿ°ÿ³ÿ²ÿ©ÿ ÿÿ¥ÿ¯ÿ´ÿ®ÿÿ¨ÿ²ÿ¸ÿ·ÿ«ÿÿ­ÿ§ÿ¥ÿ¬ÿªÿ¼ÿ¢ÿ¥ÿ¹ÿÁÿ¯ÿÃÿµÿ®ÿ½ÿ¸ÿ½ÿ¬ÿ£ÿÿ¡ÿ¤ÿ°ÿ¶ÿ¶ÿ¸ÿ´ÿ­ÿ¯ÿ©ÿ¡ÿ®ÿ·ÿ´ÿµÿ´ÿ¥ÿ«ÿ°ÿ¤ÿ«ÿ©ÿ±ÿ¬ÿªÿ®ÿ¤ÿ»ÿÒÿÌÿ¼ÿÿÿ­ÿµÿ¥ÿÿÁÿ§ÿ¤ÿ³ÿ«ÿ«ÿÁÿ¦ÿÿ»ÿ ÿ¦ÿµÿ±ÿ»ÿ£ÿªÿ ÿ¬ÿ­ÿ£ÿ¦ÿµÿ¸ÿ®ÿ±ÿ¹ÿ«ÿÿÿ©ÿ«ÿ²ÿÂÿ»ÿ¸ÿ¬ÿ¡ÿ²ÿ¬ÿºÿÇÿ¶ÿ¸ÿ¯ÿ±ÿ·ÿ¸ÿ½ÿªÿÿ³ÿ¯ÿÀÿ¯ÿ£ÿµÿ¬ÿ¹ÿ¨ÿ´ÿ«ÿÂÿ«ÿ°ÿÿªÿ±ÿ§ÿËÿ¼ÿ¯ÿ°ÿ¨ÿÿ ÿ£ÿ®ÿ«ÿ£ÿªÿ´ÿ§ÿ£ÿ²ÿ²ÿ®ÿ¯ÿ¸ÿµÿÿ¦ÿµÿ«ÿ­ÿ¸ÿ¦ÿ®ÿ¯ÿ¥ÿ½ÿ²ÿ¥ÿ ÿ°ÿ±ÿÿ©ÿ»ÿ²ÿµÿ¯ÿ®ÿµÿ³ÿ©ÿªÿ±ÿªÿ»ÿÆÿ»ÿ«ÿ¶ÿ¾ÿ«ÿ¸ÿºÿ¥ÿ±ÿ»ÿ­ÿ²ÿ±ÿ«ÿ¶ÿ¸ÿ¶ÿ²ÿ¶ÿµÿ¹ÿ»ÿ®ÿ§ÿ§ÿ±ÿ½ÿµÿ£ÿ¡ÿ°ÿ¯ÿ¢ÿ«ÿ±ÿ±ÿ´ÿ¹ÿ¸ÿªÿ¤ÿ²ÿºÿ²ÿÁÿ¦ÿ¬ÿµÿ¨ÿ§ÿ¨ÿ®ÿ¨ÿªÿ¢ÿ®ÿÿÿÿ¥ÿ¦ÿ®ÿºÿÁÿ³ÿ¯ÿ¹ÿ¯ÿ©ÿ¨ÿ§ÿªÿ¯ÿ¬ÿ²ÿ³ÿ°ÿ¶ÿÄÿÇÿ®ÿ¨ÿ¾ÿ¼ÿ°ÿ®ÿ©ÿ¬ÿ³ÿ»ÿ¹ÿ³ÿ©ÿ«ÿ¨ÿ½ÿ¥ÿÿÿÿ®ÿ¨ÿºÿ·ÿ¨ÿÿ¯ÿºÿ¾ÿ»ÿ°ÿ¹ÿ¦ÿªÿ®ÿµÿ·ÿºÿ©ÿ©ÿ¦ÿ»ÿ¯ÿ ÿ°ÿºÿ¿ÿ±ÿ¨ÿ·ÿ»ÿµÿ¹ÿºÿ©ÿ¦ÿªÿÿ®ÿµÿ«ÿ«ÿ§ÿ¼ÿ¬ÿ¾ÿ±ÿ¬ÿ¶ÿ¼ÿ«ÿ®ÿ©ÿ½ÿ¿ÿ¬ÿÿ¬ÿºÿ¥ÿ¦ÿÿ£ÿ°ÿ§ÿ¹ÿÿ¥ÿ¥ÿ±ÿ¸ÿ´ÿ¶ÿ±ÿ¨ÿ©ÿ«ÿºÿ®ÿ°ÿ¼ÿ³ÿ¥ÿ­ÿºÿºÿ²ÿ°ÿ³ÿ´ÿ¼ÿ·ÿ°ÿ¯ÿ©ÿÿ°ÿ®ÿ¼ÿ²ÿ¢ÿ¬ÿ»ÿ¤ÿ©ÿ©ÿ³ÿ»ÿÿ±ÿ©ÿÀÿµÿ´ÿ§ÿ©ÿ²ÿ©ÿ¸ÿ°ÿ²ÿ§ÿ¨ÿ±ÿ²ÿÈÿ¾ÿ²ÿ®ÿ¯ÿ±ÿªÿ¢ÿ©ÿ­ÿ®ÿ´ÿ¶ÿ½ÿ¿ÿºÿ½ÿ³ÿ«ÿ´ÿ²ÿ³ÿ·ÿ¨ÿ°ÿ©ÿ»ÿ´ÿ°ÿ§ÿ²ÿ´ÿ¿ÿ¬ÿ«ÿÄÿ±ÿ¯ÿ¥ÿ­ÿ²ÿÃÿªÿÿ°ÿ²ÿ¬ÿ·ÿ¨ÿ¶ÿªÿ«ÿ»ÿ´ÿ®ÿ¥ÿ¨ÿ§ÿÿ©ÿ±ÿ¨ÿ²ÿ¸ÿ¶ÿ¾ÿ­ÿ¤ÿ«ÿ§ÿ©ÿ¯ÿ¦ÿ¦ÿ©ÿ¥ÿÿÿ¦ÿ©ÿ£ÿÿ ÿ£ÿÿ°ÿ¨ÿ¨ÿÿ¡ÿ¦ÿ­ÿ­ÿÿ£ÿÿÿ¡ÿ¤ÿ«ÿªÿªÿ¦ÿ¦ÿ±ÿ²ÿ§ÿÿÿÿ£ÿ¤ÿ¥ÿ ÿ¨ÿµÿ¨ÿ¶ÿ±ÿÂÿ¡ÿ¦ÿ®ÿÿÿ¾ÿ©ÿ­ÿÿ§ÿÿÿ ÿºÿµÿÿÿ¢ÿ»ÿ±ÿ¥ÿ§ÿ®ÿ±ÿ­ÿ¯ÿ®ÿ¬ÿªÿ±ÿÅÿÀÿ®ÿÿ§ÿ©ÿ®ÿ¨ÿ©ÿ·ÿ¶ÿ¹ÿ¢ÿ¯ÿ®ÿ¡ÿÿ¨ÿ¤ÿ¥ÿ¨ÿ£ÿ®ÿ²ÿ ÿ©ÿ¶ÿ·ÿ®ÿ³ÿ²ÿ©ÿ¦ÿ§ÿ¥ÿ¨ÿ¹ÿ·ÿ©ÿªÿ¸ÿªÿªÿ«ÿ¦ÿ¥ÿ®ÿ¾ÿºÿ³ÿÿ§ÿÿÿ¸ÿ­ÿ²ÿ³ÿ°ÿºÿ«ÿ±ÿµÿ§ÿºÿ¶ÿ¤ÿ±ÿ°ÿÿ©ÿ·ÿ­ÿ¡ÿªÿ¶ÿ°ÿ¤ÿ®ÿ§ÿ®ÿ·ÿÀÿ¬ÿÿ´ÿ¯ÿ¬ÿ³ÿ»ÿ¨ÿ«ÿªÿ­ÿ¸ÿ«ÿ³ÿ¸ÿ¬ÿ¦ÿ§ÿ»ÿÁÿ³ÿ¨ÿ¨ÿ¢ÿ¤ÿ´ÿ¨ÿÿ¤ÿ©ÿ¤ÿ¬ÿ¨ÿ¯ÿ¬ÿÿ®ÿ ÿºÿ´ÿ­ÿ«ÿÿµÿ²ÿ¦ÿ¹ÿ²ÿ¸ÿ©ÿ©ÿ¤ÿ®ÿ°ÿ²ÿ¹ÿ±ÿ§ÿ¨ÿ¬ÿ©ÿ±ÿ¯ÿ²ÿ¯ÿ´ÿ®ÿ©ÿ´ÿ¯ÿ¦ÿ©ÿ¬ÿªÿ³ÿªÿªÿ¤ÿ¨ÿ¦ÿ¤ÿµÿÀÿ¸ÿ¦ÿ­ÿ®ÿ£ÿ­ÿ²ÿªÿªÿ¯ÿ±ÿ¶ÿ²ÿ°ÿ³ÿ¶ÿ½ÿ·ÿ´ÿ¹ÿ»ÿºÿ±ÿ®ÿ®ÿ¶ÿ¼ÿ±ÿ³ÿ®ÿ®ÿ²ÿ«ÿ´ÿ³ÿ§ÿ°ÿµÿ´ÿ¯ÿ°ÿ»ÿ¦ÿ¿ÿ¨ÿÿ¾ÿ¸ÿ¾ÿÀÿÀÿ­ÿ¯ÿ¦ÿ¬ÿ¥ÿ°ÿ¯ÿ¶ÿ¶ÿ³ÿ±ÿ­ÿµÿºÿ°ÿ¯ÿ¨ÿ ÿ¬ÿ§ÿ³ÿ«ÿ³ÿ¨ÿ½ÿ¯ÿ¤ÿ¸ÿ°ÿ²ÿ²ÿ¬ÿ¬ÿ¥ÿ§ÿ­ÿ±ÿ§ÿ¦ÿ³ÿ´ÿ®ÿªÿ«ÿ´ÿªÿ¦ÿ²ÿÁÿ±ÿ¤ÿ¬ÿ°ÿ½ÿ³ÿ¯ÿ¯ÿ¥ÿ¬ÿ¬ÿ»ÿ·ÿ¸ÿ³ÿ­ÿ³ÿ®ÿÿÿÿ¥ÿºÿ°ÿªÿ¥ÿ¨ÿªÿÁÿ¯ÿ¥ÿ½ÿªÿ±ÿ¹ÿ­ÿ«ÿ§ÿ¡ÿ­ÿ¨ÿ«ÿ»ÿ¯ÿ¨ÿ¬ÿÿ§ÿªÿ©ÿÃÿ©ÿ¾ÿ²ÿ£ÿÈÿ¬ÿ­ÿ­ÿ²ÿªÿ±ÿ±ÿ°ÿ·ÿ­ÿ¯ÿµÿ¨ÿ¦ÿÿ¦ÿ­ÿ²ÿ¨ÿ¬ÿ²ÿ«ÿ¶ÿ±ÿ°ÿªÿ¯ÿÿ¯ÿ¸ÿ­ÿ¢ÿ«ÿµÿ³ÿ±ÿ®ÿ¬ÿ­ÿ«ÿ¶ÿÿ©ÿ¶ÿ¤ÿÃÿ©ÿ¯ÿ¢ÿÿ£ÿÿ¢ÿ®ÿ­ÿ®ÿ°ÿªÿ®ÿ­ÿÿÿÿ¦ÿªÿ©ÿ§ÿÿÿ¡ÿÿÿÿÿÿÿÿÿÿÿ¡ÿÿÿ£ÿÿ¢ÿ¡ÿÿÿÿÿÿÿÿÿÿÿÿÿÿ¤ÿÿÿ«ÿ´ÿÿ¢ÿ¯ÿ¬ÿÿ¨ÿ«ÿÿÿ®ÿ³ÿ¦ÿ¢ÿÿÿ¦ÿ©ÿ«ÿ¢ÿ·ÿ¬ÿ«ÿ ÿ§ÿÿÿ¬ÿ¥ÿ¨ÿÿ¢ÿ®ÿ§ÿÿÿ£ÿ±ÿ­ÿÿ¨ÿ¤ÿ®ÿ ÿÿ§ÿºÿ©ÿÿ¢ÿ´ÿ²ÿ§ÿ§ÿ©ÿ¦ÿ¥ÿ¢ÿ§ÿ ÿªÿ¯ÿ§ÿ«ÿ´ÿ­ÿ¦ÿÿ¥ÿ©ÿ±ÿ´ÿ±ÿ¯ÿ¤ÿ¦ÿ°ÿ²ÿ­ÿºÿ»ÿ°ÿÿ¢ÿ¢ÿ¬ÿ«ÿ±ÿ³ÿ·ÿ´ÿ ÿÿÿ¥ÿµÿ­ÿ²ÿÂÿ®ÿ¹ÿ·ÿ¦ÿ±ÿ³ÿºÿ·ÿµÿ¸ÿ±ÿÀÿ¯ÿºÿ¶ÿºÿ»ÿ¶ÿ¥ÿ¶ÿ­ÿµÿ¿ÿ°ÿ­ÿ²ÿ­ÿ®ÿ°ÿ´ÿµÿ¸ÿ¸ÿ±ÿ¯ÿ´ÿ¸ÿ·ÿ©ÿ¢ÿ£ÿ¤ÿ¥ÿ¦ÿ©ÿ¸ÿ¸ÿÿ¬ÿµÿªÿ¯ÿªÿ©ÿ¨ÿ±ÿ½ÿ¹ÿ°ÿµÿ·ÿ®ÿ®ÿ·ÿ²ÿÿ¯ÿºÿÃÿ¶ÿ°ÿ¦ÿ¦ÿÿÿÿ¦ÿ¬ÿ¢ÿ¯ÿªÿ­ÿ¸ÿ¬ÿ°ÿ®ÿ­ÿ®ÿ±ÿ§ÿxÿEÿMÿÿ¤ÿ¹ÿ²ÿÿ¨ÿ¸ÿ«ÿ©ÿ¬ÿ³ÿ°ÿ¢ÿ¢ÿ¤ÿ«ÿ¤ÿ¯ÿ²ÿ®ÿ«ÿ®ÿµÿ«ÿ¨ÿ­ÿ©ÿ§ÿ®ÿ©ÿ±ÿ£ÿ¶ÿ©ÿ³ÿ»ÿ¼ÿ¬ÿ©ÿ§ÿ»ÿÂÿ¬ÿ²ÿ©ÿ±ÿ¦ÿ¯ÿ¶ÿ¥ÿ°ÿ¶ÿ·ÿ¸ÿ¸ÿ´ÿ´ÿ·ÿ®ÿ²ÿµÿ»ÿ¼ÿ¯ÿ´ÿ³ÿ²ÿ·ÿµÿ²ÿ²ÿªÿ¯ÿ£ÿÿ¤ÿ¸ÿ¼ÿ©ÿ±ÿ²ÿ¡ÿ¢ÿ¶ÿ¶ÿ·ÿËÿ¹ÿ¼ÿ¹ÿ¼ÿ¨ÿ¥ÿ¶ÿ´ÿ¯ÿ°ÿªÿ¬ÿ¶ÿ¢ÿ¬ÿ­ÿ´ÿ±ÿªÿ¯ÿ­ÿ´ÿºÿµÿ´ÿ¦ÿ¶ÿ¾ÿ®ÿ­ÿ°ÿ­ÿ¥ÿ¢ÿÿÿ£ÿ§ÿ­ÿÅÿ´ÿ¥ÿ¯ÿ¥ÿ¬ÿ´ÿ»ÿ¹ÿ·ÿµÿªÿ·ÿ¦ÿÿ¬ÿ²ÿ¬ÿµÿ¼ÿ·ÿ±ÿªÿÿ´ÿ©ÿ®ÿ¨ÿ´ÿªÿºÿ¸ÿ«ÿ¬ÿ·ÿ¸ÿ¯ÿ±ÿ¸ÿ¬ÿ¶ÿ«ÿ°ÿ´ÿªÿ§ÿ·ÿÂÿ´ÿ·ÿ¡ÿ®ÿ¤ÿ®ÿ©ÿ¨ÿ©ÿ¬ÿ­ÿ¦ÿªÿ±ÿ©ÿ«ÿ§ÿ¶ÿ´ÿ´ÿ´ÿ¶ÿ»ÿ©ÿ¢ÿ¶ÿ²ÿ¯ÿÿ®ÿ»ÿ³ÿ«ÿ®ÿ¯ÿ´ÿÁÿ¦ÿÁÿ´ÿ´ÿÀÿ¹ÿ²ÿ³ÿ¬ÿ«ÿ¥ÿ®ÿÿÄÿÄÿ¶ÿµÿªÿ§ÿ·ÿ¯ÿ·ÿ½ÿ½ÿ³ÿ´ÿ©ÿ©ÿ²ÿ·ÿ³ÿ°ÿ¾ÿ¢ÿ»ÿÅÿ§ÿ¡ÿ¡ÿÿÿÿ°ÿ²ÿ¯ÿÆÿ°ÿ¯ÿ®ÿ¡ÿÿ­ÿ·ÿ±ÿ­ÿÿ®ÿ}ÿyÿÿ¬ÿµÿ®ÿ®ÿ¬ÿ©ÿÿ¤ÿ«ÿ¤ÿ§ÿ°ÿ°ÿ©ÿÿ ÿ£ÿ°ÿ¨ÿ±ÿ²ÿ¤ÿ¡ÿ­ÿÿ¤ÿ®ÿ³ÿÃÿ·ÿ­ÿ«ÿ¯ÿ·ÿ¥ÿ°ÿºÿ»ÿ¹ÿªÿ¬ÿ¯ÿ§ÿ¤ÿÿÿÿÿ¬ÿ°ÿ­ÿ²ÿ·ÿµÿ·ÿ«ÿ©ÿ¯ÿ­ÿ¬ÿ±ÿ­ÿ§ÿ¦ÿ¢ÿ´ÿ­ÿ®ÿºÿ¸ÿ°ÿ¬ÿ®ÿ¬ÿÿ®ÿ¥ÿ©ÿ°ÿ½ÿ¾ÿ²ÿ©ÿ¥ÿÿÿÿ°ÿ¾ÿ¹ÿ°ÿ¯ÿµÿ»ÿ°ÿ¨ÿ¯ÿ¶ÿ´ÿ«ÿ©ÿ¯ÿ¡ÿ§ÿ­ÿ«ÿ±ÿ¯ÿ§ÿÁÿÂÿ²ÿ¦ÿ§ÿ¬ÿ²ÿ²ÿ¢ÿ®ÿµÿ¡ÿÿ°ÿ­ÿªÿºÿ¼ÿ¸ÿ±ÿ©ÿ¬ÿ¸ÿ¡ÿ²ÿ°ÿ¦ÿ ÿ£ÿªÿªÿ¦ÿªÿ¶ÿ«ÿ¯ÿ¨ÿ£ÿ¤ÿ§ÿ«ÿ¨ÿ¼ÿ¸ÿ¦ÿ¬ÿ©ÿ°ÿ¼ÿ·ÿ«ÿ·ÿ£ÿ³ÿ¬ÿ¥ÿ¤ÿ¡ÿ¢ÿ¬ÿ·ÿ¡ÿÿ½ÿ¾ÿ¬ÿ³ÿ¹ÿ´ÿ®ÿ¥ÿ¢ÿ¬ÿ±ÿ°ÿ«ÿ£ÿ£ÿ¬ÿ±ÿ¥ÿ£ÿ¨ÿ´ÿ­ÿ±ÿ©ÿ¡ÿ¤ÿ±ÿ¹ÿ·ÿÿ©ÿ²ÿ§ÿ·ÿ²ÿ£ÿ¥ÿ¬ÿ«ÿ¥ÿ°ÿ¯ÿºÿ§ÿ§ÿ³ÿ´ÿ®ÿ¬ÿ¬ÿÿ´ÿ±ÿ©ÿ°ÿ°ÿ¬ÿ®ÿ±ÿ°ÿ¡ÿ¯ÿÄÿªÿ¤ÿ©ÿ¯ÿ±ÿ°ÿ³ÿ°ÿ£ÿ©ÿ®ÿ·ÿ¸ÿ¸ÿ®ÿ¢ÿªÿÁÿÌÿÃÿ ÿ£ÿ¬ÿ¯ÿ¶ÿ¸ÿ«ÿÿ¥ÿ¹ÿ«ÿ§ÿ¬ÿÀÿ¬ÿ®ÿ¹ÿ»ÿ¹ÿ¬ÿ¤ÿ¼ÿ±ÿ°ÿ£ÿ²ÿ¹ÿ³ÿ´ÿ·ÿ¶ÿÂÿ¹ÿ§ÿ±ÿ¬ÿ¯ÿ³ÿªÿ¬ÿ´ÿ²ÿ¸ÿ©ÿ²ÿ´ÿªÿ¼ÿ©ÿªÿ±ÿªÿ¢ÿ¥ÿ°ÿ¯ÿ¬ÿ¤ÿ¸ÿ²ÿ¬ÿÿ­ÿ·ÿµÿµÿÿÿ´ÿ¦ÿ ÿ§ÿ³ÿ¶ÿ¯ÿ¨ÿ«ÿ®ÿÿ¦ÿ­ÿµÿ©ÿ·ÿ¤ÿ ÿÿÿ¨ÿ°ÿ¶ÿ°ÿ£ÿ¤ÿªÿ©ÿ©ÿ²ÿ«ÿªÿ¯ÿ«ÿ¨ÿ¨ÿÿ½ÿ»ÿ¶ÿÅÿ±ÿ¬ÿ´ÿÀÿ¹ÿ©ÿ²ÿ°ÿ¶ÿ²ÿ¸ÿ©ÿ¯ÿ®ÿ®ÿ±ÿ±ÿ³ÿ»ÿ¹ÿ£ÿÿ«ÿ¸ÿ³ÿÅÿ£ÿÿ¨ÿ¯ÿ­ÿªÿ°ÿ´ÿµÿ¨ÿ¸ÿ¦ÿ²ÿ¯ÿ®ÿ¥ÿ°ÿµÿ©ÿ«ÿ¦ÿ¯ÿ²ÿ¸ÿ§ÿ²ÿÿ¤ÿ·ÿ¹ÿµÿªÿ¥ÿ°ÿ®ÿ³ÿ½ÿ©ÿ§ÿ«ÿ¥ÿªÿªÿ´ÿ¶ÿ¯ÿ©ÿ§ÿ´ÿ«ÿ©ÿµÿ¶ÿ®ÿ£ÿ¥ÿªÿ ÿÿ¤ÿ¬ÿ©ÿ ÿ¥ÿ©ÿ©ÿ¦ÿ®ÿ©ÿ¥ÿ©ÿ´ÿµÿ©ÿ¦ÿ´ÿ´ÿ­ÿ´ÿ¬ÿ¼ÿ¬ÿÿ·ÿ¦ÿ£ÿµÿÂÿ¶ÿ¥ÿ§ÿ¥ÿÿ¨ÿ«ÿ¦ÿ¼ÿ³ÿ§ÿ¯ÿ·ÿ²ÿ·ÿ»ÿ²ÿ¦ÿ¡ÿ¾ÿ°ÿ²ÿ´ÿ¡ÿ¶ÿ³ÿ²ÿ­ÿ¦ÿ§ÿ¯ÿªÿ¢ÿ¯ÿ¶ÿµÿ·ÿ£ÿ«ÿµÿ¨ÿ¦ÿ«ÿ¯ÿ´ÿ·ÿ¯ÿ§ÿ¯ÿ¸ÿ®ÿ±ÿ¤ÿÄÿÿ£ÿºÿ¾ÿÈÿ³ÿ®ÿ±ÿ¨ÿ­ÿ¹ÿ­ÿ¤ÿ¦ÿ¶ÿ±ÿ¬ÿÁÿ¯ÿ£ÿ¡ÿ²ÿ·ÿ¨ÿÿ§ÿ´ÿ¶ÿ±ÿ°ÿµÿËÿ«ÿ½ÿ¥ÿ§ÿ»ÿªÿ¬ÿ²ÿ¾ÿºÿ²ÿ°ÿ²ÿ¹ÿ¯ÿ¤ÿ­ÿ¶ÿ¸ÿ¤ÿlÿiÿ|ÿ ÿ´ÿ¯ÿªÿ®ÿµÿ»ÿµÿ¨ÿ³ÿ°ÿ¥ÿ­ÿÇÿ´ÿ¦ÿ«ÿ¶ÿµÿ¾ÿ·ÿ°ÿ±ÿ¬ÿ¨ÿ´ÿ¹ÿ©ÿ§ÿ¥ÿ·ÿ¯ÿ§ÿ¶ÿ¼ÿ¶ÿªÿ«ÿ³ÿ­ÿ´ÿ¸ÿªÿ¨ÿ¶ÿ·ÿ¶ÿ¶ÿ²ÿ®ÿ®ÿÿªÿ¡ÿµÿ­ÿ±ÿ¿ÿºÿ­ÿ±ÿ¹ÿ¯ÿ«ÿµÿµÿµÿ¬ÿ¯ÿÀÿ¨ÿ¬ÿ­ÿ»ÿ¶ÿ§ÿ¡ÿ²ÿ½ÿ±ÿ§ÿ¥ÿ¦ÿ§ÿ£ÿ³ÿ¿ÿ£ÿÆÿÿ«ÿÿ«ÿ²ÿ°ÿ±ÿ¼ÿµÿ·ÿ®ÿ ÿ¦ÿ®ÿ³ÿµÿ¨ÿ¯ÿ¢ÿ­ÿ¬ÿ­ÿ­ÿ¦ÿªÿ£ÿ¬ÿ­ÿÿ©ÿºÿ³ÿ­ÿ³ÿ´ÿ£ÿ«ÿ¦ÿ®ÿ³ÿ¢ÿ¢ÿ¡ÿ«ÿ´ÿÿÿÿÿ¤ÿ¥ÿ¡ÿ¨ÿ¯ÿ¡ÿÿ£ÿÿÿ¯ÿ«ÿ¦ÿ²ÿ³ÿÿ ÿÿ¢ÿÿÿ¤ÿ°ÿ¦ÿ­ÿÿ¤ÿ¬ÿÿÿ ÿÿÿ£ÿ¦ÿ¢ÿÿ ÿÿ¥ÿ©ÿÿÿÿªÿÿÿ­ÿ°ÿ£ÿÿ¡ÿ£ÿÿÿÿ¤ÿÿ¡ÿ¡ÿÿÿ®ÿÿ¨ÿÿ¥ÿÿ«ÿ§ÿÿ¤ÿÿÿÿÿ¨ÿÿÿ¥ÿ§ÿ¦ÿÿ¯ÿ¦ÿÿªÿ«ÿ¢ÿ­ÿ«ÿ³ÿ³ÿ«ÿÿÿÿ£ÿ ÿ ÿ­ÿ­ÿÿÿ¢ÿ­ÿ±ÿ©ÿ¦ÿ´ÿÿ¤ÿÿ£ÿªÿ£ÿ§ÿ²ÿªÿ¦ÿ¢ÿ¬ÿ´ÿ­ÿ¯ÿ°ÿ±ÿ·ÿ±ÿ«ÿ­ÿ­ÿ³ÿ¤ÿ¨ÿªÿ¸ÿ®ÿ²ÿ½ÿ´ÿ±ÿ»ÿ­ÿªÿ²ÿ¥ÿ¡ÿÿ«ÿ¯ÿ«ÿ©ÿ§ÿ¦ÿ¢ÿ«ÿ¸ÿ®ÿ¬ÿ¯ÿÀÿºÿ²ÿ½ÿ¨ÿÿ¸ÿ®ÿªÿ©ÿ¸ÿ±ÿ²ÿ±ÿ¶ÿ¾ÿ°ÿ§ÿ¯ÿ¬ÿ¬ÿ²ÿ±ÿ´ÿ±ÿ§ÿ±ÿ¼ÿ­ÿ«ÿ±ÿ©ÿ®ÿ¥ÿÈÿ¨ÿÿ¤ÿ«ÿ¯ÿ¹ÿ´ÿ¼ÿªÿ¬ÿ«ÿ¬ÿ©ÿ­ÿºÿ²ÿ©ÿ«ÿÿÿ¶ÿ½ÿ±ÿ®ÿ£ÿ¦ÿ©ÿ¸ÿ¹ÿ¶ÿ°ÿ«ÿ£ÿ¶ÿ»ÿ·ÿªÿ¥ÿºÿ¬ÿ°ÿ¶ÿ±ÿªÿ¨ÿªÿ¯ÿ­ÿ©ÿ¯ÿ³ÿ°ÿ³ÿ¨ÿÿ¦ÿ­ÿ©ÿ§ÿ£ÿ´ÿÿ¤ÿ³ÿ ÿÿ«ÿ°ÿÿ¥ÿ®ÿ«ÿ²ÿ«ÿ­ÿ¬ÿ£ÿ¬ÿ²ÿ®ÿ³ÿ¶ÿ³ÿ·ÿ¶ÿ«ÿ©ÿ¬ÿ°ÿ»ÿ±ÿ­ÿµÿµÿ©ÿ©ÿ ÿ´ÿ§ÿ³ÿ¨ÿµÿ¯ÿµÿºÿ²ÿ·ÿºÿ®ÿ¬ÿµÿ¶ÿÁÿ½ÿ¨ÿ¥ÿ¢ÿ©ÿ»ÿ²ÿ¦ÿÿªÿºÿ¤ÿ¥ÿ¾ÿ¤ÿ¸ÿ¨ÿ´ÿ¯ÿ·ÿ¸ÿ¨ÿÿ¨ÿ»ÿ«ÿ§ÿÿ»ÿ¸ÿ¸ÿ­ÿ¬ÿµÿºÿ´ÿ³ÿ®ÿ¥ÿ£ÿªÿ´ÿ¶ÿ²ÿ¬ÿ§ÿ³ÿ¸ÿ§ÿ«ÿ¤ÿ§ÿ«ÿ³ÿ®ÿ£ÿ£ÿ¡ÿ¯ÿ¨ÿ¢ÿ±ÿÿ¯ÿ¨ÿ«ÿ¥ÿ£ÿ¤ÿ¥ÿÿÿ¤ÿÿ¡ÿ©ÿ±ÿÿÿ£ÿÿÿÿ¡ÿ£ÿ©ÿ²ÿ¬ÿ§ÿ¨ÿ¤ÿ¦ÿ®ÿ¨ÿÿÿÿµÿ¹ÿÿ°ÿ¡ÿ¤ÿ¦ÿ ÿÿÿ«ÿ®ÿ©ÿ¢ÿÿ£ÿ©ÿ­ÿ¥ÿ¬ÿ«ÿ£ÿ ÿ¤ÿ¦ÿ¦ÿ«ÿ®ÿ°ÿ¬ÿ¢ÿ ÿ¡ÿÿÿ¬ÿªÿ¡ÿÿÿÿÿ¦ÿ³ÿÿÿ´ÿ¦ÿ«ÿÿ«ÿ¦ÿÿÿªÿ¢ÿÿ£ÿ¬ÿ¦ÿÿ ÿÿ¡ÿ ÿ«ÿ·ÿ«ÿ¤ÿ¦ÿ¡ÿÿ¨ÿ¶ÿ¿ÿ½ÿ¯ÿ®ÿ¶ÿÁÿÿÿÿÂÿÁÿËÿ¹ÿÿ¨ÿ½ÿ®ÿÿ¹ÿÿÿ´ÿ±ÿ¨ÿÿ´ÿªÿ¥ÿªÿÿ¨ÿ©ÿµÿ¦ÿÿ¤ÿ¨ÿ®ÿ¬ÿ ÿ§ÿ³ÿ¦ÿÿ£ÿ¦ÿ¥ÿ¢ÿ¦ÿ¢ÿÿ©ÿÿÿÿÿÿÿÿ°ÿ¨ÿÿ¯ÿ±ÿ«ÿÿ¡ÿÿ£ÿ¬ÿ¦ÿªÿ¥ÿ¯ÿ¨ÿÿÿÿ¡ÿ©ÿÿ¡ÿ¥ÿÿÿÿÿ§ÿªÿ®ÿ¨ÿ¥ÿ¬ÿ®ÿ³ÿ·ÿ¬ÿÿ¢ÿ¢ÿ¦ÿ°ÿ«ÿ©ÿ§ÿ¤ÿ¦ÿ¢ÿ¢ÿ¦ÿuÿÿ§ÿÿ¨ÿºÿ³ÿ ÿ½ÿ¡ÿ¯ÿµÿÈÿ´ÿ´ÿ¦ÿ¦ÿµÿ¬ÿ¤ÿÿºÿ³ÿ§ÿ¯ÿ²ÿ«ÿªÿ¦ÿ§ÿ¦ÿ¥ÿºÿ¼ÿ»ÿµÿ ÿÿ«ÿ²ÿ­ÿ·ÿ¢ÿ¦ÿ§ÿ¢ÿ¹ÿÿªÿ¼ÿ¼ÿºÿ¨ÿ¯ÿµÿÿÿ©ÿ¥ÿ¥ÿÀÿ·ÿÅÿ¨ÿ¾ÿ²ÿ°ÿ±ÿ¤ÿ¶ÿ«ÿ·ÿ¾ÿ®ÿ³ÿ±ÿ¼ÿ±ÿ¬ÿ¹ÿºÿªÿÿ¯ÿ«ÿ§ÿ©ÿ¯ÿÂÿÂÿ½ÿ½ÿ²ÿ²ÿ¹ÿ¶ÿªÿ¦ÿ²ÿ°ÿ¦ÿ·ÿ¸ÿ«ÿ¦ÿ­ÿµÿ¨ÿ¦ÿÿÿªÿ ÿ·ÿ­ÿ¥ÿµÿ²ÿÿ¨ÿ¥ÿ°ÿ¢ÿ¢ÿÿ«ÿ¢ÿ³ÿªÿµÿ´ÿ½ÿ©ÿ©ÿ¬ÿ±ÿÿÿ­ÿ§ÿÿ¡ÿ¡ÿ®ÿ·ÿ«ÿ­ÿ¯ÿ£ÿªÿ²ÿ®ÿ¶ÿ¿ÿ·ÿ¯ÿ«ÿ°ÿ²ÿ®ÿ ÿ¬ÿ¿ÿ®ÿ¬ÿÿ¶ÿ®ÿ¯ÿ§ÿ®ÿ¶ÿ±ÿ§ÿ¬ÿ®ÿ©ÿÿªÿ´ÿ¬ÿ©ÿ°ÿ¶ÿ¦ÿ£ÿ¦ÿ°ÿ²ÿ¦ÿ®ÿ¶ÿ»ÿ¸ÿ®ÿ¨ÿ¯ÿªÿ¦ÿ®ÿ±ÿ«ÿ¤ÿªÿ¿ÿÅÿ°ÿ¨ÿ¯ÿ¤ÿ«ÿ¶ÿ­ÿ´ÿ³ÿ±ÿ»ÿ¼ÿ®ÿ¯ÿ·ÿÁÿ®ÿ¹ÿªÿÿ¸ÿÈÿ©ÿ¶ÿÀÿ°ÿ°ÿ¥ÿ¯ÿÿÿ¬ÿÿªÿ­ÿªÿ¸ÿµÿµÿºÿ·ÿ²ÿ¨ÿ­ÿ­ÿ´ÿ½ÿµÿ®ÿ­ÿ­ÿ¬ÿ¨ÿ§ÿ®ÿ³ÿµÿ³ÿ±ÿªÿ¨ÿ±ÿ¬ÿ­ÿ¶ÿ®ÿ¦ÿ·ÿ£ÿ¤ÿ£ÿÿ ÿ¶ÿ¯ÿ¸ÿ¾ÿ½ÿÄÿ¾ÿ¸ÿ¦ÿ«ÿ¨ÿ¡ÿÿ¯ÿ ÿ»ÿ¹ÿÀÿ«ÿ¬ÿ´ÿ²ÿ´ÿ¢ÿ¡ÿ§ÿ¬ÿ´ÿ¬ÿ¬ÿªÿ£ÿ«ÿ®ÿ¬ÿ¾ÿ¾ÿ­ÿ°ÿªÿ®ÿªÿ©ÿÇÿ°ÿ´ÿµÿµÿµÿ®ÿ©ÿ¤ÿ´ÿµÿ¿ÿ£ÿ«ÿ­ÿªÿ«ÿ¥ÿ®ÿ¥ÿ­ÿ¦ÿ¯ÿªÿ¤ÿ±ÿ²ÿ»ÿ¤ÿ²ÿ¤ÿ²ÿ·ÿ¹ÿ³ÿ­ÿµÿ»ÿ¯ÿ¬ÿ¯ÿ²ÿµÿ²ÿ¶ÿ¸ÿºÿ¾ÿ³ÿ±ÿ¬ÿ¦ÿ­ÿªÿ©ÿºÿ¯ÿÿµÿ²ÿ­ÿªÿ©ÿ­ÿÉÿ¡ÿ­ÿ£ÿ¸ÿ¹ÿ¯ÿ¦ÿ¯ÿ«ÿ¤ÿ±ÿ­ÿÿ¥ÿÿ¦ÿ°ÿ¿ÿ»ÿ½ÿ¬ÿÿ¤ÿ¤ÿ¥ÿ¦ÿ£ÿÿ ÿ¬ÿ±ÿ¯ÿ­ÿ¯ÿ®ÿ¯ÿ°ÿ³ÿ»ÿµÿªÿÿ¥ÿ±ÿ®ÿÿ­ÿ§ÿÀÿÿÄÿ¯ÿ£ÿ«ÿÿ¤ÿ¤ÿ¤ÿºÿ¬ÿ¡ÿ¥ÿ°ÿ¨ÿÿ±ÿ¿ÿ¬ÿ¢ÿ£ÿ§ÿ¦ÿ±ÿ·ÿ­ÿÿ¡ÿ´ÿÿÿ©ÿ¥ÿ¢ÿ©ÿ¬ÿ¤ÿ¤ÿ¤ÿ©ÿ ÿÿ¢ÿ¢ÿÿ¥ÿ³ÿ¦ÿÿÿªÿ¢ÿÿ£ÿ­ÿ´ÿÿ§ÿ§ÿ¢ÿ¬ÿÿ£ÿ©ÿ©ÿ¨ÿ£ÿ£ÿ¨ÿ¨ÿ§ÿªÿ°ÿ²ÿªÿ§ÿÿ¤ÿÿÿ«ÿ«ÿ¤ÿªÿ¥ÿ ÿÿ¹ÿ©ÿ­ÿ¯ÿ«ÿ®ÿ¥ÿ§ÿ±ÿ²ÿÿ¡ÿ¨ÿ¨ÿ¼ÿµÿ®ÿ¤ÿ¬ÿ¿ÿ»ÿ·ÿ´ÿ°ÿ°ÿ®ÿ¦ÿ§ÿµÿ´ÿ°ÿ¶ÿ§ÿ°ÿ¬ÿ¦ÿµÿ¬ÿ¤ÿ¶ÿ¸ÿ¡ÿ¹ÿ¥ÿ§ÿ³ÿ­ÿÿÿ¦ÿ¡ÿ¦ÿ¡ÿ¨ÿ±ÿ´ÿ¶ÿ·ÿ½ÿ°ÿ°ÿ¯ÿ©ÿ¥ÿ¢ÿ¡ÿ¬ÿ³ÿ¤ÿ¥ÿ©ÿ­ÿ¨ÿ²ÿ´ÿ©ÿ®ÿµÿ¦ÿªÿ¤ÿ°ÿµÿÿ­ÿ³ÿ¯ÿ¥ÿÄÿ§ÿ¢ÿ¸ÿ«ÿ¤ÿ«ÿ²ÿ¬ÿ¤ÿªÿ¦ÿ©ÿ»ÿ³ÿ®ÿºÿ²ÿ°ÿ©ÿ§ÿ¥ÿ«ÿ©ÿ«ÿ»ÿ¨ÿ¶ÿ¯ÿ«ÿ¤ÿ³ÿ¿ÿ¶ÿ°ÿ²ÿ°ÿºÿ±ÿ·ÿ¸ÿ±ÿ«ÿ¢ÿ¬ÿÂÿ¾ÿ³ÿ®ÿ¯ÿ¶ÿ¶ÿ´ÿ­ÿ¦ÿ¨ÿ©ÿ«ÿ³ÿ¬ÿ¯ÿ°ÿ¨ÿ±ÿ ÿ»ÿÿ®ÿÿ¬ÿÈÿ¯ÿ±ÿªÿ²ÿ¿ÿ¼ÿ·ÿ´ÿ«ÿ±ÿ±ÿ¢ÿ¢ÿªÿ¬ÿ±ÿ¸ÿ«ÿ®ÿ­ÿ©ÿ¬ÿ¦ÿ«ÿ©ÿ«ÿ²ÿ­ÿºÿ´ÿ¯ÿ¹ÿ¬ÿ±ÿ´ÿªÿ¯ÿ­ÿ¿ÿµÿ·ÿ³ÿ¯ÿ¦ÿÿ¤ÿ¬ÿ¼ÿ¸ÿ¬ÿ¶ÿ²ÿ®ÿ³ÿÜÿ¡ÿ«ÿ°ÿ»ÿ¶ÿ¶ÿ¬ÿ­ÿ«ÿµÿºÿµÿ´ÿ³ÿ­ÿ¦ÿ³ÿµÿªÿ«ÿ«ÿ®ÿ³ÿ«ÿ©ÿªÿºÿ§ÿ¤ÿ¯ÿ¤ÿ£ÿ«ÿÃÿµÿ½ÿªÿ£ÿÿÿÿ¨ÿ»ÿ¸ÿ¯ÿ³ÿÃÿµÿ£ÿ°ÿ±ÿ¶ÿ¯ÿ±ÿ´ÿ®ÿÿ¯ÿ²ÿªÿÿ¸ÿ²ÿ«ÿ¤ÿ­ÿ°ÿ®ÿ­ÿ¯ÿ°ÿ¯ÿ¨ÿ­ÿ¯ÿ©ÿ«ÿ§ÿ¬ÿ°ÿ·ÿ½ÿ«ÿ¢ÿ°ÿ«ÿ¬ÿ¸ÿ½ÿËÿ­ÿ§ÿ­ÿ¦ÿ³ÿ«ÿ«ÿ³ÿ¸ÿ«ÿÿ ÿ¦ÿ¬ÿ¶ÿ¸ÿµÿ¯ÿ«ÿ©ÿ±ÿ³ÿ¶ÿ¡ÿ·ÿ±ÿ±ÿ®ÿ­ÿ±ÿ²ÿ»ÿ´ÿ§ÿ²ÿ¼ÿ´ÿªÿ¥ÿ£ÿ¬ÿ­ÿ£ÿ¼ÿ¨ÿ¯ÿ£ÿÿ«ÿ®ÿºÿ¨ÿ¨ÿÿ¬ÿ­ÿ®ÿ°ÿ²ÿ¶ÿ±ÿªÿ¨ÿ¤ÿ¬ÿ­ÿ¬ÿ¯ÿ£ÿ¤ÿÿ»ÿ¨ÿµÿ´ÿ±ÿ©ÿ¾ÿ·ÿ°ÿ²ÿ³ÿ·ÿ´ÿ«ÿªÿ«ÿ°ÿ«ÿ¶ÿ¯ÿÿ¥ÿ¶ÿ·ÿ±ÿ¨ÿ®ÿ¦ÿÿÿ®ÿ¯ÿªÿ­ÿ§ÿ£ÿ°ÿ§ÿÿ ÿÿ¶ÿ¦ÿÿÿÿ¤ÿÿÿÿÿÿÿÿÿÿÿ ÿÿÿÿ¢ÿ¢ÿ®ÿ¡ÿÿÿÿÿÿ ÿÿÿÿÿÿ ÿ¥ÿ©ÿÿÿ¤ÿ­ÿÿÿ­ÿ®ÿ¬ÿ¥ÿ­ÿ´ÿ°ÿ¤ÿ¤ÿ¬ÿ±ÿ¥ÿÿÿÿÿÿ§ÿ§ÿ¶ÿ©ÿÿ«ÿÿ°ÿ§ÿ³ÿ©ÿ©ÿ¨ÿÿÿ¢ÿ¥ÿ¥ÿ£ÿ¨ÿÿ­ÿ­ÿÀÿÿÿ§ÿ¡ÿ°ÿ²ÿ¬ÿ£ÿÿ ÿ§ÿ£ÿ®ÿ¬ÿ¤ÿÿ¨ÿºÿ¡ÿ¬ÿ¬ÿ®ÿÿÿ¦ÿ±ÿ¯ÿ§ÿ¦ÿ¥ÿ¦ÿ¨ÿ§ÿÿ´ÿ¥ÿ·ÿªÿ«ÿ¯ÿ©ÿ»ÿ¸ÿ®ÿ«ÿ»ÿ¼ÿ®ÿ¯ÿ¨ÿ¦ÿ²ÿ¯ÿ­ÿ·ÿ±ÿ¸ÿ¿ÿ¸ÿ¯ÿ®ÿ®ÿ­ÿ»ÿ¼ÿ²ÿÃÿºÿ»ÿËÿ±ÿ½ÿÁÿ°ÿ±ÿ·ÿÃÿªÿÿ¢ÿ«ÿ°ÿ´ÿ´ÿ°ÿ¬ÿ¬ÿ´ÿ¿ÿºÿ½ÿ°ÿ©ÿ²ÿ²ÿ®ÿ±ÿ°ÿ²ÿ¸ÿ®ÿ¸ÿºÿ±ÿ­ÿÿ¸ÿ½ÿ³ÿ¨ÿ®ÿµÿ³ÿ°ÿ¯ÿ¯ÿµÿ°ÿ®ÿ±ÿ¡ÿ¹ÿ¸ÿ³ÿ¯ÿ¶ÿ©ÿ¢ÿ¨ÿ´ÿ²ÿ§ÿ²ÿ¦ÿ¶ÿÁÿ°ÿ¢ÿ¯ÿ¯ÿ¬ÿ©ÿ­ÿ¯ÿªÿ¦ÿÿcÿnÿÿ²ÿ·ÿ§ÿ¨ÿ¶ÿµÿµÿ¦ÿ¥ÿ¨ÿ°ÿ¼ÿ±ÿµÿ¬ÿ¢ÿ±ÿ¼ÿ°ÿ§ÿ½ÿ³ÿªÿ«ÿ§ÿ¥ÿ­ÿ²ÿ¦ÿ¥ÿÀÿ¾ÿ²ÿ½ÿ¼ÿ¶ÿµÿ²ÿ°ÿªÿ©ÿ³ÿ´ÿ°ÿ±ÿ¥ÿ±ÿ¡ÿªÿ®ÿµÿ¼ÿ¸ÿ´ÿ´ÿ¯ÿ«ÿ²ÿµÿ¿ÿ¾ÿ³ÿ¸ÿ¼ÿ²ÿ·ÿ¹ÿµÿ´ÿ­ÿ©ÿªÿ­ÿ½ÿ¹ÿ¶ÿµÿ±ÿ²ÿ§ÿ¬ÿ»ÿ¶ÿ«ÿ³ÿ¼ÿ¢ÿ·ÿ»ÿ±ÿ©ÿ§ÿ«ÿ­ÿ«ÿ©ÿ¬ÿ¹ÿ´ÿ°ÿ¯ÿ²ÿ¯ÿ²ÿ´ÿ±ÿ¶ÿ¶ÿ³ÿ¯ÿ ÿµÿÄÿ­ÿ¡ÿ²ÿ£ÿÿÿÿÿÿ¥ÿªÿªÿÿ§ÿ¬ÿ®ÿ¹ÿÁÿ¶ÿ²ÿºÿ·ÿ«ÿ¨ÿ§ÿ¢ÿ±ÿ¶ÿ¨ÿ²ÿ®ÿ¤ÿªÿªÿÿ°ÿ²ÿ©ÿ°ÿ²ÿ»ÿÅÿµÿ®ÿ°ÿ°ÿ²ÿ¬ÿªÿ«ÿ©ÿ¸ÿ°ÿ³ÿ±ÿ§ÿªÿ·ÿ·ÿ±ÿ©ÿ²ÿÿ¦ÿ§ÿ«ÿ¨ÿ£ÿ¦ÿ¦ÿ¢ÿ«ÿ¦ÿ«ÿ§ÿ¡ÿ°ÿ´ÿ¸ÿ¶ÿ³ÿ¯ÿ©ÿ­ÿ§ÿ£ÿ«ÿ¦ÿ¨ÿ²ÿ¯ÿªÿ¨ÿ©ÿµÿµÿ ÿ¸ÿ«ÿµÿ¶ÿªÿªÿ±ÿ±ÿ´ÿ¯ÿ£ÿÿ¯ÿ¶ÿ©ÿ³ÿ´ÿ®ÿ­ÿªÿ¼ÿ»ÿÂÿ®ÿ­ÿ°ÿ«ÿ²ÿ´ÿ¨ÿªÿ¨ÿ¬ÿ¤ÿÂÿ·ÿ¥ÿ´ÿ³ÿ£ÿ¥ÿ®ÿ­ÿ¯ÿµÿ®ÿ«ÿ°ÿ¨ÿ§ÿ¬ÿ§ÿ³ÿ¶ÿ¯ÿnÿYÿiÿÿ£ÿ£ÿ§ÿ®ÿ¯ÿ¦ÿªÿ°ÿ·ÿ¬ÿ²ÿ¸ÿ´ÿ¯ÿ¦ÿ§ÿ¶ÿ°ÿµÿ±ÿ®ÿ¬ÿ°ÿ°ÿÿ½ÿ«ÿ´ÿ»ÿ®ÿ´ÿ²ÿ³ÿ»ÿ­ÿ²ÿ¿ÿ¾ÿ½ÿ­ÿ¯ÿ¯ÿ¦ÿ§ÿ·ÿ²ÿ£ÿµÿºÿ®ÿ¡ÿ¤ÿ«ÿ§ÿ¯ÿ¬ÿ¯ÿºÿ¶ÿµÿ²ÿ®ÿ¯ÿµÿ¯ÿ®ÿÿ«ÿÁÿ½ÿ«ÿ£ÿ§ÿ¦ÿÿ«ÿ²ÿ ÿ¨ÿ®ÿ¹ÿ¼ÿ¬ÿ­ÿÿ¡ÿ¯ÿ«ÿ°ÿ¬ÿ¯ÿµÿ¦ÿ½ÿ§ÿ¥ÿ®ÿ¯ÿ¦ÿ§ÿ°ÿ°ÿ®ÿ²ÿµÿ³ÿ´ÿ°ÿ²ÿ±ÿ¸ÿ·ÿÿµÿªÿ®ÿ£ÿ¢ÿ«ÿ±ÿ©ÿÿ¤ÿ¥ÿ¾ÿÀÿ®ÿ¯ÿµÿ°ÿ­ÿ®ÿÿ±ÿ±ÿ«ÿ¦ÿ£ÿ¥ÿ­ÿ¯ÿªÿ³ÿ§ÿ³ÿÀÿ¸ÿ®ÿ­ÿ£ÿ¢ÿ²ÿ­ÿºÿ°ÿ³ÿ¶ÿ¹ÿºÿ¨ÿ©ÿ¬ÿ±ÿ´ÿ°ÿ±ÿªÿ§ÿ¯ÿÿÿ§ÿÿ©ÿ¤ÿ¦ÿ¯ÿ¯ÿ©ÿ¨ÿ ÿ±ÿ¥ÿ´ÿ®ÿ¤ÿÿ ÿ£ÿ¡ÿ ÿ¯ÿÿ®ÿ¶ÿ´ÿ²ÿ«ÿ¬ÿÂÿ¾ÿ¡ÿªÿ¶ÿ²ÿ½ÿµÿ¨ÿ®ÿ±ÿµÿÿ¥ÿªÿ±ÿ³ÿ¦ÿ¢ÿªÿªÿ©ÿ·ÿÿ©ÿ´ÿ¬ÿ¨ÿ§ÿªÿ¯ÿªÿ°ÿ¥ÿÿ¾ÿ¨ÿÿ¦ÿµÿ²ÿ¢ÿ¡ÿ°ÿ°ÿ ÿ¯ÿ¬ÿ²ÿ±ÿ«ÿªÿ±ÿÂÿÏÿ¦ÿªÿ«ÿ²ÿ§ÿ«ÿ°ÿ­ÿ¯ÿÿÿ¼ÿµÿ­ÿ²ÿ°ÿ®ÿµÿ¶ÿ©ÿ ÿ¦ÿ´ÿ­ÿ°ÿ ÿªÿ´ÿ·ÿºÿ³ÿ¢ÿ£ÿ¶ÿÿ¤ÿ­ÿ«ÿ¬ÿ­ÿ«ÿªÿ±ÿ¸ÿ£ÿ¦ÿªÿ®ÿµÿ©ÿ¢ÿ¥ÿ¤ÿ©ÿ±ÿÿ±ÿ»ÿ©ÿ¨ÿ«ÿ²ÿ¸ÿ¯ÿ©ÿ®ÿ°ÿ©ÿ¯ÿ²ÿ¡ÿ ÿ¢ÿ¯ÿ³ÿ²ÿ«ÿ©ÿ´ÿ¯ÿºÿÿ§ÿ®ÿ¬ÿ¼ÿ­ÿ ÿ¢ÿ£ÿÿÿ­ÿ­ÿ±ÿ®ÿ®ÿ±ÿ·ÿ¶ÿ§ÿ£ÿ«ÿ­ÿ­ÿÿ±ÿµÿ©ÿ­ÿºÿ¹ÿ³ÿ°ÿ­ÿ¥ÿ©ÿ¶ÿ­ÿ±ÿ¦ÿ­ÿ»ÿ«ÿ¤ÿ©ÿ«ÿ¬ÿ°ÿµÿ®ÿÿ©ÿ®ÿ¯ÿ¸ÿ«ÿ®ÿ¬ÿ®ÿ±ÿ¦ÿ®ÿµÿ¾ÿ¦ÿ®ÿ°ÿ²ÿ¨ÿ¨ÿªÿ­ÿ±ÿ´ÿ²ÿ ÿ²ÿÿ·ÿÿ²ÿ¦ÿÿ¼ÿ¾ÿ¬ÿ©ÿ¯ÿ·ÿ¨ÿ«ÿ¹ÿ¦ÿ¥ÿ¦ÿ ÿ¥ÿ©ÿ³ÿ¼ÿ½ÿ´ÿÿ¨ÿ«ÿÿ¹ÿ±ÿÿ¢ÿ¨ÿ®ÿ¨ÿÿÿ¤ÿ­ÿ¦ÿ¤ÿµÿ®ÿ«ÿ²ÿ©ÿ¡ÿ¢ÿ±ÿ±ÿ°ÿ²ÿªÿ«ÿ¤ÿ¹ÿªÿ¿ÿºÿÿ¶ÿµÿ®ÿ±ÿ¸ÿ¼ÿ³ÿ«ÿ´ÿ´ÿ´ÿ¯ÿ¦ÿ°ÿ»ÿ«ÿ©ÿªÿ­ÿ´ÿ·ÿ´ÿ¯ÿªÿ±ÿ©ÿÿºÿ©ÿªÿ¥ÿ¡ÿ¢ÿ¨ÿ®ÿ±ÿ©ÿ©ÿ»ÿ´ÿªÿµÿÿ©ÿªÿ²ÿ¯ÿÿÿ®ÿ¶ÿ®ÿ¨ÿ°ÿ°ÿ®ÿ¬ÿ°ÿ®ÿ¯ÿ¨ÿ®ÿ­ÿ­ÿÿÿ¬ÿ´ÿ±ÿ«ÿ¦ÿ§ÿ­ÿ°ÿµÿ³ÿµÿ±ÿ·ÿ¥ÿ«ÿ­ÿ¢ÿÿ£ÿ®ÿ´ÿºÿ¸ÿÀÿµÿ¤ÿ§ÿ«ÿ¨ÿ±ÿ·ÿ²ÿ¸ÿ½ÿ»ÿ¸ÿ·ÿµÿ±ÿ±ÿ®ÿ°ÿ©ÿ¯ÿ¡ÿóþþÿÿ§ÿÿ£ÿ²ÿ°ÿ³ÿµÿªÿ²ÿ°ÿ¶ÿ¯ÿ¿ÿ´ÿ¾ÿ´ÿ´ÿ¯ÿ³ÿ³ÿ«ÿ§ÿ¨ÿ¨ÿ¯ÿºÿ­ÿ´ÿ¼ÿ·ÿ°ÿªÿ±ÿ¶ÿ¸ÿ¸ÿ³ÿ´ÿÿÿªÿ·ÿ½ÿ±ÿµÿ«ÿÿ³ÿ²ÿ¨ÿ®ÿ¶ÿ¹ÿ­ÿ§ÿÿ¨ÿ«ÿ§ÿ®ÿ³ÿ¨ÿ¥ÿ²ÿ­ÿ°ÿ¬ÿÿ¼ÿ£ÿ ÿªÿ½ÿ´ÿ®ÿªÿ¨ÿ±ÿ±ÿ©ÿ¥ÿÿ¥ÿ®ÿ¤ÿ¥ÿ¸ÿ«ÿ«ÿ°ÿªÿ¤ÿ¬ÿªÿ­ÿ´ÿ°ÿ«ÿ¤ÿ ÿªÿ²ÿ³ÿ¸ÿªÿ¬ÿªÿ¾ÿÿ³ÿ§ÿ¤ÿÿÿ©ÿ¯ÿ§ÿ£ÿ¨ÿªÿ®ÿ°ÿ¨ÿªÿªÿ ÿ­ÿ¶ÿ£ÿ³ÿÿÿ©ÿÿÿÿ ÿ¦ÿÿ ÿÿ£ÿ¨ÿÿÿÿ£ÿªÿ¤ÿ¤ÿªÿ¬ÿ£ÿÿ«ÿ²ÿ¹ÿ¨ÿÿ®ÿ¥ÿÿ¥ÿ¹ÿµÿÿÿ¥ÿ¤ÿÿÿÿÿÿ®ÿÿ£ÿ£ÿÿÿÿ¶ÿ£ÿÿ¤ÿ«ÿ¬ÿ¥ÿÿÿ¢ÿ¨ÿÿ£ÿ ÿÿ¢ÿÿ¶ÿ¬ÿ¦ÿ¤ÿÿÿÿ¢ÿÿÿ¢ÿÿÿÿÿªÿ¤ÿÿ¨ÿ¢ÿªÿÿ²ÿªÿ¡ÿÿ¥ÿ¬ÿ´ÿ¥ÿ³ÿ¢ÿ£ÿÿÿÿÿÿÿÿÿÿ¨ÿÿÿªÿ¤ÿ£ÿ¢ÿ¤ÿÿ£ÿÿ¤ÿÿ¦ÿ ÿÿ£ÿ¡ÿªÿ§ÿ­ÿ±ÿ¬ÿ®ÿµÿ®ÿ ÿªÿ©ÿ¦ÿ ÿ­ÿªÿÁÿ¨ÿ­ÿ®ÿ¨ÿ¯ÿ¯ÿ´ÿ¨ÿ¥ÿ¡ÿÿ¨ÿÿÿ©ÿ©ÿ©ÿ²ÿÀÿÄÿÂÿºÿ®ÿ·ÿ´ÿ§ÿ©ÿ«ÿªÿÿºÿ±ÿ³ÿ¥ÿ´ÿµÿ¶ÿ«ÿ­ÿ±ÿ³ÿ«ÿªÿ«ÿ­ÿ®ÿªÿ°ÿ±ÿ§ÿ°ÿ´ÿ­ÿ°ÿ³ÿºÿ½ÿ¶ÿ¬ÿ¯ÿÿ°ÿ¶ÿ·ÿ®ÿ¨ÿ¥ÿ¦ÿÿ¦ÿ¬ÿ·ÿ¸ÿ¶ÿ¯ÿªÿ­ÿ¡ÿÿ¨ÿ´ÿ·ÿ´ÿ­ÿÿ¦ÿµÿÁÿ°ÿ³ÿ§ÿ©ÿ»ÿ¯ÿ¼ÿ¤ÿªÿ¯ÿ·ÿ¶ÿºÿ¶ÿ°ÿ¯ÿ¯ÿ³ÿªÿ¦ÿ©ÿ¬ÿÂÿ±ÿµÿ¸ÿ£ÿ¤ÿ ÿ³ÿ¶ÿ³ÿ·ÿ¾ÿ¾ÿ¹ÿ«ÿ¾ÿ ÿ¦ÿÿ«ÿ¬ÿ¤ÿ¨ÿ·ÿ³ÿ©ÿ³ÿ³ÿ¨ÿ°ÿ»ÿºÿ·ÿ¹ÿºÿ®ÿ§ÿ®ÿ¶ÿ³ÿ¬ÿ±ÿ«ÿ£ÿ¯ÿ«ÿ§ÿ¯ÿ½ÿ´ÿ¸ÿ¹ÿ±ÿ¸ÿ¸ÿ¾ÿÊÿ³ÿ©ÿ®ÿµÿ¼ÿ°ÿ©ÿ¥ÿ§ÿ³ÿ´ÿ±ÿ£ÿ¡ÿ¤ÿÿ«ÿ´ÿ¬ÿ«ÿ±ÿ¶ÿºÿ®ÿ£ÿ¸ÿ«ÿÿÿ«ÿªÿ´ÿ°ÿ½ÿºÿ±ÿ©ÿ­ÿ¯ÿ©ÿ®ÿ­ÿ£ÿ¦ÿ§ÿ¯ÿ·ÿ³ÿ²ÿ§ÿ£ÿ«ÿµÿ®ÿ§ÿ°ÿ ÿ£ÿ¯ÿ¥ÿ¥ÿ©ÿ¤ÿµÿ°ÿÿ°ÿÿÿ§ÿÿ£ÿÿ ÿ«ÿ¤ÿ§ÿ£ÿÿ¶ÿ­ÿ¬ÿ°ÿ©ÿÿ ÿªÿ¦ÿ©ÿ­ÿ´ÿ¯ÿ¤ÿÿ±ÿ©ÿÿ³ÿ²ÿ¢ÿ ÿ¢ÿ¡ÿ®ÿÿÿ§ÿ¢ÿÿ¨ÿÿ¨ÿ§ÿªÿÿÿÿ¤ÿ¡ÿ¬ÿ®ÿªÿ±ÿ°ÿ§ÿ¦ÿ¤ÿ¡ÿ«ÿ±ÿªÿ¤ÿ£ÿ§ÿÿÿÿ¨ÿ£ÿÿ¦ÿ¢ÿ ÿ¶ÿ¬ÿµÿ¨ÿ§ÿ¸ÿ»ÿ®ÿ¢ÿ³ÿÿÿ¢ÿ¯ÿ®ÿ±ÿªÿ¤ÿ«ÿ¢ÿ¢ÿ°ÿ²ÿ¤ÿ§ÿ«ÿ¦ÿ§ÿªÿ²ÿ°ÿ§ÿ­ÿµÿ°ÿ«ÿ¯ÿºÿ»ÿ©ÿ¸ÿ®ÿ½ÿ§ÿ®ÿ§ÿÿ§ÿ¥ÿ¿ÿÿ±ÿ¯ÿÿ¯ÿ°ÿ³ÿÿÿ¦ÿ¶ÿ¥ÿ§ÿªÿªÿ¬ÿ­ÿªÿ®ÿ¯ÿªÿ£ÿ¤ÿ¢ÿ¨ÿ¡ÿÿÿÿÿ¤ÿÿÿÿÿÿÿÿ£ÿÿ¨ÿÿ¤ÿ ÿÿ ÿ¨ÿ«ÿÿÿÿÿªÿÿªÿ­ÿÿ§ÿ¥ÿÿÿªÿ¥ÿ£ÿ¢ÿ¦ÿÿÿÿ£ÿ¨ÿ¬ÿ­ÿ¤ÿ¥ÿ¦ÿ¨ÿ¬ÿ¦ÿ¤ÿ ÿ ÿªÿ§ÿ§ÿ£ÿÿ£ÿ¥ÿ¥ÿÿÿÿÿxÿ§ÿªÿ²ÿ·ÿ¢ÿ¡ÿÆÿÿÄÿÿÁÿ¬ÿ§ÿÂÿ¼ÿªÿ¡ÿ»ÿ¸ÿ»ÿ½ÿ¹ÿ´ÿÃÿ¶ÿ«ÿ¤ÿ¡ÿÿÿ°ÿ³ÿ¯ÿ¢ÿ«ÿÄÿÀÿµÿ§ÿ¥ÿ ÿ¡ÿ¤ÿ±ÿ®ÿ¹ÿÀÿÆÿ»ÿ¹ÿ¯ÿ°ÿ¤ÿ¯ÿ¨ÿÿ°ÿ¤ÿÂÿÿ¨ÿ®ÿÏÿ¨ÿÿ¤ÿ¯ÿ¼ÿ°ÿ«ÿ»ÿ·ÿªÿ­ÿ·ÿ¶ÿ¨ÿ°ÿ²ÿ°ÿªÿ¨ÿ¢ÿ¨ÿ·ÿ·ÿ°ÿ±ÿ¶ÿ´ÿ¨ÿ¤ÿ¬ÿ®ÿ±ÿ³ÿ±ÿ±ÿ´ÿ°ÿ¯ÿ¯ÿ·ÿ¢ÿ¡ÿ¶ÿ³ÿÿÿ¨ÿ¡ÿ®ÿ³ÿ©ÿ¨ÿ½ÿÿÿ¡ÿ´ÿ¯ÿ²ÿµÿ¥ÿÿ¢ÿ§ÿºÿ­ÿ²ÿ°ÿ·ÿºÿ·ÿ¨ÿ¢ÿ®ÿ±ÿ«ÿ¥ÿ¦ÿ´ÿºÿ®ÿ¦ÿ¤ÿ¢ÿ©ÿ±ÿ®ÿ²ÿ´ÿ«ÿ©ÿ®ÿ«ÿ®ÿ³ÿ¶ÿ´ÿ¯ÿ­ÿ¸ÿ§ÿ§ÿ±ÿ§ÿªÿÀÿ£ÿ§ÿ«ÿ°ÿ°ÿ¤ÿÿ¡ÿ¬ÿ¹ÿ£ÿ²ÿÿ¥ÿ¤ÿ©ÿ°ÿ´ÿ¢ÿ«ÿ®ÿ½ÿºÿ¤ÿ¥ÿ¬ÿ¯ÿ©ÿ¬ÿ¸ÿ°ÿ§ÿ·ÿÁÿ¹ÿ±ÿ°ÿ³ÿ§ÿ«ÿ´ÿ¨ÿ²ÿ¬ÿ²ÿ²ÿ¶ÿ­ÿ¸ÿ§ÿ§ÿÿ¢ÿ³ÿ¤ÿ´ÿ¶ÿ ÿ²ÿ¶ÿ°ÿ¸ÿ³ÿÿ«ÿ«ÿªÿÿ²ÿ¬ÿ¤ÿ¨ÿÿ ÿ¶ÿ§ÿ³ÿ±ÿ¶ÿ¬ÿ­ÿ±ÿ¥ÿ£ÿ¤ÿ¦ÿ©ÿ©ÿ®ÿµÿ¹ÿ³ÿ¦ÿ©ÿ¹ÿµÿ°ÿ²ÿ§ÿ®ÿ¬ÿºÿ¥ÿ®ÿÿ­ÿÿÿªÿ²ÿªÿ·ÿÿ²ÿ±ÿ·ÿ®ÿÿ¥ÿ©ÿÿ¥ÿÿªÿ»ÿ±ÿ¹ÿ­ÿ¨ÿ£ÿ¼ÿ¨ÿÿ¦ÿ¯ÿ¶ÿ­ÿ¨ÿ£ÿ©ÿ»ÿ·ÿ«ÿ²ÿºÿ¥ÿÿÿ¯ÿªÿ¨ÿµÿ¤ÿÿ¤ÿÿÿ°ÿ½ÿ°ÿ¦ÿ·ÿ·ÿ¥ÿ¿ÿ¥ÿªÿ«ÿ¯ÿÿÿÿ§ÿ§ÿ®ÿ§ÿ°ÿ¶ÿµÿ¶ÿ«ÿ´ÿµÿªÿ¶ÿ®ÿªÿ´ÿ·ÿ®ÿ¥ÿ¯ÿ¹ÿ®ÿ¢ÿªÿ·ÿ°ÿ³ÿ²ÿ±ÿ°ÿ¬ÿ«ÿ¥ÿ¨ÿ³ÿ¤ÿÿ±ÿ¬ÿ®ÿ¯ÿ¸ÿ¨ÿ·ÿ©ÿ¬ÿ«ÿ³ÿºÿ´ÿ±ÿ¯ÿ¯ÿ¥ÿ·ÿ³ÿ©ÿ¥ÿÿ£ÿ¯ÿºÿ¸ÿ¶ÿµÿ­ÿ£ÿ¥ÿ°ÿ±ÿ¤ÿÿ¦ÿ®ÿ«ÿ¦ÿ­ÿ²ÿÀÿ¹ÿ§ÿµÿªÿ¡ÿ§ÿ¨ÿÿ¶ÿ»ÿÈÿ¸ÿ²ÿ¥ÿ¨ÿÇÿ¯ÿªÿ®ÿ¢ÿ³ÿ¢ÿ¦ÿ¯ÿ¦ÿ©ÿ¥ÿ§ÿ¸ÿ³ÿ¯ÿ§ÿ£ÿ­ÿ¥ÿ¢ÿÿ«ÿ´ÿ©ÿ®ÿ®ÿ±ÿ¯ÿ ÿ°ÿ§ÿ©ÿ®ÿ¢ÿ¡ÿÿÿÿ­ÿÿ­ÿ³ÿ»ÿ¢ÿ¹ÿ´ÿÿÿ®ÿÿÿ§ÿ³ÿ°ÿÿ©ÿ¶ÿ«ÿªÿ¥ÿÿ¦ÿ©ÿ§ÿÿÿÿÿÿªÿªÿ¥ÿ¤ÿ¦ÿ¦ÿ«ÿÿÿ¯ÿ«ÿ«ÿ¥ÿ¤ÿ£ÿÿ¬ÿ´ÿ¯ÿ¸ÿ©ÿ³ÿ²ÿ´ÿªÿ¬ÿ£ÿ±ÿ³ÿÿ§ÿ¥ÿ²ÿ¥ÿ¨ÿ·ÿ´ÿ¨ÿ¬ÿ¢ÿ©ÿ»ÿ­ÿ£ÿ°ÿ¸ÿ­ÿ²ÿÁÿ³ÿ¦ÿªÿªÿ¯ÿµÿÀÿºÿ¨ÿ±ÿÇÿ´ÿ²ÿ¸ÿÿÿ¨ÿ¨ÿ¬ÿ®ÿ©ÿ¬ÿµÿ±ÿ²ÿµÿ¦ÿ«ÿ¹ÿ¸ÿ³ÿªÿ§ÿ³ÿ±ÿ¦ÿ«ÿ¨ÿ¤ÿ¸ÿµÿ¯ÿ¥ÿ°ÿ°ÿ¦ÿ°ÿ±ÿ©ÿ§ÿ¯ÿ¬ÿÿ½ÿ¶ÿÅÿµÿµÿ½ÿÄÿ²ÿ¨ÿ²ÿ´ÿ¶ÿµÿ¢ÿ¦ÿ¼ÿ¸ÿ¶ÿ·ÿ³ÿ´ÿ­ÿ·ÿÿ ÿ±ÿ¯ÿ­ÿ©ÿ»ÿ¶ÿ¦ÿ¤ÿ­ÿ³ÿÇÿ·ÿ¶ÿµÿ·ÿ´ÿ»ÿ´ÿ´ÿ­ÿ¨ÿ¦ÿ¬ÿ®ÿ·ÿ·ÿ´ÿ³ÿ©ÿ¶ÿÂÿ®ÿ¥ÿ¬ÿ¸ÿ¼ÿ¿ÿ²ÿÀÿ¡ÿ©ÿ¸ÿ¡ÿªÿºÿ·ÿ¥ÿ°ÿ³ÿËÿ¿ÿµÿ­ÿ®ÿ«ÿ¬ÿ¯ÿ«ÿÿ ÿ¬ÿ°ÿ®ÿ·ÿ¼ÿ§ÿ©ÿ·ÿ­ÿ®ÿµÿ¥ÿªÿ»ÿ³ÿ«ÿ´ÿ³ÿµÿ©ÿªÿ©ÿµÿ±ÿ©ÿªÿ¶ÿ©ÿ¤ÿ¬ÿ³ÿ³ÿ¨ÿ ÿ´ÿ½ÿ¥ÿ§ÿ¬ÿÿÿ¨ÿ®ÿªÿÆÿÿ¹ÿ°ÿ¾ÿ¬ÿ°ÿ¥ÿ¬ÿ©ÿ¯ÿ©ÿ¨ÿ¥ÿ°ÿ¶ÿ­ÿ­ÿ¬ÿ ÿ§ÿ¶ÿ²ÿ¤ÿ«ÿ³ÿ©ÿ¯ÿ¦ÿ¡ÿÿ£ÿ­ÿ¾ÿ¶ÿ³ÿªÿ ÿÿÿ²ÿ³ÿ¬ÿ§ÿ®ÿ°ÿ¤ÿ£ÿ¡ÿÿªÿ«ÿÿ¡ÿºÿ¬ÿ­ÿ²ÿ²ÿ§ÿ¯ÿ¯ÿ¶ÿ·ÿºÿ«ÿ­ÿ¯ÿ³ÿ²ÿ²ÿ¬ÿ©ÿ©ÿ¯ÿ²ÿ¨ÿ¤ÿ¦ÿ±ÿ¶ÿ©ÿ¨ÿ°ÿ³ÿ¢ÿ°ÿµÿÀÿ§ÿ¶ÿ½ÿ¤ÿÿ¬ÿ²ÿ½ÿ»ÿ¯ÿ¨ÿ®ÿ·ÿ³ÿªÿªÿµÿµÿ³ÿ¶ÿ¶ÿ¤ÿ¶ÿ§ÿ®ÿ½ÿ¹ÿªÿ¬ÿ´ÿ½ÿ¿ÿ®ÿÿ§ÿ¼ÿ»ÿ±ÿ®ÿªÿ¡ÿÿ¯ÿ¥ÿ»ÿ´ÿ½ÿºÿ³ÿ¬ÿ¿ÿ«ÿ´ÿ¨ÿ¨ÿ­ÿ¶ÿ»ÿ±ÿ®ÿ°ÿ¯ÿ¯ÿ«ÿ§ÿªÿ¬ÿ¦ÿ ÿ´ÿÿ¿ÿ«ÿ´ÿ¹ÿ¯ÿ«ÿ¼ÿ´ÿ¨ÿ¬ÿ²ÿ¹ÿ·ÿ°ÿºÿ¼ÿ§ÿ²ÿ¶ÿ¦ÿ´ÿªÿ­ÿÿÿ­ÿÿ¨ÿÿÿÿÿ¤ÿ¯ÿ«ÿ¥ÿ§ÿÿÿ¥ÿÿ¬ÿÿÿÿ ÿÿ ÿÿÿ«ÿ¡ÿ ÿÿÿ£ÿ¢ÿ¬ÿ¢ÿÿ ÿÿÿÿÿ³ÿÿ£ÿÿÿÿÿÿÿÿ§ÿ«ÿ¦ÿ£ÿÿÿÿÿ¢ÿÿÿ ÿ¯ÿ¡ÿ³ÿ ÿÿ¥ÿ¦ÿ«ÿÿmÿiÿqÿuÿÿÿÿÿ£ÿ¬ÿÿ¬ÿÿ¦ÿ®ÿ´ÿ¥ÿ¤ÿ¢ÿ¥ÿ§ÿ§ÿ©ÿ¥ÿÿÿ²ÿ¡ÿÿ§ÿÿ¹ÿÿÿ¥ÿ¶ÿ¨ÿ ÿ§ÿ¤ÿÿ¡ÿ²ÿ¦ÿ¤ÿ§ÿ²ÿ³ÿ®ÿ¥ÿ¦ÿ ÿ¬ÿ«ÿ³ÿ±ÿ«ÿ¥ÿ¦ÿ±ÿµÿ®ÿ¬ÿ§ÿ²ÿ¿ÿ«ÿÿ¬ÿ²ÿ¼ÿ°ÿ¼ÿ¼ÿ·ÿ´ÿµÿ¼ÿ¿ÿ²ÿ§ÿ´ÿ±ÿ¯ÿ¯ÿ±ÿ±ÿ¶ÿ½ÿµÿ»ÿ²ÿ®ÿ·ÿ²ÿªÿ´ÿ¹ÿ¬ÿ½ÿÅÿÖÿÎÿ©ÿ¹ÿ¦ÿ·ÿ­ÿ£ÿ¦ÿ­ÿ²ÿ±ÿ°ÿ®ÿ«ÿ­ÿ®ÿ¸ÿµÿ®ÿ»ÿ¾ÿµÿ´ÿ®ÿ²ÿ±ÿ¦ÿ¨ÿ¹ÿÉÿÃÿ¾ÿ ÿ´ÿ¬ÿµÿ§ÿªÿ¨ÿ²ÿ¶ÿ°ÿ«ÿ¯ÿºÿ´ÿ¸ÿ¹ÿ¦ÿ·ÿ¹ÿ¶ÿ±ÿ­ÿ§ÿ¶ÿ½ÿ¿ÿ¸ÿ©ÿ°ÿ¬ÿ¿ÿ»ÿ¤ÿ¦ÿ³ÿ®ÿ¸ÿ­ÿ®ÿ°ÿ¹ÿ¼ÿ¦ÿÿÿÿÿ­ÿ«ÿ¬ÿ¬ÿ°ÿ¬ÿ±ÿ¶ÿ³ÿ¹ÿ½ÿ´ÿ­ÿÿÿºÿ³ÿ¡ÿ¨ÿ±ÿ¨ÿ¬ÿ®ÿªÿªÿ±ÿ¶ÿ²ÿ©ÿºÿÄÿµÿ»ÿ¯ÿ­ÿ©ÿ£ÿ¥ÿ«ÿ­ÿ¨ÿ§ÿµÿ¼ÿ¡ÿºÿÿªÿ°ÿ¸ÿ³ÿ¶ÿ¸ÿ¶ÿ¹ÿ´ÿ´ÿ¼ÿ®ÿ´ÿ¶ÿ¢ÿÀÿ±ÿ®ÿ·ÿ·ÿ³ÿ·ÿ½ÿ²ÿ¢ÿÀÿµÿ±ÿªÿªÿµÿ³ÿ©ÿªÿ­ÿªÿ©ÿ¬ÿ¨ÿ¹ÿ®ÿ«ÿºÿ£ÿ§ÿ°ÿ­ÿ£ÿ ÿ°ÿªÿ´ÿ ÿºÿ¶ÿ¬ÿ®ÿµÿ²ÿ«ÿªÿ§ÿªÿ¼ÿ»ÿ¶ÿÿ¡ÿ¬ÿÿÿÿÿÿÿÿÿ«ÿ¨ÿ°ÿ«ÿ²ÿ³ÿ³ÿ´ÿ³ÿ´ÿ±ÿ¦ÿ°ÿ¥ÿ®ÿ«ÿ«ÿ¼ÿ¶ÿ¶ÿ·ÿ´ÿµÿ¬ÿºÿ¹ÿÍÿ±ÿ³ÿ¯ÿÿ¤ÿ®ÿ®ÿ«ÿ¬ÿ°ÿ¦ÿ­ÿ¸ÿ®ÿ¯ÿ³ÿ´ÿ³ÿµÿ¸ÿ²ÿ®ÿ©ÿÿtÿÿ©ÿ³ÿ¬ÿ¨ÿªÿªÿªÿ ÿ©ÿ¯ÿ¬ÿ©ÿ¬ÿ±ÿ¶ÿ»ÿ³ÿ¡ÿ ÿ ÿ¹ÿ°ÿ¹ÿ·ÿ´ÿ³ÿ¯ÿ¬ÿ®ÿ±ÿ²ÿ³ÿ²ÿ§ÿµÿ²ÿ¡ÿÿ¦ÿ¯ÿ½ÿ´ÿªÿ²ÿºÿ±ÿ¬ÿ©ÿ¤ÿ£ÿ¡ÿ¤ÿºÿ¶ÿ­ÿªÿ­ÿ«ÿ§ÿ´ÿ±ÿ¤ÿ«ÿÿ¢ÿÿªÿÿ§ÿ«ÿ²ÿ²ÿ©ÿ­ÿªÿ®ÿÄÿ§ÿ©ÿ­ÿ«ÿ«ÿ¦ÿªÿ»ÿ«ÿÿYÿwÿÿªÿ²ÿ«ÿ¤ÿ§ÿ¹ÿ´ÿ´ÿ­ÿ­ÿ®ÿ¯ÿ°ÿ²ÿ³ÿ°ÿ´ÿ¸ÿ°ÿ¸ÿ±ÿ¯ÿ²ÿ°ÿ±ÿÁÿ¶ÿ¯ÿ¬ÿ°ÿ·ÿ²ÿ«ÿ­ÿ³ÿ´ÿµÿ´ÿ³ÿ¯ÿªÿªÿ§ÿ¬ÿ¾ÿÀÿ²ÿ»ÿ¦ÿ±ÿ¶ÿ£ÿ«ÿ­ÿÿ¡ÿ´ÿ¯ÿ­ÿ¯ÿ¯ÿªÿ­ÿ²ÿ¯ÿ¬ÿ¦ÿ©ÿ©ÿªÿ°ÿµÿµÿ­ÿ§ÿ«ÿ§ÿ¤ÿ ÿ¢ÿÿ­ÿ´ÿ®ÿ°ÿ§ÿ¤ÿÿ¤ÿ¢ÿ¥ÿ¬ÿ©ÿ«ÿÁÿ»ÿ¡ÿ¢ÿ¹ÿ°ÿ­ÿµÿ¶ÿ±ÿ¸ÿ½ÿ®ÿ´ÿ®ÿ¨ÿ³ÿ°ÿµÿ¥ÿ¬ÿ«ÿ°ÿ©ÿÿÿÿÿ©ÿ¯ÿÁÿ½ÿ­ÿ­ÿ­ÿ§ÿ¥ÿªÿÿÿ¦ÿ»ÿ·ÿ¯ÿ­ÿ¨ÿ©ÿÉÿ¨ÿ·ÿ¬ÿ»ÿ±ÿ£ÿ«ÿ¾ÿ½ÿ®ÿªÿ®ÿ¸ÿ¼ÿ¹ÿ·ÿ²ÿ«ÿ¨ÿ­ÿ´ÿ½ÿµÿºÿ·ÿ¨ÿ§ÿ¬ÿÿ£ÿÿÿ¥ÿªÿ£ÿ¦ÿ²ÿ©ÿ§ÿ¦ÿ£ÿ¢ÿ­ÿÿÿ¥ÿ©ÿ«ÿ¸ÿ§ÿ¼ÿ£ÿ°ÿ«ÿ¨ÿ®ÿ¯ÿ«ÿ³ÿ¼ÿ¨ÿ´ÿ®ÿ±ÿÀÿ¼ÿ®ÿ´ÿ­ÿ¨ÿ´ÿÁÿ³ÿªÿ¢ÿ§ÿ´ÿ´ÿ¥ÿ¯ÿ¡ÿ¯ÿ©ÿ°ÿ©ÿ©ÿ¥ÿ¤ÿ©ÿÿÿÿÿµÿ£ÿ¡ÿ­ÿ³ÿ±ÿ¯ÿ½ÿµÿ»ÿ¨ÿÿ¡ÿ²ÿ²ÿ­ÿµÿ»ÿ½ÿ·ÿÿ¦ÿ´ÿÁÿ³ÿ§ÿ®ÿ­ÿ£ÿ¦ÿÿÿ¤ÿ±ÿ¸ÿ¯ÿ¨ÿ¯ÿµÿ¤ÿÿ£ÿ§ÿ¤ÿ¤ÿ¨ÿ±ÿ¿ÿ½ÿ´ÿ¯ÿ ÿ±ÿ©ÿ¸ÿ¡ÿ¤ÿ©ÿ±ÿµÿ¯ÿ§ÿ«ÿ¶ÿ¢ÿÿ®ÿ¨ÿ¬ÿ­ÿ©ÿ«ÿ´ÿ¹ÿ¹ÿµÿÂÿ»ÿ¼ÿ¶ÿ«ÿ·ÿ¶ÿ¬ÿªÿ¯ÿ°ÿ¶ÿ©ÿ²ÿ«ÿ¦ÿ§ÿ±ÿ¥ÿ¥ÿ¸ÿ±ÿ¦ÿ´ÿ«ÿÿ¾ÿ¡ÿ®ÿ¶ÿ²ÿ§ÿ¤ÿÿÿÿªÿ±ÿ¯ÿ©ÿ²ÿ¼ÿ±ÿ´ÿ¯ÿÿ­ÿ¹ÿµÿ©ÿ ÿ£ÿ¦ÿ¯ÿ¸ÿ¯ÿ®ÿ±ÿªÿ«ÿ³ÿ¦ÿ³ÿ©ÿ«ÿ¬ÿ¶ÿ®ÿ¥ÿÿ¡ÿ°ÿ·ÿ²ÿ­ÿÿ¹ÿªÿªÿ¬ÿ©ÿ¨ÿ«ÿ±ÿµÿªÿ£ÿ²ÿºÿ¯ÿ¤ÿ­ÿ°ÿ©ÿ¬ÿ°ÿ¬ÿ®ÿ²ÿ¤ÿ¢ÿ¯ÿ«ÿ¨ÿ«ÿ¢ÿªÿ§ÿ¢ÿ³ÿÂÿ½ÿ¶ÿ³ÿ­ÿ¡ÿ·ÿ£ÿªÿ­ÿ©ÿ¢ÿ¦ÿ°ÿ·ÿ·ÿ¬ÿ¨ÿ³ÿµÿ°ÿ»ÿ»ÿ®ÿÿ¥ÿ«ÿµÿ¶ÿ¯ÿ°ÿÿ¤ÿµÿ»ÿ«ÿ´ÿ·ÿ­ÿ©ÿ¬ÿ¶ÿ¶ÿ²ÿ»ÿ·ÿ¦ÿÿ²ÿ¢ÿ§ÿªÿ«ÿÿÿÿÿ¢ÿ°ÿ§ÿ¢ÿ·ÿ¶ÿ¬ÿªÿ§ÿ©ÿµÿ°ÿ®ÿ¬ÿªÿ«ÿ³ÿ·ÿ«ÿ¤ÿ²ÿ·ÿÿµÿ¦ÿªÿ­ÿ¡ÿÿªÿ±ÿ¦ÿÿ¤ÿºÿÁÿ¨ÿ³ÿ­ÿ¯ÿ¨ÿ±ÿ©ÿÿÿ©ÿ±ÿ³ÿ®ÿ±ÿ´ÿ­ÿ¬ÿ¡ÿÆÿ¸ÿ¶ÿ­ÿ®ÿ¥ÿ³ÿ¾ÿºÿ¶ÿ±ÿ©ÿ§ÿ¨ÿ³ÿ©ÿ±ÿ®ÿ±ÿ¶ÿÅÿªÿ¨ÿ·ÿ°ÿ£ÿ«ÿ»ÿ·ÿºÿÃÿ³ÿ¯ÿ·ÿ½ÿÁÿ®ÿ¤ÿ¯ÿµÿ­ÿµÿÁÿ½ÿ¸ÿ¹ÿµÿ³ÿ»ÿ®ÿÿÿÿ·þRþÿ ÿ®ÿ¡ÿªÿ·ÿ³ÿ®ÿ¸ÿ«ÿ©ÿ¢ÿ¶ÿ¨ÿªÿ©ÿ«ÿÀÿ½ÿ¬ÿ¥ÿ®ÿ´ÿ±ÿ´ÿ¸ÿ´ÿ¶ÿ²ÿ´ÿ¿ÿ´ÿ°ÿ¯ÿ­ÿ¶ÿ¶ÿ¸ÿ³ÿ·ÿ³ÿ³ÿ¶ÿ¦ÿ¨ÿµÿ¹ÿ³ÿ³ÿ²ÿÿ¾ÿ¯ÿ»ÿµÿ§ÿ­ÿ¤ÿÿ¢ÿ®ÿ²ÿ¬ÿ©ÿ¤ÿ¬ÿ«ÿµÿ³ÿ©ÿ©ÿ«ÿ¦ÿ¸ÿÄÿ«ÿ¢ÿªÿ­ÿ§ÿªÿ®ÿ­ÿ·ÿ¹ÿÀÿ£ÿ¦ÿ°ÿ¬ÿ©ÿ­ÿ¯ÿÿ¦ÿ©ÿ¯ÿ¯ÿ­ÿ«ÿ¨ÿ±ÿ¿ÿ·ÿ¤ÿ®ÿ³ÿ¤ÿ¡ÿ¸ÿ¨ÿ¶ÿ¥ÿºÿ«ÿ³ÿ¯ÿ«ÿÿ¢ÿ ÿÿ¢ÿÿ©ÿ´ÿÿ¨ÿ¯ÿ¸ÿªÿ¸ÿÿÿ¦ÿ¢ÿ§ÿ£ÿ ÿ§ÿ¢ÿ§ÿ¢ÿÿ¥ÿÿÿ¦ÿ¤ÿÿ£ÿÿÿ²ÿ¤ÿ§ÿ ÿ¯ÿ«ÿÿÿ§ÿ§ÿÿ¨ÿ´ÿ¬ÿ§ÿÿ¡ÿ£ÿªÿÿÿÿÿ­ÿÿÿÿ£ÿÿªÿ§ÿÿÿ¢ÿÿÿ¢ÿÿÿ¡ÿ©ÿ¿ÿ§ÿ¨ÿ­ÿÿÿ¥ÿ§ÿ¤ÿ¦ÿÿ£ÿÿ­ÿ«ÿ¥ÿÿÿÿ£ÿ ÿÿÿ£ÿ¡ÿÿ©ÿÿÿÿ¢ÿÿÿ¬ÿ¢ÿÿÿ¡ÿÿ¥ÿÿÿÿ¥ÿ£ÿÿ©ÿ§ÿ¢ÿÿ­ÿ£ÿ¬ÿ£ÿ¢ÿ¤ÿ±ÿ¨ÿªÿ¬ÿ©ÿ¢ÿ£ÿ¢ÿ®ÿ·ÿ°ÿ¨ÿ«ÿ­ÿ¬ÿ¶ÿµÿ¨ÿ¤ÿªÿ±ÿ±ÿ³ÿ°ÿ­ÿ±ÿµÿ§ÿ«ÿªÿÁÿ¤ÿ¦ÿ«ÿ ÿ¡ÿ­ÿ©ÿ¥ÿ®ÿ«ÿ§ÿ±ÿ¥ÿÿ°ÿ®ÿ®ÿ©ÿ¶ÿ¬ÿ²ÿÿ¦ÿªÿ¤ÿ°ÿ³ÿ¸ÿ§ÿ«ÿ´ÿ«ÿ©ÿ®ÿ­ÿ´ÿ·ÿ²ÿ«ÿ¯ÿ´ÿ«ÿªÿ¯ÿ²ÿ¹ÿ¼ÿ´ÿ±ÿ±ÿ±ÿ²ÿ³ÿÖÿ­ÿ¤ÿ§ÿ±ÿ°ÿ¦ÿ´ÿ³ÿ»ÿ¯ÿ¬ÿ¯ÿµÿ¶ÿ«ÿ«ÿ¬ÿ¥ÿ©ÿ¬ÿ·ÿ·ÿ¯ÿ®ÿ«ÿªÿ±ÿ®ÿ¶ÿ¥ÿ±ÿ­ÿ¹ÿ±ÿÿ½ÿ°ÿ¬ÿ§ÿ»ÿ´ÿ¼ÿ°ÿ©ÿ©ÿ¨ÿ©ÿ¦ÿ¤ÿ©ÿ¨ÿ ÿ®ÿ¸ÿÿÿ¢ÿ¸ÿÿ¥ÿ«ÿ¢ÿ¸ÿÆÿ²ÿ¯ÿ¦ÿ¤ÿ¨ÿ®ÿ¨ÿªÿ°ÿ§ÿ¯ÿµÿ¹ÿ³ÿ©ÿ©ÿ­ÿµÿºÿ®ÿ«ÿ±ÿ¤ÿ­ÿ°ÿ¨ÿ«ÿ¥ÿ¯ÿµÿ¨ÿ¾ÿ¯ÿ§ÿ·ÿ¾ÿ°ÿ¸ÿ³ÿ«ÿ²ÿ®ÿ®ÿÂÿ½ÿ¯ÿ¨ÿ±ÿ¯ÿ¨ÿ¹ÿ¶ÿªÿ²ÿ©ÿ¬ÿ¶ÿ¿ÿÀÿ¼ÿ¸ÿ©ÿ§ÿÿ»ÿ®ÿ¶ÿÄÿ ÿÃÿ¬ÿ¦ÿÿ¥ÿªÿ­ÿ±ÿ´ÿ­ÿ±ÿºÿ¶ÿ°ÿªÿ¦ÿ­ÿ£ÿ¨ÿ¯ÿ¯ÿ±ÿ©ÿ¯ÿ°ÿ©ÿªÿ¬ÿ°ÿªÿ¥ÿÿ´ÿ¯ÿ£ÿ¢ÿ¤ÿ§ÿ¡ÿ¨ÿªÿ¡ÿ¡ÿªÿ±ÿ¬ÿÿÿÿÿ¨ÿ¦ÿ£ÿ£ÿªÿÿÿ²ÿ±ÿªÿ­ÿ§ÿ±ÿ°ÿ§ÿ­ÿ¦ÿ®ÿ¢ÿ¤ÿ©ÿ«ÿ«ÿ£ÿ ÿÿÿÿÿ¤ÿÿ¬ÿ¤ÿ©ÿ¬ÿ¨ÿ½ÿ®ÿ¯ÿ¨ÿ¢ÿ¯ÿ¨ÿ£ÿ©ÿ«ÿ£ÿ¤ÿ³ÿ¸ÿ§ÿÿ£ÿªÿ§ÿ¤ÿ£ÿ¨ÿªÿÿ¦ÿ ÿ¦ÿ©ÿ£ÿ¨ÿ¥ÿ£ÿ²ÿ¯ÿ£ÿ©ÿ§ÿ«ÿ¶ÿ²ÿ©ÿ¤ÿ¥ÿªÿ£ÿ©ÿ¨ÿ¡ÿ´ÿºÿ®ÿ¤ÿ«ÿ´ÿ³ÿ«ÿ­ÿ±ÿ ÿ¡ÿ¢ÿ¥ÿ±ÿ¥ÿ¬ÿ°ÿ¶ÿÄÿºÿ¸ÿ±ÿ°ÿ°ÿ¹ÿ·ÿ°ÿ«ÿ«ÿ®ÿ­ÿ£ÿ¶ÿ²ÿ ÿ¸ÿ«ÿ¯ÿ¤ÿÿ ÿ­ÿ©ÿ±ÿµÿ¤ÿ¬ÿ²ÿ¬ÿ­ÿ¥ÿ®ÿ´ÿ¯ÿªÿ¨ÿ§ÿÿÿÿ¤ÿ ÿ¢ÿªÿ¢ÿÿÿÿÿ¤ÿ¨ÿ¬ÿ¬ÿ©ÿÿÿ ÿ ÿÿ¡ÿ±ÿ«ÿ¤ÿ¡ÿ ÿÿ¢ÿ£ÿ¨ÿÿ¦ÿ ÿÿ ÿ¡ÿÿ¤ÿ£ÿ£ÿ¬ÿ§ÿ«ÿµÿ°ÿ¬ÿ§ÿÿ³ÿ¶ÿ£ÿ£ÿ¨ÿ³ÿ·ÿ·ÿ®ÿÿ§ÿªÿ£ÿ¨ÿ§ÿ­ÿµÿ°ÿ ÿÿÿÿÿ¨ÿ¿ÿÿ¬ÿºÿ»ÿºÿÂÿÉÿÇÿ«ÿ»ÿ®ÿ«ÿ¨ÿ´ÿÉÿ¢ÿÿ©ÿ²ÿ¹ÿ¸ÿ¾ÿ¥ÿÿ§ÿ½ÿµÿ²ÿ¸ÿµÿ®ÿ±ÿ¾ÿ½ÿÀÿ¶ÿ²ÿ°ÿ®ÿ¾ÿ¶ÿ·ÿ³ÿ¯ÿ¨ÿÿ¡ÿ¯ÿ®ÿ´ÿ¦ÿ²ÿ³ÿ³ÿ©ÿ¢ÿ­ÿ¢ÿ¸ÿ³ÿ§ÿ¦ÿ¯ÿ·ÿ«ÿªÿ¶ÿ°ÿ±ÿ²ÿ«ÿ¨ÿ¦ÿ¦ÿ¦ÿ¬ÿ²ÿ­ÿ¬ÿ©ÿ®ÿ¸ÿ±ÿ«ÿºÿ¼ÿ®ÿ±ÿµÿ­ÿ³ÿ¾ÿµÿºÿºÿ·ÿ¬ÿ¨ÿ§ÿ¡ÿ¦ÿªÿ³ÿ¦ÿ²ÿ­ÿ¨ÿ¨ÿ¸ÿ¡ÿ®ÿÁÿ¦ÿ­ÿÿµÿ²ÿ²ÿ³ÿ¦ÿ´ÿ¨ÿªÿ·ÿ²ÿ°ÿ©ÿ«ÿ´ÿ´ÿ±ÿ¨ÿ¨ÿ°ÿ±ÿ¬ÿ«ÿ©ÿ¤ÿ©ÿ°ÿ¬ÿ¬ÿ±ÿ²ÿ±ÿ²ÿ´ÿ°ÿ°ÿ²ÿªÿ©ÿ¹ÿ¼ÿµÿ£ÿ¯ÿ¸ÿÀÿ¸ÿ»ÿ©ÿ ÿÇÿ£ÿªÿ¯ÿ±ÿ³ÿ©ÿ¤ÿ§ÿ¨ÿ±ÿ ÿ²ÿ¥ÿ±ÿ£ÿ«ÿ©ÿ®ÿ¡ÿ©ÿ¨ÿ¬ÿ´ÿ°ÿ¬ÿ¯ÿ³ÿ´ÿ´ÿ¶ÿ¸ÿ·ÿ¹ÿ¶ÿ°ÿ®ÿ¦ÿ«ÿ¦ÿ°ÿ·ÿ¶ÿ®ÿ¦ÿ²ÿºÿ¶ÿ¬ÿ²ÿ¥ÿªÿ¸ÿ·ÿ¼ÿ·ÿµÿ­ÿÿ¾ÿ¯ÿ¥ÿ°ÿ­ÿ¦ÿ¦ÿ®ÿÿ¬ÿ»ÿªÿ¡ÿ¦ÿ«ÿ¨ÿ°ÿ®ÿ°ÿ£ÿ®ÿ­ÿ¯ÿªÿ©ÿ©ÿ¡ÿ©ÿ²ÿ«ÿ¡ÿ©ÿ·ÿ±ÿªÿªÿ³ÿ©ÿ®ÿ£ÿ­ÿ®ÿ­ÿ³ÿ¶ÿ°ÿ£ÿ½ÿ­ÿ ÿ¬ÿ¾ÿ¡ÿ¤ÿªÿµÿ¼ÿ´ÿ¯ÿ«ÿªÿ«ÿ¢ÿ¯ÿÿ«ÿ¾ÿ®ÿ±ÿ¥ÿ­ÿ¬ÿ´ÿÃÿ«ÿ°ÿ½ÿ³ÿ¼ÿ²ÿ¡ÿ¯ÿµÿ·ÿ¹ÿµÿ·ÿ¸ÿ²ÿ©ÿ´ÿµÿªÿ³ÿ¢ÿ¯ÿ±ÿÿ£ÿÁÿ´ÿ¥ÿ°ÿ¸ÿÀÿ­ÿÈÿ³ÿ½ÿ¬ÿ´ÿÿ¦ÿ¥ÿ¬ÿ¤ÿ°ÿ°ÿ¡ÿ¦ÿÿ»ÿ»ÿ±ÿ¬ÿ«ÿ¿ÿµÿ¨ÿ¬ÿ©ÿ¯ÿ®ÿ·ÿ»ÿµÿ¥ÿ¢ÿ¸ÿ°ÿ¥ÿ¨ÿ·ÿ·ÿªÿ´ÿ´ÿ¥ÿ±ÿ¬ÿªÿ¥ÿ¸ÿ¬ÿ©ÿºÿ§ÿ¡ÿ§ÿ°ÿÂÿµÿ¿ÿ·ÿ³ÿ³ÿµÿ¬ÿ¹ÿ²ÿ¼ÿ¯ÿ§ÿ¦ÿ°ÿ½ÿ²ÿ§ÿ®ÿ¶ÿ°ÿ ÿÿ°ÿ®ÿªÿ´ÿ¶ÿ­ÿ¨ÿ°ÿ¶ÿÆÿÅÿ­ÿ·ÿ¬ÿÿ¡ÿµÿ«ÿ¾ÿªÿ½ÿªÿÿ ÿ®ÿ±ÿ²ÿ±ÿ¯ÿ³ÿ±ÿ­ÿ®ÿ¬ÿ¶ÿ³ÿ¯ÿ¶ÿ»ÿ£ÿ¡ÿ²ÿ«ÿ¯ÿ²ÿ³ÿ¿ÿ±ÿÿ«ÿ®ÿªÿ¤ÿÿ£ÿ¬ÿ¡ÿªÿ©ÿÿÿ£ÿ¯ÿ¦ÿ¦ÿ¢ÿ¬ÿ¯ÿ°ÿÿ¢ÿ¨ÿ¢ÿÿªÿÿÿ¶ÿ­ÿ¦ÿ£ÿ¨ÿ¼ÿ¯ÿ¦ÿ ÿÿÿÿÿÿÿÿÿ¢ÿ­ÿ§ÿÿÿ«ÿ©ÿ£ÿÿÿ«ÿªÿ¬ÿ«ÿ¦ÿ¨ÿ«ÿ­ÿ®ÿ©ÿÿ­ÿ¶ÿ·ÿ´ÿ¥ÿ­ÿ§ÿ¬ÿ­ÿ©ÿ½ÿ®ÿ¦ÿ¦ÿ¿ÿ¸ÿ¥ÿ¢ÿ¨ÿ­ÿ±ÿµÿ·ÿ¬ÿ¦ÿ°ÿ«ÿ¥ÿ·ÿ»ÿ´ÿ°ÿ«ÿ¸ÿ±ÿ«ÿ©ÿ¼ÿ²ÿ¾ÿºÿ±ÿ»ÿ©ÿ¡ÿ¡ÿ£ÿ´ÿ®ÿ´ÿ¨ÿ®ÿ¤ÿ²ÿ®ÿ¤ÿ©ÿ¹ÿ·ÿ°ÿ§ÿ¤ÿ®ÿµÿ²ÿ§ÿ ÿ§ÿ¾ÿ¿ÿ´ÿ²ÿ«ÿ­ÿ¥ÿªÿªÿµÿ¡ÿ°ÿ¥ÿ¢ÿÇÿ­ÿ¦ÿ´ÿ¦ÿ¨ÿ¸ÿ¥ÿÿ´ÿ²ÿ½ÿÀÿ´ÿ¹ÿÀÿ¾ÿ¶ÿ®ÿ´ÿ¼ÿ¾ÿ®ÿÿ¡ÿ³ÿ«ÿªÿ¡ÿ¾ÿ­ÿ¢ÿ¢ÿ¦ÿ²ÿ¼ÿ»ÿ·ÿ¼ÿ³ÿ´ÿ¶ÿ¨ÿ¯ÿ°ÿ¹ÿ«ÿ£ÿ§ÿºÿ¼ÿ³ÿ°ÿ¨ÿ±ÿºÿ¬ÿ§ÿ´ÿ¹ÿ®ÿ¶ÿ½ÿ»ÿÿ¤ÿ¦ÿ£ÿ«ÿºÿ¦ÿ£ÿ ÿ·ÿ§ÿ¬ÿµÿ©ÿ²ÿ½ÿ´ÿ¸ÿ¹ÿ±ÿ¸ÿÀÿ³ÿ©ÿ²ÿ¯ÿÿ¤ÿ©ÿ©ÿ¯ÿ·ÿ¨ÿ¯ÿ·ÿªÿ°ÿ£ÿ«ÿ°ÿÿ¡ÿ´ÿ¬ÿ©ÿ£ÿ£ÿ§ÿ®ÿ¡ÿ¢ÿ¯ÿ¯ÿ¯ÿ£ÿ¢ÿ³ÿ ÿªÿ´ÿ¶ÿ­ÿ¤ÿ´ÿ¤ÿ¨ÿ²ÿ«ÿ²ÿ¨ÿ ÿ¦ÿÿÿ­ÿ±ÿ¦ÿ£ÿ³ÿºÿ´ÿ§ÿªÿ°ÿ§ÿ­ÿ»ÿ¹ÿ´ÿ­ÿ«ÿ¹ÿ·ÿ®ÿ¯ÿÿºÿÿ¿ÿ¤ÿ¾ÿ¶ÿºÿ­ÿÁÿ¾ÿºÿ±ÿ¤ÿ¯ÿ®ÿ¨ÿºÿ¾ÿ«ÿªÿ°ÿ°ÿ­ÿ³ÿ²ÿ°ÿ®ÿ²ÿºÿ®ÿ±ÿ°ÿ¶ÿ¾ÿ»ÿ«ÿÿ¦ÿ¯ÿ®ÿ´ÿ«ÿ¥ÿ®ÿ²ÿ±ÿªÿ¤ÿ©ÿ´ÿ¯ÿ±ÿ©ÿ©ÿ©ÿµÿ¡ÿ®ÿ¼ÿ¸ÿ¸ÿÿÿ¼ÿ¯ÿ°ÿ·ÿ¬ÿ¢ÿ¤ÿ¬ÿ¬ÿ£ÿ¦ÿ«ÿªÿ³ÿ¶ÿµÿ¢ÿ¨ÿ§ÿ·ÿ»ÿ½ÿ©ÿ®ÿ´ÿµÿ¹ÿ³ÿ£ÿ¥ÿ®ÿ®ÿ¦ÿ©ÿºÿºÿ²ÿµÿ©ÿ¶ÿªÿ¶ÿÅÿ·ÿºÿªÿ§ÿÿ§ÿ¥ÿ«ÿ´ÿ¹ÿ¬ÿ©ÿ²ÿ±ÿ©ÿ¨ÿ§ÿ¬ÿ°ÿ§ÿ¥ÿÅÿ¥ÿ½ÿ¢ÿÀÿ¬ÿ¸ÿªÿ¬ÿ«ÿ¬ÿ®ÿ©ÿ¬ÿ¯ÿ¯ÿ·ÿ±ÿ¢ÿ«ÿ£ÿ¦ÿÿÿ¤ÿ²ÿÿÿ¢ÿ¶ÿ¢ÿÿÿÿ§ÿ¯ÿ£ÿ£ÿ¥ÿÿ ÿ£ÿÿ ÿÿÿÿÿ¥ÿÿÿÿÿÿÿÿÿÿ§ÿ¤ÿÿÿÿÿÿÿ¨ÿÿ¥ÿÿÿÿ ÿ ÿÿÿÿ§ÿ­ÿ¥ÿÿÿÿÿÿ¢ÿÿÿ¤ÿ²ÿ ÿ©ÿÿÿ¡ÿ¡ÿÿ=ÿÍþþºþÿIÿÿÿÿÿ«ÿ£ÿ¤ÿÿ£ÿ©ÿ¬ÿÿÿ¥ÿ¦ÿ¤ÿªÿ®ÿ¦ÿÿ£ÿ¬ÿÿ£ÿ£ÿ¢ÿªÿ¯ÿ­ÿ±ÿ³ÿ¢ÿ¥ÿ¡ÿÿÿÿ¨ÿ²ÿ´ÿ¹ÿ³ÿ®ÿ±ÿÿ³ÿ£ÿ°ÿ®ÿ²ÿ°ÿ°ÿªÿªÿ¨ÿ¦ÿ´ÿ°ÿ«ÿ­ÿµÿ²ÿ·ÿ·ÿ°ÿ¯ÿ«ÿ¨ÿµÿµÿ±ÿ«ÿ¯ÿ¶ÿ­ÿ§ÿ¬ÿ¯ÿ¯ÿµÿ²ÿ¸ÿ¶ÿ¸ÿ·ÿ»ÿºÿµÿµÿ¸ÿ²ÿ¨ÿ¬ÿ°ÿ¦ÿµÿ´ÿ¬ÿÿ¦ÿ¬ÿµÿ®ÿ±ÿ¯ÿ²ÿ¸ÿµÿ³ÿ·ÿ°ÿ®ÿ´ÿ²ÿ©ÿ®ÿ·ÿ¹ÿ²ÿ³ÿ¬ÿ´ÿ´ÿ¥ÿ©ÿµÿ¬ÿ°ÿªÿÿÿ®ÿ±ÿÿ«ÿ¬ÿ°ÿ¯ÿ«ÿ­ÿ´ÿ³ÿ¯ÿ·ÿ¼ÿ©ÿÀÿ²ÿÀÿ²ÿ±ÿ¨ÿ¥ÿ£ÿ§ÿ³ÿ¼ÿ»ÿ¹ÿ¿ÿ®ÿ«ÿ¡ÿ©ÿ©ÿ¸ÿ¯ÿ­ÿ¿ÿÉÿ½ÿªÿ ÿÿÿÿ£ÿ¢ÿ£ÿ²ÿ®ÿ³ÿ­ÿ·ÿ¶ÿ¬ÿ«ÿ²ÿ½ÿ³ÿÿ²ÿ´ÿ½ÿ¦ÿ¡ÿ¢ÿ¹ÿ·ÿ¬ÿ±ÿ·ÿµÿ¸ÿ³ÿµÿÂÿ«ÿ³ÿ·ÿ°ÿ±ÿ¬ÿ¢ÿ²ÿÃÿ¸ÿ¯ÿ¬ÿ¨ÿÂÿµÿ°ÿ¸ÿ®ÿµÿ­ÿ±ÿ®ÿ±ÿ¾ÿ¸ÿ°ÿ°ÿ¦ÿ´ÿ­ÿ®ÿ®ÿ¨ÿªÿ¬ÿ·ÿÀÿ¼ÿ¹ÿ®ÿ¹ÿ°ÿ»ÿ¬ÿ­ÿ­ÿÂÿ¾ÿ¬ÿ¦ÿ¬ÿ¶ÿµÿ£ÿ·ÿ±ÿ§ÿ¥ÿ±ÿ¨ÿ¨ÿ£ÿ£ÿ´ÿ¿ÿ´ÿµÿ®ÿ¨ÿ¬ÿ¬ÿ¨ÿ¬ÿ´ÿ°ÿ¨ÿ£ÿ¨ÿ°ÿ¯ÿ¬ÿ³ÿÿ¢ÿ ÿÿÿÿ¢ÿ·ÿ´ÿ¬ÿ³ÿ¨ÿ²ÿ¥ÿ¤ÿ¬ÿ¢ÿ­ÿ©ÿ«ÿ·ÿ¯ÿ­ÿ·ÿ¢ÿ³ÿ­ÿ·ÿ°ÿ«ÿ·ÿºÿ´ÿ¹ÿ¿ÿ®ÿ¶ÿ¬ÿÌÿ£ÿ³ÿ¦ÿ ÿ¯ÿ·ÿ´ÿ¹ÿ¹ÿ£ÿ¯ÿ«ÿ¯ÿªÿ´ÿ´ÿ£ÿ ÿ¯ÿµÿ¨ÿ¨ÿ­ÿ\ÿÿÿ¦ÿ¥ÿ¦ÿªÿ«ÿ¨ÿªÿ°ÿ¶ÿ´ÿ¬ÿ¯ÿ²ÿ±ÿµÿ°ÿ¥ÿ¯ÿ¹ÿ©ÿÿ´ÿªÿ°ÿ±ÿ®ÿ´ÿ¸ÿ±ÿ³ÿºÿ±ÿ©ÿÁÿ²ÿ¬ÿ°ÿ±ÿ±ÿ­ÿ¬ÿ°ÿºÿ«ÿ¨ÿªÿ³ÿ²ÿ§ÿ©ÿ²ÿ´ÿ·ÿÿ·ÿ°ÿªÿ«ÿ¯ÿ­ÿ±ÿ¯ÿÿ¡ÿ­ÿ°ÿ°ÿ¯ÿ³ÿ²ÿ©ÿ°ÿ¿ÿ²ÿ§ÿÃÿ¢ÿ¤ÿÿ©ÿ­ÿªÿ±ÿ¶ÿÿ\ÿRÿÿÿ±ÿ¯ÿ²ÿ¹ÿ²ÿ®ÿ´ÿ¡ÿ³ÿ ÿ®ÿ±ÿ°ÿ´ÿµÿ­ÿ§ÿªÿ·ÿ©ÿ¥ÿ­ÿ­ÿ§ÿ²ÿÃÿ¾ÿ¬ÿ·ÿ¢ÿ¬ÿÿÿ­ÿ²ÿ­ÿ³ÿ¦ÿ¦ÿ²ÿ§ÿ¯ÿ®ÿ«ÿ®ÿ®ÿ¥ÿ¯ÿ­ÿÿ­ÿ£ÿÿ©ÿªÿ¥ÿ²ÿªÿÿ ÿ¬ÿ£ÿ¨ÿ¨ÿ¥ÿ³ÿªÿÂÿ¦ÿ±ÿ§ÿªÿ­ÿ²ÿ±ÿ¦ÿÁÿªÿ©ÿÿ¥ÿ¦ÿ¨ÿ®ÿ¯ÿ´ÿ®ÿªÿ±ÿ´ÿ¯ÿ«ÿ¯ÿ²ÿ²ÿÔÿ¼ÿ´ÿ¹ÿ¹ÿ®ÿ­ÿ²ÿ®ÿ¯ÿÁÿ¦ÿªÿ°ÿ°ÿ¯ÿ¯ÿ¯ÿ¯ÿ«ÿ®ÿ³ÿ¶ÿ§ÿ ÿ«ÿ§ÿ¶ÿ¯ÿ±ÿ´ÿ²ÿ¤ÿ¡ÿ¦ÿ¢ÿ¢ÿ¦ÿ£ÿ£ÿ´ÿ®ÿ¥ÿ©ÿ¯ÿ®ÿÀÿÁÿÃÿÿÿ¯ÿ·ÿ©ÿªÿ¯ÿ»ÿ«ÿ±ÿ¨ÿ¹ÿ·ÿ­ÿ®ÿÿÿÃÿ°ÿ¯ÿµÿ­ÿ¶ÿ¾ÿ±ÿ®ÿ©ÿ§ÿ©ÿ¦ÿ¥ÿ©ÿ©ÿ¦ÿ©ÿ¢ÿ£ÿ ÿÿ¡ÿ¤ÿ¢ÿ¨ÿ­ÿ£ÿ¤ÿ©ÿµÿ²ÿ­ÿ­ÿ³ÿ³ÿ¯ÿ­ÿ­ÿ¥ÿ¨ÿ¡ÿ®ÿ©ÿªÿ±ÿ®ÿ©ÿ®ÿ¦ÿ¤ÿÀÿ­ÿ«ÿÿ«ÿºÿ¶ÿ³ÿ¤ÿ¥ÿÿ°ÿ­ÿ¬ÿ©ÿ­ÿ±ÿ¬ÿ°ÿÿ¼ÿ©ÿ®ÿÿÿ¯ÿ»ÿ¾ÿ¸ÿ§ÿ®ÿÿ¾ÿ±ÿ©ÿ¯ÿ¹ÿ²ÿªÿ³ÿ¤ÿªÿ¨ÿ¬ÿ¬ÿ¥ÿÿ«ÿ¬ÿ¡ÿ­ÿ·ÿ¸ÿµÿ¤ÿ¢ÿ®ÿ«ÿ²ÿ±ÿ­ÿ´ÿ¬ÿÿÿÿ ÿ§ÿ¤ÿ ÿ¡ÿ£ÿ¨ÿ³ÿ¯ÿ¥ÿ§ÿ¬ÿÿ¢ÿ¢ÿ©ÿ³ÿ±ÿ©ÿªÿ°ÿªÿ¯ÿ±ÿ¡ÿ¯ÿ¯ÿ¨ÿ©ÿ¨ÿ¨ÿµÿªÿÿ¯ÿ¬ÿ²ÿ¯ÿÀÿ¹ÿ§ÿ®ÿ´ÿµÿµÿ£ÿ±ÿ¬ÿ¤ÿ«ÿ±ÿ©ÿ¤ÿ´ÿÄÿºÿ¦ÿ¾ÿ«ÿ³ÿ¨ÿÿ¦ÿ³ÿ°ÿ¦ÿÿÿ±ÿ©ÿ«ÿ©ÿ¦ÿ©ÿ»ÿµÿ°ÿ³ÿ©ÿ¦ÿ²ÿ­ÿÿ·ÿ¼ÿ¦ÿ¤ÿ¡ÿ¦ÿ¨ÿ¥ÿ¨ÿ¨ÿ­ÿ§ÿµÿ£ÿ«ÿ²ÿªÿ«ÿ¯ÿ¦ÿ¢ÿ¬ÿ£ÿ´ÿ±ÿ§ÿ½ÿ¸ÿ¥ÿ¯ÿ·ÿ©ÿ«ÿ·ÿ´ÿµÿ©ÿ¥ÿ·ÿ³ÿ¨ÿªÿ±ÿ±ÿ¬ÿ­ÿ­ÿ¬ÿ³ÿªÿµÿ¯ÿ¬ÿ¹ÿ®ÿªÿÿÿ©ÿ¨ÿ§ÿ´ÿ³ÿ®ÿ²ÿ©ÿ¶ÿ«ÿ¬ÿ±ÿ±ÿ£ÿ¡ÿ±ÿ¸ÿ¬ÿ ÿ¬ÿ²ÿ©ÿ¶ÿÉÿÇÿµÿ±ÿªÿ«ÿ´ÿ·ÿ³ÿ¯ÿ¨ÿ¢ÿ´ÿµÿ¹ÿ½ÿ¬ÿ©ÿ¨ÿ®ÿ¯ÿ´ÿ¹ÿ°ÿ«ÿ¦ÿ­ÿÿ¹ÿ­ÿ«ÿ¶ÿ¢ÿÿÿ£ÿ¨ÿ¥ÿ©ÿÿ¤ÿ²ÿ¬ÿ³ÿ¯ÿ«ÿªÿ±ÿ¸ÿ¸ÿ¦ÿÿ²ÿÇÿ®ÿ¯ÿ¼ÿ³ÿ¯ÿ½ÿ®ÿ¶ÿ·ÿ«ÿ¥ÿ®ÿ³ÿ¨ÿÿÿÁÿ¸ÿ®ÿµÿ°ÿ´ÿ©ÿªÿÿÿÿ­ÿ¯ÿ¥ÿ©ÿ¦ÿ´ÿ»ÿ¢ÿÿºÿ¸ÿÀÿ»ÿ²ÿ­ÿ«ÿ´ÿ¸ÿ±ÿ§ÿ¢ÿ­ÿµÿ¶ÿ«ÿ®ÿ­ÿªÿ±ÿ´ÿ±ÿ§ÿ¯ÿ²ÿ­ÿ¯ÿ²ÿ®ÿÿºÿ²ÿ¨ÿºÿ²ÿ»ÿ±ÿ¬ÿ®ÿ­ÿ¦ÿ¨ÿ´ÿ³ÿ±ÿÀÿ³ÿ©ÿ»ÿ´ÿÿ¤ÿÿ/ÿaÿ£ÿ§ÿ¦ÿ¯ÿ§ÿÿÿ£ÿ¢ÿ¤ÿ¹ÿ³ÿ¢ÿ­ÿÿ°ÿ¬ÿºÿÄÿ¸ÿ°ÿ¨ÿªÿ³ÿºÿÇÿ¹ÿ®ÿ¸ÿ®ÿ·ÿ¹ÿªÿµÿ«ÿ¨ÿ¢ÿ¬ÿ½ÿ¼ÿ·ÿ­ÿ¡ÿ¬ÿ©ÿ¤ÿ»ÿ¼ÿ²ÿÿ¤ÿ¶ÿ¯ÿ³ÿ­ÿ©ÿ²ÿ³ÿªÿ¬ÿ¹ÿµÿ©ÿ³ÿ¯ÿ³ÿ°ÿ±ÿ«ÿ¬ÿÿ´ÿ±ÿ½ÿ±ÿ§ÿ¦ÿ§ÿ±ÿ¶ÿ±ÿ³ÿ´ÿ°ÿ¾ÿ³ÿªÿ±ÿÿ§ÿÍÿ²ÿ¯ÿ§ÿ©ÿ²ÿ´ÿ®ÿ«ÿ°ÿ³ÿ¹ÿÃÿ¸ÿ©ÿ¸ÿ²ÿ¡ÿ£ÿ¼ÿªÿ¸ÿÁÿ¼ÿÿ­ÿ´ÿµÿ»ÿ¬ÿ§ÿ¬ÿ¬ÿ²ÿ­ÿ¦ÿ­ÿ³ÿ³ÿ«ÿ´ÿ·ÿÿ©ÿ ÿ£ÿ©ÿ¥ÿ¡ÿ¤ÿªÿ®ÿ¤ÿÿ«ÿ¬ÿ¯ÿ¯ÿ±ÿ£ÿÿÿ£ÿ£ÿ£ÿ ÿÿ¥ÿ ÿÿÿ¤ÿÿÿÿ¢ÿ¡ÿ¨ÿ¥ÿ¡ÿÿ«ÿÿ ÿÿÿÿ ÿ¡ÿÿ©ÿ¢ÿªÿÿÿ¢ÿ¥ÿÿ¤ÿ¡ÿÿÿ²ÿ§ÿ¤ÿÿ±ÿÁÿºÿÿ®ÿ¨ÿÿÿÿÿ£ÿ®ÿ¤ÿ¥ÿ ÿÿ¥ÿ§ÿ©ÿÿÿ¡ÿÿ¤ÿ¡ÿÿÿÿ¤ÿÿÿ§ÿÿÿÿ¡ÿ§ÿÿÿ¨ÿ±ÿ­ÿ¨ÿÿ©ÿ¶ÿ£ÿ«ÿªÿ¢ÿ³ÿ ÿ ÿ©ÿ²ÿ ÿ§ÿ¨ÿ§ÿ¥ÿ¢ÿ®ÿ³ÿ¿ÿ´ÿ¯ÿ©ÿ¦ÿ²ÿ»ÿ½ÿ­ÿ®ÿ´ÿ¹ÿ²ÿÇÿ«ÿ­ÿ´ÿ²ÿ¨ÿ©ÿ¸ÿ¶ÿ´ÿ³ÿ¶ÿ¬ÿ³ÿµÿ¥ÿªÿ±ÿ²ÿªÿ ÿ§ÿ©ÿ®ÿ§ÿªÿµÿ§ÿ«ÿ²ÿ°ÿ·ÿ®ÿ·ÿªÿ®ÿ²ÿ¬ÿªÿ«ÿ§ÿ¬ÿµÿ³ÿ°ÿ¹ÿ¿ÿ²ÿ±ÿÁÿ¾ÿ´ÿ¨ÿ¨ÿ¶ÿ®ÿ¾ÿ½ÿºÿÿªÿ«ÿ»ÿ¬ÿ ÿ°ÿ¤ÿªÿ¢ÿ¯ÿ¸ÿÿ£ÿ¢ÿ¢ÿ·ÿ¿ÿ´ÿ©ÿ£ÿ©ÿ²ÿ´ÿ·ÿ®ÿ°ÿªÿ§ÿ­ÿ¢ÿ¯ÿ¯ÿ¬ÿ¶ÿ¾ÿÀÿ©ÿ§ÿ¿ÿÂÿ§ÿ¥ÿ´ÿ®ÿ®ÿ°ÿ²ÿ¬ÿ¤ÿ¢ÿ¨ÿ¶ÿ½ÿ¾ÿ»ÿ½ÿ¢ÿ£ÿ´ÿ»ÿ±ÿ¢ÿ«ÿ²ÿ³ÿ ÿ¶ÿ¶ÿ²ÿ§ÿ±ÿ§ÿ¨ÿ§ÿ±ÿ°ÿ¨ÿ¨ÿ¬ÿ¹ÿ´ÿ¨ÿªÿªÿ«ÿ®ÿ¥ÿ¦ÿ¬ÿ¡ÿºÿ·ÿ¹ÿªÿ¦ÿ­ÿ¼ÿ¶ÿ°ÿ¦ÿ©ÿ¶ÿ²ÿ¤ÿ±ÿ­ÿÿ§ÿ®ÿ»ÿ¿ÿ¶ÿ¹ÿ²ÿ±ÿ¤ÿÿ¯ÿ±ÿ·ÿÀÿµÿ¤ÿÿ¯ÿºÿ¶ÿ·ÿ¦ÿÿÿÿ®ÿ«ÿÁÿ®ÿÄÿºÿ¾ÿ®ÿ¥ÿ¦ÿ­ÿ¯ÿ­ÿ§ÿ©ÿ¯ÿ®ÿµÿ·ÿ«ÿ«ÿ¥ÿ¦ÿ°ÿ°ÿ¬ÿ§ÿ²ÿ´ÿ°ÿ«ÿ£ÿ²ÿ¹ÿ ÿ¥ÿ´ÿªÿ°ÿÿÿ²ÿ¦ÿ¬ÿ¨ÿ¥ÿ¬ÿÿ¼ÿÿ«ÿ©ÿ¢ÿ¨ÿ°ÿ®ÿ¦ÿ­ÿªÿÿ¥ÿ ÿÿÿÿ¨ÿ¹ÿ·ÿ£ÿ³ÿªÿ¥ÿ ÿÿ¡ÿ ÿ¡ÿªÿ¦ÿÿ¨ÿ¨ÿÿÿ±ÿ²ÿ©ÿÿ£ÿ¬ÿÀÿªÿ¡ÿ¥ÿ¤ÿ®ÿ¢ÿÿ¦ÿ¦ÿÿÿ¢ÿ±ÿ¨ÿ ÿ©ÿ§ÿÿ ÿ­ÿ³ÿ²ÿ¯ÿ¨ÿªÿÿ¢ÿÿÿÿ¥ÿ¬ÿ£ÿÿ¥ÿ§ÿ¶ÿ¥ÿ­ÿ¯ÿ§ÿ¬ÿ­ÿ¬ÿ¬ÿ¬ÿ¡ÿµÿ³ÿ¹ÿ§ÿ¨ÿ²ÿ½ÿ°ÿ¡ÿ¦ÿÿ¦ÿ¯ÿ±ÿ½ÿºÿ´ÿÿ£ÿ²ÿ¬ÿ­ÿ¥ÿ¢ÿ ÿÃÿÇÿµÿ«ÿ±ÿÄÿ¶ÿÀÿ¤ÿ®ÿªÿªÿ©ÿ´ÿ«ÿÿ©ÿ£ÿ¨ÿÿ¯ÿ®ÿ¯ÿ³ÿ¤ÿ£ÿÿ£ÿªÿ¬ÿªÿ¦ÿ©ÿ¨ÿ£ÿ§ÿªÿ§ÿ©ÿ±ÿ¨ÿ¦ÿ©ÿÿÿ¥ÿ®ÿ¥ÿªÿªÿÿ¥ÿÿ¥ÿÿªÿ¯ÿ©ÿÿÿ¥ÿ¤ÿ®ÿ¯ÿ£ÿªÿÿÿ¨ÿ§ÿ©ÿÿÿÿ§ÿ ÿ¡ÿÿ§ÿ­ÿ¸ÿ°ÿ¡ÿ²ÿ¶ÿªÿ«ÿ±ÿµÿ´ÿ³ÿ®ÿ©ÿÿ©ÿ ÿÿ¡ÿ¨ÿ¦ÿÿ¨ÿ§ÿ£ÿÿ­ÿÿÿ ÿ¿ÿ¯ÿ¾ÿ¨ÿ¯ÿ¯ÿ¯ÿ¨ÿ«ÿÿ«ÿ¯ÿ²ÿ´ÿªÿ±ÿ¤ÿ¾ÿµÿ«ÿ¯ÿ¥ÿ¡ÿªÿµÿ¯ÿ¨ÿ²ÿ¹ÿ³ÿ­ÿ¯ÿ¸ÿ¾ÿ´ÿ¯ÿ¯ÿ¼ÿ¯ÿ­ÿªÿ¢ÿ¬ÿ©ÿÿ»ÿ¬ÿ®ÿ¨ÿªÿ°ÿ§ÿ°ÿ ÿ¯ÿ»ÿ©ÿµÿ·ÿ¼ÿ´ÿ¯ÿ±ÿ¡ÿµÿ³ÿ¨ÿ³ÿ¬ÿÿ§ÿ®ÿ°ÿ¨ÿ©ÿ®ÿ¸ÿ³ÿ³ÿ¶ÿ·ÿ­ÿ£ÿ³ÿºÿ±ÿ¸ÿ»ÿ®ÿ¬ÿ³ÿ»ÿ¾ÿ¶ÿ´ÿµÿªÿ®ÿ¯ÿ¦ÿ¡ÿªÿ³ÿ¾ÿ ÿÿ£ÿ¯ÿªÿ±ÿ¾ÿªÿ¶ÿÿ¬ÿµÿÿ§ÿ¯ÿÁÿ§ÿ£ÿªÿ¶ÿ¯ÿ­ÿ£ÿ³ÿ²ÿ®ÿ©ÿ¥ÿªÿ±ÿµÿ«ÿ¥ÿ©ÿ¯ÿ¹ÿ´ÿªÿ­ÿ¬ÿ­ÿ±ÿ²ÿ¬ÿ±ÿ¾ÿ¶ÿ¯ÿ´ÿ®ÿ³ÿ©ÿ®ÿ±ÿ´ÿ¸ÿ®ÿµÿ¬ÿ¹ÿ©ÿ±ÿ­ÿ³ÿ«ÿ«ÿ ÿ¤ÿ¶ÿÿÿ®ÿ¯ÿµÿ©ÿ¬ÿªÿ·ÿ®ÿªÿ§ÿ¥ÿ¯ÿ³ÿ·ÿ¹ÿ¥ÿ®ÿ´ÿ¨ÿ·ÿ¿ÿµÿ­ÿ­ÿ¨ÿÿ«ÿ«ÿ²ÿ¶ÿ®ÿ¬ÿªÿ¸ÿºÿ©ÿ¤ÿ¥ÿ¢ÿ¯ÿ­ÿ·ÿ¼ÿ²ÿ´ÿ¡ÿ¢ÿ¿ÿ²ÿ«ÿ­ÿ¨ÿ£ÿ¨ÿªÿ­ÿ°ÿ²ÿ¦ÿ®ÿ©ÿ´ÿ¸ÿ¥ÿ¤ÿ¬ÿ¨ÿ¨ÿ«ÿ°ÿ­ÿ­ÿ£ÿ¨ÿ¬ÿ«ÿ·ÿ°ÿ®ÿ²ÿ¨ÿ¦ÿ«ÿ°ÿ¬ÿ¤ÿ®ÿ±ÿ©ÿµÿ½ÿ³ÿ¨ÿ®ÿ»ÿ¬ÿÿ§ÿ¼ÿ¨ÿ«ÿ©ÿ«ÿ­ÿ¶ÿ¬ÿ¯ÿºÿªÿ¬ÿ§ÿ¥ÿµÿ´ÿ±ÿ«ÿ¦ÿ²ÿ®ÿ±ÿ©ÿ¯ÿ­ÿ´ÿ°ÿ®ÿ¯ÿ­ÿªÿ®ÿºÿ»ÿªÿ¤ÿ¯ÿªÿªÿ¬ÿ¡ÿÿ ÿ±ÿ¡ÿ¯ÿ­ÿ°ÿ·ÿ²ÿ¯ÿ³ÿµÿ£ÿ£ÿ ÿ¯ÿ£ÿ»ÿÂÿ³ÿ¨ÿ²ÿ¹ÿÿ¬ÿ°ÿ²ÿ±ÿ£ÿºÿ¸ÿ®ÿ»ÿ±ÿ­ÿ¨ÿ©ÿ§ÿªÿ¬ÿ¨ÿ®ÿ¶ÿ·ÿ·ÿ³ÿ¸ÿ»ÿ§ÿ¤ÿ²ÿ¬ÿ¨ÿ¶ÿ§ÿ«ÿµÿ·ÿ¼ÿ­ÿ¬ÿ§ÿ«ÿ²ÿ¥ÿ¢ÿ§ÿ²ÿÆÿ³ÿ´ÿ¯ÿ¯ÿµÿ°ÿ¯ÿ¬ÿ¯ÿµÿ§ÿ£ÿ¬ÿ²ÿ´ÿ²ÿ©ÿ¥ÿ©ÿ¬ÿ£ÿÿ­ÿ²ÿ²ÿ¸ÿ±ÿ¦ÿ¨ÿ¯ÿ±ÿµÿ¼ÿ¯ÿµÿ±ÿ¦ÿ­ÿ²ÿ¶ÿ°ÿ­ÿ¸ÿÿ£ÿÿªÿ½ÿÂÿ°ÿ£ÿªÿÈÿ½ÿ®ÿ¨ÿµÿ±ÿÿ¡ÿ»ÿ·ÿ¯ÿ´ÿºÿ´ÿ­ÿ¹ÿÇÿ±ÿ£ÿ·ÿ³ÿ¬ÿ±ÿ¢ÿÿ©ÿ¨ÿÿÿ¨ÿ¨ÿ¡ÿ£ÿÿªÿ£ÿ£ÿ­ÿ ÿÿ«ÿ´ÿ¡ÿ¨ÿ´ÿ ÿÿÿÿ¥ÿ ÿ­ÿ ÿ¬ÿ®ÿ«ÿ¬ÿ©ÿÿÿÿÿªÿ²ÿ°ÿ¬ÿ­ÿÿÿ®ÿ¨ÿ¡ÿ¢ÿ ÿ¬ÿªÿ¤ÿ­ÿ§ÿ¦ÿ¥ÿ´ÿ²ÿ­ÿÿ²ÿ¯ÿ´ÿ«ÿ®ÿ·ÿ´ÿ¬ÿ°ÿ¯ÿºÿ¨ÿ¥ÿ§ÿ»ÿ´ÿ»ÿ»ÿ¹ÿ½ÿ°ÿ¢ÿ©ÿ¶ÿ²ÿ§ÿ³ÿÁÿ¶ÿ´ÿ®ÿ¢ÿ¼ÿ´ÿ»ÿ°ÿ§ÿ±ÿ§ÿ¶ÿ«ÿ³ÿ²ÿ¤ÿ ÿ¢ÿÿ®ÿ¥ÿ²ÿ«ÿ±ÿÿ°ÿ´ÿ±ÿ«ÿ¯ÿ«ÿ¥ÿ¡ÿ¡ÿ§ÿ¬ÿ­ÿ¨ÿ¦ÿ¶ÿºÿ¶ÿ¼ÿ¬ÿªÿ¸ÿ ÿ¨ÿ ÿ¯ÿ¨ÿ¯ÿÿ§ÿ¯ÿ­ÿÿ¢ÿ¨ÿ²ÿ¢ÿ ÿ´ÿÈÿ´ÿ·ÿ¶ÿ¢ÿ¥ÿ¯ÿ±ÿ¹ÿ½ÿ´ÿ°ÿ°ÿ§ÿªÿªÿ§ÿ ÿ±ÿ¢ÿªÿ©ÿ¦ÿ¸ÿ¡ÿÁÿ¸ÿ²ÿ¸ÿ¸ÿ³ÿ¶ÿ­ÿ¤ÿ­ÿ±ÿ²ÿ¨ÿ©ÿ«ÿ·ÿ¹ÿ±ÿªÿ­ÿ´ÿ¶ÿµÿ©ÿ«ÿ³ÿªÿ¬ÿ´ÿ©ÿ¥ÿ¬ÿªÿ­ÿ¨ÿ­ÿªÿ ÿ³ÿÄÿ²ÿ£ÿ¬ÿ¸ÿÃÿ©ÿµÿªÿ¥ÿµÿ¹ÿºÿ·ÿ²ÿ´ÿ³ÿ¶ÿ²ÿ¬ÿ§ÿ¥ÿªÿ§ÿ¦ÿªÿÿ¸ÿÿÿ©ÿªÿ ÿ¿ÿ«ÿ¯ÿ¦ÿ¯ÿ®ÿ¯ÿ®ÿ®ÿ«ÿ¬ÿ«ÿ¨ÿ«ÿ«ÿ­ÿ¦ÿ¡ÿ¥ÿÿ§ÿ«ÿ·ÿ¦ÿ¡ÿ¶ÿ£ÿ¯ÿ¥ÿ¨ÿ ÿ¡ÿ§ÿ±ÿ®ÿ¸ÿ¨ÿ­ÿ±ÿ¯ÿ±ÿ°ÿ©ÿ­ÿµÿ²ÿ»ÿ¯ÿ¬ÿºÿµÿ®ÿ¯ÿ¡ÿÁÿÿ®ÿ±ÿºÿ±ÿ¶ÿ²ÿ¿ÿ´ÿ±ÿ¬ÿ®ÿ£ÿ£ÿ¥ÿ«ÿ¶ÿ¬ÿ¦ÿ¥ÿ¡ÿ·ÿ´ÿ©ÿ ÿ¨ÿ¹ÿ©ÿ©ÿ¶ÿÿÁÿ·ÿ¶ÿ°ÿ¢ÿªÿªÿ¬ÿµÿ³ÿ¯ÿ«ÿ©ÿ´ÿ·ÿ­ÿ²ÿ¶ÿ¶ÿºÿ³ÿ³ÿ´ÿºÿµÿ®ÿ«ÿ¥ÿ¦ÿÿ¬ÿ§ÿ°ÿ¡ÿÿ¢ÿ²ÿ¯ÿ¥ÿ§ÿ¯ÿ²ÿ¤ÿ±ÿ¼ÿ¸ÿ¤ÿ²ÿ§ÿ¯ÿºÿÀÿ¹ÿ¢ÿ´ÿ²ÿ¡ÿ­ÿ±ÿ·ÿ°ÿ«ÿ¬ÿ¥ÿ®ÿ¿ÿ¹ÿ³ÿ°ÿ§ÿ¸ÿ°ÿ°ÿ³ÿºÿ¦ÿ¸ÿ¦ÿ³ÿÀÿ«ÿ¿ÿ¸ÿ¶ÿ´ÿ¥ÿ¯ÿ±ÿ¢ÿ­ÿ²ÿ­ÿ¶ÿ³ÿ±ÿ¸ÿ«ÿªÿÿ¿ÿ«ÿºÿ©ÿ©ÿ»ÿ¶ÿºÿ«ÿÿÿ¤ÿ¡ÿ©ÿ©ÿ¦ÿ¬ÿ±ÿ­ÿ¢ÿ£ÿ£ÿÿÿ¶ÿ²ÿ®ÿÿÿÿ©ÿ²ÿ ÿÿ¦ÿ¥ÿ¤ÿ£ÿ£ÿÿ£ÿÿ©ÿ¤ÿ¢ÿÿÿÿÿÿ¢ÿÿÿ¨ÿ ÿÿ¤ÿÿ¬ÿ§ÿÿÿÿÿÿÿÿÿÿÿÿÿÿÿ¥ÿÿÿÿ¢ÿÿ¢ÿ¢ÿ¥ÿÿÿ¥ÿÿÿÿ¥ÿÿÿÿ7ÿ¯ýãû¤ûÝüþÚþBÿoÿÿ¡ÿ¤ÿÿ¦ÿÿÿ¦ÿÿ¢ÿ¬ÿ¢ÿÿ£ÿ¥ÿÿ§ÿ±ÿ©ÿÿ{ÿ£ÿ¦ÿ°ÿ­ÿ¦ÿ¼ÿ³ÿÿÿÿÿ¥ÿÿ¢ÿ±ÿ´ÿ²ÿ¯ÿ¦ÿ ÿ¤ÿ©ÿ¸ÿ¡ÿ¥ÿ¨ÿ°ÿ¯ÿ¬ÿ´ÿ¬ÿ¨ÿ´ÿ®ÿ±ÿ¤ÿ­ÿ°ÿ´ÿ­ÿ²ÿ¹ÿÿ ÿ ÿ³ÿ®ÿ¨ÿ§ÿ¦ÿ«ÿ®ÿ°ÿ±ÿ®ÿ¸ÿ¾ÿ»ÿµÿ±ÿ»ÿºÿµÿ¹ÿ±ÿ¬ÿªÿ¨ÿ¬ÿ¡ÿ¯ÿ¸ÿ¯ÿ§ÿ£ÿªÿÃÿ¤ÿ¡ÿÿ¦ÿ«ÿ­ÿ¸ÿ½ÿ±ÿªÿ¦ÿ±ÿ®ÿ®ÿ¹ÿ¬ÿ«ÿ³ÿ­ÿ¡ÿ®ÿ³ÿ²ÿ³ÿ«ÿ°ÿ¹ÿ¬ÿ±ÿ®ÿ·ÿ¥ÿ±ÿ§ÿ¨ÿµÿªÿ©ÿ±ÿ¯ÿ¬ÿ­ÿ­ÿ´ÿ°ÿ½ÿ»ÿÀÿ·ÿ³ÿ®ÿ±ÿ±ÿ»ÿÇÿ»ÿ®ÿ¸ÿ°ÿ¯ÿÂÿ¿ÿ¿ÿ´ÿ¯ÿÿ§ÿ³ÿ³ÿ´ÿ°ÿ¤ÿÿÿÿÿ©ÿ¨ÿ³ÿ¨ÿ´ÿ·ÿ·ÿ­ÿ¨ÿ¥ÿ¢ÿ¯ÿºÿµÿ¦ÿºÿ·ÿ¡ÿ¦ÿÿ¨ÿ§ÿ§ÿ°ÿ¶ÿ¶ÿ¸ÿ½ÿ¶ÿºÿ®ÿ¸ÿ¯ÿ½ÿ´ÿ¸ÿ¼ÿ¹ÿµÿ­ÿ©ÿ·ÿ±ÿ¹ÿ¨ÿ²ÿ¯ÿ«ÿ¯ÿ·ÿ·ÿ­ÿ¬ÿ²ÿ³ÿ­ÿ£ÿ§ÿ¶ÿÿ¸ÿªÿ­ÿ¬ÿ©ÿ²ÿ±ÿ¯ÿ³ÿ£ÿ¬ÿ±ÿ¿ÿÂÿ§ÿ¼ÿÄÿ¿ÿºÿºÿ¸ÿ¹ÿ¼ÿ¨ÿ¶ÿ±ÿ«ÿµÿ«ÿ®ÿµÿ³ÿ³ÿ·ÿ¼ÿ»ÿ¦ÿ®ÿ»ÿºÿÿ¦ÿ¯ÿ­ÿµÿ¨ÿ ÿ¬ÿ¬ÿ¢ÿ®ÿ©ÿ©ÿ¥ÿÿÿÿÿ­ÿ´ÿ­ÿ±ÿ¹ÿªÿ©ÿ»ÿ¬ÿ§ÿ«ÿ¿ÿªÿ¯ÿ¹ÿªÿ¬ÿ¶ÿªÿ¶ÿµÿ¦ÿ§ÿ ÿ¥ÿ±ÿ³ÿ´ÿ¶ÿ©ÿ¤ÿ²ÿ­ÿ¯ÿ¬ÿ²ÿ®ÿ³ÿ³ÿ¯ÿ³ÿ²ÿÿ­ÿ§ÿ²ÿ§ÿ¶ÿµÿ¦ÿ¤ÿ­ÿ°ÿ­ÿ­ÿ«ÿÿÿÿµÿªÿ¡ÿ«ÿ¶ÿµÿ´ÿ±ÿ®ÿ²ÿ­ÿµÿ¬ÿ§ÿ°ÿ®ÿ§ÿ²ÿµÿ¬ÿºÿªÿ·ÿ²ÿ´ÿ§ÿ¥ÿ­ÿ¯ÿ¶ÿ´ÿ«ÿµÿÁÿ´ÿ·ÿµÿ¸ÿ²ÿ¥ÿ®ÿ¹ÿ´ÿ¤ÿ§ÿ­ÿ²ÿ®ÿ±ÿ§ÿ¢ÿ·ÿ´ÿ¹ÿÌÿµÿ²ÿ´ÿªÿ¯ÿ¶ÿ«ÿÿ§ÿ­ÿÈÿ±ÿªÿ±ÿ±ÿ¶ÿ¶ÿ­ÿ³ÿºÿ¢ÿ®ÿÿ ÿ¯ÿ´ÿ®ÿ«ÿ¨ÿnÿËþÝþkÿ¤ÿ­ÿ¥ÿ¬ÿµÿ´ÿµÿ²ÿ°ÿÂÿ¨ÿ¨ÿ¯ÿ´ÿ·ÿ³ÿ§ÿ¡ÿ¥ÿ·ÿªÿ±ÿ­ÿ³ÿ±ÿ°ÿ¿ÿÃÿÀÿ­ÿ¿ÿ¬ÿÿ¥ÿ½ÿµÿ ÿ¦ÿ¢ÿ¨ÿÁÿ°ÿÀÿ½ÿ¬ÿ¦ÿªÿ¬ÿ²ÿ©ÿ­ÿµÿÿ¥ÿ«ÿªÿ®ÿ¤ÿ¥ÿÿÿ²ÿ¤ÿ§ÿ¥ÿ¥ÿ­ÿ«ÿÁÿ«ÿ®ÿ°ÿ»ÿ´ÿ¶ÿÀÿºÿ­ÿ³ÿ¡ÿ«ÿµÿ«ÿ«ÿ±ÿ²ÿ³ÿ¯ÿ½ÿºÿ²ÿ²ÿ´ÿµÿ¾ÿÆÿ³ÿÆÿµÿ¹ÿ­ÿ¡ÿ¢ÿ«ÿ±ÿ«ÿºÿªÿªÿ·ÿ»ÿ¬ÿ°ÿ®ÿ¦ÿ¹ÿ¶ÿ±ÿ­ÿ¬ÿ¬ÿ§ÿ©ÿ¶ÿ©ÿ¦ÿ­ÿ²ÿ«ÿ£ÿ¢ÿÿ«ÿ¨ÿ»ÿ´ÿ´ÿ§ÿ£ÿ¥ÿÿÿ¬ÿ¯ÿ¶ÿµÿ°ÿ°ÿ²ÿ«ÿ¥ÿ®ÿ¾ÿ³ÿ¶ÿ¢ÿ«ÿ²ÿ©ÿ¯ÿµÿ±ÿ¬ÿ§ÿ¯ÿµÿ¨ÿÿ«ÿ·ÿ¬ÿÿ®ÿ²ÿ³ÿ©ÿ¦ÿ¨ÿ¦ÿÿÿ¬ÿ£ÿ­ÿ®ÿ¬ÿ²ÿ´ÿ©ÿÿ¨ÿ²ÿ½ÿ¾ÿµÿ§ÿ¦ÿ²ÿ·ÿ³ÿ±ÿ§ÿ¬ÿ£ÿ¡ÿÿ¥ÿ°ÿ¯ÿ£ÿÿÿµÿ«ÿ«ÿ«ÿ¢ÿ¨ÿ¯ÿ©ÿ°ÿ¥ÿÿ©ÿ£ÿ«ÿ®ÿ²ÿ«ÿªÿµÿÿ¦ÿ¬ÿ«ÿ®ÿ»ÿ«ÿ ÿ¦ÿ©ÿ£ÿ¢ÿ ÿ¤ÿ®ÿ¬ÿ®ÿ¹ÿ¹ÿ¯ÿ«ÿ¯ÿ«ÿ¹ÿ®ÿ±ÿ°ÿ§ÿªÿ£ÿÿ¬ÿÅÿªÿ¯ÿ¯ÿ©ÿ¬ÿ±ÿ¦ÿ³ÿºÿ«ÿ®ÿªÿ¤ÿ¤ÿ©ÿ ÿ©ÿ§ÿ ÿÿÿ¡ÿ£ÿÿ¦ÿ¯ÿ«ÿÿÿ¥ÿ£ÿ¤ÿ§ÿ¦ÿ°ÿªÿ©ÿ­ÿ®ÿ³ÿªÿ§ÿ¤ÿÿÿ¯ÿ¦ÿªÿÿ©ÿÿ¯ÿ´ÿ³ÿ¬ÿÿ¢ÿ«ÿ®ÿ«ÿ´ÿ¤ÿ ÿÿ ÿ§ÿ¨ÿ£ÿ¯ÿ¿ÿ±ÿµÿ®ÿ±ÿ°ÿ²ÿ¨ÿ­ÿ¯ÿªÿ¦ÿ¡ÿ©ÿ´ÿ¤ÿ¯ÿ­ÿµÿ±ÿ´ÿ¶ÿµÿ°ÿ¦ÿµÿªÿ¤ÿ­ÿ°ÿÄÿ´ÿ°ÿ§ÿ§ÿ¥ÿÿ©ÿÿÿ¯ÿ­ÿ©ÿ¡ÿ°ÿ¬ÿªÿ«ÿ«ÿ¯ÿªÿ ÿ¼ÿ¤ÿ²ÿºÿ¤ÿÿ¬ÿ¯ÿ¯ÿ·ÿ¹ÿ°ÿ·ÿ¯ÿ­ÿªÿ²ÿ°ÿ«ÿ¯ÿ­ÿ©ÿ§ÿªÿ²ÿ¨ÿÿÇÿ«ÿ½ÿ¯ÿÿ©ÿ¬ÿ«ÿ¬ÿ°ÿ¯ÿ¯ÿ®ÿÿ¬ÿ©ÿ»ÿ´ÿ­ÿ³ÿ¼ÿºÿ²ÿ¸ÿ¾ÿ³ÿ¶ÿ©ÿ·ÿ»ÿ°ÿ±ÿµÿ»ÿ®ÿ±ÿ·ÿ³ÿ´ÿ³ÿ¦ÿ±ÿ©ÿ§ÿ´ÿÂÿ¾ÿÿ«ÿ¨ÿ¦ÿ©ÿ¯ÿÁÿµÿ¥ÿ®ÿ¯ÿ¯ÿ¬ÿ®ÿ©ÿ®ÿ«ÿÿÿ¯ÿ­ÿ°ÿ¸ÿ­ÿ¥ÿ«ÿ±ÿ³ÿ²ÿ­ÿ¬ÿ¶ÿ³ÿµÿªÿ¡ÿ·ÿ´ÿ°ÿ²ÿ¬ÿ³ÿ¬ÿ³ÿªÿ¬ÿ®ÿ¤ÿ£ÿ­ÿ·ÿ·ÿ¬ÿ¥ÿºÿªÿ¯ÿ¹ÿ¯ÿ±ÿ§ÿ«ÿ¯ÿªÿ­ÿ®ÿ®ÿ¶ÿ±ÿ´ÿ¡ÿ·ÿÿ±ÿ´ÿÿ«ÿ³ÿ³ÿ§ÿ¨ÿ®ÿ±ÿ±ÿ¬ÿ©ÿ¯ÿ¿ÿ²ÿ¯ÿ²ÿ¹ÿ©ÿªÿ§ÿ«ÿ ÿÿ ÿ ÿ§ÿ¢ÿ«ÿ´ÿ¨ÿ§ÿÿ¦ÿ¥ÿ ÿ°ÿ³ÿ«ÿ©ÿªÿ«ÿ°ÿ¯ÿ«ÿ»ÿ¯ÿ¦ÿ¬ÿ¹ÿ®ÿ°ÿ«ÿ¶ÿÿÿÿÿ§ÿ£ÿÿ§ÿ±ÿ³ÿ«ÿ²ÿ¤ÿÂÿ¥ÿ£ÿ±ÿ¯ÿ·ÿºÿµÿ²ÿ§ÿ¡ÿ«ÿ³ÿ½ÿ·ÿ¬ÿ¶ÿ³ÿ»ÿ»ÿµÿ¤ÿ©ÿ¬ÿ§ÿªÿ¯ÿ»ÿ¾ÿ±ÿ«ÿ¦ÿ¬ÿ¾ÿ²ÿ¤ÿ¯ÿÿ¹ÿªÿ´ÿ§ÿ§ÿ²ÿµÿ¶ÿ°ÿ´ÿ¸ÿ¨ÿ¢ÿ±ÿ·ÿ¶ÿ¦ÿ ÿ«ÿ¦ÿ±ÿ§ÿ­ÿ±ÿ­ÿºÿ»ÿ²ÿ±ÿµÿ³ÿ«ÿ¦ÿ¯ÿºÿ¯ÿ±ÿ¶ÿ©ÿ¡ÿÇÿ¹ÿ­ÿ®ÿ¦ÿ­ÿ²ÿ°ÿ²ÿ±ÿ¨ÿ§ÿ°ÿ©ÿ®ÿ­ÿ·ÿ§ÿ²ÿ©ÿÿ¢ÿ´ÿÿÿ ÿ¥ÿ²ÿ´ÿ­ÿ²ÿ´ÿ«ÿ©ÿ¤ÿ©ÿ¬ÿ²ÿ­ÿÿ¬ÿ¾ÿªÿ¦ÿÿ£ÿ©ÿ ÿ¥ÿ¥ÿ¢ÿ®ÿ±ÿ§ÿ­ÿµÿ¹ÿ«ÿµÿ­ÿ ÿ®ÿÿ¦ÿÿ¡ÿÿÿ¦ÿ¥ÿªÿ©ÿ¡ÿÿÿÿÿ¤ÿ¯ÿ¨ÿÿ ÿ®ÿÿÿÿÿ¥ÿÿ¥ÿÿÿÿ©ÿ£ÿ¡ÿÿÿ ÿ£ÿÿÿÿ­ÿ¤ÿÿÿ¥ÿ¸ÿÿÿ ÿ¡ÿÿÿ£ÿ¨ÿ§ÿ ÿ©ÿ²ÿ²ÿ£ÿÿ«ÿÿ£ÿÿÿÿÿÿÿÿÿÿ£ÿÿÿÿ¨ÿ¨ÿ¤ÿÿ¢ÿ¥ÿÿÿ¦ÿ§ÿ®ÿ¥ÿÿ¯ÿ«ÿÿµÿ¥ÿ¢ÿ£ÿµÿ¤ÿ©ÿÿÿ¦ÿ¡ÿ¬ÿ¬ÿ­ÿ§ÿ¤ÿ¤ÿ¢ÿ¯ÿ·ÿ°ÿ©ÿ©ÿ´ÿ´ÿ®ÿ°ÿ®ÿ¾ÿ¥ÿÁÿ¯ÿÿ©ÿ¤ÿ¹ÿ­ÿ¥ÿ«ÿ²ÿ±ÿµÿ´ÿ¬ÿ®ÿ¯ÿ§ÿ°ÿºÿ±ÿ®ÿ³ÿ²ÿ«ÿ¨ÿ¤ÿ¼ÿ´ÿ«ÿºÿ©ÿ§ÿ°ÿ±ÿ§ÿ®ÿ¬ÿªÿµÿ²ÿ¨ÿªÿ¯ÿµÿÁÿÇÿÅÿ²ÿÿ§ÿÄÿºÿ·ÿ¤ÿ¬ÿ´ÿÿ£ÿ¥ÿ±ÿ®ÿ¸ÿ·ÿºÿ¹ÿ°ÿ°ÿ±ÿ­ÿ«ÿ«ÿ³ÿ¼ÿ¼ÿ±ÿªÿ´ÿ²ÿªÿ·ÿ±ÿ´ÿªÿ®ÿ­ÿÿ±ÿ¯ÿ·ÿ¶ÿµÿ¶ÿ°ÿ¿ÿ´ÿ±ÿ°ÿ¯ÿ«ÿ³ÿ´ÿ¸ÿ²ÿ¨ÿ­ÿªÿ¨ÿ²ÿ°ÿ­ÿ¦ÿ±ÿ¬ÿ³ÿ·ÿªÿ¼ÿ­ÿ¦ÿÿªÿÿ ÿµÿ¶ÿ®ÿ³ÿ¯ÿÿ¤ÿµÿ©ÿ¡ÿ¨ÿ²ÿ°ÿ¯ÿ¯ÿ¯ÿ±ÿ²ÿ¬ÿ©ÿµÿ³ÿ­ÿ´ÿ²ÿÌÿ¶ÿ¯ÿªÿ°ÿ»ÿ°ÿºÿ¬ÿªÿªÿ¢ÿ°ÿ£ÿ­ÿ­ÿ¯ÿ½ÿªÿ¢ÿ¨ÿ¢ÿ¦ÿµÿ²ÿ¨ÿ±ÿ¶ÿÿÿ±ÿ§ÿ­ÿ¶ÿ¹ÿ³ÿ¢ÿ¨ÿÿÿ²ÿµÿ´ÿ¸ÿ¶ÿ©ÿÀÿ¶ÿ¸ÿ²ÿ³ÿ¬ÿ¨ÿ§ÿ°ÿ¤ÿ£ÿªÿ®ÿ­ÿ©ÿ§ÿªÿ°ÿ³ÿ«ÿ£ÿ©ÿ§ÿ¯ÿ³ÿªÿ«ÿ¥ÿÿ®ÿÿÿ£ÿ©ÿÿ°ÿÿ±ÿ«ÿÿµÿ¤ÿ²ÿÿ£ÿÿªÿºÿ¢ÿ­ÿ¬ÿ¦ÿ¥ÿ©ÿ¥ÿ£ÿ¨ÿ¦ÿ¨ÿ­ÿªÿ°ÿ¬ÿ¡ÿ©ÿªÿ§ÿÿ¤ÿÿ§ÿ®ÿ£ÿÿ°ÿ¦ÿÿ¢ÿ±ÿÿ£ÿÿ¦ÿ¨ÿ·ÿªÿÿÿ ÿ¥ÿÿÿ£ÿ ÿ ÿÿ ÿ¦ÿªÿ®ÿ¤ÿÿÿ¡ÿ¬ÿ¨ÿ®ÿ²ÿ£ÿ©ÿ¦ÿ¤ÿ¦ÿ«ÿ£ÿ¢ÿ¸ÿÿÿ¬ÿ§ÿ²ÿÿ¡ÿ«ÿ´ÿ¦ÿ¶ÿ±ÿ²ÿ¹ÿ¾ÿ«ÿ£ÿÿ¨ÿ®ÿ²ÿµÿªÿ«ÿ²ÿµÿ´ÿªÿ®ÿ³ÿ¬ÿ®ÿ«ÿºÿ¼ÿÀÿ®ÿ¯ÿ¶ÿµÿµÿ¶ÿ¤ÿ ÿ¨ÿ¶ÿ¯ÿ¼ÿ¨ÿ»ÿ²ÿ«ÿ´ÿ«ÿ³ÿ£ÿ®ÿÿÿÿ¯ÿ°ÿ¦ÿ°ÿ£ÿ¦ÿ¦ÿ§ÿ«ÿ¥ÿ§ÿ§ÿ¦ÿ±ÿ°ÿ­ÿ´ÿ²ÿ³ÿ²ÿ®ÿ¬ÿ¬ÿ²ÿ§ÿ¯ÿ³ÿ¥ÿ ÿ¶ÿ¦ÿ°ÿÿ®ÿÿ£ÿÿ©ÿÿ£ÿ§ÿ©ÿ­ÿ¶ÿ¤ÿ«ÿÿÿ©ÿ«ÿ®ÿÿÿ¨ÿ¬ÿ¤ÿÿÿ§ÿµÿ¼ÿ´ÿ®ÿ³ÿ®ÿ°ÿ±ÿ©ÿ²ÿ°ÿ´ÿ°ÿ­ÿ ÿ§ÿ­ÿÿ¤ÿ³ÿ¶ÿ²ÿ±ÿ¹ÿ°ÿµÿ©ÿ½ÿ«ÿ«ÿ³ÿ³ÿ¿ÿ³ÿÿ­ÿ¶ÿ³ÿ¸ÿ£ÿ½ÿ¨ÿÿ¶ÿµÿÂÿ·ÿ¼ÿ´ÿ®ÿ¯ÿ«ÿ±ÿ«ÿ¨ÿ­ÿ´ÿ®ÿ°ÿ¹ÿ¯ÿ³ÿ¯ÿ¥ÿ­ÿ®ÿ°ÿ±ÿ²ÿ±ÿ©ÿ­ÿ¬ÿ¬ÿ¦ÿ¶ÿ­ÿ·ÿ°ÿ»ÿ©ÿ£ÿ ÿÿ¹ÿ¦ÿ³ÿ·ÿ´ÿ°ÿ±ÿ­ÿºÿ¬ÿ°ÿ°ÿªÿµÿ±ÿ°ÿªÿ³ÿ½ÿ­ÿ¦ÿ²ÿ¾ÿµÿ¶ÿ²ÿ©ÿ¦ÿªÿ¯ÿ³ÿ¶ÿ¶ÿ¶ÿ®ÿ¯ÿ´ÿ»ÿ·ÿºÿ³ÿ¬ÿ§ÿ¶ÿºÿÿ§ÿ®ÿ®ÿ½ÿ ÿ¢ÿ³ÿ¬ÿ¼ÿ¯ÿ§ÿ«ÿ´ÿ¢ÿ«ÿ²ÿ¦ÿªÿ»ÿ»ÿªÿ¤ÿ¥ÿ¯ÿ§ÿ®ÿ©ÿµÿ¶ÿ¯ÿ°ÿ³ÿ²ÿ«ÿ«ÿ­ÿ²ÿ¸ÿ³ÿ´ÿ¸ÿ­ÿªÿ¯ÿ®ÿ·ÿ´ÿ¬ÿ±ÿ½ÿµÿ­ÿ©ÿ©ÿ°ÿ²ÿ«ÿºÿªÿ®ÿ¨ÿ­ÿ±ÿ«ÿ­ÿ¥ÿ·ÿ¦ÿ«ÿ²ÿ¤ÿ¥ÿÅÿ}ÿ{ÿÿ ÿµÿ³ÿ«ÿ°ÿ¼ÿ®ÿ§ÿ²ÿ­ÿ¨ÿ®ÿ¼ÿ¾ÿ©ÿ°ÿ¶ÿ§ÿ®ÿ´ÿ¬ÿªÿ®ÿ¬ÿ¨ÿ¶ÿ¶ÿ´ÿ¶ÿ¤ÿ²ÿ¶ÿÄÿµÿ£ÿ©ÿ¨ÿ±ÿ¨ÿÿ¯ÿ±ÿ¾ÿ·ÿ©ÿ·ÿ·ÿ­ÿµÿ¯ÿ¬ÿ©ÿ¶ÿ§ÿªÿ¯ÿ·ÿ²ÿ®ÿ¥ÿ°ÿ·ÿ¨ÿ¡ÿ«ÿ§ÿ±ÿ±ÿ¯ÿ¶ÿ®ÿ¥ÿ¶ÿµÿ¦ÿªÿµÿ»ÿµÿ¦ÿÿ¨ÿ®ÿ­ÿ¤ÿ±ÿ½ÿ§ÿ²ÿ±ÿ³ÿ«ÿ·ÿ´ÿ­ÿ¨ÿ­ÿ£ÿ³ÿµÿÀÿªÿ»ÿºÿ©ÿ±ÿ¾ÿ¹ÿ¨ÿ³ÿ©ÿ¤ÿªÿ¡ÿ¬ÿ°ÿ¨ÿ©ÿªÿ¨ÿ°ÿ¯ÿ°ÿ³ÿ¦ÿ¥ÿ¿ÿ±ÿÿ¦ÿªÿ®ÿ°ÿ±ÿ­ÿ°ÿ¬ÿ®ÿµÿ¨ÿµÿ¶ÿÿ±ÿ¸ÿµÿÆÿ¦ÿ«ÿÿÀÿ¸ÿ§ÿ¬ÿ¶ÿ¨ÿ¬ÿ¤ÿ¶ÿ¨ÿ ÿªÿ®ÿÀÿ¬ÿÄÿ«ÿ°ÿÁÿ·ÿ­ÿ¾ÿÃÿ»ÿ½ÿÆÿ¿ÿ³ÿ½ÿÁÿ¹ÿ´ÿ«ÿ«ÿ²ÿ·ÿ³ÿ«ÿ¯ÿ¯ÿ®ÿ¯ÿ«ÿºÿªÿ±ÿ¸ÿ¢ÿ£ÿÿ¯ÿ¸ÿªÿ¨ÿ§ÿ¹ÿ»ÿªÿ¤ÿÂÿ¾ÿ­ÿ¬ÿ«ÿ­ÿµÿ²ÿ ÿ°ÿ´ÿ³ÿµÿ¹ÿ·ÿ®ÿ©ÿ­ÿ²ÿ±ÿªÿ®ÿ¶ÿºÿ³ÿ­ÿ·ÿ´ÿ¯ÿ®ÿ¯ÿ¼ÿ¹ÿµÿ±ÿ¶ÿ´ÿ¶ÿªÿ©ÿ¡ÿ£ÿÿ¤ÿ®ÿÊÿ®ÿªÿ¨ÿ²ÿ±ÿÅÿ®ÿ ÿ¶ÿ¶ÿ¤ÿÿ­ÿÿ¨ÿ·ÿ½ÿ®ÿµÿ»ÿ¯ÿ¬ÿ¬ÿ§ÿªÿ­ÿ²ÿ¶ÿªÿ¢ÿ²ÿ¿ÿªÿÿ²ÿ¨ÿÿ¦ÿ­ÿ©ÿ³ÿ­ÿ©ÿÿ¨ÿ©ÿ­ÿ®ÿ©ÿªÿ¢ÿ¡ÿÿ¢ÿ­ÿ ÿ¬ÿ¢ÿ³ÿªÿ¦ÿ§ÿªÿ«ÿ¤ÿ ÿ¯ÿºÿ¯ÿÿ¦ÿªÿ ÿ§ÿ§ÿ¡ÿ¥ÿ¨ÿ§ÿ©ÿÿ¨ÿÿ¤ÿ©ÿÿ¬ÿ®ÿ¥ÿ°ÿ¦ÿ«ÿ¥ÿ«ÿ·ÿ¡ÿ®ÿ³ÿ²ÿ°ÿ¬ÿ±ÿ¢ÿ©ÿ«ÿ¸ÿ³ÿ°ÿµÿ¸ÿ¸ÿµÿ¼ÿ³ÿ¡ÿ«ÿ³ÿ±ÿ»ÿ³ÿªÿ¼ÿÿ¨ÿ¬ÿ³ÿ­ÿ ÿ¥ÿ¦ÿÿÿÿÿ²ÿ±ÿ¤ÿ¨ÿ«ÿ´ÿ¸ÿ¥ÿ­ÿ²ÿµÿ©ÿ¦ÿ¤ÿ¦ÿ©ÿªÿ©ÿ¤ÿ§ÿ®ÿ±ÿ¹ÿ³ÿ¨ÿ°ÿ¨ÿ¬ÿ´ÿ°ÿ­ÿ©ÿ´ÿ­ÿ¢ÿ£ÿ¬ÿ§ÿ´ÿÿ¤ÿ¯ÿ¹ÿ­ÿ¬ÿ§ÿ¦ÿ§ÿ¤ÿ±ÿ»ÿ®ÿºÿ¾ÿ¹ÿ¼ÿ³ÿ±ÿµÿ³ÿ¨ÿ±ÿ ÿ¨ÿ¬ÿ±ÿ ÿ«ÿµÿ´ÿ¯ÿ²ÿ·ÿ²ÿ¨ÿ­ÿµÿ¯ÿ±ÿµÿ´ÿ¶ÿ«ÿªÿ±ÿ³ÿ¶ÿ°ÿ¯ÿ±ÿ·ÿ½ÿ¶ÿ°ÿ°ÿ¸ÿ¸ÿ´ÿ¶ÿ°ÿ¡ÿÿ¶ÿ«ÿ¬ÿ§ÿ¡ÿ¾ÿºÿºÿ­ÿ±ÿ¥ÿ²ÿ·ÿ²ÿ²ÿ»ÿ­ÿ¨ÿ¿ÿ¸ÿ³ÿ´ÿ­ÿ¯ÿ¯ÿ¶ÿ¾ÿ»ÿ³ÿ°ÿ«ÿ§ÿ£ÿ¢ÿÿ·ÿÿÿ©ÿ²ÿ°ÿ²ÿ¯ÿ®ÿ³ÿµÿ·ÿºÿ±ÿ­ÿ°ÿµÿµÿ·ÿ¶ÿ¯ÿ±ÿµÿ´ÿ¯ÿ¾ÿÁÿÿ¥ÿ¢ÿ´ÿ¯ÿ£ÿÂÿÂÿ¿ÿ£ÿÿ«ÿ¤ÿ®ÿ²ÿ°ÿ°ÿ«ÿ«ÿ«ÿ¯ÿ¯ÿ¯ÿ°ÿ¬ÿ³ÿ²ÿ²ÿ°ÿªÿ¬ÿ­ÿºÿ²ÿ§ÿ´ÿ¿ÿ²ÿ§ÿ¬ÿÀÿ¹ÿ¶ÿ©ÿ±ÿ®ÿ­ÿ²ÿ©ÿ§ÿ³ÿºÿ¿ÿ¯ÿÿ½ÿ¼ÿºÿ¯ÿ½ÿ´ÿ¶ÿ³ÿ³ÿ§ÿ®ÿ¬ÿ±ÿ²ÿºÿÄÿ¸ÿ³ÿ±ÿ¸ÿ·ÿ°ÿ§ÿ¬ÿµÿ¬ÿ³ÿµÿºÿ¸ÿ°ÿ¹ÿ°ÿ³ÿ²ÿ½ÿ²ÿÿ´ÿ«ÿ»ÿ®ÿ±ÿ®ÿ¦ÿ¬ÿ³ÿ«ÿ£ÿ¥ÿ²ÿ¸ÿ­ÿ´ÿµÿ¿ÿ¹ÿ¶ÿ¡ÿ¾ÿ±ÿ°ÿ±ÿ£ÿ®ÿ­ÿÿ£ÿ¦ÿ³ÿ¸ÿ¸ÿ²ÿ©ÿ¯ÿ»ÿºÿ²ÿ­ÿ ÿ¤ÿ¤ÿ¯ÿ³ÿ·ÿªÿºÿ¢ÿ·ÿµÿ°ÿ²ÿ¾ÿ®ÿ´ÿ§ÿ¢ÿ£ÿ¡ÿ±ÿ·ÿ²ÿ¸ÿ¸ÿºÿ»ÿ²ÿ£ÿµÿ¬ÿ°ÿ³ÿ±ÿ®ÿ²ÿ±ÿµÿ©ÿ§ÿ®ÿ¬ÿ¦ÿ¬ÿ²ÿ¬ÿ´ÿ¹ÿ·ÿ¹ÿ¬ÿÿªÿÿÿÿ£ÿ¢ÿÿÿ¡ÿ¶ÿ«ÿ¤ÿ£ÿ¥ÿ­ÿ±ÿ¬ÿÿ«ÿÿ¤ÿ§ÿÿ ÿÿ¡ÿ¤ÿÿ¦ÿÿÿÿÿÿ ÿ¤ÿÿ§ÿ£ÿÿÿ«ÿÿ³ÿ®ÿ°ÿ¤ÿÿÿÿÿÿÿÿÿ¢ÿ¨ÿ£ÿ ÿ¥ÿ¦ÿÿÿ ÿÿÿ£ÿªÿ ÿ¡ÿ¦ÿÿÿÊýzü×ûíûËüþÿÿÿ¬ÿÿÿ¦ÿÿ¨ÿ¦ÿ¦ÿ¨ÿ ÿÿÿÿÿ ÿ«ÿ¥ÿÿpÿÿÿ¼ÿ´ÿÿ²ÿÿÿ ÿ¤ÿ ÿªÿ«ÿÿÿ­ÿ½ÿºÿ¡ÿ­ÿªÿÿ¸ÿ¥ÿ¨ÿ£ÿ¢ÿ£ÿªÿ¯ÿ¯ÿ³ÿ±ÿ®ÿ·ÿ¸ÿ¬ÿ¥ÿ¯ÿ¨ÿ¶ÿ´ÿ·ÿ¨ÿ©ÿ£ÿ¤ÿÿ²ÿ¸ÿ¬ÿ¶ÿ¶ÿ¹ÿ´ÿµÿ¸ÿ¯ÿ©ÿ³ÿÂÿ·ÿ³ÿ´ÿ­ÿ´ÿ¹ÿ­ÿ§ÿ°ÿ©ÿ¯ÿ¥ÿ¡ÿªÿ¤ÿ¶ÿ³ÿ ÿ·ÿµÿ¬ÿ£ÿ°ÿ¸ÿ¤ÿ ÿ¥ÿ§ÿÿ¼ÿ§ÿ§ÿ¬ÿ²ÿªÿ§ÿ­ÿ¶ÿºÿµÿ±ÿ¯ÿ¯ÿ¯ÿ®ÿ¦ÿ·ÿ§ÿ®ÿ²ÿºÿ«ÿ¬ÿ¾ÿÀÿ¶ÿ²ÿ¶ÿ·ÿ¬ÿ´ÿ¸ÿÆÿ¿ÿ»ÿ±ÿ´ÿ´ÿ¹ÿ¸ÿµÿªÿ¤ÿµÿºÿÃÿ±ÿÿÇÿ´ÿ©ÿÿ­ÿ®ÿ¶ÿ»ÿ°ÿ¤ÿ¢ÿªÿ¤ÿÿ¯ÿµÿ­ÿÿ®ÿ´ÿ§ÿ¤ÿ°ÿ²ÿ­ÿ¬ÿ¨ÿ³ÿ°ÿ©ÿ³ÿÿÿÿ£ÿ¡ÿ¬ÿ¨ÿ©ÿ·ÿ¼ÿ½ÿµÿ¯ÿ³ÿ±ÿ¦ÿ¬ÿ§ÿ¬ÿ³ÿ²ÿ°ÿ­ÿ¬ÿ°ÿ³ÿÂÿ¼ÿ£ÿ®ÿ¦ÿ³ÿªÿ«ÿ­ÿ±ÿ²ÿ¯ÿ²ÿ­ÿ¯ÿ°ÿ¡ÿ²ÿ¶ÿªÿ³ÿ­ÿ¯ÿ¶ÿ³ÿ²ÿÂÿ¿ÿ¤ÿ·ÿ³ÿ¨ÿ¥ÿ·ÿÇÿµÿ´ÿ´ÿ³ÿºÿ®ÿ²ÿ´ÿªÿ¶ÿ²ÿµÿ¹ÿµÿ¯ÿ´ÿ¼ÿ»ÿ¿ÿ¾ÿ§ÿÿÅÿ±ÿÏÿ¶ÿ¾ÿ®ÿÿ«ÿ²ÿ«ÿ´ÿ§ÿ¡ÿ£ÿÿ¢ÿÿ¦ÿ¬ÿ®ÿ¬ÿ¯ÿ»ÿªÿµÿ°ÿ¯ÿÿ¶ÿ³ÿ«ÿ³ÿ½ÿ»ÿµÿ·ÿ«ÿªÿ·ÿÿ¦ÿ¤ÿ¡ÿ©ÿ²ÿºÿ·ÿ£ÿ©ÿºÿ¹ÿ©ÿ´ÿºÿÅÿ©ÿ£ÿ«ÿ¦ÿ¥ÿ­ÿµÿ²ÿ¦ÿ¨ÿ°ÿ¨ÿ¨ÿ«ÿ®ÿ±ÿ¯ÿ°ÿ³ÿ§ÿÿÿ­ÿ¾ÿ·ÿ½ÿ»ÿªÿ¦ÿ£ÿªÿ¸ÿ§ÿ¯ÿ¢ÿ£ÿ±ÿ°ÿ¨ÿªÿ¬ÿ§ÿ¬ÿ¼ÿªÿÿ°ÿªÿ§ÿ«ÿ®ÿ¯ÿ¦ÿ²ÿ±ÿ¬ÿ·ÿ­ÿ¬ÿ¶ÿ±ÿªÿ³ÿºÿ­ÿ¨ÿ§ÿ©ÿÄÿ½ÿªÿªÿªÿ ÿ¯ÿ§ÿ¾ÿªÿ©ÿ¨ÿ­ÿ³ÿ±ÿ«ÿ¬ÿ®ÿ§ÿ²ÿµÿµÿ¶ÿ§ÿ¤ÿ°ÿ³ÿªÿªÿÿªÿ®ÿ¸ÿ£ÿ¥ÿ¬ÿ¯ÿ¥ÿ=ÿUþþgÿÿ¦ÿ·ÿ­ÿ ÿ¦ÿ°ÿ¶ÿ´ÿ¥ÿ²ÿ¶ÿ¯ÿ¨ÿ«ÿ¬ÿ®ÿ·ÿ°ÿºÿ¹ÿ¸ÿ¬ÿ°ÿµÿµÿ±ÿ²ÿ²ÿ¶ÿÿ¢ÿ®ÿ°ÿ ÿ¦ÿµÿ¬ÿ¥ÿ¸ÿÀÿ¶ÿÂÿ»ÿ­ÿªÿ°ÿ±ÿªÿµÿ¶ÿ¤ÿÿ§ÿ«ÿ¯ÿ²ÿµÿ»ÿ¢ÿ«ÿ´ÿ¥ÿ¦ÿ¦ÿ£ÿ£ÿªÿ²ÿ¤ÿ¯ÿ¯ÿ¯ÿªÿ¢ÿÿ¥ÿ§ÿÿ§ÿ§ÿ®ÿ«ÿ¬ÿ¶ÿ¸ÿ«ÿ©ÿ»ÿ·ÿ´ÿ®ÿ¯ÿ´ÿ¶ÿ°ÿ¯ÿ²ÿ¬ÿ¶ÿ¨ÿ­ÿ±ÿ³ÿ´ÿ­ÿ³ÿ²ÿ³ÿ¬ÿ°ÿ¯ÿ°ÿ¯ÿ­ÿ±ÿ®ÿ°ÿ½ÿ»ÿ­ÿ²ÿ²ÿ·ÿ¦ÿ¯ÿ®ÿªÿ°ÿ²ÿ©ÿ¤ÿ´ÿ¥ÿ¾ÿ¾ÿ»ÿ³ÿ­ÿ«ÿÿ·ÿ¶ÿ ÿ¤ÿ ÿÿ¦ÿ¬ÿªÿ£ÿ±ÿ¾ÿ´ÿ²ÿ§ÿ§ÿ¬ÿ¨ÿªÿºÿ­ÿ²ÿÀÿ¸ÿªÿ«ÿ­ÿ¯ÿ»ÿ®ÿ¢ÿªÿ®ÿ¶ÿ­ÿ­ÿ¯ÿ£ÿ£ÿ­ÿªÿÿÿÿ©ÿµÿ¹ÿ¹ÿ¹ÿ¥ÿ¶ÿ©ÿ¬ÿ©ÿ¡ÿ¡ÿ¨ÿ´ÿ¾ÿªÿ¯ÿÂÿ·ÿ»ÿ°ÿ¯ÿ·ÿ°ÿ¥ÿ¬ÿ´ÿ­ÿ«ÿ¨ÿ¨ÿ©ÿ¬ÿ¬ÿªÿ²ÿ¬ÿÿµÿ¥ÿªÿ¬ÿ©ÿ¥ÿ¢ÿ©ÿ­ÿÿµÿ©ÿ ÿ°ÿ³ÿ¢ÿÿ©ÿ©ÿÿ¤ÿ¦ÿÿ¦ÿ¨ÿªÿ²ÿ³ÿ¬ÿ§ÿ¤ÿ ÿ»ÿ¨ÿ²ÿÿ¤ÿ¦ÿÿ«ÿ²ÿÿÿ«ÿ¨ÿ°ÿ­ÿ¥ÿ­ÿ³ÿ©ÿ²ÿ­ÿ¡ÿªÿ¯ÿ¯ÿ§ÿ½ÿ¿ÿ±ÿ¬ÿ©ÿ°ÿ¢ÿÿ®ÿ¸ÿ®ÿ£ÿ¢ÿ¥ÿ¡ÿÿ¦ÿ¶ÿ¦ÿ¯ÿ¬ÿ¬ÿªÿ¸ÿ²ÿ¬ÿµÿ¯ÿ¦ÿºÿµÿÁÿ®ÿ§ÿªÿªÿ¨ÿ¢ÿÿÿÿ¨ÿ³ÿ·ÿ¦ÿÿ¬ÿ§ÿÿ¨ÿ³ÿÿ¦ÿÿ·ÿ²ÿ£ÿªÿ¨ÿ¬ÿ©ÿ©ÿ¨ÿ¡ÿ ÿ¶ÿ§ÿ©ÿ¾ÿ®ÿ´ÿ´ÿ±ÿ¸ÿºÿ¬ÿ¬ÿ¹ÿ²ÿÑÿÿ¬ÿ¯ÿ§ÿ®ÿ®ÿ£ÿ ÿ¦ÿ­ÿ¦ÿ¦ÿ³ÿ®ÿ±ÿ©ÿ§ÿ«ÿ¶ÿÁÿ»ÿ®ÿ·ÿÁÿ¡ÿ§ÿ¬ÿ°ÿ¹ÿ¾ÿ²ÿ¯ÿ¿ÿÂÿ­ÿ«ÿ±ÿ¯ÿ¶ÿ¢ÿ¯ÿ­ÿ®ÿ°ÿ±ÿ¦ÿ¥ÿ¶ÿ·ÿÄÿ´ÿ¦ÿ½ÿ¯ÿ ÿÿ¬ÿªÿªÿ©ÿªÿ¶ÿ³ÿªÿÿ©ÿ§ÿ½ÿµÿ³ÿ±ÿ³ÿ½ÿ·ÿ¦ÿ«ÿµÿ°ÿ¥ÿ·ÿ»ÿ­ÿ¼ÿ¬ÿ³ÿªÿ¯ÿµÿ­ÿ®ÿ°ÿ«ÿ°ÿªÿ±ÿ´ÿµÿ®ÿ¤ÿªÿ©ÿ§ÿ­ÿ´ÿ¿ÿ¹ÿ¦ÿ ÿ«ÿÿ ÿÿÿ´ÿºÿ¯ÿ¥ÿ¦ÿ²ÿ¾ÿ½ÿ³ÿ©ÿ©ÿ¶ÿ¬ÿ­ÿ¥ÿ¥ÿ®ÿ­ÿ¯ÿ¯ÿ¦ÿ®ÿÂÿ´ÿ¸ÿ¾ÿºÿ³ÿ­ÿÿÿÿ¢ÿ©ÿ«ÿ°ÿ¿ÿ¹ÿªÿ­ÿÿ­ÿ¹ÿ»ÿªÿ¬ÿ±ÿ¯ÿµÿ³ÿ±ÿ®ÿ£ÿ»ÿ»ÿ¸ÿ­ÿ¯ÿ¦ÿ¯ÿ«ÿ´ÿ°ÿ¸ÿ®ÿ¥ÿ£ÿ£ÿªÿ­ÿªÿ®ÿ¼ÿ ÿ¸ÿ¨ÿ¶ÿ«ÿ«ÿ¦ÿ¦ÿ§ÿ®ÿ¯ÿ§ÿ¬ÿ±ÿ»ÿ¼ÿ©ÿÿªÿ¯ÿ¯ÿ§ÿ®ÿ¦ÿ¤ÿ«ÿ¯ÿ²ÿ²ÿªÿ¥ÿ®ÿ²ÿ²ÿÿ¯ÿ¦ÿ£ÿ¡ÿ¤ÿ¦ÿ­ÿÿ¡ÿ¼ÿÅÿ¶ÿ¤ÿ«ÿµÿ¶ÿ£ÿ©ÿ»ÿ§ÿ¤ÿªÿ¬ÿ¦ÿ¬ÿ©ÿ¬ÿ¬ÿ¥ÿ¬ÿ²ÿ­ÿ±ÿ±ÿ¶ÿ¨ÿÕÿ­ÿ­ÿ­ÿ­ÿ¥ÿ§ÿ¢ÿ¨ÿ³ÿ´ÿ±ÿªÿ ÿ£ÿ°ÿ«ÿ²ÿ´ÿ¤ÿÀÿ¨ÿ±ÿ­ÿµÿ«ÿ°ÿ·ÿ°ÿ¯ÿ°ÿ§ÿ­ÿ£ÿ£ÿ¨ÿ¬ÿ²ÿªÿ³ÿ°ÿ²ÿ°ÿ§ÿ¡ÿ¯ÿ±ÿ³ÿ½ÿ¼ÿ±ÿ©ÿ«ÿ¨ÿ±ÿµÿ§ÿ®ÿ·ÿ§ÿ­ÿ¹ÿ¬ÿ¯ÿ¤ÿ£ÿ°ÿ¸ÿµÿªÿ ÿ«ÿ¸ÿ¯ÿ¦ÿ¸ÿ¯ÿÿ«ÿÿ²ÿ¼ÿ»ÿ¸ÿ¯ÿ¦ÿ§ÿ³ÿ³ÿ²ÿ¬ÿÿªÿ§ÿÿ¬ÿ±ÿ§ÿ¦ÿÿ¡ÿ¼ÿ­ÿÿÿ¡ÿ¯ÿÿ©ÿ­ÿ¥ÿ³ÿ»ÿ­ÿ¢ÿÿÿ³ÿ¤ÿ¬ÿ±ÿ¤ÿÿ°ÿ ÿ¢ÿ ÿÿªÿ¥ÿÿÿ¤ÿ ÿÿÿÿ¥ÿ±ÿ¦ÿÿÿ³ÿÿÿÿÿÿÿÿÿ¬ÿÿÿÿÿÿ¦ÿ®ÿ¡ÿÿ­ÿ ÿ¥ÿ¨ÿ¬ÿ¡ÿÿÿÿÿ«ÿÿÿÿ¡ÿ£ÿ¨ÿ§ÿ¦ÿ­ÿ±ÿÿÿ¡ÿÿÿÿÿ¨ÿÿªÿÿ ÿÿ§ÿ§ÿ¦ÿÿÿ®ÿÿÿÿ¢ÿ§ÿÿÿ¢ÿ¨ÿ©ÿ®ÿ¨ÿ§ÿ ÿ ÿ±ÿ¬ÿÿÿ£ÿÿ¦ÿÿ¢ÿ¨ÿ¬ÿ¬ÿ«ÿ¤ÿÿÿ ÿ ÿ¨ÿ·ÿ²ÿ§ÿ¦ÿ­ÿ¶ÿÿ¶ÿ´ÿ¤ÿ³ÿ¶ÿÔÿ°ÿµÿ¶ÿ¯ÿ«ÿ¥ÿ´ÿ´ÿ ÿ¥ÿ±ÿ§ÿÿ¦ÿºÿ¸ÿ³ÿ²ÿ¯ÿ°ÿµÿ¸ÿ­ÿªÿ¯ÿ¶ÿ«ÿ³ÿ®ÿ¤ÿ´ÿ²ÿ¨ÿ³ÿªÿ­ÿµÿªÿÿ«ÿ·ÿ°ÿ³ÿ¿ÿ¸ÿªÿ¹ÿÆÿÿ©ÿµÿ¿ÿ«ÿ¯ÿÿÿ¬ÿÿ¯ÿ¤ÿ¶ÿ·ÿ¿ÿ¸ÿ­ÿ­ÿ®ÿ±ÿ²ÿµÿ¹ÿºÿ·ÿ¶ÿ´ÿ§ÿ§ÿ»ÿ¶ÿ´ÿ©ÿ³ÿ¶ÿ²ÿ¯ÿ°ÿµÿ¦ÿÿ¨ÿ§ÿ³ÿµÿ°ÿ²ÿ¶ÿ´ÿ¼ÿ»ÿ¶ÿ·ÿµÿ±ÿ¦ÿªÿ¹ÿ¯ÿ±ÿ°ÿ«ÿ¿ÿÁÿ¢ÿÿ²ÿ³ÿºÿ»ÿ­ÿ¨ÿÿ·ÿ·ÿ¬ÿ­ÿ°ÿ¨ÿ¦ÿ¹ÿ®ÿ¢ÿ°ÿ·ÿ¥ÿ§ÿ¶ÿ·ÿ»ÿµÿ§ÿ§ÿ²ÿ­ÿ¦ÿ¥ÿ¡ÿ«ÿ«ÿ³ÿ§ÿ¯ÿ¯ÿ¥ÿÆÿ¤ÿ§ÿ¤ÿ©ÿ´ÿ¹ÿ©ÿ©ÿÿ¨ÿ¢ÿ§ÿ³ÿ¯ÿ§ÿ°ÿ¬ÿ ÿ©ÿ±ÿ°ÿ°ÿ·ÿ¹ÿ¦ÿ·ÿ­ÿ©ÿ³ÿ¨ÿ·ÿ­ÿ«ÿ³ÿ ÿ¬ÿ±ÿ¬ÿ·ÿ¬ÿ·ÿ¹ÿ³ÿ°ÿ©ÿ¬ÿ¸ÿ®ÿ¤ÿ§ÿ©ÿ®ÿ­ÿ±ÿºÿ¸ÿ²ÿ¬ÿ¤ÿ¤ÿ²ÿªÿ¬ÿ¯ÿ®ÿ¬ÿ¯ÿ»ÿÿÿ¢ÿ¸ÿÿµÿÿ©ÿ¢ÿ´ÿÿ¬ÿ©ÿ°ÿ§ÿÿÿ¡ÿ«ÿ¶ÿªÿ ÿ¢ÿ ÿÿÿÿÿ ÿ§ÿ£ÿÿ¤ÿÿÿÿ£ÿÿÿÿ¦ÿªÿªÿ¡ÿ£ÿ¨ÿ©ÿ¡ÿ ÿÿÿÿ¢ÿ®ÿ³ÿ±ÿÿ¦ÿ¦ÿ§ÿ ÿ¡ÿ¤ÿÿ£ÿ­ÿ®ÿ«ÿ£ÿ¥ÿÿÿ¥ÿ¯ÿ­ÿ¤ÿÿ¤ÿ°ÿ±ÿ¦ÿ¨ÿ¶ÿ®ÿ¦ÿ±ÿ¥ÿ¯ÿ¸ÿÿ¥ÿ®ÿ£ÿÿÿÿ¦ÿ ÿ¢ÿ¯ÿ­ÿ¬ÿ¾ÿ¦ÿ¤ÿ«ÿ²ÿ°ÿ¸ÿ²ÿ­ÿ®ÿ­ÿ¶ÿµÿ°ÿ¯ÿ®ÿ°ÿ©ÿºÿ¸ÿ²ÿ±ÿ³ÿ°ÿ¸ÿ¬ÿ¹ÿ®ÿ±ÿÿÿ²ÿ§ÿ¡ÿ±ÿ®ÿ±ÿ¿ÿ¢ÿ²ÿ¬ÿ¹ÿ¢ÿÿ°ÿ·ÿ³ÿ§ÿ²ÿ°ÿ°ÿ©ÿ­ÿ«ÿ¤ÿªÿ®ÿ¬ÿ®ÿ¬ÿ±ÿµÿ³ÿ¹ÿ°ÿ·ÿªÿ£ÿ°ÿµÿ°ÿ¯ÿ§ÿ§ÿ¥ÿ¦ÿ¨ÿºÿ¨ÿÿ©ÿ¤ÿ¯ÿ¤ÿ©ÿ¬ÿÿ§ÿ²ÿ¬ÿ°ÿ¡ÿ¡ÿ§ÿªÿ¡ÿÿ´ÿ¹ÿ¬ÿ¬ÿ¨ÿ¢ÿ¦ÿ ÿ¦ÿ³ÿ°ÿ¡ÿ¡ÿ¯ÿ¯ÿ¬ÿ®ÿ¶ÿ¬ÿ¬ÿ·ÿ³ÿ´ÿÉÿ¾ÿ§ÿÿ·ÿ¤ÿ§ÿ§ÿ¶ÿÿ©ÿ¾ÿ²ÿ¨ÿ·ÿ¬ÿ´ÿ©ÿ¹ÿÃÿ¬ÿ¯ÿ¹ÿÀÿÃÿ¯ÿÅÿ»ÿ¸ÿ±ÿ¯ÿ³ÿ³ÿ°ÿ«ÿªÿ²ÿ³ÿºÿ¶ÿ¬ÿ¬ÿªÿ¸ÿÃÿ¼ÿ±ÿ±ÿ´ÿ«ÿ¯ÿ·ÿ²ÿ°ÿµÿµÿ»ÿ¹ÿ½ÿ°ÿ¸ÿ¢ÿÿ±ÿ¹ÿ¯ÿÿ¤ÿ©ÿ«ÿ¯ÿ»ÿ¸ÿ¦ÿ·ÿ¶ÿ¿ÿ¼ÿ°ÿµÿ³ÿÆÿ¹ÿ¬ÿªÿªÿµÿ°ÿ¥ÿ²ÿºÿ¶ÿ¹ÿªÿ¨ÿ°ÿ±ÿ¯ÿ¶ÿ½ÿ¬ÿ¥ÿ¤ÿ¬ÿ»ÿ¼ÿ²ÿ¶ÿ±ÿ¡ÿ­ÿ±ÿÂÿ§ÿ«ÿºÿ¨ÿ¯ÿ®ÿ·ÿºÿ³ÿ½ÿ«ÿÿ²ÿªÿ´ÿ®ÿ¯ÿ³ÿ¬ÿÁÿ³ÿ´ÿ¡ÿ¦ÿ­ÿ«ÿ¬ÿªÿ®ÿ·ÿµÿ¶ÿ¹ÿ­ÿ¥ÿªÿ´ÿ¹ÿ¾ÿµÿ¯ÿ±ÿ¦ÿªÿ¶ÿ¼ÿÂÿ¿ÿ¶ÿ¬ÿ±ÿ­ÿ³ÿ£ÿ«ÿ©ÿ©ÿ­ÿÅÿ±ÿ·ÿ®ÿÿ¬ÿ°ÿ­ÿ¤ÿ¿ÿ¤ÿ¯ÿ»ÿ®ÿ­ÿ»ÿÿÿÿÿ·ÿ·ÿ®ÿ¯ÿ³ÿ©ÿ§ÿ¶ÿ®ÿ§ÿ²ÿ¹ÿ»ÿºÿ´ÿ´ÿªÿ¢ÿ©ÿ«ÿ¨ÿ©ÿ¯ÿ¸ÿ»ÿ·ÿ¯ÿ±ÿªÿ³ÿ¹ÿºÿ«ÿ£ÿ¶ÿ³ÿ¸ÿÿ§ÿ­ÿ«ÿÅÿ»ÿµÿ³ÿ¯ÿ¡ÿ°ÿ·ÿ°ÿ¯ÿºÿ¯ÿªÿ®ÿºÿ»ÿ­ÿ©ÿ®ÿ²ÿ¼ÿ»ÿ²ÿ¦ÿ¹ÿ´ÿ¨ÿ¬ÿ­ÿªÿ¯ÿ±ÿ¬ÿ­ÿ«ÿ¯ÿµÿ²ÿ¬ÿ¦ÿ«ÿ«ÿ±ÿ£ÿ°ÿ¨ÿ¶ÿ°ÿ´ÿ¼ÿÃÿ¯ÿµÿªÿ½ÿ©ÿ­ÿµÿÅÿ³ÿ«ÿ½ÿ°ÿµÿ­ÿ³ÿ§ÿªÿ¥ÿ¡ÿ¢ÿ¢ÿ¦ÿªÿµÿ­ÿÿ¨ÿ«ÿ±ÿ¬ÿ­ÿ«ÿ¬ÿ«ÿ¢ÿ¡ÿ§ÿ²ÿ³ÿ²ÿ¶ÿ¬ÿªÿ±ÿ®ÿ³ÿ®ÿ¯ÿ²ÿ·ÿµÿ¯ÿ©ÿ¯ÿ·ÿ´ÿ©ÿ¯ÿÿ±ÿ§ÿ¥ÿ§ÿ½ÿ¯ÿÿ­ÿÿÿ¾ÿ¹ÿºÿ¸ÿÿ¿ÿ­ÿÿÿ­ÿ¶ÿ²ÿªÿ¬ÿªÿªÿ«ÿ¶ÿ¸ÿ¨ÿ­ÿ¸ÿ­ÿ¬ÿ¿ÿÂÿ²ÿ­ÿ±ÿºÿ²ÿÿ²ÿ²ÿªÿ¥ÿÿ ÿ¤ÿ¤ÿ«ÿ¾ÿ¥ÿªÿ§ÿ¤ÿ­ÿµÿ°ÿªÿ£ÿ¥ÿ±ÿ±ÿ°ÿ¸ÿ»ÿ·ÿ±ÿ½ÿ¶ÿ´ÿ°ÿ³ÿ¸ÿ²ÿ¯ÿªÿ©ÿ¯ÿ¸ÿµÿ°ÿ¸ÿ·ÿ³ÿ¯ÿ­ÿÀÿ·ÿ°ÿ«ÿ­ÿ¸ÿ¼ÿ¤ÿ¡ÿ ÿ®ÿÿ©ÿ»ÿ»ÿ·ÿ¯ÿºÿ°ÿ®ÿ²ÿ±ÿ§ÿ±ÿ´ÿ¸ÿ®ÿ°ÿÿªÿµÿºÿ¬ÿ©ÿµÿ¾ÿ¹ÿ¬ÿ§ÿ°ÿ²ÿ¬ÿ´ÿ»ÿ¬ÿªÿÁÿµÿ±ÿ«ÿÿÿ±ÿªÿ«ÿ¹ÿÿµÿÁÿÿ³ÿ¶ÿ§ÿÿ¨ÿÿÿÿ¦ÿ ÿÿ©ÿ¤ÿ±ÿ¥ÿÿ¬ÿ²ÿ¤ÿÿ¦ÿ©ÿµÿ´ÿÿÿªÿ©ÿ£ÿ¦ÿÿ ÿ­ÿ¢ÿ©ÿ ÿÿÿ£ÿ­ÿÿ¦ÿªÿ´ÿµÿ¥ÿ§ÿ¬ÿ§ÿ¦ÿ®ÿ¬ÿ ÿ±ÿ´ÿ°ÿ¦ÿÿ²ÿ²ÿ«ÿÿ¢ÿ®ÿ°ÿ¯ÿ«ÿ§ÿ£ÿÿ£ÿ·ÿ¾ÿ¹ÿ®ÿ©ÿÿªÿ¨ÿ®ÿ¹ÿ®ÿ©ÿ²ÿ¤ÿ ÿvÿÿÿ¬ÿ¿ÿ³ÿ£ÿ¨ÿ©ÿ¨ÿ²ÿ©ÿ°ÿ±ÿ¨ÿ¥ÿÿ¤ÿ±ÿ´ÿ­ÿ©ÿ¨ÿ¬ÿ±ÿ±ÿ¯ÿ©ÿ®ÿ¨ÿ§ÿ§ÿ¹ÿ¦ÿ£ÿ¯ÿ­ÿ³ÿ§ÿ§ÿ¾ÿ£ÿ¸ÿ¢ÿ©ÿ½ÿµÿ·ÿ³ÿ°ÿ¬ÿ²ÿ¾ÿÄÿ¯ÿ¥ÿ¨ÿ«ÿ°ÿ°ÿªÿ¤ÿ§ÿ¬ÿ¥ÿ±ÿ¨ÿ£ÿ±ÿÂÿ´ÿ¹ÿ¨ÿ¯ÿ­ÿ¨ÿ»ÿ²ÿ±ÿ´ÿ­ÿ¸ÿ¶ÿ³ÿ½ÿ³ÿ·ÿ»ÿ¼ÿ¶ÿ°ÿ¸ÿ½ÿ¹ÿ¶ÿ¯ÿ©ÿ±ÿºÿ´ÿ²ÿ¶ÿ°ÿ¬ÿÿ¨ÿ¦ÿ¬ÿ¶ÿ½ÿºÿÅÿ³ÿ´ÿ¥ÿ¦ÿ®ÿ¨ÿ¤ÿ¹ÿ±ÿ¹ÿ»ÿµÿ®ÿ­ÿ¥ÿ£ÿ¶ÿ´ÿ¬ÿÀÿ³ÿªÿ²ÿ°ÿ®ÿºÿ­ÿ¤ÿ¸ÿ£ÿÿ¬ÿ³ÿ°ÿ©ÿ´ÿÿºÿªÿ°ÿºÿ±ÿ«ÿ´ÿ¶ÿ´ÿ¸ÿ¸ÿ·ÿ·ÿ³ÿ¸ÿÃÿÈÿ¾ÿµÿ¸ÿ®ÿ¨ÿµÿ§ÿ¦ÿ¢ÿ¥ÿ±ÿ¡ÿ¬ÿ¸ÿÐÿ´ÿÂÿ­ÿªÿ²ÿµÿ±ÿ³ÿ³ÿ©ÿ¢ÿ¡ÿ­ÿ¯ÿ¯ÿ¤ÿ°ÿ®ÿ­ÿ¨ÿ­ÿ²ÿ·ÿ®ÿÿ§ÿ¸ÿ¼ÿ¬ÿ°ÿ¸ÿ§ÿÿ±ÿ±ÿ¤ÿ®ÿÀÿÁÿ¯ÿÿÿ¢ÿ±ÿºÿ°ÿÃÿ¬ÿ³ÿ²ÿ¦ÿ¿ÿ ÿ¬ÿÊÿÀÿ´ÿ½ÿºÿµÿ±ÿ®ÿ¶ÿ²ÿ­ÿ¯ÿ§ÿ©ÿªÿ®ÿµÿ¯ÿ«ÿ¥ÿ­ÿµÿ±ÿ²ÿ´ÿ·ÿ²ÿ±ÿªÿ·ÿ¸ÿ²ÿ´ÿ²ÿ°ÿ¬ÿ±ÿ¶ÿ³ÿ·ÿ¯ÿ¶ÿ¡ÿªÿ¥ÿ®ÿ®ÿ¶ÿ«ÿ¯ÿ¨ÿ£ÿ­ÿ¬ÿ«ÿªÿ§ÿµÿµÿ®ÿ¦ÿ­ÿ¼ÿ·ÿ¸ÿ´ÿ­ÿ¨ÿ²ÿ­ÿ±ÿºÿ´ÿ¯ÿ¦ÿ¹ÿ±ÿ¸ÿ§ÿ¤ÿ±ÿ¯ÿÿ¶ÿ½ÿ¤ÿ£ÿ­ÿ³ÿ¹ÿ·ÿ»ÿ½ÿ±ÿ®ÿ»ÿ¯ÿ£ÿ²ÿ¹ÿµÿ©ÿ´ÿ±ÿ¦ÿ·ÿÁÿ·ÿ¦ÿ©ÿ¸ÿ±ÿ°ÿ±ÿ¦ÿªÿ¡ÿÿÿÿ¢ÿ´ÿ·ÿÿÿÿÿ¯ÿ¶ÿ§ÿ£ÿ©ÿ±ÿ¶ÿ¨ÿ¥ÿ¥ÿÿÿÿÿ¡ÿÿÿÿ£ÿÿÿÿÿ¤ÿ¡ÿ¤ÿÿÿ¢ÿÿÿ¬ÿÿ¡ÿ²ÿÿÿ¡ÿÿÿ¬ÿÿÿÿÿÿÿ ÿ¨ÿ£ÿ¥ÿ¡ÿ¥ÿ ÿ¡ÿÿ¥ÿÿ¦ÿ´ÿ£ÿÿÿÿCÿ÷þ¹þ`þÁýý¤þÿÿ ÿÿÿµÿÿ£ÿ£ÿ§ÿÿÿÿ¢ÿÿÿÿ¤ÿÿÿÿÿÿ«ÿ¼ÿ¨ÿ¤ÿ ÿ¨ÿ¡ÿ¦ÿ³ÿ­ÿ¡ÿ­ÿ³ÿ¡ÿ§ÿ¶ÿ°ÿ®ÿ¡ÿ«ÿ®ÿÿ¸ÿ¤ÿ¥ÿ¢ÿ­ÿ¯ÿ³ÿ¯ÿªÿ«ÿ¬ÿ¿ÿ¥ÿÿ­ÿ ÿÆÿ¥ÿ¾ÿ´ÿ·ÿ·ÿ¢ÿªÿ¹ÿ³ÿ°ÿ­ÿ§ÿ¶ÿ®ÿ®ÿ§ÿ©ÿ°ÿ¸ÿºÿ­ÿ¯ÿµÿ¸ÿµÿÀÿ¸ÿ¥ÿ±ÿ¶ÿ²ÿ§ÿ¯ÿµÿ±ÿ­ÿ¦ÿ¦ÿ¨ÿ§ÿ¢ÿ¦ÿ±ÿ¯ÿ£ÿ£ÿ®ÿ³ÿ§ÿ´ÿÿ£ÿ·ÿ¬ÿ¨ÿ­ÿ®ÿ²ÿ¯ÿ¨ÿ¯ÿ´ÿ¨ÿ«ÿ²ÿ²ÿÂÿÿ­ÿ¹ÿÈÿ³ÿ¦ÿ¡ÿªÿ°ÿµÿ»ÿ´ÿ²ÿ¯ÿÀÿ¿ÿÀÿµÿ¸ÿ¶ÿ·ÿºÿ¹ÿ³ÿ°ÿ³ÿ®ÿ­ÿ»ÿ§ÿ±ÿ§ÿ³ÿ¯ÿ²ÿ²ÿµÿ¶ÿ±ÿ±ÿ¯ÿ©ÿ®ÿ°ÿÿÿ°ÿ¨ÿÿ·ÿ²ÿ©ÿ§ÿ´ÿ¼ÿ¶ÿ¯ÿ±ÿ´ÿ¾ÿ³ÿºÿµÿ³ÿ¥ÿ­ÿ¦ÿ®ÿµÿ³ÿ³ÿ·ÿºÿ®ÿ§ÿ·ÿ£ÿ§ÿÿÿ©ÿµÿ»ÿ²ÿ¦ÿ§ÿ°ÿ´ÿ¶ÿ«ÿ¸ÿ ÿµÿ³ÿ¤ÿ¨ÿÿ¯ÿ¸ÿ°ÿ·ÿ¸ÿµÿ­ÿ­ÿ¦ÿ²ÿ¯ÿ´ÿ·ÿµÿ¼ÿ½ÿ·ÿ¿ÿÅÿªÿ±ÿºÿ³ÿ³ÿ©ÿÆÿ½ÿ°ÿ¹ÿÁÿ¹ÿ³ÿ·ÿµÿ©ÿµÿ¾ÿµÿ³ÿ²ÿ°ÿ±ÿ¬ÿªÿ³ÿ²ÿ¢ÿ©ÿªÿ¯ÿºÿ¸ÿ¬ÿ«ÿ¬ÿªÿ©ÿ¬ÿ±ÿªÿÿ¨ÿ¦ÿ´ÿ¨ÿ­ÿ¡ÿ¦ÿ­ÿ«ÿ¯ÿ«ÿ­ÿ®ÿÈÿ¢ÿªÿ®ÿ´ÿ¹ÿ¶ÿ¯ÿ²ÿ·ÿ¨ÿ©ÿ®ÿ±ÿ¤ÿ¨ÿ¥ÿ¤ÿ¤ÿ«ÿ¥ÿÿ­ÿ¯ÿ®ÿ´ÿªÿ¬ÿ¬ÿ³ÿ«ÿ¢ÿ§ÿ²ÿºÿ¸ÿªÿÿ¤ÿ¥ÿÿ£ÿªÿ¬ÿªÿ«ÿ®ÿ³ÿ°ÿ°ÿÿ¬ÿ¡ÿ¬ÿ¬ÿ«ÿ¶ÿ³ÿ¢ÿ¤ÿ¼ÿ­ÿ¤ÿ¦ÿ¤ÿ±ÿ·ÿ®ÿ§ÿ«ÿ°ÿ»ÿ¢ÿ³ÿ¯ÿ£ÿ©ÿ°ÿ­ÿ¬ÿ®ÿ¦ÿ¯ÿ­ÿ«ÿÿ¤ÿ´ÿ»ÿµÿªÿ¦ÿ­ÿ¯ÿ·ÿ´ÿ¤ÿÂÿ¿ÿ¯ÿ¯ÿ¬ÿ£ÿ¢ÿ ÿ¨ÿ³ÿ²ÿÿ¨ÿ¯ÿ®ÿ²ÿ¸ÿ´ÿ«ÿ£ÿ¸ÿ»ÿ´ÿ¯ÿ¨ÿ¨ÿ«ÿ§ÿÿÿÿªÿ²ÿ°ÿ²ÿ´ÿ¹ÿ¬ÿKÿ·þÚþzÿÿ«ÿÃÿ³ÿ§ÿ¤ÿ¢ÿ°ÿ¶ÿ±ÿ³ÿºÿµÿ¹ÿ´ÿ²ÿ¹ÿÀÿ»ÿÄÿ»ÿªÿ²ÿ«ÿ²ÿ°ÿ­ÿ±ÿ°ÿ·ÿ³ÿ·ÿ±ÿ²ÿ´ÿ¹ÿ°ÿ§ÿ±ÿ·ÿ¼ÿ£ÿ®ÿµÿ­ÿ¬ÿ·ÿµÿ¦ÿ­ÿ¯ÿ¤ÿ¥ÿ¬ÿ²ÿ­ÿ°ÿ¹ÿ¦ÿ°ÿÿ±ÿ¶ÿ§ÿ¥ÿ£ÿ ÿ§ÿ¨ÿ¤ÿ®ÿÿ°ÿ§ÿ¨ÿ¶ÿ¹ÿ°ÿªÿ®ÿ¨ÿ´ÿ¼ÿ³ÿ³ÿ·ÿ³ÿ´ÿ³ÿ³ÿ¹ÿ¨ÿ¯ÿ·ÿ³ÿ­ÿ¬ÿµÿµÿ­ÿ³ÿ¯ÿ°ÿ®ÿ ÿÿ°ÿ¯ÿ«ÿÿ«ÿªÿªÿªÿ±ÿ¬ÿ±ÿ±ÿ³ÿ²ÿ«ÿ²ÿ°ÿ´ÿ¡ÿ°ÿ°ÿªÿ¬ÿ´ÿ·ÿ´ÿ¬ÿªÿ¨ÿ»ÿ´ÿ«ÿ®ÿ«ÿªÿ¬ÿ¶ÿÃÿµÿ©ÿªÿ¨ÿ¦ÿ®ÿ¨ÿ«ÿ²ÿ®ÿ­ÿ­ÿªÿ¢ÿÿ¤ÿ¥ÿÁÿ«ÿ±ÿ´ÿ·ÿ»ÿºÿµÿ±ÿ¯ÿ¬ÿ­ÿ¤ÿ¬ÿ¬ÿ±ÿºÿ­ÿÿ°ÿÿÿ¢ÿÿÿ¬ÿ´ÿ­ÿ¿ÿªÿ¹ÿªÿ¤ÿ¯ÿ¦ÿÿ¢ÿ¯ÿ¾ÿÿ³ÿ°ÿ¸ÿ´ÿ³ÿ¬ÿ¢ÿ¦ÿ¤ÿ­ÿÁÿ¶ÿ¶ÿ¨ÿ§ÿ®ÿ®ÿ­ÿ°ÿ®ÿ²ÿ¥ÿ¤ÿ©ÿ«ÿ«ÿ®ÿ¬ÿ¦ÿ¦ÿ³ÿ®ÿ£ÿ®ÿ¡ÿ¡ÿªÿ¨ÿ¤ÿ¬ÿ«ÿ¥ÿ§ÿÿ¢ÿ¤ÿ¨ÿ£ÿ¤ÿ¯ÿ­ÿ ÿÄÿ¨ÿ§ÿªÿ½ÿ¹ÿ®ÿ¯ÿ¨ÿÿ¯ÿÿ ÿ¦ÿ§ÿ±ÿ©ÿ¡ÿ¤ÿ«ÿ¯ÿ¶ÿ·ÿ·ÿ½ÿÿ£ÿ¢ÿªÿ®ÿ²ÿµÿÿ®ÿ¬ÿ¦ÿÿ§ÿ²ÿ®ÿ¢ÿ¥ÿ«ÿ¤ÿ³ÿ³ÿ½ÿ³ÿ¯ÿ´ÿ¼ÿ¶ÿ³ÿ­ÿÿÿ¶ÿ«ÿ´ÿ¼ÿ§ÿ¨ÿ¢ÿ¥ÿ«ÿªÿ§ÿ¥ÿ¢ÿ¹ÿ¹ÿ§ÿ¬ÿ¶ÿµÿ·ÿ»ÿ³ÿ§ÿ¥ÿ¯ÿ·ÿÀÿ§ÿ¦ÿ³ÿ¦ÿ°ÿ²ÿ¨ÿ§ÿÿ«ÿ°ÿ¡ÿ®ÿ¾ÿ§ÿ¨ÿ¬ÿ¯ÿ¯ÿ¨ÿ¨ÿ¯ÿ¥ÿµÿ¤ÿ£ÿ£ÿ¢ÿ§ÿ©ÿªÿ§ÿ¢ÿ«ÿ¹ÿµÿ·ÿµÿ¬ÿ©ÿ¦ÿÿ§ÿ®ÿ´ÿÅÿ¹ÿ¯ÿÿÿ­ÿ®ÿªÿºÿ¾ÿ¬ÿ«ÿ¶ÿ´ÿ­ÿ§ÿªÿ±ÿ¯ÿ¯ÿ¨ÿ¤ÿµÿ­ÿ£ÿ°ÿ³ÿ¡ÿ©ÿ½ÿ²ÿ ÿªÿ¹ÿ¢ÿ°ÿ©ÿ£ÿ¢ÿ¡ÿ¢ÿ§ÿ¯ÿ¯ÿ¯ÿ«ÿµÿ³ÿ­ÿ¹ÿ¸ÿ·ÿ¹ÿ¹ÿ°ÿ ÿªÿ©ÿ²ÿ·ÿ¾ÿ¶ÿÀÿÈÿÈÿ°ÿªÿ´ÿ¬ÿ¦ÿ«ÿ³ÿ³ÿ¥ÿµÿªÿ«ÿ²ÿ¹ÿ«ÿ§ÿ¯ÿ¬ÿ ÿÿ¥ÿ­ÿ¼ÿ½ÿ¶ÿ¥ÿ¶ÿ¬ÿ°ÿ²ÿ±ÿ§ÿ ÿ¯ÿ¿ÿ·ÿ«ÿ£ÿ¶ÿ¹ÿ¸ÿµÿ¥ÿ®ÿ·ÿ±ÿ¸ÿ¸ÿ¥ÿ³ÿ®ÿÃÿ¯ÿªÿ¤ÿ·ÿ°ÿ­ÿ¡ÿ ÿ¦ÿ¬ÿ¬ÿ¨ÿ®ÿ¶ÿ±ÿ«ÿÿ­ÿ»ÿ¯ÿ³ÿ­ÿ«ÿ¢ÿ¬ÿ¼ÿ¼ÿ·ÿ²ÿºÿ·ÿ´ÿ¹ÿºÿ¥ÿ£ÿ³ÿ´ÿ±ÿ¼ÿºÿ¯ÿ¬ÿ¨ÿ¥ÿ§ÿ¦ÿ¸ÿ¿ÿ£ÿ¿ÿ®ÿºÿ´ÿ³ÿªÿ¨ÿ©ÿ©ÿ±ÿ¹ÿ´ÿ°ÿ¶ÿ¿ÿ¥ÿ¯ÿ¯ÿ®ÿ®ÿ°ÿ¬ÿ¤ÿ¤ÿ£ÿ¨ÿ°ÿ¯ÿ©ÿÿ«ÿ¯ÿ¥ÿªÿ¿ÿÿ¯ÿ¶ÿ¦ÿ®ÿ°ÿ«ÿ°ÿ¹ÿ¸ÿ°ÿ¯ÿ±ÿ¦ÿ©ÿ­ÿ ÿ©ÿ§ÿ¨ÿ­ÿ§ÿ£ÿ¥ÿÿ¤ÿ¯ÿªÿ¯ÿ³ÿ³ÿªÿ°ÿ²ÿ¨ÿ¿ÿÿ´ÿºÿ¾ÿÄÿ°ÿ°ÿ®ÿ¨ÿ§ÿ¦ÿ¯ÿ¬ÿ¶ÿ°ÿ¬ÿ¤ÿ·ÿ§ÿ³ÿ¥ÿ±ÿ²ÿ¾ÿ±ÿ­ÿµÿ´ÿ±ÿ­ÿ°ÿ½ÿ¬ÿ¤ÿ¯ÿ»ÿÃÿ¡ÿ´ÿ´ÿ¶ÿ¹ÿ²ÿ°ÿ¶ÿ·ÿªÿ¡ÿ±ÿ¾ÿµÿ³ÿ£ÿ°ÿ¯ÿ¬ÿ£ÿ®ÿ«ÿ¬ÿ³ÿ®ÿ¯ÿ¨ÿ¦ÿ³ÿÀÿ¸ÿ¬ÿ­ÿ¤ÿ¤ÿ¨ÿ¯ÿ¬ÿÿÿ®ÿ­ÿ£ÿ¨ÿ¿ÿ¶ÿ®ÿªÿ¬ÿ²ÿ³ÿ®ÿ§ÿ£ÿ¬ÿ¨ÿ¦ÿÿ­ÿ®ÿ¯ÿÿ¢ÿ ÿÿ§ÿ¬ÿÿ¥ÿ¬ÿ®ÿ³ÿ¦ÿÿ¬ÿ§ÿ¡ÿ¶ÿ²ÿ«ÿÿÿ¹ÿÿ¨ÿ¡ÿÿÿ¤ÿÿÿÿÿÿÿÿÿ¢ÿ¤ÿ¬ÿ§ÿ¥ÿÿ­ÿ¬ÿÿÿÿÿÿ©ÿÿÿ¥ÿ¥ÿ¤ÿ¬ÿ©ÿ¡ÿ¨ÿ§ÿÿ¤ÿ§ÿ´ÿ¨ÿ¢ÿ±ÿ·ÿ¥ÿÿÿ§ÿ§ÿ¢ÿÿÿÿÿÿ£ÿ£ÿ¤ÿ¡ÿÿÿÿ¢ÿÿÿ¤ÿ®ÿ«ÿ©ÿÿ±ÿ«ÿÿÿÿÿªÿªÿÿÿÿ£ÿ¤ÿÿ¥ÿ±ÿªÿ£ÿ³ÿ¡ÿ¢ÿ¥ÿ£ÿÿªÿ§ÿÿÿÿ¢ÿ¨ÿ³ÿ®ÿ·ÿµÿ±ÿ§ÿ¤ÿ¤ÿ¢ÿ§ÿ¬ÿ²ÿ§ÿ¨ÿ»ÿ¯ÿ¬ÿ½ÿ²ÿ ÿ³ÿ»ÿ¢ÿÀÿ¢ÿ¬ÿ¸ÿ¯ÿ©ÿ²ÿ°ÿªÿ¦ÿ§ÿ¨ÿ¨ÿ¦ÿ±ÿÁÿ±ÿ±ÿ²ÿ°ÿµÿºÿÀÿ·ÿµÿ¨ÿÀÿ³ÿ¦ÿ®ÿ¬ÿ¾ÿ®ÿ¯ÿÁÿ¹ÿ¨ÿ°ÿ¹ÿ­ÿ¤ÿ¦ÿ¯ÿÀÿ´ÿ£ÿ·ÿ®ÿªÿ¨ÿÅÿÒÿ§ÿ¶ÿ¹ÿÿ´ÿ­ÿ²ÿÿ¢ÿ­ÿ°ÿ¼ÿ¨ÿ©ÿªÿ¯ÿ¶ÿ°ÿ±ÿ»ÿ¸ÿ¸ÿ¾ÿ°ÿ¥ÿ­ÿºÿ«ÿ¯ÿ©ÿ¬ÿ¬ÿºÿ®ÿ³ÿ£ÿÿÿ¦ÿ±ÿ´ÿ·ÿ¼ÿ¸ÿ¥ÿ¥ÿ³ÿ³ÿ¯ÿ¯ÿ«ÿ­ÿ¯ÿ®ÿµÿ¼ÿÆÿ¼ÿ°ÿ¸ÿ§ÿÿ¬ÿºÿ«ÿ¼ÿ¯ÿ²ÿ®ÿ±ÿµÿ¿ÿ°ÿ­ÿ«ÿ§ÿ«ÿµÿºÿ´ÿ¶ÿ°ÿ£ÿ©ÿ¯ÿ°ÿ·ÿ­ÿÿ ÿ¡ÿÿ¦ÿ®ÿµÿ­ÿ±ÿµÿ¤ÿ°ÿ°ÿ ÿÅÿ³ÿÃÿ©ÿÁÿ³ÿ¬ÿ¨ÿ¡ÿÿµÿ¤ÿ§ÿµÿ²ÿ°ÿ±ÿ¯ÿ²ÿ°ÿ®ÿ²ÿ¥ÿ´ÿ±ÿ©ÿ¥ÿ¸ÿ©ÿ³ÿ®ÿ¯ÿªÿ£ÿ¶ÿ£ÿ²ÿ³ÿ§ÿ±ÿ¥ÿ£ÿ»ÿ´ÿ±ÿ´ÿ´ÿ²ÿ­ÿ¯ÿ³ÿ®ÿ«ÿ¨ÿ°ÿ¿ÿ¸ÿ°ÿ·ÿ¹ÿ­ÿ³ÿ²ÿ£ÿ®ÿ¯ÿ ÿÿ¢ÿËÿ±ÿ§ÿ«ÿÿ£ÿ£ÿÿÿ¦ÿ«ÿ¨ÿ³ÿ¼ÿ§ÿ¤ÿªÿ¦ÿ²ÿ²ÿ£ÿÿÿÿÿÿÿÿ¥ÿ¬ÿ¥ÿ ÿ­ÿ¬ÿÿ ÿÿÿÿ¢ÿ¨ÿªÿ³ÿªÿ¦ÿ©ÿ¢ÿÿ ÿ£ÿ ÿÿÿ¬ÿªÿ«ÿÿÿ­ÿ©ÿ ÿ¦ÿ¥ÿÿ©ÿ±ÿªÿ§ÿ­ÿ©ÿÿÿ¨ÿ¯ÿ°ÿ¥ÿªÿ©ÿªÿÿ£ÿÿ¢ÿÿÿ­ÿªÿ°ÿÇÿ³ÿÿ¦ÿÿÿ¯ÿ¯ÿ¥ÿ©ÿ¨ÿ¨ÿ¥ÿ¦ÿ©ÿ¢ÿ¤ÿ¨ÿ­ÿ·ÿ©ÿ£ÿ¨ÿªÿ³ÿ·ÿµÿ²ÿ¨ÿ£ÿ¦ÿ©ÿ²ÿ»ÿÄÿ·ÿ¬ÿ®ÿ²ÿ©ÿ½ÿ²ÿ¸ÿ¨ÿÿ¦ÿ¦ÿ©ÿ¥ÿ­ÿ·ÿÄÿ±ÿ¼ÿ¶ÿÂÿ²ÿ¨ÿªÿ©ÿ¤ÿ®ÿ¶ÿºÿ¯ÿ¥ÿ­ÿ«ÿ¥ÿ®ÿ·ÿ°ÿ¦ÿ§ÿ¦ÿ ÿ©ÿ³ÿ²ÿµÿ§ÿÿÿ¥ÿ£ÿ¦ÿ¬ÿÿÿÿÿ¼ÿ£ÿÿ½ÿ©ÿ«ÿ²ÿ®ÿÿÿªÿ¦ÿ³ÿ¬ÿ·ÿ±ÿ¡ÿ²ÿ¥ÿ¶ÿ´ÿ¨ÿ¨ÿ¬ÿ®ÿ®ÿ¥ÿÿ£ÿ¯ÿ§ÿÿ²ÿ²ÿ­ÿ«ÿ ÿ²ÿ°ÿ®ÿ¨ÿ¬ÿ¦ÿ°ÿµÿ«ÿ¨ÿ¨ÿ¤ÿ¨ÿ±ÿ¯ÿ¦ÿ±ÿ±ÿ·ÿÂÿ´ÿ¨ÿ¬ÿ±ÿ¯ÿªÿÿ¬ÿ©ÿ¹ÿ¸ÿÄÿ¾ÿµÿ´ÿ¶ÿ³ÿµÿªÿ§ÿ¤ÿ ÿ¦ÿ§ÿªÿ­ÿ¯ÿ±ÿ­ÿ«ÿ®ÿ²ÿ¯ÿ©ÿ°ÿµÿµÿ¿ÿ·ÿ²ÿ®ÿ§ÿ«ÿ±ÿ²ÿ¶ÿ®ÿ¤ÿÿ²ÿ¹ÿ¹ÿªÿµÿ«ÿ¼ÿ®ÿµÿ¬ÿ°ÿÁÿ¶ÿ¹ÿ´ÿ¾ÿÅÿ­ÿµÿ·ÿªÿ®ÿ²ÿ·ÿ±ÿªÿ¡ÿ©ÿ³ÿµÿ¬ÿ±ÿ¶ÿ°ÿ«ÿ´ÿ·ÿ£ÿÿ¥ÿ¯ÿ¶ÿµÿ¸ÿµÿ²ÿªÿ²ÿµÿ¸ÿ­ÿ®ÿ½ÿ°ÿ­ÿ¶ÿ´ÿ¬ÿ²ÿ¹ÿ®ÿ¥ÿ®ÿªÿ¾ÿ³ÿ³ÿ«ÿ­ÿ¶ÿ±ÿ¸ÿ ÿ¦ÿ´ÿ±ÿ«ÿ­ÿ¬ÿµÿ²ÿªÿªÿ¡ÿ¬ÿµÿºÿ»ÿºÿ²ÿ«ÿ¥ÿÿ¥ÿ­ÿ¼ÿÇÿÈÿ¶ÿ¨ÿ©ÿ­ÿ¹ÿ¬ÿ®ÿ¬ÿ«ÿ©ÿºÿ«ÿ»ÿªÿÿ³ÿ¹ÿ´ÿµÿ¼ÿ¹ÿ²ÿºÿ£ÿ¨ÿ²ÿ·ÿ¿ÿ®ÿ¨ÿ¶ÿ´ÿ®ÿ¬ÿ¶ÿ²ÿ¬ÿ§ÿ ÿ­ÿ²ÿ¯ÿ³ÿ»ÿµÿ®ÿ­ÿ¨ÿ®ÿ´ÿªÿ¤ÿ®ÿµÿ¶ÿ­ÿ«ÿ­ÿ¯ÿ¬ÿ®ÿ§ÿ§ÿ®ÿ½ÿ³ÿ©ÿ¢ÿ´ÿ¦ÿ®ÿ·ÿ°ÿ®ÿ©ÿ«ÿÿ¥ÿ³ÿ®ÿ«ÿ¹ÿ·ÿ°ÿ­ÿ¸ÿµÿ³ÿ§ÿ³ÿºÿÁÿÆÿ´ÿ¯ÿ·ÿ«ÿ¥ÿ©ÿ°ÿ¯ÿ­ÿ°ÿ¯ÿ°ÿ¬ÿ©ÿ®ÿ·ÿ¹ÿ¬ÿ±ÿ²ÿ´ÿ¤ÿ¨ÿ´ÿ¿ÿ®ÿ¯ÿ¸ÿÁÿ¶ÿ½ÿ°ÿ»ÿ²ÿ¬ÿµÿ´ÿ«ÿÿ°ÿÿ§ÿÿÿÿ ÿÿÿÿ¬ÿ¡ÿ°ÿ¾ÿ¨ÿ§ÿ¸ÿºÿ®ÿ®ÿ±ÿ´ÿ¶ÿ®ÿ®ÿ°ÿ¹ÿÁÿ²ÿ­ÿ®ÿ£ÿ¥ÿ°ÿ¤ÿ¤ÿ±ÿ°ÿ³ÿ·ÿ°ÿ®ÿ²ÿ©ÿ¥ÿ³ÿÿ¸ÿ®ÿµÿ§ÿ¤ÿÂÿ§ÿ¨ÿ«ÿ¢ÿÿ¬ÿºÿ²ÿ°ÿ­ÿ³ÿµÿµÿ­ÿ¢ÿ ÿÿ°ÿ½ÿ¦ÿ¡ÿ³ÿ¶ÿ·ÿ°ÿÿ¬ÿ¬ÿ ÿ´ÿ·ÿ³ÿ±ÿ¼ÿµÿ§ÿÿªÿ¼ÿ¶ÿªÿ¥ÿ¡ÿ¡ÿÿÿ¯ÿ±ÿ«ÿ¨ÿªÿÿ«ÿ¹ÿ§ÿÉÿ£ÿ®ÿ ÿ¦ÿ§ÿ®ÿ­ÿ´ÿ³ÿ±ÿ±ÿ­ÿ®ÿ¶ÿ±ÿ¨ÿ©ÿ±ÿ®ÿ«ÿ²ÿ¨ÿ¢ÿ°ÿ²ÿ´ÿ°ÿ®ÿ¶ÿ®ÿ°ÿ¬ÿ¦ÿ®ÿ¹ÿ£ÿªÿ£ÿ«ÿÿ°ÿ¯ÿ±ÿ®ÿ®ÿµÿ§ÿ©ÿ£ÿªÿ©ÿ®ÿªÿ®ÿÿÿÿ¨ÿ±ÿ³ÿ²ÿ­ÿ©ÿ°ÿ®ÿ¯ÿµÿªÿ¤ÿ­ÿ®ÿ²ÿ©ÿÿ¨ÿ©ÿ¨ÿ¬ÿ°ÿ¥ÿ®ÿ°ÿ¹ÿÿ§ÿªÿ¢ÿÿ©ÿÿ¢ÿ§ÿ²ÿ«ÿ²ÿ¥ÿ¹ÿ¢ÿÿÿÿ§ÿ­ÿÿÿÿÿÿ¨ÿÿ¤ÿ¨ÿ¡ÿ¤ÿ¬ÿ¨ÿ¢ÿ ÿÿ¥ÿ­ÿ¢ÿ ÿ©ÿÿÿ¥ÿ§ÿ¦ÿ£ÿ®ÿµÿ±ÿ±ÿ¥ÿ¨ÿ¥ÿ¨ÿ°ÿ³ÿÿÿ£ÿ«ÿ«ÿ«ÿ¼ÿµÿ­ÿÿ¥ÿ­ÿ«ÿ´ÿ¯ÿ¦ÿ¸ÿÀÿ²ÿ§ÿªÿªÿÿ«ÿµÿ¹ÿ·ÿ¸ÿ­ÿ¦ÿ¶ÿ°ÿ»ÿÀÿÿ¯ÿÿÏÿ¤ÿ»ÿÿ¢ÿ®ÿ«ÿ·ÿ´ÿ½ÿ·ÿ²ÿ¶ÿ­ÿ¨ÿ¶ÿµÿ¯ÿ®ÿ©ÿ­ÿ¸ÿ´ÿ®ÿµÿ»ÿ©ÿ¦ÿ±ÿ·ÿ´ÿ¥ÿ¨ÿ¯ÿ®ÿ¶ÿªÿµÿ¦ÿ¹ÿ§ÿ®ÿ·ÿ¯ÿ¦ÿ±ÿ¯ÿ¥ÿ©ÿ·ÿ¹ÿ¶ÿ§ÿ¤ÿ°ÿÄÿ½ÿµÿ½ÿ«ÿ«ÿ­ÿ¯ÿªÿ´ÿ·ÿ¶ÿ°ÿ¤ÿ¨ÿ®ÿ£ÿÿ½ÿ¯ÿ«ÿ³ÿ¯ÿ³ÿ¬ÿ¶ÿ¶ÿ¥ÿ¼ÿºÿ¶ÿµÿºÿ·ÿ²ÿ¬ÿ¨ÿ­ÿ°ÿ¯ÿ°ÿ°ÿ¯ÿ¶ÿ±ÿ»ÿ¦ÿ¥ÿ¬ÿ±ÿ¥ÿ¾ÿ·ÿ»ÿ°ÿ¶ÿ²ÿ³ÿ¸ÿ¢ÿ¬ÿ´ÿ¼ÿ´ÿªÿ¯ÿ¨ÿ®ÿ°ÿ£ÿ¥ÿ«ÿ«ÿ¬ÿ«ÿ¥ÿ©ÿµÿ®ÿÄÿ¯ÿ§ÿ»ÿ¥ÿ£ÿ­ÿ°ÿ ÿ¬ÿ¾ÿ¥ÿ¶ÿ«ÿ¤ÿ³ÿ¶ÿ¯ÿ«ÿ±ÿ¶ÿ´ÿ¯ÿ²ÿ±ÿ¥ÿ«ÿ·ÿ®ÿ ÿ¹ÿ©ÿ®ÿ¥ÿÿ°ÿ¦ÿ¦ÿªÿ¶ÿ¨ÿ»ÿ¯ÿµÿ·ÿ®ÿ¸ÿ¼ÿ¥ÿÿ¬ÿ±ÿ®ÿ³ÿ¯ÿ¤ÿ«ÿ¯ÿ°ÿ²ÿ«ÿ£ÿ ÿ«ÿ­ÿ ÿ±ÿ¯ÿÿ¤ÿ£ÿ¸ÿ²ÿ´ÿ·ÿ©ÿ¡ÿªÿ«ÿ£ÿ©ÿµÿ¹ÿ¶ÿ¯ÿµÿ¾ÿ±ÿ±ÿºÿªÿ«ÿ¦ÿÿÿ§ÿ¨ÿ«ÿÈÿ±ÿ¶ÿ¹ÿ³ÿ¾ÿ´ÿ²ÿ·ÿ¶ÿ¶ÿ³ÿ­ÿ¨ÿ©ÿ¯ÿ¹ÿ³ÿ²ÿ³ÿ±ÿ¢ÿ¬ÿ¶ÿ°ÿ®ÿ®ÿ²ÿ©ÿ£ÿµÿ²ÿ£ÿ¤ÿ¶ÿÃÿµÿ ÿÿ«ÿÄÿÆÿ½ÿ«ÿ¯ÿºÿ©ÿ²ÿºÿ·ÿ«ÿ¶ÿ®ÿ§ÿ¥ÿ³ÿ¬ÿ«ÿ¤ÿ©ÿ¨ÿ²ÿ¼ÿµÿ¸ÿ½ÿ¸ÿ«ÿ¶ÿ¨ÿ©ÿ³ÿ³ÿÿ¯ÿ¯ÿ¡ÿ´ÿ²ÿ¶ÿ«ÿ¤ÿ ÿ¤ÿ©ÿ©ÿÿÿ°ÿ¯ÿ¥ÿ¨ÿ®ÿµÿ³ÿ®ÿ»ÿÿ­ÿ²ÿ¼ÿ²ÿ¹ÿ¸ÿ±ÿ´ÿ¶ÿ±ÿªÿ¯ÿ´ÿ¬ÿ¤ÿ¨ÿ±ÿ±ÿ­ÿ²ÿ¡ÿ°ÿ¸ÿ°ÿÿ®ÿ¼ÿ³ÿ«ÿ ÿ§ÿ­ÿ¨ÿ¦ÿ®ÿ®ÿ¨ÿ«ÿÿÿ¥ÿÿÿÿÿÿÿ¢ÿÿÿÿÿ©ÿ¡ÿÿÿÿÿÿÿ¢ÿÿÿ§ÿ¢ÿÿÿÿ§ÿ­ÿÿÿªÿ¢ÿÿÿ¨ÿ¬ÿ¢ÿ£ÿ¡ÿ®ÿ¤ÿ¤ÿ ÿªÿÿ§ÿ­ÿ©ÿ¨ÿ§ÿ¨ÿÿÿyÿlÿPÿ(ÿGÿÿ ÿ¨ÿ©ÿÿ°ÿ¡ÿªÿªÿ§ÿÿ¡ÿÿ¥ÿÿÿÿ§ÿÿÿÿ¢ÿ¥ÿÿ«ÿ®ÿ¥ÿ«ÿ¯ÿ°ÿ¢ÿÿªÿ¥ÿ¦ÿ¢ÿÿ£ÿ£ÿ²ÿ¤ÿ¥ÿ·ÿ¦ÿÿ«ÿªÿÀÿ¨ÿ«ÿ·ÿ³ÿ¤ÿ¥ÿ°ÿ»ÿ¿ÿ¥ÿ£ÿ­ÿ¯ÿ¼ÿ¦ÿµÿ©ÿ¼ÿÄÿÀÿºÿ¬ÿ¥ÿ©ÿ²ÿ·ÿ³ÿ¶ÿ­ÿ³ÿÿ¹ÿµÿ­ÿ®ÿ¯ÿ»ÿ¿ÿ©ÿ¸ÿ¼ÿ¨ÿ­ÿ¯ÿ¸ÿ¸ÿ¥ÿ¹ÿ°ÿ«ÿ¡ÿ ÿ³ÿ²ÿ©ÿ©ÿ«ÿ¦ÿ¡ÿ©ÿµÿ¶ÿ·ÿ«ÿ°ÿ¨ÿÄÿ¯ÿ§ÿ®ÿ­ÿ§ÿ¬ÿ±ÿ»ÿ½ÿ¯ÿ´ÿ¨ÿ¿ÿªÿ¤ÿ¨ÿÉÿ³ÿ±ÿ¶ÿ¥ÿªÿ¸ÿ»ÿ­ÿ¥ÿµÿ¨ÿ´ÿ¹ÿ·ÿ­ÿ¹ÿ°ÿ¸ÿ¾ÿ·ÿ§ÿ¯ÿ¶ÿ´ÿÂÿ¿ÿ½ÿ¦ÿ ÿ¬ÿÿ¬ÿ£ÿ¨ÿ°ÿ«ÿ¨ÿ¡ÿÿ¥ÿ²ÿ¦ÿÿ¢ÿ¤ÿ¤ÿµÿ¬ÿ°ÿ©ÿ±ÿºÿµÿ°ÿ±ÿ±ÿ½ÿ¼ÿ´ÿ¬ÿÿÿµÿÿ¦ÿ´ÿ½ÿºÿ´ÿ³ÿ¨ÿ±ÿÃÿ©ÿ§ÿ©ÿÿ¬ÿ²ÿµÿ²ÿ¨ÿ©ÿ°ÿ®ÿ³ÿºÿ·ÿ­ÿÿ¬ÿ¥ÿ®ÿ·ÿÀÿ¹ÿ¸ÿ¾ÿ¯ÿ¯ÿ³ÿªÿ¡ÿªÿ±ÿ¬ÿ¶ÿ±ÿ°ÿ¯ÿªÿ¬ÿ²ÿµÿ·ÿ®ÿ³ÿ³ÿÿ¯ÿ¡ÿ¢ÿ­ÿ¯ÿ°ÿ¸ÿ»ÿ·ÿ­ÿ²ÿ¹ÿ¸ÿ®ÿ¬ÿ´ÿ´ÿ®ÿ¨ÿ§ÿªÿ¯ÿ½ÿ±ÿ¬ÿ©ÿ®ÿ¬ÿ»ÿµÿ©ÿ¦ÿ­ÿ¶ÿ©ÿ®ÿ±ÿ¨ÿ·ÿ¦ÿ¬ÿ¦ÿ¬ÿ³ÿ¯ÿ­ÿ®ÿÿ©ÿ°ÿÿ¬ÿ£ÿ®ÿ°ÿ¯ÿµÿ³ÿ¬ÿ´ÿ¸ÿÿ«ÿ¬ÿ®ÿ©ÿ£ÿ¥ÿ¤ÿ ÿ§ÿ­ÿ¬ÿ¿ÿºÿ±ÿ¯ÿ¼ÿ­ÿªÿ±ÿ®ÿ¦ÿ©ÿ²ÿ§ÿ ÿ¢ÿ¦ÿ¤ÿ©ÿ©ÿ¨ÿ¬ÿ­ÿ«ÿ«ÿ¶ÿ»ÿ£ÿ«ÿ³ÿ¤ÿ¢ÿ©ÿ¡ÿ ÿ±ÿ©ÿ½ÿ¯ÿÿ®ÿªÿ±ÿ´ÿ°ÿ°ÿ°ÿ®ÿ¹ÿ´ÿ³ÿÿ©ÿ±ÿ­ÿ¯ÿ±ÿ«ÿ®ÿ·ÿ³ÿÿ¥ÿ¥ÿ»ÿÂÿ´ÿ£ÿ ÿ¥ÿ«ÿ°ÿºÿÿ¯ÿ®ÿ¯ÿ¶ÿ­ÿ¦ÿ®ÿ§ÿ¬ÿ´ÿÀÿ±ÿ¶ÿ²ÿ­ÿ®ÿ³ÿµÿ®ÿ¬ÿ¨ÿ°ÿµÿ·ÿ¨ÿ¬ÿ®ÿ¤ÿ£ÿ¤ÿ¡ÿÿ»ÿ²ÿ²ÿ°ÿ³ÿ«ÿÿyÿdÿÿªÿ·ÿ»ÿµÿµÿ±ÿ«ÿ¨ÿ¨ÿ³ÿ¶ÿÁÿ¶ÿ¼ÿ·ÿ¬ÿ·ÿÁÿ¬ÿ¶ÿ¼ÿªÿºÿ¯ÿ«ÿ¨ÿ§ÿ«ÿ²ÿºÿ»ÿ»ÿ¨ÿ²ÿ¹ÿ®ÿ»ÿÒÿÃÿ³ÿ½ÿ¨ÿ§ÿ¿ÿ©ÿ©ÿ¹ÿ¸ÿ«ÿ ÿ¨ÿ ÿ±ÿ·ÿ¯ÿ¡ÿ¦ÿ±ÿ«ÿªÿ¤ÿµÿ·ÿ¾ÿ¿ÿ«ÿÿ¢ÿ¨ÿ«ÿ©ÿÿ¹ÿ«ÿ°ÿ±ÿ¸ÿËÿµÿ§ÿ ÿ­ÿ¸ÿ³ÿ«ÿ±ÿÂÿ¿ÿ©ÿ®ÿ¦ÿªÿ°ÿ±ÿ´ÿ®ÿ¢ÿ³ÿ¼ÿ©ÿ¬ÿ¤ÿµÿºÿµÿ±ÿ¦ÿ¯ÿÿ¯ÿ½ÿ±ÿºÿÿ¨ÿ¥ÿ¸ÿºÿ¶ÿ¶ÿ±ÿ½ÿÀÿ´ÿ¤ÿ¥ÿ³ÿ²ÿ¤ÿ£ÿºÿ¹ÿ¬ÿªÿ³ÿÄÿ¸ÿªÿ¶ÿ»ÿ¯ÿµÿ´ÿ¶ÿ¯ÿ´ÿ¶ÿ®ÿ¨ÿ­ÿ£ÿ¨ÿ§ÿ¬ÿ·ÿ¯ÿ¨ÿ®ÿ¯ÿ¨ÿ¯ÿ¢ÿ¦ÿ«ÿ¶ÿ°ÿ§ÿ­ÿ­ÿ©ÿ¯ÿ³ÿ´ÿ§ÿ¤ÿ¨ÿ¯ÿ·ÿ³ÿ¥ÿ©ÿªÿ¨ÿ§ÿ¨ÿ§ÿ«ÿ²ÿ­ÿ²ÿ³ÿ«ÿ¸ÿ­ÿºÿ¸ÿ ÿÿ­ÿ®ÿ°ÿ¡ÿ´ÿ®ÿ®ÿ¯ÿ©ÿ¥ÿ§ÿ±ÿ´ÿ¨ÿ°ÿ·ÿ®ÿ¯ÿ«ÿ¤ÿ¨ÿ®ÿ©ÿ°ÿ ÿ¥ÿ¡ÿ«ÿ»ÿ¼ÿ®ÿ¢ÿ¬ÿ¶ÿ©ÿÿ ÿªÿ«ÿ¨ÿ§ÿ«ÿ®ÿ«ÿ«ÿ¡ÿ¢ÿ°ÿ¥ÿ¢ÿ©ÿ¥ÿÿ ÿ³ÿ·ÿÿ©ÿ¬ÿ®ÿ¬ÿ¥ÿ¥ÿ¦ÿÿ§ÿ©ÿÿ¦ÿ¦ÿ±ÿ­ÿ¥ÿ¤ÿ¤ÿ¡ÿ£ÿÿ³ÿ°ÿºÿ­ÿ ÿ¦ÿ­ÿ«ÿ¨ÿÿ¥ÿÿ§ÿÿ©ÿ¯ÿ°ÿ¯ÿ­ÿ¨ÿ¥ÿ­ÿ®ÿÏÿ±ÿ«ÿ®ÿ«ÿ¦ÿ«ÿ°ÿ­ÿµÿ¯ÿ¸ÿ¥ÿ«ÿÿÿ¡ÿ¬ÿ²ÿ¯ÿ±ÿ°ÿÃÿ¸ÿ°ÿ­ÿ¬ÿ®ÿ¯ÿ³ÿÁÿÂÿ®ÿ°ÿ»ÿ¹ÿ°ÿÿ¨ÿ²ÿ«ÿ¯ÿ»ÿµÿ¥ÿ¡ÿ¶ÿ¬ÿ®ÿÿ¦ÿ¬ÿ§ÿ¥ÿ­ÿ¨ÿ ÿ³ÿ½ÿ¬ÿ®ÿ±ÿ«ÿ¡ÿ©ÿ®ÿ­ÿ­ÿ²ÿ®ÿ¡ÿ³ÿ²ÿ´ÿ£ÿ«ÿ¬ÿ¬ÿ«ÿ¯ÿ¦ÿÿ«ÿµÿÂÿ¯ÿ±ÿÿÿÿ¬ÿµÿ¬ÿ©ÿ®ÿ¨ÿ±ÿ°ÿ¤ÿ§ÿ²ÿ­ÿªÿ©ÿ¨ÿ©ÿ±ÿ·ÿ·ÿ²ÿ¬ÿ¿ÿ¤ÿÅÿªÿ§ÿ«ÿ¶ÿ¤ÿ©ÿ²ÿ©ÿ§ÿ¢ÿ­ÿ·ÿµÿ¨ÿ°ÿ¤ÿ¨ÿ±ÿ´ÿ´ÿ¬ÿ«ÿ±ÿ¦ÿ³ÿµÿ¯ÿÿªÿµÿ«ÿ¬ÿ½ÿ·ÿ«ÿ­ÿ¬ÿ¨ÿ®ÿ¶ÿ¼ÿªÿ¡ÿ¡ÿ«ÿ¸ÿ·ÿ¬ÿ¨ÿ¦ÿ ÿ ÿ§ÿ¢ÿ¾ÿ«ÿµÿ§ÿ­ÿ¶ÿ¬ÿ°ÿ°ÿ­ÿ­ÿ§ÿ¦ÿ±ÿµÿ§ÿ©ÿ»ÿ¦ÿµÿ¶ÿ´ÿ´ÿ·ÿ±ÿ¨ÿ°ÿ¸ÿ«ÿªÿ¼ÿ¶ÿ´ÿ¡ÿÿ»ÿ¶ÿ¤ÿÿªÿ´ÿ²ÿ«ÿ¤ÿ±ÿºÿ­ÿ¨ÿ²ÿÀÿ¨ÿ¹ÿ±ÿÿ§ÿ´ÿ¬ÿ£ÿ³ÿÀÿ«ÿ¯ÿ§ÿ²ÿµÿ¥ÿ­ÿ°ÿ¬ÿªÿ³ÿ¶ÿ¸ÿ¼ÿ¸ÿ¯ÿ­ÿ´ÿÇÿ»ÿ»ÿ¨ÿ ÿ±ÿ«ÿ±ÿ²ÿ¨ÿ«ÿ¯ÿ­ÿµÿºÿµÿÆÿÿ©ÿ¿ÿ±ÿ®ÿ¬ÿ¢ÿ¬ÿ®ÿ¬ÿ§ÿ¬ÿ³ÿªÿ°ÿ¡ÿ¢ÿ®ÿ ÿ©ÿ¹ÿ©ÿÅÿ¼ÿ­ÿÿ¬ÿ¸ÿ¬ÿ¥ÿ®ÿ·ÿ·ÿ±ÿ­ÿ£ÿ«ÿ¯ÿ¼ÿ¬ÿ®ÿ¯ÿ«ÿ©ÿ£ÿÿ¤ÿ­ÿ´ÿ´ÿªÿ¶ÿÿ§ÿ¥ÿ­ÿ¯ÿ£ÿ¶ÿ¯ÿ¹ÿªÿ¤ÿ°ÿ¯ÿ¡ÿÿ¢ÿ¦ÿ­ÿµÿ¹ÿ®ÿ¥ÿ¸ÿ§ÿ­ÿ«ÿ±ÿ®ÿ·ÿÃÿ·ÿ¨ÿ­ÿµÿªÿ¡ÿ±ÿ¯ÿ±ÿºÿÿÂÿ¢ÿ ÿ¦ÿ³ÿ²ÿ¤ÿ±ÿ¸ÿ¬ÿ¨ÿªÿ«ÿ­ÿ©ÿ¬ÿ²ÿ³ÿ±ÿ±ÿ§ÿ¯ÿ´ÿ¶ÿªÿ®ÿ¬ÿ£ÿÿ¨ÿ³ÿ°ÿ²ÿ²ÿÿªÿÀÿµÿªÿÿ¸ÿ³ÿ¬ÿ¸ÿÂÿ©ÿ©ÿ±ÿ«ÿ¨ÿ©ÿ¥ÿÿÿªÿªÿ°ÿ­ÿÿ£ÿºÿ¹ÿ£ÿ¥ÿÿ ÿªÿ¥ÿ¡ÿÿ¡ÿ°ÿ³ÿ´ÿµÿ¬ÿ§ÿ²ÿ§ÿ¢ÿÿÿÿ¡ÿÿµÿÿÿ¢ÿÿ¦ÿÿÿÿÿÿÿ¢ÿ¥ÿ¤ÿ¦ÿÿ¥ÿ£ÿµÿ³ÿÿ¤ÿÿ¦ÿ ÿªÿ£ÿÿÿ«ÿ¶ÿ­ÿ¢ÿ¥ÿ«ÿ¤ÿ©ÿ¦ÿ¢ÿ·ÿ³ÿ®ÿ²ÿ¹ÿ­ÿÿ¦ÿÿÿÿÿÿÿÿÿÿ ÿ¨ÿ¡ÿÿ¤ÿ ÿ«ÿÿ£ÿ¡ÿÿÿ ÿ¥ÿÿ£ÿÿÿÿÿÿÿ¡ÿ±ÿ³ÿ¨ÿÿÿ«ÿ°ÿ¨ÿÿ¬ÿÿÿªÿÿÿ¯ÿ«ÿÿ¤ÿ©ÿ§ÿ°ÿµÿ¬ÿ¯ÿ´ÿ­ÿ­ÿ¯ÿ§ÿ¨ÿ¸ÿºÿ°ÿ´ÿºÿ´ÿ¤ÿ¹ÿ³ÿ¶ÿ§ÿ«ÿºÿ²ÿ®ÿ­ÿ®ÿ¸ÿ­ÿ¥ÿ­ÿ´ÿ´ÿ¶ÿ°ÿ­ÿªÿ«ÿºÿ¯ÿ¥ÿ²ÿªÿ²ÿ¼ÿ¸ÿÀÿ¯ÿ­ÿ³ÿ·ÿ¬ÿÿÿ³ÿµÿªÿ¯ÿ³ÿ»ÿ¶ÿ°ÿ®ÿ¯ÿ¯ÿ¬ÿ¶ÿ·ÿ´ÿÁÿ¬ÿ½ÿ¬ÿ¨ÿ¿ÿ¹ÿ¶ÿªÿ¡ÿ¦ÿ´ÿ¤ÿ¤ÿ¦ÿÿªÿ±ÿ°ÿÿ§ÿ¶ÿ¸ÿ¹ÿªÿ¤ÿ·ÿ´ÿ¬ÿ½ÿ±ÿ«ÿ®ÿºÿ«ÿ¤ÿ¡ÿ®ÿ¨ÿ°ÿ¹ÿ¶ÿ©ÿ¬ÿµÿ³ÿ²ÿ»ÿ­ÿ°ÿ«ÿ¨ÿ¥ÿºÿÀÿ©ÿ«ÿºÿ¸ÿºÿ»ÿ¼ÿÅÿ²ÿ·ÿ¸ÿºÿ½ÿ¬ÿ¸ÿ¼ÿºÿ³ÿÿ·ÿ°ÿºÿ²ÿ¶ÿ³ÿ´ÿµÿªÿ°ÿ³ÿºÿ¼ÿ¸ÿ¯ÿ­ÿªÿ¡ÿ¥ÿ¯ÿ­ÿ­ÿ¥ÿ¥ÿÿ¥ÿ¥ÿ®ÿ²ÿµÿªÿ¦ÿ²ÿµÿ¹ÿÉÿÃÿµÿ¶ÿ¾ÿ¬ÿªÿ¢ÿ¯ÿ·ÿ¥ÿÿÿºÿÃÿ¶ÿ±ÿ¯ÿ­ÿ¬ÿ±ÿ´ÿ­ÿ¯ÿ³ÿµÿ¤ÿ±ÿ²ÿ°ÿ²ÿ®ÿ®ÿ¢ÿ¿ÿ¶ÿ·ÿ³ÿ¨ÿ©ÿ¬ÿ¥ÿ¾ÿ´ÿ¯ÿ¸ÿ´ÿ±ÿ¨ÿ¹ÿ²ÿ£ÿ¢ÿ£ÿ´ÿÆÿ¾ÿµÿ¼ÿ­ÿ©ÿ·ÿ¬ÿ¥ÿªÿ¾ÿ®ÿ³ÿ£ÿ ÿ£ÿ¨ÿºÿÿ®ÿ¯ÿµÿ ÿ¯ÿ¦ÿ²ÿ·ÿ½ÿ¼ÿ±ÿ¨ÿ¤ÿ¬ÿ­ÿ«ÿ¥ÿªÿ©ÿ¦ÿ§ÿÿÿ©ÿ¦ÿ£ÿ¢ÿ§ÿ³ÿÿÿ ÿ§ÿ¢ÿ­ÿÿ©ÿ©ÿ«ÿ¥ÿÿ¥ÿÿ¦ÿ­ÿ¢ÿÿÿÿ ÿ¡ÿ©ÿÿÿ¡ÿ¢ÿÿ¦ÿÿÿ¬ÿ©ÿÿ£ÿªÿ¦ÿ¤ÿ¯ÿ°ÿ±ÿ¥ÿ°ÿºÿ®ÿ²ÿÿÿ¥ÿ¤ÿªÿÿÿ¬ÿÃÿ·ÿ«ÿÿ¢ÿÇÿÿ¨ÿÃÿ¶ÿ·ÿ¶ÿ²ÿ¬ÿÆÿ·ÿ¨ÿ­ÿªÿ­ÿ«ÿ©ÿ¨ÿ¯ÿ®ÿ¬ÿµÿ´ÿ±ÿ¨ÿ¦ÿ¸ÿÂÿ¸ÿ«ÿÿ¯ÿµÿ¦ÿ¤ÿ·ÿ°ÿ³ÿ¨ÿ§ÿ¤ÿ¯ÿ³ÿ¨ÿ¶ÿ¹ÿ°ÿ¶ÿ¹ÿ³ÿ½ÿ³ÿ§ÿÿÿÿªÿ²ÿ¸ÿ«ÿ¤ÿ¯ÿ±ÿ®ÿ¶ÿ»ÿ«ÿ¤ÿ«ÿ¤ÿ¦ÿ´ÿ²ÿ§ÿ­ÿ­ÿ¤ÿÿÿ­ÿ¬ÿ¯ÿ±ÿ«ÿ¥ÿÿÿÿ¸ÿÿªÿÿ¬ÿ¬ÿ¥ÿ«ÿ¡ÿ¯ÿÿ´ÿ´ÿ­ÿ±ÿªÿ²ÿ¡ÿ¨ÿ¹ÿÁÿ¥ÿ¤ÿÿÿÿÿ¨ÿ´ÿ°ÿ³ÿ¬ÿ­ÿ¯ÿ¨ÿ­ÿ¢ÿªÿ¥ÿ£ÿ¬ÿ±ÿ«ÿÿÿ²ÿ¨ÿ°ÿ¬ÿ¨ÿ¨ÿ²ÿ¥ÿ¡ÿ­ÿ£ÿÌÿ¹ÿ¥ÿ­ÿ¡ÿªÿ©ÿ¤ÿ´ÿ¨ÿ±ÿ¦ÿªÿ¯ÿ´ÿ¶ÿ«ÿ°ÿ®ÿ¯ÿ«ÿ­ÿ¬ÿ©ÿ­ÿ¬ÿ«ÿ¯ÿ©ÿ¡ÿ«ÿ­ÿ ÿ§ÿ²ÿ¯ÿ²ÿºÿ®ÿ¦ÿ«ÿ¬ÿ³ÿ¯ÿ®ÿÿ¬ÿ¬ÿÁÿµÿµÿ¹ÿ¬ÿ³ÿ²ÿ­ÿ«ÿªÿ¹ÿ¹ÿ¹ÿ°ÿªÿÁÿÀÿ£ÿ¡ÿ³ÿ²ÿµÿºÿ²ÿ²ÿ«ÿÿ ÿ²ÿ³ÿ´ÿ³ÿ°ÿ³ÿ°ÿªÿ¨ÿ£ÿ§ÿ³ÿ·ÿ±ÿ´ÿºÿ·ÿ¯ÿ¸ÿ«ÿ²ÿ«ÿ®ÿ´ÿºÿ¶ÿ¹ÿ¯ÿªÿ¨ÿ®ÿ°ÿ´ÿ£ÿ¢ÿ¶ÿ³ÿ¶ÿ®ÿ«ÿµÿ¢ÿµÿ¯ÿ©ÿ¯ÿ¾ÿªÿ©ÿ®ÿ±ÿ²ÿ¦ÿ¢ÿÿ¥ÿ³ÿ°ÿ±ÿ¼ÿ³ÿ¥ÿ¤ÿ«ÿ¯ÿ¬ÿ©ÿ­ÿÆÿÂÿ«ÿ­ÿ¢ÿ­ÿ«ÿµÿ±ÿ´ÿ¿ÿ£ÿ´ÿ«ÿ¸ÿ²ÿÿ­ÿ¶ÿ»ÿ·ÿ¼ÿ³ÿ¸ÿ»ÿÿÿµÿ¹ÿ¶ÿ¥ÿ©ÿ¬ÿ­ÿ­ÿ¯ÿ¶ÿ²ÿªÿ£ÿÿ²ÿ¯ÿ¥ÿ¬ÿºÿ»ÿ±ÿ®ÿ®ÿ°ÿµÿ®ÿªÿ«ÿªÿ³ÿ¨ÿµÿµÿ¯ÿ¶ÿ²ÿ¡ÿ°ÿ½ÿºÿ§ÿ ÿ®ÿ±ÿ­ÿ·ÿ®ÿ£ÿ¦ÿ³ÿ¨ÿÿ¨ÿ©ÿ¯ÿ¦ÿ²ÿµÿ«ÿªÿ¶ÿ°ÿ¯ÿ§ÿ¸ÿ¸ÿ´ÿ³ÿ¯ÿµÿ²ÿ¤ÿ©ÿ­ÿ¯ÿªÿ¨ÿ±ÿ©ÿ¤ÿ®ÿ¬ÿ¬ÿ±ÿ¯ÿ­ÿ­ÿ«ÿ±ÿ«ÿ¯ÿ±ÿ±ÿ¬ÿ¹ÿ®ÿÁÿ·ÿ¹ÿ¯ÿ¯ÿ®ÿ¥ÿ¨ÿªÿÿ±ÿ§ÿÿ£ÿÿ¤ÿÿÿ¥ÿÿÿ§ÿ¥ÿ¶ÿ¾ÿ¡ÿ£ÿ³ÿ¶ÿ­ÿ°ÿ°ÿ«ÿ®ÿªÿ«ÿ±ÿ´ÿ¶ÿ®ÿ®ÿ°ÿ¤ÿ²ÿ¿ÿ®ÿ ÿ®ÿ¹ÿ³ÿ¶ÿ¨ÿ©ÿ´ÿ©ÿ¬ÿ¦ÿ­ÿ¯ÿ°ÿ±ÿ·ÿ¶ÿ´ÿ³ÿ½ÿ£ÿµÿ­ÿ¬ÿªÿ·ÿÂÿªÿ¨ÿ¶ÿ¨ÿ©ÿ·ÿ¾ÿ©ÿ¦ÿÿÿ¢ÿªÿªÿ¿ÿ¹ÿÿÿÿ®ÿ¥ÿÿ©ÿ½ÿ¬ÿ©ÿ·ÿ­ÿ¦ÿ¦ÿ®ÿ©ÿ¥ÿ°ÿ¹ÿ²ÿ¢ÿ«ÿ«ÿ¬ÿ¯ÿ¹ÿ©ÿ·ÿµÿ¤ÿ¹ÿ·ÿ½ÿ¤ÿ®ÿ¬ÿ¯ÿ®ÿ¬ÿ¹ÿ±ÿ¯ÿ¶ÿ·ÿ¸ÿ¶ÿ¸ÿ­ÿ°ÿ¶ÿ´ÿ²ÿ ÿ¤ÿ»ÿ·ÿ³ÿ±ÿ¬ÿ´ÿ®ÿ¹ÿ¶ÿ©ÿ¬ÿ³ÿ°ÿ¬ÿ¨ÿ¡ÿ«ÿ¯ÿ«ÿ¯ÿ©ÿ£ÿ±ÿÿ´ÿ­ÿ°ÿ¦ÿ¬ÿ¯ÿ¯ÿ¶ÿ­ÿ¥ÿ¨ÿ®ÿ¹ÿ»ÿ·ÿ¡ÿ£ÿ³ÿ®ÿ¬ÿ­ÿ­ÿ²ÿ¯ÿ¨ÿ ÿ¤ÿ¸ÿ¶ÿ¥ÿªÿ¥ÿ©ÿ¬ÿºÿ¸ÿ¥ÿÿÿ²ÿ²ÿ®ÿÿÿ§ÿ§ÿ«ÿ³ÿ¨ÿ ÿ°ÿ¦ÿ¤ÿ«ÿÿ¡ÿÿ ÿÿÿÿ¨ÿÿ¡ÿ¢ÿ¦ÿ­ÿ­ÿ©ÿÿÿÿªÿªÿÿÿ­ÿ«ÿ ÿ®ÿ¤ÿ¥ÿ¤ÿ´ÿ¬ÿ­ÿ±ÿ£ÿ¡ÿ®ÿ­ÿÿ£ÿ ÿ ÿ«ÿ¦ÿ³ÿºÿ¹ÿ»ÿ°ÿ­ÿ©ÿ·ÿ´ÿ«ÿ§ÿ¤ÿªÿ­ÿªÿ«ÿºÿÀÿ«ÿÿ ÿ±ÿÕÿÂÿ±ÿªÿªÿµÿ­ÿºÿ£ÿ«ÿ«ÿÂÿ©ÿ²ÿ¤ÿªÿ£ÿ´ÿ«ÿ¬ÿ«ÿ¸ÿ°ÿ±ÿµÿ¹ÿ­ÿ®ÿ´ÿ²ÿ°ÿ´ÿÀÿ¸ÿ«ÿ»ÿ¹ÿ²ÿªÿ³ÿµÿ¸ÿªÿ«ÿ¸ÿµÿ¼ÿ¯ÿ©ÿ­ÿ¡ÿ¹ÿ°ÿ´ÿ«ÿ¢ÿ¯ÿ±ÿ¢ÿ°ÿÂÿ´ÿ³ÿ»ÿ¿ÿ·ÿªÿ¤ÿ«ÿ®ÿ£ÿªÿ·ÿ¨ÿ³ÿºÿ²ÿ¸ÿ®ÿ¨ÿ¯ÿ­ÿ¥ÿ²ÿ²ÿ½ÿªÿªÿªÿ¿ÿ·ÿ´ÿ¬ÿ­ÿ·ÿ®ÿ´ÿÀÿ»ÿ«ÿ«ÿ©ÿ«ÿ²ÿ±ÿ±ÿ°ÿ©ÿ®ÿ¶ÿªÿ©ÿ±ÿÿ¦ÿ¾ÿªÿÂÿ·ÿ¢ÿ¹ÿ­ÿ©ÿ¨ÿ¸ÿ·ÿÃÿ¬ÿºÿ°ÿ¬ÿ«ÿ«ÿ±ÿ¯ÿ«ÿ©ÿ¢ÿ¢ÿ¥ÿ ÿ¬ÿ¶ÿ°ÿ¥ÿªÿµÿºÿËÿ¨ÿ©ÿ¼ÿ¯ÿ´ÿ¯ÿÁÿ°ÿ³ÿ±ÿ¦ÿ¯ÿ¯ÿ´ÿ¨ÿ²ÿ¼ÿ¶ÿ²ÿ³ÿ°ÿ§ÿ¥ÿ§ÿ£ÿªÿ¤ÿ¦ÿ­ÿ¬ÿÿ¨ÿÿÿÁÿ¨ÿÿ´ÿªÿ·ÿÁÿ±ÿ£ÿµÿÁÿ¸ÿ¹ÿ³ÿ¬ÿ°ÿ³ÿ±ÿ°ÿ´ÿ¶ÿÁÿ«ÿ¥ÿ¶ÿ·ÿ´ÿ¯ÿ³ÿ«ÿÿ¥ÿ ÿ®ÿ¶ÿ¼ÿ±ÿ¬ÿªÿ©ÿ¨ÿ§ÿ®ÿ¶ÿ²ÿ£ÿ¤ÿµÿ°ÿ¨ÿ¢ÿ³ÿ¥ÿ¼ÿ¥ÿ´ÿ§ÿ¾ÿ»ÿ°ÿ¶ÿ¯ÿ«ÿ­ÿ©ÿ½ÿªÿ²ÿ·ÿ¸ÿ°ÿ®ÿ¶ÿ®ÿ´ÿºÿ³ÿ¶ÿÀÿ¿ÿ²ÿÿ¯ÿ°ÿ¨ÿ¶ÿªÿ½ÿ°ÿªÿ«ÿ«ÿ¥ÿÿ¨ÿ±ÿ«ÿ­ÿ¯ÿ­ÿ²ÿ©ÿ®ÿªÿ°ÿ¥ÿ®ÿ§ÿ³ÿ¥ÿ³ÿ´ÿ£ÿ«ÿ´ÿºÿ²ÿ§ÿ¢ÿ¤ÿ¨ÿ±ÿµÿ³ÿ´ÿºÿ»ÿ©ÿ°ÿ¨ÿ¯ÿ²ÿµÿ«ÿ­ÿ¨ÿ¼ÿ«ÿ³ÿ·ÿµÿ­ÿ§ÿÿ¤ÿ¯ÿ¥ÿÿ¬ÿ»ÿ§ÿ«ÿ°ÿ¬ÿÿ¡ÿ°ÿ«ÿ¤ÿ¯ÿ³ÿªÿ¯ÿºÿ²ÿ¬ÿ«ÿ²ÿ¬ÿ¥ÿªÿ¨ÿ§ÿ¬ÿ¥ÿ«ÿ©ÿ¦ÿ§ÿ¬ÿÿÿªÿ ÿ°ÿ­ÿÿÿÿÿÿÿ¢ÿªÿ­ÿ¤ÿÿÿÿÿÿÿÿÿ©ÿÿÿÿÿ¢ÿ£ÿÿÿÿÿ ÿÿÿÿÿÿÿ³ÿÿÿÿ¢ÿ¦ÿ²ÿÿÿÿÿ£ÿ¬ÿ ÿ ÿ¡ÿ ÿ³ÿ©ÿ§ÿÿ¬ÿÿ¨ÿÿ±ÿ¡ÿ¤ÿÿÿ£ÿ©ÿ¬ÿ§ÿÿÿ ÿ¢ÿ ÿÿÿ¶ÿ©ÿÿ§ÿÿ ÿÿÿÿÿÿÿ ÿÿÿ¦ÿÿ¬ÿÿ¤ÿ¯ÿ¥ÿ·ÿÿ®ÿÿ ÿ®ÿ­ÿ®ÿ£ÿÿ¥ÿ¬ÿ¨ÿªÿ£ÿ¤ÿÿÿ£ÿÿ´ÿ§ÿ¡ÿ«ÿ­ÿ°ÿ°ÿ¸ÿÀÿ°ÿ°ÿ·ÿ´ÿ¼ÿ¹ÿ§ÿ²ÿ·ÿºÿºÿ¹ÿµÿ¸ÿ·ÿºÿºÿ³ÿ·ÿ«ÿ£ÿ»ÿ©ÿ³ÿ»ÿ½ÿ¶ÿ¹ÿ¸ÿ¸ÿ¡ÿ³ÿ¹ÿ¯ÿ°ÿªÿµÿ¹ÿ«ÿ«ÿ²ÿ´ÿ¬ÿ´ÿ§ÿ©ÿµÿºÿ¯ÿ­ÿµÿ±ÿªÿ®ÿ±ÿ­ÿ®ÿ´ÿ½ÿºÿ±ÿµÿªÿ©ÿ¶ÿ¼ÿ¾ÿ¶ÿ®ÿ±ÿ¬ÿ¼ÿ¯ÿ±ÿÿ¶ÿµÿ±ÿµÿ¹ÿ¸ÿ»ÿ»ÿ¸ÿ¯ÿ¢ÿªÿ§ÿ³ÿ±ÿ¯ÿ¯ÿ«ÿ¬ÿ·ÿ¬ÿ£ÿ®ÿ¶ÿ¸ÿµÿ±ÿµÿ£ÿ¤ÿ¸ÿ±ÿ¦ÿµÿ«ÿ²ÿÆÿÁÿ«ÿ¦ÿ¤ÿÿ¯ÿ¨ÿÿ¡ÿÿ¦ÿ ÿ®ÿ¨ÿ§ÿ²ÿºÿ´ÿ®ÿ²ÿ«ÿ¢ÿ¾ÿÿ¥ÿ¼ÿ¶ÿ¬ÿÄÿ¸ÿ¶ÿ³ÿ¬ÿ°ÿ·ÿÃÿ¾ÿ¯ÿ¦ÿºÿ¦ÿ®ÿ§ÿ§ÿ¯ÿ²ÿ±ÿ¯ÿ­ÿ­ÿ°ÿ°ÿ¬ÿ¨ÿ®ÿ¨ÿªÿ¦ÿ²ÿ®ÿ¬ÿ°ÿ¯ÿ»ÿ·ÿ¦ÿ¦ÿ³ÿ¬ÿ«ÿ´ÿ±ÿ¶ÿ´ÿ±ÿ®ÿ¨ÿ­ÿ©ÿ§ÿ£ÿµÿºÿ¸ÿ«ÿªÿ§ÿ«ÿ°ÿ¥ÿÿ¬ÿ©ÿÿ°ÿ´ÿ­ÿ¦ÿ±ÿ²ÿ¬ÿ¨ÿ¦ÿ¦ÿ§ÿ®ÿ©ÿÿ©ÿ±ÿ¾ÿµÿ´ÿ¿ÿ¸ÿ§ÿ¥ÿ¦ÿÿ¼ÿ³ÿ¨ÿ¢ÿ¥ÿ²ÿ·ÿ·ÿ­ÿ¯ÿÁÿ¸ÿ±ÿªÿÿ¨ÿÿ¡ÿ¦ÿªÿÿ ÿ¨ÿ¤ÿ¯ÿÿ¥ÿ´ÿ¹ÿ¯ÿ¥ÿ³ÿ³ÿ«ÿ°ÿ¶ÿ°ÿ¿ÿ¿ÿ­ÿ¬ÿ¤ÿ§ÿ«ÿ¶ÿ±ÿÿÿ¢ÿ¡ÿ¨ÿ±ÿ¯ÿ£ÿ¸ÿ§ÿªÿ°ÿ®ÿ±ÿ¶ÿÀÿ¹ÿ±ÿÀÿ«ÿ¤ÿ¢ÿÿÿ¦ÿ«ÿªÿ©ÿ­ÿ«ÿÄÿ¸ÿµÿ¦ÿªÿ¶ÿ·ÿ²ÿ¬ÿ°ÿªÿ¥ÿ¬ÿ­ÿ­ÿ³ÿ¸ÿ³ÿ«ÿªÿ¤ÿ©ÿ²ÿ©ÿ¸ÿ»ÿ¢ÿ¤ÿ³ÿ¬ÿ¢ÿ¬ÿ¶ÿ¤ÿ¯ÿ³ÿ·ÿµÿ°ÿ«ÿ¥ÿ¥ÿ¬ÿ²ÿ ÿ­ÿ»ÿ²ÿ©ÿ­ÿ´ÿ®ÿªÿ»ÿªÿ ÿ­ÿ´ÿ©ÿªÿ¤ÿÿ¢ÿ¨ÿ¬ÿ½ÿÆÿ²ÿ¯ÿªÿ¯ÿ±ÿ¨ÿ¡ÿ§ÿ¥ÿ©ÿºÿ¯ÿ±ÿ®ÿ´ÿ´ÿ©ÿ®ÿ²ÿ®ÿ§ÿ±ÿ·ÿ°ÿ¤ÿ®ÿºÿ°ÿ­ÿ¿ÿ¹ÿ½ÿ³ÿ¬ÿ«ÿ¥ÿ¡ÿ©ÿ¸ÿ³ÿ¨ÿ©ÿ¹ÿ·ÿ°ÿªÿ©ÿ§ÿÿ£ÿ¨ÿ¶ÿ¬ÿ¡ÿ«ÿ°ÿ¬ÿ¦ÿ§ÿ±ÿ¦ÿ¹ÿ¹ÿ¬ÿ¯ÿ´ÿ¶ÿºÿ´ÿ®ÿ«ÿµÿ¢ÿ·ÿ¯ÿ£ÿ§ÿªÿ«ÿ®ÿ«ÿ´ÿ¦ÿ¯ÿ«ÿ¯ÿ¿ÿ»ÿ°ÿ©ÿ¯ÿ³ÿ¸ÿ«ÿ°ÿ¾ÿ´ÿ§ÿ¨ÿÿ²ÿ«ÿªÿ´ÿ²ÿ¨ÿ¯ÿ½ÿ§ÿ¥ÿ¨ÿ¯ÿ¬ÿ¯ÿ³ÿ®ÿµÿ¶ÿ¿ÿ¹ÿ¬ÿ¶ÿ°ÿ¥ÿ±ÿ¨ÿ¨ÿ®ÿªÿ¦ÿ©ÿÆÿ°ÿ°ÿ¤ÿ¬ÿ²ÿ£ÿ¡ÿ¬ÿ·ÿ£ÿ°ÿ¿ÿ½ÿ²ÿ³ÿ¼ÿ­ÿ¦ÿ­ÿ·ÿ¤ÿ¥ÿ±ÿ´ÿ«ÿ¦ÿ ÿÿ¨ÿ±ÿ¬ÿ¶ÿ­ÿÿ ÿ¡ÿ©ÿÿµÿ¦ÿ¨ÿ³ÿ±ÿ¬ÿ³ÿ¬ÿ­ÿ±ÿ²ÿ¬ÿ°ÿ§ÿ¢ÿ°ÿ»ÿ¥ÿ¯ÿ¶ÿÿ£ÿ©ÿ½ÿ¿ÿ±ÿ±ÿ­ÿ°ÿ·ÿ±ÿ²ÿ¬ÿ¯ÿ¸ÿ¯ÿÿÿ¬ÿ¨ÿ¾ÿ³ÿ·ÿ¯ÿ¢ÿ­ÿ½ÿªÿ¬ÿ©ÿÿ¡ÿ°ÿ­ÿ¯ÿ©ÿÿ¢ÿ¨ÿ­ÿ®ÿÿ³ÿ¯ÿÿ§ÿ©ÿÿÿ²ÿ°ÿ¹ÿ£ÿ­ÿ¨ÿ­ÿ´ÿ²ÿ­ÿ­ÿ­ÿ°ÿ¥ÿ¨ÿ£ÿªÿ²ÿ¸ÿÀÿ¿ÿªÿ¨ÿ¨ÿÿ ÿ­ÿ¢ÿ¦ÿ­ÿ§ÿ£ÿ¤ÿ¨ÿµÿ ÿ¬ÿ«ÿ°ÿ¬ÿ¥ÿ¥ÿ§ÿ·ÿ©ÿÿ¾ÿ¬ÿ¤ÿ¬ÿªÿ¯ÿ°ÿ¡ÿ ÿÿ²ÿÿ¥ÿ¯ÿ»ÿ·ÿ²ÿ¹ÿ¶ÿ ÿÿ®ÿ¤ÿ ÿ¬ÿ´ÿ¯ÿ±ÿ®ÿ©ÿ­ÿ­ÿ¬ÿ¢ÿ«ÿÿ£ÿ§ÿÿÿ¬ÿ¯ÿ¬ÿ§ÿ®ÿËÿ£ÿÿ´ÿ»ÿ¶ÿ¢ÿ©ÿ¹ÿµÿ¶ÿ£ÿ ÿ¢ÿ§ÿ®ÿ©ÿ®ÿ³ÿ®ÿ±ÿ¸ÿ«ÿ¦ÿ«ÿ¢ÿ¬ÿ¡ÿ¤ÿ¡ÿ¡ÿ£ÿ´ÿ¾ÿ±ÿ¼ÿ®ÿ¡ÿ¨ÿ¯ÿ¨ÿ­ÿ°ÿµÿ°ÿ¯ÿ¶ÿ³ÿ¡ÿÿ©ÿªÿ§ÿ³ÿ²ÿ¶ÿ®ÿ©ÿ¨ÿ§ÿ°ÿ®ÿµÿ§ÿ¼ÿÿ£ÿ²ÿ¹ÿ³ÿ®ÿ¯ÿ°ÿªÿªÿºÿ£ÿÿ§ÿ£ÿ«ÿ»ÿ³ÿ«ÿ­ÿµÿ¸ÿ¨ÿªÿ¸ÿ¥ÿ°ÿ­ÿªÿ®ÿ³ÿ°ÿ«ÿ±ÿ²ÿ©ÿ©ÿ¸ÿ¶ÿ£ÿ§ÿÿ¤ÿ§ÿ´ÿªÿ«ÿ¶ÿ«ÿ¥ÿ¨ÿ°ÿ°ÿ©ÿ§ÿ°ÿ«ÿªÿ«ÿ°ÿ®ÿ«ÿ«ÿ©ÿ«ÿ³ÿ¶ÿÀÿ©ÿ§ÿ¡ÿ³ÿ¬ÿºÿ»ÿ±ÿ±ÿ³ÿ¼ÿ»ÿ´ÿ½ÿ½ÿ¶ÿ¬ÿµÿ´ÿ©ÿ®ÿ°ÿ©ÿ®ÿ±ÿ¤ÿ¤ÿºÿ¯ÿ©ÿ¬ÿÿ¸ÿ³ÿ§ÿ­ÿ¯ÿ²ÿºÿ¹ÿ³ÿ§ÿ®ÿÿ«ÿ¹ÿ¶ÿ¨ÿ¶ÿ¿ÿ³ÿªÿ¬ÿ±ÿ²ÿ°ÿ±ÿµÿ·ÿ°ÿ«ÿµÿ·ÿºÿ­ÿ°ÿ¯ÿ¥ÿ ÿ¦ÿ­ÿªÿªÿ®ÿ²ÿ±ÿ¡ÿ¯ÿ¬ÿ²ÿ´ÿ«ÿªÿ°ÿ±ÿ±ÿ¸ÿ¹ÿ¹ÿµÿºÿ¾ÿ¨ÿÿ£ÿ£ÿªÿ«ÿ«ÿ©ÿ¥ÿ¯ÿ»ÿ¶ÿ¶ÿµÿ«ÿ´ÿ§ÿ®ÿ¥ÿ¸ÿ·ÿÆÿ°ÿ±ÿµÿ´ÿ´ÿ¸ÿºÿ©ÿ­ÿ°ÿ¦ÿ¦ÿ¤ÿ±ÿÅÿ¼ÿ·ÿ±ÿÆÿ²ÿ¢ÿ®ÿ°ÿ§ÿ¨ÿ¨ÿ²ÿ®ÿ¨ÿ¹ÿ£ÿ¹ÿ¿ÿ±ÿ¯ÿ«ÿ­ÿ¯ÿ­ÿ°ÿ³ÿ¯ÿ²ÿ±ÿ¦ÿ±ÿ¸ÿªÿ°ÿ½ÿ´ÿÃÿºÿ±ÿ°ÿ¤ÿ³ÿ¾ÿ´ÿ§ÿ¡ÿ¬ÿ§ÿ¬ÿ¹ÿ¹ÿ«ÿ³ÿ¾ÿ§ÿ³ÿ¯ÿ©ÿªÿ¶ÿ·ÿ¬ÿªÿ²ÿ²ÿ©ÿ¬ÿ²ÿÅÿ´ÿÆÿ¯ÿÍÿ²ÿ´ÿªÿ®ÿ¸ÿ«ÿ¦ÿ±ÿ¶ÿ°ÿ©ÿªÿ¯ÿ¢ÿ©ÿ»ÿ¸ÿ®ÿ¨ÿ°ÿ½ÿºÿ·ÿ©ÿ©ÿ­ÿ¬ÿ¢ÿÿ¯ÿ¼ÿ°ÿ«ÿµÿ§ÿ²ÿÿ®ÿ¦ÿ°ÿªÿ«ÿ¢ÿ§ÿ´ÿ­ÿµÿ´ÿ±ÿ²ÿ¬ÿÿÿªÿ¨ÿ¶ÿ­ÿ¥ÿªÿ¬ÿ¹ÿ¯ÿ£ÿÿÿ«ÿÿÿÿÿ©ÿ¯ÿ©ÿ®ÿ®ÿ ÿÿ£ÿÿÿÿ¶ÿÿ£ÿ³ÿ¥ÿÿ±ÿ£ÿ¡ÿ¡ÿ¡ÿÿÿÿÿ«ÿ¨ÿ§ÿÿÿÿÿ ÿ¥ÿÿ¦ÿ¡ÿ«ÿÿ¡ÿ£ÿ ÿ¦ÿ©ÿ¨ÿ¯ÿ«ÿ ÿ«ÿ¶ÿ©ÿÿ¨ÿ«ÿ¬ÿ«ÿ°ÿ¨ÿ¬ÿ¥ÿ¤ÿÿÿÿ¨ÿÿ¢ÿ¥ÿÿÿÿÿÿÿÿ¤ÿ±ÿÿ­ÿ¨ÿªÿ¢ÿ¦ÿÿÿÿÿÿÿ¦ÿ¥ÿÿ ÿÿ¦ÿ²ÿ«ÿ¤ÿ¢ÿÿÿÿ¶ÿÿÿ¢ÿ ÿ±ÿ®ÿ©ÿ§ÿ¡ÿ¥ÿªÿ®ÿ³ÿ£ÿÿÿÿ¯ÿ¸ÿ§ÿ¤ÿ³ÿªÿÿ¥ÿÿ¡ÿ¦ÿÿÿ¨ÿ§ÿ¿ÿ«ÿÿ©ÿ©ÿ²ÿ¼ÿÿ§ÿ°ÿ»ÿ¸ÿ²ÿ­ÿ®ÿ¯ÿ­ÿ¸ÿ©ÿ¥ÿ©ÿ§ÿ¥ÿªÿ»ÿ³ÿ¢ÿ®ÿ·ÿµÿ£ÿªÿ¥ÿ«ÿ¦ÿ³ÿ¼ÿµÿ¯ÿ®ÿ¨ÿ«ÿ°ÿ¨ÿ¤ÿºÿÃÿ©ÿ«ÿ©ÿµÿÿ¦ÿ·ÿ­ÿ¸ÿ¶ÿ§ÿ³ÿ¶ÿÿ¤ÿ±ÿÿ¸ÿ½ÿ¯ÿ¥ÿ°ÿ¼ÿ¸ÿ»ÿ³ÿ©ÿ­ÿ¨ÿ¥ÿ±ÿ¶ÿ®ÿ¶ÿ¹ÿªÿ©ÿÿ±ÿ´ÿ´ÿ£ÿ»ÿ ÿ¡ÿ«ÿÿ¤ÿ­ÿ¬ÿ¶ÿ®ÿ¸ÿ¶ÿ°ÿ®ÿ ÿÿ°ÿ®ÿ¦ÿ¤ÿ ÿ»ÿ¦ÿ«ÿ°ÿ±ÿ¦ÿ²ÿ½ÿ¸ÿ¯ÿ±ÿ¡ÿ®ÿµÿ¯ÿ«ÿ©ÿ·ÿ¼ÿ·ÿ²ÿ²ÿ¶ÿ³ÿ«ÿ°ÿ±ÿ«ÿÿÿ­ÿ¦ÿªÿ¦ÿ®ÿ¸ÿ¶ÿ¡ÿ¨ÿ³ÿ©ÿµÿ¾ÿ¶ÿ§ÿ ÿÿÀÿ§ÿ´ÿ´ÿ´ÿ¸ÿÂÿ¬ÿ©ÿ­ÿ¬ÿ±ÿµÿ»ÿ«ÿ¬ÿÆÿ¶ÿ§ÿ¶ÿ·ÿ³ÿ¨ÿ¥ÿ¯ÿ½ÿ­ÿ´ÿ»ÿ¹ÿ¬ÿ«ÿ¶ÿ§ÿ¹ÿ¶ÿ¬ÿ²ÿ·ÿ£ÿ§ÿ±ÿ½ÿªÿ®ÿ®ÿ±ÿ¯ÿ£ÿ°ÿ·ÿ¬ÿ«ÿ«ÿ¢ÿ®ÿºÿ±ÿ¬ÿÿ¢ÿÿ¨ÿµÿ«ÿµÿ²ÿ ÿ©ÿµÿÿ§ÿÿ­ÿ¤ÿ¸ÿ´ÿÿ¯ÿ«ÿ¯ÿ£ÿ¤ÿ¥ÿ¡ÿ¨ÿ¦ÿ£ÿ¡ÿÿÿ¢ÿ¡ÿ¡ÿ¢ÿ¢ÿ§ÿ¦ÿÿ£ÿªÿ¥ÿ¯ÿ¬ÿ¥ÿ¢ÿ§ÿ¬ÿ¸ÿÿ£ÿ¥ÿ°ÿÿÿ²ÿÿ­ÿ¯ÿ¨ÿ¨ÿÿ¤ÿ¥ÿ ÿ«ÿÿÿ ÿ¥ÿ«ÿ«ÿ¢ÿ¢ÿ±ÿ¯ÿÿ¢ÿÿ ÿ¯ÿ¨ÿ±ÿ¸ÿ·ÿ®ÿ·ÿ¬ÿ®ÿ¨ÿ¡ÿÁÿ²ÿ¦ÿ ÿªÿ²ÿÿ¤ÿ§ÿ©ÿÿªÿ©ÿ«ÿ½ÿ±ÿ¸ÿ¬ÿ°ÿ¤ÿ²ÿªÿ§ÿ±ÿ²ÿ´ÿ´ÿ®ÿ³ÿ¹ÿ±ÿ­ÿ¯ÿ¶ÿ»ÿ®ÿµÿ¶ÿ»ÿ°ÿ«ÿ¢ÿ¨ÿ¸ÿ¬ÿ­ÿ®ÿ©ÿ¬ÿªÿ³ÿµÿ¹ÿ³ÿ¢ÿ»ÿ¹ÿ¤ÿ¯ÿ¯ÿ­ÿ¸ÿ¬ÿÿ£ÿ¤ÿÿ¤ÿ©ÿ¬ÿ©ÿ©ÿ©ÿªÿµÿºÿ³ÿ°ÿ®ÿ¬ÿ¬ÿ¯ÿ³ÿ¢ÿÿªÿ¯ÿ¨ÿ¸ÿ´ÿ©ÿ¥ÿ«ÿ£ÿ¡ÿ¤ÿÿÿ¤ÿÿ§ÿÿÿÿ±ÿ®ÿ±ÿ¨ÿ ÿ¶ÿ®ÿ±ÿ³ÿ³ÿ¤ÿÿ±ÿ¨ÿ¥ÿ«ÿ²ÿ¯ÿ¥ÿ©ÿ¬ÿ¯ÿ°ÿÀÿÇÿ¯ÿÿ¦ÿ®ÿ«ÿ±ÿ¬ÿ­ÿªÿÿ¤ÿ®ÿ®ÿ¡ÿ¥ÿ¢ÿ³ÿ¡ÿ¹ÿÿ§ÿ¬ÿ¦ÿÿ¤ÿ¥ÿ³ÿªÿ£ÿ°ÿ©ÿ±ÿ«ÿ©ÿ­ÿ«ÿ±ÿ¾ÿ¯ÿ§ÿ¤ÿ±ÿµÿ©ÿ®ÿ±ÿ¯ÿ³ÿ±ÿ¬ÿ²ÿ­ÿªÿ¸ÿ±ÿ§ÿ¬ÿ¦ÿ ÿ¦ÿ²ÿ«ÿªÿ¯ÿ®ÿ¬ÿ´ÿ¸ÿ±ÿ¬ÿ«ÿ¡ÿ¬ÿ³ÿÄÿ¼ÿ§ÿµÿ§ÿ³ÿ¤ÿ¬ÿ°ÿ³ÿ·ÿ©ÿÁÿµÿ©ÿ³ÿ¯ÿ¤ÿ¨ÿ¯ÿ­ÿ³ÿµÿ¨ÿ«ÿ©ÿ¢ÿ¥ÿ°ÿ²ÿ³ÿ³ÿ¯ÿ°ÿ¯ÿªÿ¨ÿ¤ÿªÿ¸ÿ±ÿ©ÿ²ÿ³ÿ²ÿªÿ±ÿ¦ÿ«ÿ®ÿ·ÿ¬ÿ³ÿ´ÿ³ÿªÿ´ÿ«ÿ°ÿ£ÿ³ÿ«ÿ¥ÿ²ÿ¯ÿ­ÿ¦ÿ¯ÿ°ÿ¦ÿ©ÿ¤ÿ­ÿ·ÿÁÿ©ÿ¨ÿ¢ÿ­ÿ¯ÿ§ÿ°ÿ©ÿ¦ÿ­ÿ­ÿ¨ÿµÿµÿ¨ÿ¨ÿªÿ°ÿ¶ÿ·ÿ®ÿºÿ©ÿÿ§ÿ¨ÿ«ÿ°ÿ±ÿ«ÿ¦ÿ­ÿ¦ÿ¿ÿ±ÿÁÿ¾ÿ ÿ­ÿ°ÿ«ÿ¸ÿµÿ§ÿ¬ÿ±ÿÿ¬ÿ«ÿ±ÿ©ÿ¤ÿ®ÿ ÿ§ÿ±ÿ­ÿªÿ­ÿ¨ÿ«ÿµÿ·ÿµÿ±ÿ¶ÿ»ÿ²ÿ¬ÿ¡ÿÿ¨ÿ®ÿ°ÿ©ÿÿ¥ÿ°ÿ§ÿ½ÿµÿ®ÿ¾ÿ¿ÿ ÿ¯ÿ´ÿµÿÿ¥ÿ®ÿ®ÿºÿ¼ÿ©ÿ­ÿ©ÿ¼ÿ¦ÿ£ÿ±ÿ³ÿ´ÿ¡ÿ¥ÿ´ÿ°ÿªÿ±ÿ²ÿ¬ÿ®ÿ³ÿ¬ÿ¯ÿ¥ÿ§ÿ°ÿ­ÿ¥ÿ«ÿ­ÿ®ÿ¬ÿ¤ÿ«ÿ©ÿ§ÿ®ÿ¯ÿ±ÿªÿ¡ÿ¤ÿ¤ÿ¦ÿ°ÿ²ÿ´ÿªÿ¥ÿ²ÿ¾ÿ±ÿ½ÿªÿ½ÿ«ÿ«ÿ¨ÿÿÿ¨ÿÿ±ÿ«ÿ¡ÿ°ÿ¨ÿ®ÿ¤ÿ§ÿ¨ÿ ÿÿÿ¤ÿ®ÿ¸ÿ¡ÿ¨ÿ­ÿ­ÿªÿ«ÿ±ÿ¬ÿ«ÿªÿ©ÿ©ÿ«ÿ­ÿ³ÿ½ÿ´ÿ­ÿ®ÿ®ÿ¬ÿ­ÿ±ÿ¶ÿ²ÿ³ÿ³ÿ¬ÿ¨ÿ¯ÿ­ÿ¬ÿ²ÿ©ÿ­ÿµÿ³ÿ·ÿ©ÿºÿºÿ©ÿ«ÿ£ÿ³ÿ´ÿ·ÿ²ÿ«ÿµÿ½ÿºÿ±ÿ¤ÿ¹ÿªÿµÿ«ÿ¤ÿ©ÿ«ÿ¢ÿÿ ÿ¤ÿ§ÿ¨ÿ¦ÿ¥ÿ¤ÿ­ÿ¾ÿ»ÿ±ÿ³ÿ¬ÿ¨ÿÿ«ÿ®ÿÿ¢ÿ³ÿÂÿ«ÿ¯ÿ°ÿ²ÿªÿÅÿ¶ÿ£ÿÂÿªÿ¨ÿ¡ÿ´ÿ¹ÿ©ÿ¹ÿ­ÿªÿ©ÿÿ¬ÿ²ÿ¥ÿ©ÿ³ÿ¸ÿÀÿ¿ÿµÿ®ÿ­ÿ­ÿªÿªÿ²ÿ¹ÿ¸ÿ­ÿ©ÿ°ÿ±ÿ»ÿºÿ´ÿ·ÿ²ÿ»ÿ®ÿ¸ÿ¦ÿ¸ÿ­ÿ½ÿ­ÿ¯ÿÿ¯ÿ£ÿªÿ£ÿ®ÿ°ÿ¯ÿ°ÿ¯ÿ³ÿ´ÿ®ÿ´ÿ®ÿ³ÿ¯ÿ¨ÿ¯ÿ³ÿ²ÿ°ÿµÿ­ÿ©ÿ³ÿ²ÿ©ÿ£ÿ¬ÿµÿ¯ÿ¯ÿ­ÿÿ¥ÿ§ÿªÿ²ÿ¦ÿ¢ÿªÿªÿÿ¢ÿ­ÿÿ§ÿ«ÿ§ÿ¶ÿÿÿ©ÿ«ÿµÿÿ§ÿ¬ÿ ÿÿÿ¤ÿ©ÿ¡ÿÿ¡ÿ¥ÿ¡ÿ©ÿ¨ÿ£ÿÿÿÿ¨ÿ£ÿ¡ÿ¦ÿ§ÿ§ÿ°ÿ³ÿ¤ÿ¥ÿ¯ÿ¯ÿ©ÿ®ÿ¨ÿ£ÿ³ÿ»ÿ«ÿ¦ÿÿµÿ²ÿÀÿ®ÿ¹ÿ½ÿ¬ÿ¯ÿ³ÿ´ÿ´ÿ¸ÿµÿ«ÿªÿ¯ÿªÿªÿ¨ÿ©ÿ¾ÿºÿ¬ÿÿÿ©ÿ»ÿ·ÿ«ÿ¥ÿ¥ÿÿ©ÿ»ÿ¿ÿ§ÿÿ¨ÿºÿ¬ÿÿ©ÿÿ·ÿ­ÿ©ÿ¤ÿ£ÿ¤ÿ¶ÿ´ÿ´ÿ²ÿ¦ÿ¥ÿ¬ÿµÿ·ÿµÿ´ÿ«ÿ°ÿ­ÿ°ÿ«ÿ¢ÿ¨ÿ§ÿ§ÿ¬ÿ»ÿÁÿ²ÿ¸ÿ±ÿÿÿ´ÿªÿ¯ÿ¾ÿ®ÿ¨ÿ´ÿ¦ÿ§ÿ²ÿ³ÿ¼ÿ»ÿ­ÿ«ÿ©ÿ§ÿ¨ÿªÿ¨ÿ¨ÿ¯ÿÿ¥ÿµÿ±ÿ¥ÿ¯ÿ¢ÿ­ÿ¤ÿ¯ÿ«ÿ¬ÿ¯ÿ·ÿ¼ÿ¨ÿ·ÿ¸ÿ·ÿ´ÿ´ÿ¯ÿ³ÿ®ÿ¹ÿ¸ÿºÿ¼ÿ±ÿ®ÿ©ÿ¦ÿ±ÿ¯ÿ£ÿªÿ¸ÿªÿ ÿ¸ÿÿ¥ÿ·ÿ½ÿ¸ÿÄÿ¦ÿ©ÿ®ÿºÿ¶ÿ®ÿºÿ¿ÿ«ÿ©ÿ¨ÿµÿ¿ÿ¶ÿ«ÿ¨ÿ©ÿ²ÿ­ÿ©ÿ»ÿ¶ÿ§ÿ³ÿ¹ÿ«ÿÿ©ÿµÿµÿ ÿ¼ÿ¿ÿ·ÿ¿ÿ·ÿ²ÿ¬ÿ®ÿ«ÿ±ÿ¤ÿ¥ÿ¸ÿ°ÿ±ÿ¶ÿ¸ÿ½ÿ²ÿ¬ÿ·ÿ¶ÿ®ÿ®ÿ¹ÿ²ÿºÿ·ÿ»ÿ«ÿ²ÿ±ÿ¡ÿ¨ÿÿºÿ¾ÿ³ÿ¶ÿ¾ÿ¨ÿ¯ÿ¼ÿ«ÿÿªÿ¦ÿ²ÿÈÿ¶ÿªÿ¹ÿÀÿ»ÿ¶ÿ¯ÿ¸ÿ­ÿ¶ÿ»ÿÇÿªÿÿÿ¯ÿ´ÿ®ÿ¯ÿ·ÿ®ÿ¥ÿ¦ÿ¨ÿ°ÿ®ÿ´ÿ´ÿ¬ÿ¤ÿ¡ÿ¶ÿ±ÿ¢ÿ¬ÿ¶ÿºÿ¯ÿ¯ÿ§ÿ¸ÿ¦ÿ¾ÿÿ¨ÿÿ¤ÿ§ÿ¨ÿ­ÿ ÿ¢ÿ·ÿÅÿ²ÿ­ÿ¹ÿ²ÿ¨ÿ¨ÿ­ÿ»ÿ­ÿ²ÿ­ÿÿ¯ÿ°ÿ¥ÿºÿ£ÿ­ÿµÿ´ÿ´ÿ·ÿ°ÿ«ÿ®ÿ¯ÿ¯ÿ¶ÿ³ÿ£ÿ¨ÿ¿ÿ¹ÿµÿ­ÿ¾ÿ¨ÿÿ¾ÿ¶ÿ¡ÿ§ÿÿ¥ÿ¢ÿ¸ÿÀÿ­ÿ¬ÿ¦ÿ ÿ¨ÿ¬ÿ®ÿ±ÿ´ÿ¹ÿ©ÿ­ÿ«ÿ±ÿ³ÿ±ÿ¾ÿÿÿ´ÿªÿ©ÿ¦ÿ°ÿ®ÿ«ÿ±ÿ²ÿµÿ®ÿ£ÿ­ÿ²ÿ«ÿ»ÿ¸ÿ²ÿ²ÿ­ÿªÿ³ÿ«ÿºÿ¥ÿ©ÿ«ÿ±ÿ§ÿ¯ÿ®ÿ¸ÿ®ÿ¢ÿ©ÿ±ÿ±ÿ§ÿ ÿ£ÿ«ÿÿ¯ÿ«ÿ¬ÿÿ¡ÿ¢ÿÿ­ÿ£ÿ´ÿÿÿÿÿÿÿÿ¡ÿÿÿÿÿÿÿÿ¨ÿÿÿÿÿ¢ÿ§ÿÿÿÿ¡ÿÿÿÿÿ¤ÿÿÿÿ¦ÿ§ÿÿÿÿÿÿ¤ÿÿÿÿÿÿÿÿ ÿ¢ÿ²ÿ¥ÿ¥ÿÿ³ÿÿ¡ÿÿ§ÿÿ¥ÿ¢ÿÿÿÿÿ ÿ¤ÿ¨ÿ©ÿ©ÿ®ÿ¥ÿÿ¦ÿÿ¢ÿ»ÿÿ¤ÿÿÿÿ¦ÿªÿ¥ÿÿÿÿÿÿ¬ÿ ÿ¥ÿ¤ÿ£ÿ§ÿ¥ÿ¨ÿÿ£ÿ°ÿ±ÿ¦ÿ¦ÿ¦ÿ ÿ¨ÿ¬ÿ´ÿÿÿ°ÿÿÿÿ°ÿ³ÿ¨ÿªÿ·ÿÀÿ¶ÿ³ÿ®ÿÿ°ÿ½ÿ¬ÿ³ÿ»ÿ¥ÿ©ÿ¿ÿ»ÿ±ÿÀÿ®ÿ¢ÿ§ÿ«ÿ¯ÿ²ÿ±ÿ´ÿ£ÿ¥ÿ¿ÿ±ÿ·ÿÉÿ¨ÿ§ÿ·ÿ®ÿ¢ÿ±ÿ¶ÿ²ÿ³ÿ¶ÿ¶ÿ¬ÿ¶ÿ¯ÿ°ÿ¬ÿÿ¥ÿµÿ«ÿ§ÿ«ÿ´ÿºÿ»ÿ¾ÿÀÿ¶ÿ¶ÿÅÿµÿ·ÿÿ±ÿ¶ÿµÿªÿµÿ´ÿ±ÿ¶ÿµÿ´ÿ½ÿ¸ÿ°ÿ²ÿ«ÿ¦ÿªÿ¥ÿ¨ÿ®ÿ¿ÿ·ÿ¹ÿ»ÿ³ÿ­ÿ¯ÿµÿ¼ÿÆÿ³ÿ¸ÿ«ÿ°ÿ¯ÿ°ÿ­ÿ´ÿµÿ¹ÿ´ÿ¨ÿ¯ÿ¶ÿ«ÿ­ÿµÿ·ÿ­ÿ³ÿªÿµÿ¨ÿ»ÿ³ÿ£ÿ«ÿ¨ÿ¤ÿ§ÿ ÿÿÿ§ÿÿ²ÿ«ÿ¥ÿ±ÿµÿ¯ÿ¯ÿ³ÿ²ÿ¥ÿºÿ³ÿ§ÿ¯ÿÁÿÄÿ¬ÿ·ÿµÿ¶ÿ­ÿÿ©ÿ­ÿ¬ÿ«ÿ¥ÿ¼ÿ«ÿ®ÿ¯ÿ®ÿ¯ÿ­ÿ©ÿ¬ÿªÿ¡ÿ°ÿºÿ·ÿ´ÿÿ¥ÿ§ÿ¢ÿ¬ÿ®ÿ¹ÿ¼ÿ¯ÿ¬ÿ«ÿ¦ÿ«ÿ¼ÿ´ÿ¬ÿ°ÿ²ÿ¶ÿ±ÿ¬ÿ¬ÿ©ÿ¥ÿ¶ÿ¯ÿ®ÿ±ÿ¦ÿ®ÿ±ÿºÿ´ÿ­ÿ¦ÿÿ¥ÿµÿ·ÿµÿ´ÿ¤ÿ°ÿ§ÿ°ÿ¯ÿ¦ÿ¨ÿ®ÿªÿ¦ÿ¢ÿ­ÿ²ÿ®ÿ¾ÿ¯ÿ«ÿ®ÿ«ÿ¥ÿ®ÿµÿ¨ÿ¨ÿÅÿ®ÿ®ÿ¯ÿ§ÿ¯ÿ²ÿ³ÿ­ÿ³ÿÃÿ¼ÿ­ÿ«ÿ¯ÿÿÿÿÿ­ÿ»ÿ³ÿ¬ÿ­ÿ¤ÿ§ÿ­ÿ±ÿ³ÿ¶ÿ­ÿ³ÿ·ÿ³ÿ´ÿ´ÿ®ÿ¹ÿ»ÿ³ÿ©ÿ§ÿ­ÿ±ÿ£ÿ©ÿ¯ÿ¦ÿ³ÿÄÿ¼ÿªÿ®ÿ¯ÿ´ÿ¦ÿ¬ÿ­ÿ«ÿ´ÿ½ÿ¸ÿªÿÿ²ÿ¢ÿ§ÿ¢ÿ°ÿµÿ¥ÿ¢ÿµÿ·ÿ¦ÿ¾ÿµÿÁÿ¹ÿ¨ÿ¬ÿ·ÿ¹ÿ³ÿ¬ÿ¥ÿ¦ÿµÿ±ÿ¶ÿ»ÿ¶ÿ­ÿ©ÿ­ÿ©ÿÿÇÿ«ÿÿ«ÿ«ÿÿ¦ÿ¹ÿ²ÿ¨ÿ¶ÿ±ÿ±ÿ¯ÿ²ÿ©ÿ²ÿ±ÿ¨ÿ¤ÿ¤ÿ­ÿ«ÿ»ÿÿ¯ÿ§ÿ°ÿ´ÿ«ÿ¡ÿ«ÿÀÿ¾ÿ£ÿ¢ÿ­ÿ¥ÿ³ÿ³ÿ©ÿ¦ÿ¤ÿ¨ÿÃÿÀÿ½ÿÆÿ¶ÿÿ¤ÿ­ÿ¦ÿ©ÿµÿÿ¯ÿ­ÿ¬ÿÿ¨ÿ°ÿ°ÿ³ÿ·ÿ²ÿ«ÿ²ÿ¤ÿÿÿÿ«ÿ©ÿ ÿ±ÿ¼ÿ¼ÿºÿ´ÿµÿ®ÿ¦ÿ¬ÿµÿ¡ÿ©ÿ´ÿ²ÿ®ÿ¦ÿ«ÿ­ÿ¤ÿ¡ÿÿ°ÿ»ÿ¨ÿ¸ÿ»ÿ¬ÿÿÿ³ÿ»ÿ¸ÿ¬ÿ·ÿµÿ¯ÿ°ÿ´ÿµÿ±ÿªÿµÿÿ³ÿÁÿ½ÿºÿ·ÿ¯ÿ°ÿ·ÿ§ÿ ÿ¤ÿ®ÿ«ÿ«ÿ´ÿºÿ­ÿ®ÿ©ÿ¬ÿ·ÿ³ÿ©ÿ¢ÿ¨ÿ´ÿºÿªÿ¯ÿ°ÿ§ÿ­ÿ²ÿ®ÿ´ÿ·ÿ¢ÿ ÿ§ÿ©ÿ¤ÿªÿ²ÿ«ÿ¡ÿ«ÿ³ÿ©ÿ£ÿ«ÿ¼ÿ©ÿ ÿªÿ´ÿ·ÿ²ÿ§ÿ¢ÿ´ÿ§ÿ®ÿ©ÿ¥ÿ¦ÿ©ÿ·ÿÿÿ¤ÿ¡ÿ¢ÿ¦ÿ¨ÿ¤ÿ¤ÿ±ÿÿ³ÿ¼ÿ¥ÿ¦ÿ¬ÿªÿ¨ÿÿÿ¨ÿ¤ÿ´ÿ©ÿ§ÿ©ÿ¦ÿ­ÿ²ÿ¡ÿ²ÿ°ÿªÿªÿ«ÿ§ÿ¨ÿ´ÿ«ÿµÿ®ÿ¯ÿÿ¨ÿ¨ÿÿÿÿÀÿ«ÿ¬ÿ§ÿ«ÿªÿ­ÿ°ÿ®ÿµÿ±ÿ¨ÿ²ÿ´ÿ§ÿÿÿ§ÿªÿÿ®ÿ²ÿ°ÿ¶ÿ«ÿÿ«ÿ¶ÿ³ÿ·ÿ·ÿ¬ÿµÿ ÿÿ¯ÿªÿ©ÿ®ÿ¤ÿ¢ÿ§ÿ°ÿµÿ¢ÿ¤ÿ¼ÿÃÿ³ÿ¬ÿ­ÿ´ÿ½ÿÿ®ÿ¤ÿ¯ÿ®ÿªÿ¸ÿÂÿ²ÿ©ÿ¥ÿºÿ´ÿ§ÿ¤ÿ¥ÿ£ÿ§ÿ¦ÿÿ¡ÿ«ÿ­ÿÿÿ²ÿ­ÿ±ÿ·ÿ©ÿ§ÿ¤ÿ¸ÿ·ÿ°ÿªÿ­ÿ®ÿ¶ÿ¶ÿ©ÿªÿ¨ÿ¬ÿ´ÿ¢ÿ¨ÿ®ÿ³ÿ·ÿ²ÿ©ÿ£ÿ¥ÿ£ÿ»ÿ®ÿ®ÿ³ÿ²ÿ¹ÿ¿ÿ¶ÿ¬ÿ¯ÿÿÿ®ÿ«ÿ±ÿ®ÿ°ÿ¯ÿ©ÿ§ÿ®ÿ³ÿ¬ÿ¦ÿ¥ÿ ÿ¦ÿ¹ÿ¨ÿÿ£ÿ¬ÿ«ÿ­ÿÿ°ÿ³ÿÀÿ®ÿ¡ÿ©ÿ³ÿ¨ÿ¤ÿ³ÿ¨ÿ©ÿ¶ÿ¢ÿ¦ÿ²ÿ«ÿ«ÿµÿ±ÿ§ÿªÿ¦ÿ¬ÿ¡ÿ ÿ¯ÿ¦ÿÿÿ¡ÿ¥ÿ¯ÿ¶ÿ²ÿ³ÿªÿ£ÿÿ©ÿ¬ÿ®ÿ­ÿ¶ÿµÿ©ÿ¬ÿ­ÿ­ÿ²ÿ«ÿ§ÿ¥ÿÀÿ­ÿµÿ¸ÿ°ÿ®ÿ§ÿ©ÿ©ÿ°ÿ«ÿ±ÿ ÿ¬ÿ¶ÿºÿ´ÿ¯ÿ³ÿ±ÿ§ÿªÿ®ÿ®ÿ¬ÿ¯ÿ ÿÿ ÿ£ÿ¡ÿ«ÿ¸ÿ´ÿ¤ÿ³ÿÂÿ­ÿ¨ÿ°ÿ¨ÿ«ÿ¸ÿ½ÿµÿ®ÿ«ÿ ÿ§ÿ¸ÿ²ÿÿ¹ÿ®ÿ«ÿ¦ÿ¶ÿ¿ÿ¹ÿ³ÿ¯ÿµÿ­ÿ¬ÿ¯ÿ­ÿ¬ÿ¯ÿ¡ÿªÿ±ÿ¦ÿ¡ÿ§ÿ«ÿ§ÿ©ÿ·ÿ·ÿ¬ÿÿ¬ÿ³ÿ¿ÿ¹ÿ¬ÿ¥ÿ¥ÿ°ÿ½ÿ¹ÿ±ÿ·ÿÿ¹ÿ·ÿ°ÿ­ÿ­ÿ©ÿ®ÿ¯ÿ¬ÿ¯ÿ³ÿ¬ÿ©ÿ¹ÿ®ÿ¦ÿ«ÿ¯ÿ½ÿ¬ÿ¡ÿ®ÿ³ÿ­ÿ«ÿ§ÿ¯ÿ¨ÿ¥ÿ²ÿºÿ»ÿ¶ÿ¯ÿ©ÿ¸ÿ´ÿ´ÿ²ÿ«ÿ¯ÿ©ÿ²ÿ±ÿ²ÿ¦ÿ«ÿºÿÇÿ»ÿ®ÿºÿÀÿ²ÿ¦ÿ¤ÿ¤ÿ®ÿ²ÿ¦ÿºÿÅÿ¥ÿ´ÿ«ÿ¥ÿ«ÿ­ÿ¯ÿ³ÿ­ÿ¨ÿ®ÿ¶ÿ²ÿ·ÿ³ÿµÿ­ÿ±ÿ©ÿ¿ÿ»ÿ¯ÿÿÿ®ÿµÿ°ÿ¬ÿ­ÿ±ÿ¦ÿ²ÿ¢ÿ±ÿ£ÿ­ÿ·ÿÀÿÂÿ¶ÿ²ÿµÿ±ÿ®ÿ±ÿªÿ±ÿ»ÿ®ÿ¸ÿ©ÿ«ÿ¤ÿ¦ÿÿ£ÿ¬ÿ¨ÿ£ÿ¬ÿ»ÿ½ÿ´ÿ©ÿ´ÿ¥ÿ©ÿ®ÿ¨ÿ½ÿ«ÿ©ÿ«ÿ¯ÿ¯ÿµÿºÿ»ÿ¸ÿ«ÿ¥ÿ±ÿµÿ³ÿ­ÿ¤ÿÁÿ±ÿ¬ÿ­ÿºÿÂÿ½ÿ¸ÿ®ÿ§ÿ¯ÿ³ÿ©ÿ±ÿ¼ÿ«ÿ²ÿ¸ÿÄÿ²ÿ¸ÿ«ÿ°ÿ§ÿ¢ÿ©ÿ®ÿ¬ÿ¥ÿ«ÿ¹ÿ®ÿ¦ÿÅÿ¸ÿ«ÿ¬ÿ´ÿÅÿ¤ÿ³ÿ¹ÿ¬ÿ­ÿ°ÿ¼ÿ¿ÿ¶ÿ®ÿ°ÿ²ÿ¯ÿ³ÿ¥ÿ­ÿ¦ÿºÿ§ÿªÿ®ÿ¸ÿ§ÿ®ÿ²ÿ®ÿ«ÿ­ÿ¬ÿ¤ÿ¥ÿ¬ÿ¯ÿ´ÿ¬ÿ®ÿ¯ÿ­ÿ²ÿ®ÿ¦ÿ¤ÿ´ÿ²ÿ°ÿ¹ÿ·ÿ³ÿ·ÿ¸ÿ»ÿ³ÿ¤ÿ¦ÿ«ÿ®ÿ²ÿ°ÿ§ÿªÿ¤ÿµÿ«ÿ¤ÿ©ÿ¥ÿÿÿ¥ÿ¤ÿÿÿ®ÿ½ÿ»ÿ²ÿ³ÿ£ÿÿÿ¸ÿ ÿ¶ÿÿ£ÿ¡ÿ§ÿ·ÿ­ÿ¤ÿÿ¢ÿ¥ÿÿÿÿÿ¡ÿ¨ÿÿÿÿ ÿÿ¤ÿ®ÿ¢ÿÿ£ÿ ÿ¨ÿ®ÿÿ ÿ£ÿ¤ÿ©ÿ¨ÿ¥ÿ ÿ¡ÿ¯ÿ²ÿ§ÿ¦ÿ§ÿ§ÿ¨ÿ¶ÿ¤ÿ¤ÿ¨ÿ¤ÿ®ÿ¦ÿÿ§ÿÿ¨ÿ¤ÿÿÿÿÿÿÿÿÿÿÿÿÿÈÿÿÿ¢ÿÿ©ÿÿÿÿÿ¡ÿ­ÿ°ÿÿÿ£ÿ ÿ¡ÿ©ÿ¦ÿ ÿÿ¸ÿ«ÿÿ¥ÿ§ÿ©ÿ£ÿ¯ÿµÿÿ§ÿªÿµÿ¹ÿ§ÿÿ¨ÿ§ÿ¦ÿªÿ©ÿ°ÿ²ÿ¨ÿ¤ÿÿÿ»ÿ±ÿ½ÿ£ÿµÿ±ÿ¼ÿ¦ÿ´ÿ²ÿºÿ­ÿ³ÿ ÿ¦ÿ²ÿ²ÿ¯ÿ²ÿ´ÿ´ÿµÿµÿ·ÿ®ÿ®ÿ°ÿ®ÿÿ ÿµÿ ÿ¨ÿ¿ÿ²ÿ­ÿ¡ÿ¤ÿ·ÿ¦ÿ¯ÿ¦ÿ®ÿ¨ÿÿ¦ÿ©ÿ¥ÿÿ ÿ²ÿ¸ÿ¥ÿÿ¯ÿ±ÿ³ÿªÿÿÿ´ÿºÿ³ÿ©ÿªÿ¼ÿªÿªÿ¸ÿ©ÿ±ÿ·ÿ³ÿµÿ¶ÿ²ÿªÿ²ÿ¼ÿ·ÿªÿ¡ÿ³ÿ¬ÿ³ÿ¶ÿ¿ÿ¾ÿ«ÿ¡ÿÃÿ¸ÿ³ÿ¶ÿ£ÿ«ÿ®ÿ¶ÿÿ°ÿ¥ÿ¨ÿ¶ÿ©ÿ§ÿ±ÿÀÿ¾ÿ²ÿ®ÿ©ÿ©ÿ®ÿ®ÿ®ÿ§ÿ·ÿºÿ©ÿ©ÿªÿ¦ÿ±ÿ°ÿ¦ÿÿ¹ÿªÿ­ÿ¯ÿ¨ÿ§ÿ§ÿ·ÿ³ÿ®ÿ¯ÿªÿ¯ÿµÿ§ÿ¤ÿ«ÿ£ÿÿÿ«ÿ¶ÿ¹ÿ·ÿÿ¬ÿÉÿ©ÿ´ÿ§ÿ®ÿ¿ÿÿ³ÿ¯ÿ«ÿ§ÿ¶ÿÿµÿ´ÿ¶ÿ·ÿªÿ¦ÿ£ÿªÿ¯ÿ­ÿ³ÿ³ÿ«ÿ©ÿ®ÿ­ÿ«ÿ´ÿ¼ÿ®ÿÿ­ÿ¨ÿ±ÿ®ÿ¬ÿ¶ÿ²ÿ½ÿ°ÿ³ÿ¯ÿ±ÿªÿªÿ³ÿ¯ÿ©ÿÿ­ÿ¹ÿ­ÿ¥ÿ¡ÿ¯ÿ®ÿÿ±ÿ¼ÿ¬ÿ±ÿ·ÿ§ÿ¦ÿ´ÿ³ÿ´ÿ¶ÿ²ÿ~ÿ^ÿÿ±ÿÿÿ¢ÿºÿ¶ÿxÿ§ÿ°ÿ¹ÿ¡ÿ¼ÿ±ÿµÿ®ÿÿ°ÿ¡ÿÿÿ£ÿ¬ÿ«ÿ¤ÿ©ÿÿÿ¦ÿ¡ÿÿÿÿÿ¨ÿÿ¢ÿ¨ÿ¡ÿ§ÿ¨ÿ³ÿ¡ÿ¡ÿ¬ÿÿÿÿ¬ÿ§ÿ¥ÿ¤ÿªÿ¤ÿ±ÿ¨ÿ©ÿ­ÿÿ¯ÿªÿ¥ÿÿ ÿ¡ÿ¬ÿ¢ÿÿ§ÿ­ÿ«ÿ¡ÿªÿ°ÿ£ÿ¡ÿ¨ÿ£ÿÿÿ¥ÿÿÿ®ÿ²ÿ¡ÿ­ÿ³ÿ¤ÿÿÿ¢ÿÿ³ÿ·ÿªÿ¡ÿ¤ÿ¨ÿ§ÿ¹ÿ±ÿ¢ÿ­ÿ¦ÿ®ÿ±ÿªÿ±ÿ°ÿ¯ÿ§ÿªÿµÿÀÿ¹ÿ¯ÿµÿ¯ÿªÿ®ÿ®ÿ¯ÿ¡ÿ²ÿ¶ÿ±ÿ«ÿ°ÿ²ÿ£ÿ°ÿ¯ÿ­ÿ©ÿÿ±ÿ¾ÿ½ÿ³ÿ¸ÿ°ÿÿºÿ±ÿ³ÿ´ÿ³ÿ©ÿ¹ÿ¯ÿ ÿ¬ÿ¨ÿ©ÿ ÿ¡ÿÿÿ±ÿ®ÿ³ÿ¹ÿªÿ¤ÿ¯ÿ²ÿ§ÿ¨ÿ­ÿªÿÿÿ ÿ«ÿ¯ÿºÿµÿªÿ·ÿ³ÿ·ÿ©ÿªÿ­ÿ¹ÿ¯ÿ¢ÿÿ¦ÿ§ÿÿ¢ÿÿÿ¢ÿ¦ÿ§ÿ§ÿ®ÿ£ÿ£ÿÿÿ°ÿ­ÿ¤ÿ¡ÿ¨ÿ°ÿ¥ÿÿÿÿ¬ÿ²ÿ©ÿ§ÿ©ÿ°ÿ¹ÿ­ÿªÿªÿ±ÿ©ÿ¨ÿ­ÿ²ÿµÿ²ÿ±ÿ¤ÿµÿ©ÿ»ÿ§ÿ§ÿ£ÿ¬ÿ¥ÿ£ÿ§ÿªÿ£ÿ²ÿ±ÿ¥ÿªÿ²ÿ¨ÿªÿ®ÿ©ÿ³ÿªÿ°ÿ¯ÿµÿµÿ¬ÿ±ÿ³ÿ¬ÿ¬ÿ±ÿ®ÿ±ÿ®ÿªÿ´ÿ¯ÿªÿ«ÿ¤ÿ«ÿ¶ÿ¶ÿ¸ÿ±ÿ©ÿ³ÿ³ÿµÿ¿ÿ¨ÿ®ÿ³ÿ§ÿªÿ­ÿ±ÿ¾ÿ¡ÿ¤ÿ¯ÿ±ÿ¢ÿ®ÿºÿ·ÿ³ÿ§ÿ¹ÿ²ÿ«ÿ«ÿ±ÿ¬ÿ¯ÿªÿ¬ÿ²ÿ°ÿ´ÿ¨ÿ«ÿ®ÿªÿ«ÿ­ÿ°ÿ¶ÿ³ÿ¨ÿ¢ÿ«ÿ¬ÿÿ¦ÿ­ÿ®ÿ¢ÿ¡ÿ¬ÿ²ÿ®ÿ©ÿ¥ÿ¶ÿªÿ®ÿ¡ÿ©ÿ´ÿªÿºÿºÿ¥ÿ«ÿ«ÿ¹ÿÅÿ¤ÿ§ÿ¶ÿ°ÿ¯ÿ ÿ­ÿ¸ÿÿ§ÿºÿ§ÿ­ÿ¤ÿÿ²ÿ·ÿºÿ«ÿ«ÿ²ÿ¯ÿ§ÿ¨ÿµÿ¯ÿ¡ÿ¬ÿ¦ÿ ÿ®ÿ±ÿ¹ÿ´ÿ®ÿ¡ÿ­ÿµÿ­ÿ¯ÿ²ÿ¯ÿ¬ÿ¤ÿ­ÿÿºÿªÿ»ÿºÿ²ÿ¨ÿ­ÿ©ÿ¿ÿªÿ©ÿÿ­ÿ¦ÿ¹ÿ¯ÿµÿ¤ÿ®ÿ¤ÿ©ÿÿÿªÿ©ÿ®ÿ­ÿ¥ÿ·ÿ³ÿ°ÿ»ÿÃÿ»ÿ­ÿªÿ¦ÿªÿ³ÿ¬ÿ«ÿ¯ÿ©ÿ¨ÿ«ÿªÿ´ÿ´ÿ­ÿ¤ÿ«ÿ±ÿ«ÿµÿºÿÿ·ÿÁÿ¶ÿ´ÿ­ÿªÿ»ÿ­ÿ­ÿ¬ÿ±ÿªÿÆÿ±ÿ¨ÿ¨ÿ³ÿ¾ÿµÿµÿµÿ³ÿ¤ÿ­ÿ³ÿ°ÿ§ÿ£ÿ§ÿªÿ¨ÿ°ÿ¶ÿ¶ÿ¸ÿ´ÿ³ÿ²ÿ°ÿ®ÿ­ÿ¯ÿ©ÿ¥ÿ¥ÿ¨ÿ«ÿ£ÿ¹ÿ¾ÿ·ÿ°ÿ·ÿ­ÿ¬ÿ¶ÿ¡ÿ¾ÿµÿ±ÿªÿÿ­ÿ®ÿ°ÿ¡ÿ´ÿ©ÿ±ÿ³ÿ§ÿ®ÿ¶ÿ®ÿ¤ÿ¡ÿÿ¯ÿ­ÿ®ÿ¥ÿ²ÿ¯ÿ£ÿ£ÿ¢ÿ©ÿ®ÿ®ÿ¹ÿ¶ÿ©ÿ®ÿ´ÿ¾ÿÃÿ²ÿ¬ÿ©ÿ¥ÿ¶ÿ¸ÿ¨ÿ¬ÿ°ÿ¹ÿ³ÿ·ÿ®ÿ±ÿ ÿªÿ®ÿ½ÿ­ÿ¥ÿªÿ­ÿºÿ»ÿ·ÿ´ÿ­ÿ¨ÿ«ÿ¸ÿ­ÿ®ÿ®ÿ´ÿ³ÿ°ÿ£ÿ¯ÿ¸ÿ¥ÿ£ÿ¨ÿ·ÿ¨ÿ±ÿ®ÿ¶ÿ±ÿ°ÿ¬ÿÿªÿ³ÿ´ÿ¾ÿ¹ÿ¤ÿ§ÿ®ÿ¦ÿ«ÿ©ÿ¦ÿ©ÿ³ÿ£ÿ³ÿ±ÿ¤ÿªÿ»ÿ·ÿ³ÿ¯ÿ¯ÿ ÿÃÿ·ÿ°ÿ¨ÿ±ÿÂÿ¤ÿ»ÿ¹ÿ¸ÿ§ÿ±ÿ¶ÿ®ÿ°ÿ®ÿ¦ÿ ÿªÿ¶ÿ¯ÿ­ÿÿ£ÿ°ÿ¬ÿ¢ÿ©ÿ¾ÿµÿªÿ©ÿ²ÿ²ÿ¸ÿ¾ÿ²ÿ¬ÿ¶ÿ¸ÿµÿ°ÿ°ÿ¯ÿ»ÿ©ÿ¯ÿ§ÿ¬ÿ¦ÿªÿÿ©ÿ¬ÿ´ÿ°ÿªÿ¨ÿ¯ÿ±ÿ¸ÿ¸ÿ«ÿ¥ÿ©ÿ¶ÿ²ÿ¬ÿ²ÿ¯ÿ°ÿ²ÿ¯ÿ«ÿ©ÿªÿ§ÿ°ÿ¯ÿ¨ÿ±ÿ«ÿÿÿ¡ÿ±ÿ¶ÿ³ÿ°ÿ¢ÿ¦ÿ©ÿ¨ÿ£ÿ¤ÿ¹ÿ²ÿ©ÿ¦ÿÿÿ£ÿªÿ±ÿ³ÿ¶ÿ¨ÿ©ÿ¨ÿªÿ§ÿ¢ÿªÿ¤ÿÿÿÿªÿ²ÿ¨ÿÿÿ§ÿ§ÿ¢ÿÿÿ§ÿ­ÿ­ÿ¨ÿ¬ÿ®ÿ¤ÿ«ÿ£ÿ¤ÿ«ÿ¹ÿµÿ«ÿ½ÿ¦ÿÀÿ¶ÿÁÿ©ÿ¹ÿ·ÿ¯ÿªÿ°ÿ¹ÿ»ÿ³ÿ­ÿ­ÿ°ÿµÿ¯ÿ²ÿ¸ÿ¯ÿ¯ÿ²ÿ¯ÿ«ÿ°ÿ¢ÿ¨ÿ½ÿ£ÿ±ÿ¨ÿ°ÿ»ÿ¶ÿ¨ÿ­ÿÿ§ÿÿ¼ÿ¯ÿ²ÿ¥ÿ­ÿ¼ÿ¾ÿ§ÿ©ÿ¿ÿ¿ÿ®ÿ¥ÿªÿ°ÿ²ÿ¯ÿ³ÿ­ÿ£ÿ¨ÿ­ÿ¶ÿ¶ÿ®ÿ±ÿ®ÿ¥ÿ³ÿ¬ÿ¬ÿµÿ®ÿ°ÿÁÿµÿÿÿ¨ÿ©ÿ¢ÿ¼ÿ¬ÿÿ·ÿ¶ÿ¦ÿªÿ·ÿ³ÿ«ÿ©ÿ©ÿ°ÿ´ÿ­ÿ©ÿªÿ¯ÿ¸ÿ²ÿ´ÿ¹ÿ¦ÿ¦ÿ§ÿ­ÿ©ÿÿ´ÿÂÿÁÿ«ÿÃÿÇÿ¢ÿªÿ¢ÿµÿ¨ÿ¦ÿ¨ÿ®ÿ«ÿ¯ÿ»ÿÅÿ¸ÿªÿ¡ÿ ÿ©ÿ¬ÿªÿ¬ÿ±ÿ¼ÿ±ÿ£ÿ°ÿ«ÿªÿ²ÿºÿ¶ÿ¿ÿªÿÿ»ÿ«ÿ°ÿ­ÿ½ÿºÿ¦ÿ¥ÿ³ÿÃÿ·ÿ¾ÿ´ÿ£ÿÿ­ÿ´ÿ¢ÿ¡ÿµÿ±ÿ¯ÿ¾ÿ¹ÿ®ÿÿÿ¨ÿ±ÿÁÿÁÿ©ÿ­ÿ±ÿ®ÿ²ÿ®ÿ¶ÿ°ÿªÿ¦ÿ·ÿ²ÿ¯ÿªÿ®ÿ´ÿ§ÿªÿ¾ÿÆÿ¾ÿ±ÿ±ÿ°ÿ®ÿ³ÿ¬ÿªÿ°ÿ³ÿµÿ¢ÿ©ÿ½ÿ©ÿ¯ÿ³ÿµÿÿ´ÿ¼ÿ«ÿ§ÿ»ÿ¸ÿ³ÿµÿ¬ÿ¬ÿ­ÿ¥ÿ¯ÿ°ÿ¯ÿ»ÿ±ÿµÿ»ÿ½ÿÿÿ ÿºÿ¿ÿ¬ÿªÿ§ÿ¯ÿ£ÿÿ¯ÿµÿ¶ÿ¹ÿ³ÿ­ÿ¯ÿ³ÿ°ÿªÿ©ÿ¦ÿ­ÿ·ÿÀÿ°ÿ±ÿ·ÿªÿªÿ«ÿ¤ÿ¶ÿÿÿ½ÿªÿ­ÿ©ÿ±ÿ´ÿ³ÿ­ÿ«ÿ®ÿ©ÿ«ÿµÿ·ÿ¦ÿ¬ÿ¨ÿ©ÿ®ÿ·ÿ¨ÿ¼ÿ­ÿ©ÿ±ÿµÿ»ÿ¹ÿ¥ÿ¥ÿ§ÿµÿ¹ÿ³ÿ³ÿ¢ÿÿ©ÿ³ÿ·ÿ¦ÿ§ÿÿ¨ÿÿ³ÿ³ÿ°ÿ¦ÿ«ÿÿ³ÿ·ÿ°ÿ¼ÿ²ÿ®ÿªÿ©ÿ­ÿ°ÿ¶ÿ°ÿªÿ³ÿ­ÿ©ÿ°ÿ©ÿ¥ÿ¹ÿ¸ÿ ÿ§ÿ²ÿ©ÿ¡ÿ³ÿ´ÿ«ÿ²ÿ¼ÿ°ÿ¦ÿ¨ÿ±ÿÀÿ³ÿªÿªÿ¯ÿ¦ÿµÿ¨ÿºÿ»ÿ­ÿÿ¯ÿ¥ÿ¯ÿ±ÿ¨ÿ¯ÿ±ÿ¬ÿ­ÿ¬ÿ¡ÿ ÿ¦ÿªÿ«ÿ¢ÿ¨ÿ¡ÿ¡ÿÿÿÿÿÿÿ¢ÿÿ¢ÿ¡ÿÿÿÿÿÿÿ§ÿªÿÿÿÿÿ°ÿÿ ÿÿÿÿ¢ÿ ÿÿÿÿÿÿÿÿ£ÿ¡ÿÿµÿ¸ÿÿ«ÿÿÿ§ÿ«ÿ«ÿÿÿÿÿÿÿ¡ÿ¦ÿ­ÿ©ÿ¦ÿÿÿ´ÿÿ®ÿÿ¥ÿÿ£ÿ©ÿ¡ÿ§ÿ ÿÿ ÿ£ÿ¢ÿ¡ÿªÿ«ÿ²ÿ´ÿ¡ÿ³ÿ§ÿÿ¥ÿ ÿÿÿ®ÿ¨ÿ­ÿ±ÿªÿ¥ÿÿÿ§ÿ¬ÿ¥ÿÿÿ§ÿÿ¦ÿ¢ÿÿ¤ÿ±ÿ¶ÿ¹ÿ¯ÿ§ÿ¥ÿ¡ÿ©ÿ®ÿ±ÿ¬ÿ¤ÿ§ÿ§ÿÿ¯ÿ²ÿ¢ÿ¨ÿ°ÿ°ÿ§ÿ®ÿ°ÿ¥ÿ«ÿ®ÿÿ°ÿ´ÿ«ÿ¨ÿ¨ÿ²ÿµÿÂÿ¶ÿ¬ÿ§ÿ°ÿ´ÿ°ÿ¼ÿÅÿ¹ÿ¢ÿ®ÿ£ÿ£ÿ³ÿ¨ÿ«ÿ¤ÿ¨ÿ«ÿ°ÿ±ÿ²ÿ·ÿ¼ÿµÿ©ÿ²ÿºÿ¦ÿ«ÿ ÿ§ÿ«ÿ»ÿ¨ÿÿ¥ÿ¼ÿ¾ÿ¯ÿ¤ÿ¥ÿ·ÿ³ÿ«ÿÀÿ²ÿ¢ÿ´ÿ²ÿ²ÿ¾ÿ­ÿ§ÿ³ÿ´ÿ¶ÿÀÿ·ÿ«ÿ°ÿ·ÿÿ¬ÿ­ÿ­ÿ±ÿ½ÿ¾ÿ¼ÿ±ÿ¦ÿ¬ÿºÿ¿ÿºÿ«ÿ¦ÿÎÿ¢ÿ®ÿÀÿ½ÿµÿµÿ¶ÿ³ÿ¦ÿ¢ÿ¯ÿ¹ÿ²ÿ©ÿ¼ÿ¯ÿ¯ÿ¾ÿ°ÿ³ÿ³ÿ£ÿ¯ÿ´ÿ«ÿ§ÿÿ£ÿ«ÿÿÿÿ¢ÿ³ÿ³ÿ±ÿ·ÿ¬ÿ¬ÿ¹ÿÂÿ¾ÿ«ÿ°ÿ°ÿ¨ÿ´ÿ¦ÿÿ¦ÿ²ÿ³ÿÂÿ±ÿÿ¬ÿ³ÿ¨ÿ¸ÿ§ÿ´ÿÿ¤ÿ¶ÿ¹ÿ²ÿ«ÿ«ÿµÿ±ÿ ÿ®ÿ±ÿ«ÿ«ÿ¦ÿ²ÿ¹ÿ³ÿ¤ÿªÿ©ÿÿ¤ÿ°ÿ¾ÿÂÿªÿ¸ÿ¬ÿ¡ÿ¤ÿ§ÿ§ÿ¬ÿ®ÿ²ÿ¯ÿ¯ÿ¼ÿ²ÿÃÿ¦ÿ¢ÿ¥ÿ¸ÿºÿ´ÿ·ÿ¶ÿµÿ·ÿ¸ÿ·ÿ­ÿ©ÿ¼ÿ°ÿ©ÿªÿ°ÿ¤ÿ£ÿªÿ®ÿ®ÿ¡ÿ°ÿµÿ§ÿ®ÿÿ©ÿ¯ÿ¨ÿ«ÿ¸ÿÄÿ¾ÿ¦ÿ­ÿºÿªÿ­ÿ±ÿ­ÿ§ÿ­ÿ´ÿ·ÿ·ÿ¯ÿªÿ»ÿ¶ÿ©ÿ³ÿ ÿÿ¤ÿ«ÿ¯ÿ©ÿ¢ÿªÿ¡ÿµÿ¸ÿ»ÿµÿ¼ÿ¦ÿ®ÿµÿ°ÿ¯ÿ¯ÿ¯ÿ«ÿ½ÿ¯ÿ©ÿ®ÿ®ÿªÿ¬ÿ­ÿ­ÿªÿ¬ÿ·ÿ£ÿ«ÿ°ÿÃÿ²ÿ¯ÿ°ÿ©ÿªÿ´ÿ´ÿ­ÿ¥ÿ©ÿ¸ÿ¹ÿ¬ÿ´ÿ¹ÿµÿ°ÿ®ÿ³ÿ³ÿ²ÿ¡ÿ­ÿ®ÿ³ÿºÿ½ÿ²ÿ¨ÿ­ÿ«ÿÿ¬ÿ®ÿºÿÇÿ²ÿªÿ©ÿ©ÿ¬ÿ¤ÿ½ÿ¥ÿÄÿ¶ÿ¥ÿÿ³ÿ³ÿªÿ³ÿ¶ÿ±ÿ³ÿ£ÿªÿ£ÿ³ÿ±ÿ¯ÿªÿ¢ÿ¦ÿ§ÿªÿÄÿ²ÿ¯ÿ§ÿ¯ÿ±ÿ²ÿ«ÿÿºÿ´ÿªÿ±ÿ§ÿ¶ÿ½ÿ²ÿ§ÿ£ÿÿ²ÿ²ÿ ÿ¹ÿ­ÿ­ÿ£ÿ¢ÿ´ÿ¹ÿ©ÿÿ§ÿ¶ÿ¯ÿ ÿ ÿ®ÿ²ÿ«ÿ°ÿ°ÿµÿ½ÿÿÿ­ÿ¸ÿºÿ²ÿ­ÿ±ÿ­ÿÀÿ²ÿ·ÿ·ÿ³ÿ´ÿ·ÿªÿÿ­ÿ®ÿ­ÿ°ÿ®ÿ®ÿ³ÿ²ÿªÿ²ÿ±ÿÃÿ±ÿ©ÿ»ÿ´ÿ§ÿ¨ÿ®ÿ³ÿ»ÿ¬ÿ¸ÿ¯ÿ¬ÿ®ÿ­ÿ¬ÿ¬ÿ§ÿÿÿ©ÿÁÿ²ÿµÿºÿ³ÿ²ÿ°ÿÿÿ¤ÿ®ÿ«ÿ©ÿ°ÿ²ÿªÿ®ÿ¤ÿÆÿ­ÿÿ°ÿÈÿÄÿ¬ÿ¯ÿ¿ÿ¡ÿ¸ÿÿ¤ÿ©ÿ¯ÿ»ÿ±ÿ¡ÿÿ±ÿªÿ­ÿ±ÿ¨ÿ£ÿ©ÿÿ³ÿÿÿ­ÿ±ÿµÿ¯ÿ©ÿ«ÿ°ÿ²ÿªÿ¡ÿ«ÿªÿ­ÿ§ÿªÿ­ÿÿ¡ÿ£ÿ¦ÿ¤ÿ¦ÿ¦ÿ¨ÿ§ÿ¢ÿ§ÿ¬ÿ©ÿªÿ·ÿ±ÿ®ÿ²ÿ­ÿ£ÿÿ³ÿ¥ÿÿÿ ÿ¥ÿ ÿÿ¤ÿ§ÿ¨ÿ¬ÿ«ÿ²ÿ¯ÿ¥ÿ¢ÿ¨ÿ¬ÿ¯ÿ¹ÿ§ÿ²ÿ¯ÿ£ÿ¤ÿ´ÿ¼ÿ´ÿ©ÿ²ÿ ÿ¾ÿ±ÿ§ÿ¦ÿ¦ÿªÿ¬ÿ­ÿ°ÿ«ÿ©ÿªÿ§ÿ¤ÿ¬ÿ²ÿ©ÿ·ÿÆÿ¹ÿ·ÿ§ÿÿ¦ÿ±ÿ³ÿ³ÿ¶ÿ°ÿ©ÿ­ÿ¢ÿ°ÿ«ÿ§ÿ²ÿ«ÿ¬ÿ¸ÿ¥ÿªÿ®ÿ¬ÿ¥ÿ­ÿ»ÿ¶ÿ¨ÿ¿ÿ´ÿÿ¡ÿ§ÿ²ÿ´ÿ®ÿ³ÿÀÿ´ÿ­ÿ©ÿ°ÿ«ÿ·ÿ¶ÿ°ÿ¤ÿ¡ÿ°ÿ¦ÿÿ´ÿºÿ­ÿ§ÿ©ÿªÿ®ÿ¸ÿ·ÿ²ÿ©ÿ¸ÿ¸ÿ©ÿªÿ¨ÿ¦ÿ«ÿ®ÿ­ÿ±ÿªÿ¤ÿ¬ÿ®ÿ®ÿ¬ÿ¸ÿ¸ÿ¬ÿ©ÿ­ÿ°ÿ«ÿªÿ·ÿ²ÿªÿ«ÿ®ÿ¬ÿ­ÿ±ÿ°ÿ¶ÿ¦ÿÿ¹ÿ¢ÿ°ÿ¨ÿ§ÿ±ÿ¯ÿ±ÿ®ÿ¯ÿ«ÿ³ÿ­ÿ´ÿÃÿªÿÿªÿµÿ¸ÿ­ÿÁÿ»ÿ°ÿ¹ÿµÿ¥ÿ¦ÿ­ÿ¯ÿ¯ÿ®ÿ§ÿ·ÿ»ÿ¯ÿ«ÿ§ÿ­ÿ³ÿ°ÿ«ÿ¨ÿ«ÿ´ÿ°ÿÿ¦ÿ ÿ¢ÿ¥ÿ¨ÿ­ÿ³ÿ´ÿ°ÿ´ÿ¬ÿ­ÿ©ÿ¥ÿ«ÿ´ÿ¬ÿ¬ÿ´ÿµÿ¨ÿÿªÿ³ÿ±ÿÿ¥ÿ´ÿ¦ÿ¥ÿµÿ¯ÿ§ÿ¶ÿ³ÿ¤ÿ¯ÿ¬ÿ£ÿ¿ÿ³ÿ¯ÿ«ÿ­ÿ¯ÿ­ÿ­ÿµÿ°ÿ¥ÿ«ÿ¬ÿ¼ÿ´ÿ§ÿ¹ÿ´ÿ´ÿ¯ÿ¥ÿ©ÿ¤ÿ¬ÿ±ÿ¹ÿ¤ÿ¢ÿ¡ÿ¦ÿ«ÿµÿ¸ÿ¼ÿ¼ÿ§ÿ¥ÿ¨ÿ°ÿ¨ÿ´ÿ«ÿ§ÿ¿ÿ¼ÿ³ÿ´ÿ²ÿ¸ÿ»ÿ§ÿ¹ÿ«ÿªÿ±ÿªÿ¢ÿ ÿ¨ÿ°ÿ£ÿÿ©ÿ¥ÿ§ÿ±ÿ¸ÿ¿ÿ¤ÿ³ÿ¤ÿÿÿ¦ÿ¯ÿ·ÿµÿ²ÿ·ÿ¹ÿ°ÿ§ÿ¡ÿµÿ³ÿµÿ§ÿ¥ÿ¨ÿ°ÿ¯ÿ®ÿ³ÿªÿ²ÿ±ÿ¥ÿªÿ®ÿ ÿÿ«ÿ£ÿ­ÿºÿ¼ÿ³ÿ«ÿ³ÿ®ÿ°ÿÿ»ÿ­ÿ»ÿ´ÿ¥ÿ¡ÿ¨ÿ«ÿ°ÿ³ÿ²ÿ¸ÿ¥ÿªÿ¢ÿÿ¥ÿ«ÿ©ÿ´ÿ´ÿ¤ÿ­ÿ§ÿ¨ÿµÿµÿ¹ÿ¬ÿÿ§ÿÀÿºÿ«ÿµÿ¢ÿ¡ÿ§ÿ±ÿ´ÿ±ÿ§ÿ£ÿ³ÿ´ÿ¯ÿ¹ÿ²ÿ½ÿ»ÿ©ÿ±ÿªÿµÿ¼ÿ­ÿ¤ÿ«ÿ­ÿ¤ÿÿÿ¤ÿªÿ¦ÿ­ÿ®ÿ¨ÿ³ÿ¸ÿªÿ²ÿ´ÿ°ÿ°ÿ®ÿ®ÿ¥ÿ¢ÿ¸ÿÃÿ¥ÿ¿ÿ´ÿ¯ÿ¨ÿµÿµÿ´ÿ¯ÿ§ÿ£ÿ¡ÿ«ÿ¸ÿ©ÿ§ÿ´ÿ¶ÿ·ÿ¤ÿ©ÿ»ÿ£ÿ¤ÿ­ÿºÿ·ÿ²ÿ³ÿ¹ÿ¾ÿ¸ÿ¶ÿ´ÿ½ÿºÿÿ²ÿÿ³ÿ°ÿ¦ÿ°ÿÁÿÀÿ²ÿªÿ«ÿ®ÿ¯ÿ®ÿ°ÿ¼ÿ²ÿ«ÿ²ÿÏÿ«ÿ¥ÿ®ÿ§ÿ¬ÿ©ÿ¬ÿ®ÿ¯ÿ­ÿ®ÿ°ÿ§ÿ²ÿ¦ÿ²ÿ«ÿ¯ÿ¯ÿ¯ÿ ÿ­ÿ¥ÿµÿ·ÿ´ÿ´ÿ»ÿ¸ÿ®ÿ²ÿ¸ÿ±ÿ«ÿ­ÿ´ÿÿ´ÿ¯ÿµÿ­ÿ±ÿ¤ÿ¶ÿ¾ÿ°ÿ®ÿµÿ±ÿ­ÿ·ÿÄÿ¿ÿ¬ÿ¦ÿ¸ÿ ÿ³ÿÆÿ¼ÿ¢ÿªÿºÿ¯ÿ´ÿ½ÿµÿ±ÿ³ÿµÿ·ÿ³ÿ©ÿªÿ«ÿ±ÿ¬ÿµÿ¬ÿÿ©ÿÿ¦ÿ°ÿ¬ÿ¤ÿÿÿ¤ÿÿ£ÿ®ÿ¨ÿ¥ÿ£ÿ¡ÿ£ÿ¦ÿ¡ÿ¢ÿÿ§ÿÿÿ¡ÿÿÿ±ÿ§ÿ¤ÿÿ¡ÿ ÿÿÿÿÿÿ ÿÿÿÿÿÿ¦ÿ©ÿ­ÿÿ´ÿ®ÿ±ÿ ÿÿÿÿ¡ÿ¯ÿ°ÿ§ÿ«ÿ¥ÿÿ£ÿ¨ÿ¢ÿ©ÿ¥ÿ£ÿªÿ§ÿÿ¥ÿ£ÿ­ÿÿÿÿÿÿÿ¡ÿ¡ÿÿ£ÿ¡ÿÿÿ«ÿÿÿ ÿ®ÿ¤ÿªÿÿÿÿÿ¨ÿÿÿÿ£ÿ£ÿ¦ÿ«ÿ¥ÿ£ÿ¡ÿÿ¨ÿ¥ÿ¤ÿÿ¨ÿ¢ÿÿ«ÿÿÿ¡ÿ§ÿ¨ÿÿÿ¤ÿ­ÿµÿ²ÿ±ÿ¿ÿ»ÿ®ÿ¬ÿªÿ²ÿ¸ÿ¾ÿ§ÿ¸ÿªÿ¾ÿ¶ÿÿ°ÿ­ÿ°ÿ·ÿ¸ÿ¹ÿ­ÿ³ÿ°ÿ¨ÿ©ÿ´ÿ²ÿ¨ÿ«ÿ³ÿ±ÿ°ÿ´ÿ¹ÿ·ÿ¯ÿ´ÿÀÿ´ÿ«ÿ¶ÿ¤ÿÿ²ÿ´ÿ»ÿ«ÿ°ÿ­ÿ®ÿ±ÿ­ÿ¶ÿ¶ÿ¥ÿ¤ÿ§ÿ¥ÿ²ÿ¶ÿ¹ÿ¹ÿ¤ÿ°ÿ®ÿ¯ÿ¤ÿ¨ÿ§ÿÿ ÿ§ÿ¶ÿ·ÿ­ÿ±ÿ²ÿ°ÿ¶ÿ¸ÿ¸ÿ­ÿ¯ÿ²ÿ·ÿ·ÿ¬ÿ¥ÿ­ÿ¶ÿ³ÿ©ÿ§ÿ°ÿ«ÿ«ÿªÿ®ÿºÿªÿ±ÿµÿ»ÿÿ¯ÿ¶ÿÿ¤ÿ»ÿ¸ÿ®ÿ¹ÿ¨ÿºÿ¸ÿ¤ÿªÿ®ÿ¬ÿ«ÿ«ÿ§ÿ¢ÿ¯ÿ½ÿ»ÿ³ÿ³ÿÂÿ²ÿ®ÿ­ÿ±ÿ®ÿ­ÿ¬ÿ£ÿºÿ°ÿ§ÿ§ÿ­ÿ«ÿ¨ÿ²ÿªÿ®ÿ­ÿ¥ÿªÿ³ÿ´ÿ³ÿªÿ®ÿ¹ÿ±ÿ°ÿ·ÿ½ÿ®ÿÿ©ÿ¯ÿ¥ÿªÿ¥ÿ¶ÿ­ÿÅÿ«ÿ¯ÿ½ÿ©ÿ»ÿÀÿÿ¨ÿ·ÿ§ÿ©ÿ¢ÿ©ÿ±ÿ©ÿ±ÿ¿ÿÀÿºÿ«ÿ¥ÿ°ÿ±ÿ±ÿ±ÿ ÿÿ²ÿ¯ÿªÿ´ÿ¯ÿ³ÿªÿÂÿ¸ÿ¦ÿ¶ÿ·ÿ¬ÿ¬ÿ¸ÿ­ÿ¹ÿ­ÿ¬ÿ¬ÿ»ÿ¨ÿÿ«ÿ°ÿ­ÿ®ÿ°ÿ²ÿ³ÿ¶ÿ«ÿ­ÿ²ÿÿ¤ÿ¡ÿÿÿ¡ÿ¯ÿ³ÿ­ÿÿ¬ÿÀÿªÿ¼ÿ¸ÿ£ÿ°ÿ¸ÿ¹ÿÁÿªÿ¥ÿ£ÿ²ÿ ÿÿ ÿÿÿªÿ¨ÿ¤ÿÿÿ ÿÿÿÿÿÿ¦ÿ¦ÿ£ÿ£ÿ¤ÿ¤ÿ¢ÿ©ÿ¢ÿ¢ÿ ÿÿÿÿ¤ÿ¤ÿÿ´ÿ¯ÿ¥ÿ ÿ¨ÿ§ÿ¤ÿÿ¢ÿ¦ÿ²ÿ®ÿ¥ÿÿÿÿÿ¥ÿÿ ÿ°ÿ¥ÿÿÿ£ÿ«ÿ¥ÿªÿ°ÿ­ÿÿ£ÿ¹ÿ ÿÿ¯ÿÿ²ÿÿ¨ÿÿ¹ÿ¢ÿÿ¹ÿ°ÿ­ÿ¨ÿ²ÿ°ÿ²ÿ¤ÿ¬ÿ¢ÿ°ÿ·ÿ³ÿ³ÿ¹ÿ¶ÿ¢ÿ ÿ°ÿ¸ÿ¸ÿ´ÿªÿ«ÿ¯ÿ©ÿ«ÿ¨ÿ§ÿ±ÿ¶ÿ¯ÿ¬ÿ¦ÿ¨ÿ¦ÿ¯ÿ§ÿ¨ÿ¯ÿÿ¸ÿ¿ÿ·ÿ£ÿµÿ©ÿ­ÿºÿ©ÿ°ÿ·ÿ²ÿ£ÿ±ÿ­ÿÿ£ÿ§ÿ°ÿ«ÿ£ÿ¦ÿ«ÿµÿµÿ³ÿ·ÿ¹ÿ¶ÿ±ÿ·ÿ·ÿ¦ÿ§ÿ°ÿ«ÿ ÿÿ©ÿªÿµÿ¯ÿ£ÿ¤ÿ¨ÿ°ÿ´ÿ¡ÿ²ÿ¬ÿ¶ÿ§ÿ®ÿÿ±ÿ¹ÿ¡ÿÿ«ÿ¡ÿ£ÿÿÿÿÿ­ÿÿÿ¢ÿ¡ÿ¤ÿªÿ§ÿ©ÿ°ÿ­ÿªÿ£ÿ£ÿ¢ÿÿ¥ÿ£ÿÿ¯ÿ¹ÿ±ÿ¨ÿ¡ÿ©ÿ²ÿ©ÿ¨ÿ½ÿ·ÿ£ÿ³ÿ¸ÿ ÿ·ÿ¨ÿªÿªÿ¬ÿ®ÿ¦ÿ¤ÿ¨ÿÿ¯ÿ¶ÿ«ÿ§ÿ¶ÿ±ÿ®ÿ²ÿ²ÿ±ÿ²ÿ·ÿºÿ·ÿ­ÿ«ÿ¶ÿºÿ°ÿ°ÿ®ÿ¬ÿ³ÿ°ÿªÿ©ÿ©ÿ­ÿ±ÿ±ÿ·ÿÂÿ®ÿ°ÿªÿ¬ÿ«ÿ­ÿ³ÿºÿ®ÿ´ÿ¹ÿ¶ÿªÿ±ÿ¨ÿ¹ÿ¬ÿÿºÿ±ÿ£ÿªÿ·ÿÀÿ¯ÿªÿ¶ÿ¬ÿ¨ÿ¨ÿ®ÿ±ÿªÿ±ÿ®ÿ·ÿªÿ¹ÿ»ÿ¯ÿ®ÿ²ÿ­ÿ°ÿ¹ÿµÿ³ÿ¬ÿ¤ÿ§ÿ£ÿ ÿ¨ÿ§ÿ¯ÿ±ÿ±ÿ°ÿ¬ÿ­ÿºÿ¯ÿµÿ®ÿ¦ÿ°ÿ°ÿ°ÿ·ÿ¶ÿ±ÿ¬ÿ­ÿ±ÿ²ÿ³ÿ¯ÿ£ÿ±ÿºÿµÿÿÁÿ±ÿ§ÿ¤ÿ¹ÿ¬ÿ£ÿÿ£ÿ¸ÿÅÿ¸ÿ±ÿ³ÿµÿ·ÿ´ÿ®ÿ´ÿ­ÿ«ÿ¹ÿ¶ÿ¯ÿ®ÿ¯ÿ¶ÿ³ÿªÿ«ÿ³ÿµÿµÿ°ÿ¹ÿ¯ÿ½ÿ¯ÿ¯ÿ©ÿ´ÿ´ÿµÿ¤ÿ´ÿ­ÿ³ÿ ÿÈÿÿÿ¢ÿ®ÿ¬ÿªÿ´ÿ§ÿªÿ±ÿÿ¬ÿ¬ÿµÿ´ÿ«ÿ½ÿ±ÿ¬ÿ¼ÿ¾ÿ®ÿµÿ¿ÿ°ÿ°ÿµÿ³ÿ¬ÿªÿ©ÿªÿ°ÿªÿ°ÿ°ÿ°ÿ¬ÿ©ÿ¢ÿ¨ÿ¬ÿµÿ§ÿ²ÿ°ÿ­ÿµÿ±ÿ¢ÿ®ÿ´ÿ¨ÿ¨ÿ¡ÿ¸ÿ®ÿÿ±ÿÍÿ°ÿªÿ¦ÿ¥ÿºÿ¯ÿªÿ¸ÿ¬ÿ ÿ°ÿµÿ±ÿ¬ÿ­ÿ­ÿ°ÿ­ÿµÿ¹ÿ½ÿ°ÿ¯ÿºÿ±ÿ«ÿ¦ÿÿ¬ÿ°ÿ¯ÿµÿ¨ÿ ÿÿ³ÿÉÿ¿ÿ·ÿµÿ¡ÿ¡ÿ³ÿ¡ÿ³ÿ¶ÿ¶ÿ°ÿ£ÿ³ÿµÿ´ÿ¦ÿ´ÿ¿ÿ£ÿ®ÿ¤ÿ²ÿ¶ÿºÿ©ÿ®ÿ¤ÿ¶ÿ¯ÿ«ÿ­ÿ®ÿ¶ÿ¬ÿ©ÿ©ÿ©ÿ«ÿ²ÿ¿ÿ¸ÿªÿ±ÿ¹ÿºÿ¶ÿ¬ÿ¤ÿ¨ÿ³ÿ³ÿ²ÿ«ÿ­ÿ­ÿ¶ÿ¯ÿ²ÿ±ÿ½ÿ©ÿ«ÿ ÿ¾ÿ¶ÿ¯ÿ°ÿ¥ÿ¶ÿ¦ÿ­ÿ·ÿ ÿÿ®ÿ°ÿ¡ÿ¨ÿ³ÿ¯ÿÿÿ¬ÿ¼ÿ¦ÿÿ£ÿ«ÿ²ÿ§ÿ¸ÿ·ÿ©ÿ°ÿ¯ÿ¯ÿ«ÿ«ÿ·ÿ·ÿ»ÿ³ÿªÿ³ÿªÿ¶ÿ´ÿ¬ÿ±ÿÿ¦ÿÿªÿ¦ÿ¼ÿ¢ÿÿµÿÅÿ·ÿ·ÿ³ÿÃÿ¨ÿºÿ³ÿ¨ÿ§ÿ¤ÿ§ÿÿ¢ÿ³ÿ®ÿÃÿ¡ÿ¦ÿÿÿ«ÿ°ÿ±ÿ­ÿ³ÿ«ÿ¨ÿ¶ÿ±ÿ£ÿ±ÿ¼ÿ´ÿ®ÿ§ÿ¯ÿ¨ÿ®ÿ¶ÿ¨ÿ­ÿ¯ÿ­ÿ¨ÿ°ÿ®ÿ¨ÿ¨ÿ¬ÿºÿ«ÿ´ÿ¨ÿ»ÿ©ÿºÿ­ÿ®ÿ·ÿ¦ÿ·ÿ®ÿ¼ÿµÿ®ÿ§ÿ¥ÿªÿ¯ÿ©ÿ¢ÿªÿ§ÿ¯ÿ¬ÿ¨ÿ®ÿ§ÿ§ÿ®ÿªÿ¥ÿ§ÿ¨ÿ£ÿÿ£ÿ®ÿ¦ÿ¯ÿ¯ÿ´ÿ§ÿ ÿ¯ÿºÿºÿ·ÿ®ÿ¶ÿÿ©ÿ¿ÿ¬ÿ°ÿ©ÿÿ¨ÿµÿ¥ÿ¥ÿ¤ÿ¦ÿÿ©ÿ¸ÿ­ÿ©ÿ°ÿÿÿ«ÿ ÿ ÿ©ÿªÿ©ÿ®ÿ©ÿ¥ÿ¦ÿ±ÿ­ÿ¡ÿ©ÿ¢ÿ¢ÿ®ÿ ÿ¡ÿ»ÿ¤ÿ«ÿ¦ÿ»ÿ§ÿ¶ÿ´ÿ½ÿ¨ÿ´ÿ°ÿ²ÿ³ÿ¯ÿ·ÿ´ÿ®ÿ©ÿ§ÿ«ÿ¯ÿµÿ¶ÿ³ÿ®ÿ¨ÿ°ÿ¸ÿ°ÿ­ÿ­ÿ¬ÿ±ÿµÿ¥ÿÿ¬ÿ¸ÿÇÿ©ÿ¥ÿÿªÿ©ÿ»ÿ³ÿ°ÿ¸ÿ½ÿ¯ÿÿªÿ¸ÿÉÿÁÿ°ÿ«ÿ¦ÿ¶ÿ®ÿ´ÿ»ÿ§ÿ¢ÿ²ÿ·ÿ¯ÿ·ÿºÿ¯ÿ¼ÿ³ÿ®ÿ¦ÿ³ÿ²ÿ©ÿµÿÊÿ¿ÿªÿ©ÿ­ÿ³ÿÿ«ÿ©ÿ­ÿ·ÿ­ÿ¦ÿ¬ÿ²ÿªÿ®ÿ©ÿªÿ´ÿ¼ÿ¯ÿ«ÿ³ÿ´ÿ¼ÿ¸ÿ¸ÿ°ÿ¬ÿ©ÿºÿ¾ÿ­ÿ¸ÿºÿ ÿªÿ½ÿ´ÿÊÿ­ÿ¯ÿ²ÿÇÿ´ÿ¦ÿ¿ÿºÿµÿºÿÀÿ®ÿ¨ÿ¯ÿ¥ÿ®ÿ³ÿ©ÿ«ÿ±ÿ¼ÿ²ÿ©ÿ ÿ°ÿ§ÿªÿ¹ÿ°ÿÀÿºÿ¶ÿ¥ÿ¸ÿ«ÿ°ÿµÿ»ÿÀÿ¤ÿ³ÿ´ÿºÿ¸ÿ»ÿ¬ÿ¬ÿ´ÿ±ÿ­ÿ«ÿ¯ÿ²ÿ­ÿ¨ÿ¢ÿ¯ÿ«ÿ¸ÿÿ¨ÿ¯ÿ°ÿ¹ÿ´ÿ¡ÿ¨ÿ§ÿ¢ÿ¨ÿ­ÿ±ÿ¯ÿ´ÿ¼ÿ·ÿ±ÿ©ÿªÿªÿ¯ÿ³ÿ´ÿ½ÿ¶ÿ¤ÿ«ÿ¯ÿ§ÿ³ÿ¦ÿ§ÿ­ÿ©ÿ«ÿ¨ÿ°ÿ¥ÿÿ·ÿ¼ÿªÿ¬ÿ¥ÿ¯ÿ¤ÿ´ÿ³ÿ±ÿ±ÿ®ÿ¼ÿ¾ÿ±ÿ¶ÿ±ÿ¢ÿµÿ¿ÿÁÿ±ÿ¬ÿ«ÿ©ÿ ÿµÿ°ÿ¤ÿÿ£ÿ­ÿ³ÿ­ÿ¬ÿ¸ÿ±ÿ·ÿµÿ³ÿµÿ·ÿ·ÿ²ÿ­ÿ§ÿ§ÿ±ÿ·ÿ´ÿ´ÿ¬ÿ¦ÿÿ¡ÿ«ÿ°ÿ·ÿ¥ÿµÿ©ÿ¦ÿ¤ÿ«ÿ£ÿ¦ÿ·ÿ­ÿ¦ÿ±ÿ±ÿ°ÿ±ÿµÿ¹ÿ«ÿ¥ÿ©ÿ®ÿ°ÿ°ÿºÿºÿ¯ÿ¯ÿ³ÿ³ÿ»ÿ¯ÿ«ÿ­ÿ¶ÿ²ÿ±ÿ¶ÿªÿ¡ÿÿÿµÿ®ÿ²ÿ³ÿ±ÿÃÿÁÿ³ÿÂÿÇÿ±ÿÃÿ¬ÿ°ÿ¶ÿ²ÿ£ÿ´ÿ¯ÿ­ÿ³ÿ³ÿ³ÿ¬ÿ«ÿ´ÿ«ÿÿÿRÿhÿÁÿ¾ÿ£ÿ´ÿ°ÿ¸ÿ±ÿµÿ¬ÿ²ÿºÿ½ÿºÿ»ÿ·ÿ¯ÿ©ÿÿ¬ÿ²ÿ¥ÿ­ÿ¸ÿÃÿ³ÿ¹ÿËÿ¦ÿªÿ¦ÿ´ÿ¬ÿ¬ÿ«ÿ°ÿ±ÿ¬ÿÿÿ¥ÿ±ÿ´ÿ§ÿ¨ÿ¡ÿ¥ÿ¥ÿ ÿÿ¢ÿÿ¢ÿÿÿ¥ÿ°ÿ¡ÿÿÿÿÿÿÿÿÿ¢ÿÿ¤ÿ¡ÿÿ¥ÿ®ÿÿÿÿÿÿ¥ÿ£ÿÿÿ¦ÿ¨ÿ©ÿ ÿ¡ÿ¥ÿ ÿ­ÿ ÿÿ­ÿÿÿÿ¢ÿ¥ÿ¡ÿ¡ÿÿÿÿÿÿÿ¦ÿ±ÿÿÿ·ÿ¥ÿ¾ÿ¤ÿ¯ÿÿÿ¦ÿ¢ÿ¯ÿ¦ÿ ÿ¢ÿÿ ÿ±ÿ±ÿ¯ÿ³ÿ±ÿ¢ÿÿ ÿ­ÿ²ÿ¢ÿ¬ÿ¯ÿ¤ÿ¬ÿªÿ¡ÿ¢ÿ¡ÿ¥ÿ±ÿ©ÿ¥ÿ©ÿÿÿ¬ÿÿÿ©ÿÿÿ¤ÿ§ÿ©ÿ¢ÿ¡ÿ¢ÿ£ÿªÿ­ÿªÿÿÿÿ¯ÿ·ÿÿ¥ÿ¹ÿÿ±ÿ²ÿ±ÿ¶ÿ·ÿ³ÿ§ÿ ÿ£ÿ¬ÿ¯ÿ²ÿ·ÿ ÿ°ÿ¼ÿ¼ÿ²ÿÀÿ¬ÿªÿ³ÿ´ÿ¯ÿ©ÿ¶ÿµÿ¼ÿ£ÿÁÿ·ÿ¨ÿ®ÿ¹ÿ±ÿ²ÿ­ÿ­ÿ¶ÿºÿºÿ¸ÿ´ÿ³ÿ±ÿ¯ÿ¬ÿ¸ÿ©ÿ½ÿ´ÿ¬ÿ£ÿÿ¥ÿ±ÿªÿ ÿªÿ®ÿªÿ©ÿ³ÿ¯ÿÿ´ÿ²ÿ¶ÿÂÿ³ÿ«ÿ¬ÿ¬ÿ±ÿµÿ®ÿ²ÿ°ÿ®ÿÿ´ÿ±ÿ´ÿËÿ¼ÿ³ÿ¸ÿ¿ÿ¶ÿ¨ÿ±ÿ¼ÿ©ÿÿ©ÿ²ÿ¯ÿ¢ÿ²ÿÁÿ¹ÿ¨ÿ²ÿ­ÿ¢ÿªÿ±ÿªÿ¯ÿ­ÿ¸ÿ«ÿªÿ²ÿ¹ÿ²ÿ³ÿ¸ÿºÿ¯ÿ§ÿ©ÿªÿ­ÿ¸ÿ¨ÿÿ{ÿ£ÿ ÿ²ÿ±ÿ³ÿ­ÿ²ÿ½ÿÀÿ¼ÿ°ÿ°ÿ«ÿ¬ÿ¬ÿ©ÿ²ÿ¯ÿ«ÿ¹ÿ»ÿ©ÿ¡ÿ«ÿ®ÿ¥ÿºÿ ÿÿÿ¥ÿ£ÿµÿ³ÿ·ÿ¾ÿ¾ÿ¶ÿ¬ÿªÿ²ÿ±ÿ±ÿ«ÿ¹ÿ¯ÿ¯ÿ´ÿ¶ÿ³ÿµÿ®ÿ¥ÿ±ÿ´ÿ©ÿÿÿÿ©ÿ¦ÿ°ÿ²ÿµÿ³ÿ®ÿ°ÿ´ÿ®ÿÀÿ»ÿ¦ÿ«ÿªÿ¨ÿ¯ÿ²ÿ´ÿ²ÿ¯ÿ°ÿªÿ«ÿ¼ÿÇÿ²ÿÿÿ«ÿ¨ÿ¡ÿ«ÿ¶ÿ¯ÿ­ÿ³ÿ±ÿ¦ÿªÿ³ÿ³ÿ°ÿ´ÿ¹ÿ¹ÿ¸ÿ»ÿÃÿÁÿ»ÿ§ÿÀÿ°ÿ¬ÿªÿ­ÿ¶ÿ¶ÿ°ÿ«ÿ®ÿ½ÿ­ÿ¨ÿ­ÿ¢ÿÿÿªÿ¶ÿ­ÿ£ÿªÿ¼ÿ½ÿ¡ÿ©ÿ«ÿ¸ÿ¤ÿ²ÿ«ÿ­ÿ»ÿ·ÿ¬ÿ§ÿ²ÿªÿ¥ÿ¿ÿ±ÿ»ÿµÿ ÿ©ÿ½ÿ²ÿ°ÿ ÿ«ÿ´ÿµÿ¹ÿµÿ²ÿ­ÿ©ÿ¬ÿ³ÿ·ÿ³ÿ±ÿ¹ÿ¯ÿ´ÿ»ÿ²ÿ­ÿ¬ÿ®ÿ¾ÿµÿ¬ÿ¶ÿ³ÿ§ÿ¸ÿ°ÿ¯ÿ´ÿ¯ÿªÿ¬ÿÿ ÿ«ÿ²ÿ½ÿ±ÿ§ÿ¨ÿ¨ÿ£ÿ¦ÿ¨ÿ«ÿ²ÿ¯ÿ»ÿ¥ÿ¦ÿ­ÿ°ÿ¶ÿ¸ÿ­ÿ¯ÿÿ°ÿ¬ÿªÿªÿ¯ÿ·ÿ±ÿ ÿ©ÿ½ÿµÿ¯ÿ©ÿ²ÿ¯ÿ¸ÿ»ÿ³ÿ¹ÿ¿ÿ¶ÿÀÿ¸ÿ®ÿ­ÿ·ÿ°ÿ¬ÿªÿ¢ÿ¯ÿ¾ÿÿÿÿLÿRÿÿ¦ÿ¬ÿ¬ÿ¼ÿ¿ÿºÿ¹ÿ°ÿ©ÿ´ÿ·ÿ«ÿ«ÿ·ÿ¶ÿ°ÿ£ÿ¬ÿ½ÿ®ÿ§ÿ§ÿÿ«ÿ¶ÿ¯ÿ¦ÿ¯ÿ¼ÿ­ÿ±ÿ³ÿ¢ÿ¤ÿ±ÿ®ÿ¯ÿ¯ÿ«ÿ©ÿ°ÿ¶ÿ­ÿ ÿ´ÿ§ÿ½ÿ®ÿ¼ÿ¼ÿ¯ÿ§ÿ¥ÿ§ÿ°ÿ¼ÿ¬ÿ¨ÿ°ÿµÿ¯ÿ¦ÿ¦ÿ¯ÿªÿ¯ÿ¬ÿ®ÿ»ÿÃÿ½ÿ²ÿ¯ÿ³ÿ­ÿÿÿ¶ÿ­ÿ¤ÿ¥ÿ¦ÿ©ÿ´ÿ©ÿ´ÿ¸ÿ³ÿ®ÿ§ÿ±ÿÁÿ°ÿ³ÿ´ÿÿ¦ÿ©ÿ¦ÿ°ÿ¸ÿ®ÿ®ÿ¡ÿ­ÿ¦ÿ¨ÿ¨ÿ¢ÿ£ÿ¦ÿÿ¬ÿ®ÿ¨ÿ¨ÿ«ÿ®ÿ¬ÿ­ÿ®ÿ«ÿªÿ¥ÿÿ­ÿ·ÿ½ÿ°ÿ¨ÿ¹ÿ´ÿ­ÿ ÿÿ­ÿ¦ÿ¨ÿ¯ÿ±ÿ¯ÿ®ÿ³ÿ¯ÿ¬ÿ«ÿ«ÿ¯ÿ·ÿ´ÿÿ¢ÿ±ÿ©ÿ³ÿ§ÿ¬ÿ´ÿ±ÿ±ÿ·ÿ©ÿ¨ÿÿ¬ÿ²ÿ­ÿ¥ÿ§ÿµÿ§ÿ¸ÿ¼ÿ¯ÿ²ÿ¶ÿ®ÿ¥ÿ§ÿ¥ÿÿµÿ³ÿ¹ÿ¾ÿµÿ®ÿ¬ÿ®ÿ¸ÿ«ÿ¯ÿ³ÿ¤ÿ«ÿµÿ¼ÿ¶ÿ¦ÿ§ÿ¼ÿ«ÿ°ÿÿºÿªÿ¤ÿ®ÿ®ÿ¬ÿ°ÿ¬ÿ±ÿÿ³ÿ²ÿ´ÿ®ÿ¨ÿ®ÿ¤ÿÿ¯ÿ¯ÿ¯ÿ²ÿ©ÿ¯ÿ¬ÿ«ÿ»ÿªÿ¨ÿ¯ÿ¢ÿ©ÿ±ÿ®ÿ§ÿªÿ³ÿ³ÿ¬ÿ»ÿ°ÿ«ÿ±ÿ®ÿ¤ÿÿ¢ÿ°ÿ²ÿ·ÿ±ÿ¹ÿ·ÿ«ÿ¯ÿ¨ÿ£ÿ©ÿ´ÿÀÿ²ÿ±ÿ®ÿ¶ÿ­ÿ¼ÿ¿ÿ°ÿªÿµÿºÿ·ÿ¨ÿ¶ÿÿªÿ²ÿ¹ÿ»ÿ²ÿ¦ÿ«ÿ°ÿ¯ÿ®ÿ ÿ©ÿ«ÿ¯ÿªÿ§ÿªÿ§ÿ¦ÿ°ÿ¶ÿ¤ÿ­ÿ·ÿ¥ÿ®ÿ±ÿ¤ÿ©ÿ´ÿªÿªÿ°ÿ¨ÿ±ÿ²ÿ¿ÿÁÿ®ÿ£ÿ¬ÿªÿ®ÿ¼ÿ¨ÿºÿ«ÿ±ÿ¶ÿ»ÿ¸ÿªÿ§ÿ±ÿ ÿ°ÿÁÿ®ÿ¥ÿ¥ÿ¥ÿ±ÿÁÿ·ÿ¥ÿ¬ÿ¬ÿ¶ÿÿ®ÿ¯ÿ±ÿ¯ÿ©ÿ©ÿ°ÿ²ÿ°ÿ´ÿ­ÿ¢ÿ­ÿ«ÿ²ÿ³ÿ³ÿ²ÿ°ÿ°ÿ©ÿ£ÿ¯ÿ¬ÿÄÿ§ÿ²ÿ©ÿ¹ÿÿÿ²ÿ¶ÿ­ÿ²ÿ¬ÿ²ÿÁÿ­ÿÿ¾ÿ¶ÿ·ÿ³ÿ³ÿ¯ÿ§ÿ«ÿ³ÿªÿ¬ÿ¬ÿ¯ÿµÿªÿ¤ÿ¬ÿ²ÿ©ÿ£ÿªÿ±ÿ®ÿ¾ÿ²ÿ³ÿ¨ÿ©ÿÿ ÿ©ÿ¬ÿ¬ÿ¯ÿ¯ÿ¨ÿ±ÿÃÿ©ÿ°ÿ«ÿºÿªÿ¤ÿ®ÿ³ÿ±ÿ¶ÿºÿ¯ÿ®ÿ·ÿµÿ³ÿ¯ÿ®ÿ£ÿ®ÿ±ÿ±ÿ®ÿ¥ÿ¥ÿ«ÿ°ÿ¤ÿ ÿÿ³ÿ­ÿ«ÿ³ÿ¬ÿ¯ÿÄÿËÿºÿ®ÿ¬ÿ¢ÿ¯ÿ¢ÿ°ÿªÿ©ÿ¬ÿ¨ÿ¦ÿ¡ÿ¬ÿ²ÿ§ÿ­ÿªÿ¯ÿ¦ÿ»ÿ¤ÿ¦ÿ®ÿ¸ÿµÿ»ÿ·ÿ­ÿ³ÿ»ÿ±ÿ¯ÿ«ÿÿÿ³ÿÿ¹ÿ¹ÿ§ÿ¦ÿ¦ÿªÿ¯ÿ®ÿ³ÿ·ÿ¸ÿ¶ÿ¯ÿµÿµÿ±ÿ¼ÿ¿ÿ±ÿ¨ÿ¢ÿ¬ÿ»ÿ¶ÿ¨ÿ®ÿ£ÿÿªÿ¬ÿ¯ÿ¨ÿ¯ÿÿ©ÿ±ÿ±ÿ´ÿ±ÿ©ÿªÿ¹ÿ¾ÿ½ÿ³ÿ­ÿªÿ¹ÿ¤ÿ»ÿ®ÿ¹ÿ®ÿ¨ÿ±ÿ±ÿ¯ÿ¸ÿ®ÿÿ¡ÿ¬ÿ¨ÿ­ÿ¯ÿ¥ÿ¼ÿºÿ®ÿ¦ÿ±ÿ»ÿ¶ÿ­ÿ©ÿ©ÿÿªÿ£ÿ¬ÿÆÿ±ÿÿ¸ÿºÿÀÿ¶ÿ±ÿ­ÿ«ÿªÿ¦ÿ°ÿ¦ÿ«ÿºÿ»ÿ»ÿ´ÿ«ÿ·ÿªÿ«ÿ¶ÿ¼ÿ³ÿ«ÿ®ÿ´ÿ»ÿ¹ÿµÿ§ÿ¤ÿÿµÿ©ÿ¦ÿ±ÿ«ÿ³ÿ¥ÿ³ÿ»ÿ¶ÿ³ÿ·ÿ´ÿ­ÿ³ÿ«ÿ­ÿ¸ÿ­ÿ«ÿ¿ÿ«ÿ¢ÿ²ÿªÿµÿ­ÿ§ÿ¨ÿ°ÿ´ÿ¯ÿ¹ÿ½ÿ´ÿ©ÿ²ÿ¨ÿ¯ÿ²ÿ±ÿ¤ÿ´ÿ³ÿ®ÿªÿ¯ÿ²ÿ¸ÿ±ÿ©ÿ´ÿ¯ÿ°ÿ¯ÿ¬ÿ´ÿ²ÿ§ÿ¤ÿ²ÿ·ÿ¹ÿ»ÿ¯ÿ±ÿ¿ÿ¹ÿ±ÿ¨ÿ­ÿ¿ÿ¯ÿ¨ÿµÿ³ÿ³ÿ¹ÿ§ÿ¶ÿ´ÿ¤ÿ¦ÿ¶ÿ­ÿªÿ´ÿ¯ÿ¨ÿ¤ÿ¯ÿ·ÿ²ÿ¶ÿ¦ÿ­ÿ±ÿ¤ÿ°ÿ´ÿ¤ÿÿ§ÿªÿ¬ÿ¹ÿ¨ÿÿ£ÿ­ÿ ÿÿªÿ§ÿ¢ÿ£ÿ¢ÿ§ÿ ÿ¦ÿÿ¡ÿÿÿÿ¦ÿÿÿ¥ÿ¢ÿ¡ÿÿÿÿÿÿÿÿÿyÿqÿlÿnÿÿÿÿÿÿÿ¤ÿ¢ÿÿ¬ÿªÿ¢ÿªÿ¬ÿ«ÿ¬ÿ§ÿ¦ÿ¢ÿ¤ÿÿ£ÿÿÿÿÿÿ£ÿ£ÿ¢ÿÿ¢ÿÿÿ ÿ ÿÿÿÿÿ¡ÿ©ÿ¦ÿ¢ÿÿ¤ÿÿÿÿÿ¼ÿ¥ÿÿÿ¢ÿÿ¬ÿ¨ÿ¤ÿÿ£ÿ ÿ ÿ¤ÿ£ÿ§ÿ¦ÿ ÿ¡ÿÿÿÿÿÿÿ§ÿÿ ÿÿÿÿ©ÿ®ÿ¤ÿ·ÿ«ÿÿ®ÿµÿ©ÿ©ÿ®ÿ´ÿ¼ÿ»ÿ©ÿ¶ÿ§ÿ¸ÿ·ÿ±ÿ©ÿªÿ«ÿ±ÿÁÿ±ÿ«ÿ¤ÿªÿ¯ÿ©ÿ­ÿºÿ¸ÿ§ÿ©ÿ¯ÿ§ÿ«ÿ¹ÿ¸ÿ¯ÿ´ÿµÿ±ÿ¿ÿ¶ÿ©ÿ²ÿ¯ÿÄÿ°ÿÉÿµÿ¾ÿ·ÿÅÿ±ÿ¥ÿ³ÿ±ÿ´ÿ¯ÿ¥ÿ§ÿ²ÿ¸ÿ´ÿ°ÿ§ÿ·ÿ¸ÿ´ÿµÿ«ÿÿÿ©ÿ¬ÿ¸ÿ²ÿ¸ÿ­ÿ¯ÿ§ÿ¶ÿ´ÿ¯ÿ®ÿ±ÿ´ÿ³ÿ·ÿ³ÿ°ÿ¼ÿÀÿ³ÿªÿ«ÿ¬ÿ³ÿµÿ­ÿºÿ¸ÿ±ÿ¦ÿ§ÿ§ÿ ÿºÿ¥ÿ±ÿ©ÿ®ÿ¤ÿ ÿ·ÿ®ÿ¥ÿÿ¤ÿ¬ÿ§ÿ¦ÿ¯ÿ¹ÿ°ÿ¢ÿ­ÿ¸ÿ²ÿµÿ¼ÿ´ÿ°ÿ§ÿ¯ÿ¢ÿ¢ÿ±ÿ²ÿ´ÿ°ÿ¼ÿÿ§ÿ±ÿªÿ¨ÿ´ÿ¸ÿ¬ÿ­ÿµÿ¨ÿ£ÿ²ÿ³ÿ ÿ¥ÿ´ÿ´ÿ·ÿ´ÿ¹ÿ¥ÿÿÿ¢ÿ®ÿ©ÿ·ÿºÿ¯ÿ¿ÿ¨ÿ¡ÿÃÿ°ÿ¦ÿ®ÿ­ÿ©ÿ­ÿ¹ÿ±ÿ¨ÿ¶ÿÀÿµÿ°ÿºÿ¼ÿ¶ÿ¬ÿ¨ÿ¯ÿ°ÿ±ÿ¨ÿ§ÿ ÿªÿ°ÿ¬ÿ±ÿ¾ÿ³ÿ·ÿ«ÿ¦ÿÿ±ÿ»ÿ´ÿ¨ÿ»ÿ½ÿÆÿ°ÿ§ÿ¬ÿµÿµÿ¤ÿ¬ÿ«ÿ®ÿ©ÿ¢ÿªÿ¶ÿ°ÿ¢ÿªÿ§ÿ¤ÿ£ÿ¨ÿ§ÿ¶ÿ»ÿ¶ÿµÿ¼ÿ°ÿ²ÿ¹ÿ´ÿ´ÿÄÿªÿ¯ÿ°ÿ¹ÿ¹ÿ£ÿ«ÿ­ÿ´ÿ­ÿ§ÿÿÿ«ÿ§ÿÿÿÿÿÿÿÿÿÿÿÿ§ÿ¥ÿ¦ÿ­ÿ¢ÿ¦ÿÿ¢ÿÿÿÿ«ÿªÿÿ§ÿÿ«ÿÿ§ÿÿÿÿ¡ÿ¦ÿ¥ÿ¥ÿ±ÿ­ÿ¦ÿ©ÿ¦ÿ¸ÿ±ÿ¢ÿÿ¡ÿ¢ÿ¤ÿ¥ÿÿ¡ÿ¯ÿµÿ¯ÿ©ÿ©ÿ£ÿ§ÿªÿÿ§ÿ²ÿ¦ÿÿÿµÿ°ÿ¬ÿ¨ÿ®ÿ¤ÿ¤ÿ°ÿÿ¦ÿ¹ÿ¥ÿ­ÿ¶ÿ¯ÿ©ÿªÿ¥ÿ«ÿ·ÿ«ÿÿ¢ÿ³ÿ±ÿ­ÿ²ÿ¬ÿ­ÿ°ÿ¤ÿ±ÿ¯ÿ«ÿ°ÿ¯ÿÿ­ÿ­ÿ¤ÿªÿ³ÿ§ÿ°ÿ»ÿ¢ÿ´ÿ¯ÿ°ÿ¨ÿ»ÿ¨ÿ¶ÿ­ÿ¬ÿ¦ÿ·ÿ¯ÿ²ÿ®ÿ©ÿ¦ÿ¡ÿªÿ£ÿ«ÿ«ÿ¼ÿ»ÿªÿ«ÿ±ÿ¦ÿ©ÿ±ÿ®ÿ°ÿ«ÿÿÿ¥ÿ­ÿ¨ÿ¥ÿ¥ÿ¡ÿ©ÿ¯ÿ¢ÿ¬ÿÿ±ÿºÿÿ¯ÿ²ÿ ÿ§ÿ¯ÿÿ®ÿ·ÿ¨ÿ¢ÿÿÿÿ¬ÿ»ÿªÿ´ÿ«ÿ±ÿ´ÿ¨ÿ«ÿ¦ÿ¢ÿ£ÿ±ÿ¾ÿ»ÿ±ÿ¨ÿ¨ÿ¥ÿÿ£ÿ§ÿ¦ÿ³ÿ¬ÿ¶ÿ®ÿÿ¢ÿ±ÿªÿ±ÿ¿ÿÃÿ§ÿ¨ÿ¬ÿ©ÿ¹ÿÿ­ÿ¨ÿµÿ»ÿ±ÿ³ÿ®ÿ¢ÿ®ÿ¸ÿ°ÿ²ÿ¶ÿ«ÿ´ÿ¯ÿ±ÿ¶ÿ·ÿ¶ÿ¼ÿ·ÿ¯ÿ©ÿ¬ÿ²ÿ´ÿ¶ÿ§ÿ¦ÿ±ÿ²ÿ³ÿ±ÿ­ÿ­ÿ²ÿ³ÿ³ÿ¼ÿ©ÿÿÿ¥ÿ¦ÿ¬ÿ¯ÿ«ÿ·ÿ«ÿ¼ÿÉÿ°ÿ³ÿ·ÿ¸ÿ¸ÿ¦ÿÅÿµÿ¤ÿ¤ÿ©ÿ¾ÿªÿ®ÿ»ÿÁÿ¡ÿ¤ÿ£ÿ«ÿ§ÿ¶ÿ¡ÿ°ÿ°ÿµÿÃÿ´ÿªÿµÿ·ÿ³ÿ¶ÿ®ÿªÿ«ÿ¡ÿ¦ÿ¬ÿªÿ³ÿºÿ°ÿ­ÿÁÿ¼ÿ³ÿ¬ÿ¸ÿ»ÿÁÿ¦ÿªÿ»ÿ¯ÿ§ÿ¢ÿ²ÿªÿ·ÿ´ÿ¾ÿ®ÿ®ÿ¸ÿ°ÿªÿ¢ÿÿ«ÿ¨ÿ®ÿ²ÿ§ÿ«ÿÈÿÇÿ»ÿ«ÿªÿ¾ÿ²ÿ¸ÿ»ÿ½ÿ²ÿ©ÿ¦ÿ¦ÿ¡ÿÿ¨ÿµÿ³ÿ©ÿ£ÿ¤ÿ«ÿ§ÿ§ÿ°ÿ¬ÿ¦ÿ®ÿ»ÿ¹ÿÿ©ÿ¨ÿ§ÿ¨ÿ±ÿ§ÿÿ¸ÿ³ÿ³ÿ£ÿ­ÿ¢ÿ°ÿ°ÿ½ÿ±ÿÿ«ÿÿ³ÿ¤ÿ®ÿ®ÿ¯ÿ§ÿÿ§ÿµÿ£ÿ¯ÿ®ÿ¹ÿ±ÿ©ÿ®ÿ®ÿ®ÿ¦ÿ¢ÿÿ§ÿ®ÿ§ÿ­ÿ«ÿ¦ÿ§ÿªÿ¬ÿ¥ÿ«ÿ¾ÿºÿ§ÿ¤ÿ¥ÿ§ÿ¬ÿ¢ÿ¬ÿ£ÿ¬ÿ½ÿ¹ÿÿ£ÿ­ÿ­ÿµÿºÿ½ÿ®ÿ±ÿ²ÿ¨ÿ´ÿ¢ÿ¥ÿªÿ­ÿ¨ÿ°ÿ´ÿ±ÿ«ÿµÿÀÿ´ÿ¨ÿ²ÿ»ÿ¾ÿµÿ­ÿ«ÿ¥ÿªÿ¥ÿ¤ÿ´ÿ¬ÿ­ÿ±ÿÿ¡ÿªÿ²ÿ¼ÿ¶ÿ¬ÿ§ÿ¢ÿ¥ÿ¯ÿ§ÿ»ÿªÿ¯ÿ®ÿ³ÿ©ÿ°ÿ©ÿ¤ÿ¯ÿ²ÿ ÿ ÿ²ÿ¶ÿ°ÿ³ÿ¨ÿ°ÿÿªÿªÿ°ÿ¸ÿ¤ÿ¶ÿ¸ÿ·ÿ¸ÿµÿ®ÿ´ÿ¸ÿ«ÿ¤ÿªÿ²ÿ²ÿªÿ®ÿ©ÿ£ÿ´ÿ¬ÿ§ÿ°ÿ²ÿ­ÿ´ÿ¯ÿÿªÿ¾ÿ®ÿ§ÿÿ¯ÿ³ÿ·ÿªÿÿ£ÿ¢ÿ¬ÿ¤ÿ­ÿ©ÿ²ÿ°ÿ¤ÿ©ÿ¾ÿªÿ¦ÿ®ÿ¾ÿ¿ÿ²ÿ­ÿ¯ÿ³ÿ­ÿ§ÿ¬ÿ¬ÿ©ÿ¨ÿ¨ÿ§ÿ§ÿ´ÿ¼ÿ±ÿ­ÿ¥ÿ¨ÿ¹ÿ§ÿ¬ÿªÿ³ÿ¾ÿ ÿÿÿªÿ²ÿ¨ÿ¬ÿ¢ÿ¥ÿ©ÿÿÿ«ÿÿ²ÿ¨ÿ ÿªÿ¹ÿ´ÿ¶ÿ©ÿ®ÿ²ÿ³ÿ¼ÿ²ÿ©ÿ¸ÿ¯ÿ±ÿ¡ÿÿ³ÿµÿ·ÿ½ÿ ÿ£ÿ»ÿ·ÿ®ÿ¬ÿ´ÿ¨ÿ¨ÿ¶ÿ³ÿ¯ÿ­ÿ²ÿ·ÿªÿ©ÿºÿ±ÿªÿ£ÿ¶ÿ¾ÿ²ÿ¼ÿ¼ÿªÿºÿ¸ÿÅÿ¯ÿ½ÿ¬ÿ³ÿ¶ÿÆÿ®ÿ©ÿ£ÿÿ£ÿ°ÿ®ÿªÿ¯ÿ©ÿ¥ÿ¦ÿ­ÿ·ÿ³ÿ¬ÿ«ÿ¢ÿ£ÿ±ÿ ÿÿ«ÿ±ÿ·ÿ´ÿ±ÿ«ÿ²ÿ§ÿ¤ÿµÿ¢ÿªÿ¬ÿ®ÿ±ÿ ÿ¤ÿ¸ÿ ÿ·ÿªÿÿ§ÿµÿÆÿ¾ÿ¤ÿÿ¤ÿ³ÿ²ÿ¨ÿ£ÿ±ÿ»ÿ·ÿ¸ÿºÿªÿÿÿ­ÿ½ÿ¯ÿ³ÿ¯ÿ¹ÿªÿÿ«ÿ¬ÿÿ°ÿ§ÿ·ÿÀÿ§ÿªÿ­ÿ­ÿ¡ÿ§ÿ¡ÿºÿ¯ÿµÿ§ÿ©ÿ¶ÿ¸ÿ±ÿ²ÿ¯ÿ«ÿ®ÿ®ÿ­ÿ¹ÿ·ÿ³ÿ°ÿ©ÿµÿ¾ÿ³ÿ§ÿ§ÿ¨ÿ°ÿÄÿ£ÿÿ¬ÿµÿ±ÿ³ÿ¤ÿ¶ÿ¡ÿ¡ÿ§ÿ©ÿ¢ÿ©ÿ¶ÿ§ÿ¨ÿÂÿ¼ÿÿ¥ÿ´ÿ¯ÿ®ÿ¯ÿÄÿ½ÿ®ÿ¦ÿ£ÿ²ÿ±ÿ¨ÿ·ÿ¼ÿ¼ÿ¸ÿ­ÿÿ®ÿ³ÿ¨ÿ©ÿ²ÿÏÿÌÿªÿ¯ÿ¯ÿºÿ£ÿ±ÿ±ÿ¾ÿ®ÿ¢ÿ¥ÿ®ÿ®ÿ¯ÿ¸ÿ°ÿ·ÿ¹ÿ½ÿ³ÿ¨ÿ±ÿ¶ÿ·ÿ¶ÿ´ÿºÿ·ÿ­ÿ°ÿ´ÿ®ÿ¤ÿ®ÿÿ®ÿ±ÿ¨ÿ§ÿËÿÿÿ¦ÿ»ÿ¯ÿ¢ÿ©ÿ¼ÿ°ÿ¶ÿ´ÿ±ÿ·ÿ¡ÿ¨ÿ®ÿ°ÿºÿ³ÿµÿªÿ¨ÿ°ÿ¾ÿªÿ¬ÿ¶ÿ±ÿ¼ÿ¯ÿ½ÿ¤ÿ¦ÿ©ÿ°ÿ¶ÿ­ÿ²ÿÿ³ÿ«ÿ­ÿ¿ÿ·ÿ¯ÿ°ÿµÿ´ÿ´ÿ»ÿµÿ«ÿ­ÿ±ÿ½ÿÉÿÁÿ¶ÿ¢ÿÿ¼ÿªÿÿÿ³ÿ³ÿ©ÿ¯ÿ³ÿ®ÿ¡ÿªÿ·ÿ¬ÿ³ÿ´ÿ´ÿ¸ÿ¸ÿ¼ÿ·ÿªÿ§ÿ¦ÿ¦ÿ±ÿµÿ­ÿ²ÿ«ÿ³ÿ®ÿ¨ÿ¬ÿ¢ÿ¯ÿªÿ¡ÿ³ÿ´ÿ¦ÿ«ÿ¤ÿºÿ´ÿ¶ÿ¸ÿ·ÿ¬ÿ®ÿÁÿÁÿ²ÿÀÿÆÿÿÿ¨ÿ¬ÿ¡ÿÃÿ¯ÿ¥ÿ¨ÿ«ÿÿ°ÿÿ¨ÿ³ÿºÿ¬ÿ¿ÿ¸ÿ®ÿ°ÿµÿºÿ½ÿ»ÿ¸ÿ·ÿ¯ÿ£ÿ©ÿ·ÿ´ÿ²ÿ¹ÿÂÿµÿºÿ¿ÿ¨ÿ¼ÿºÿ²ÿ®ÿ¢ÿ¢ÿÿ¥ÿ²ÿ·ÿÅÿºÿ¯ÿ»ÿ»ÿ®ÿ¤ÿ¤ÿ²ÿ¥ÿ¨ÿ¬ÿ­ÿ©ÿ¯ÿ¬ÿ¯ÿ¬ÿ°ÿ¯ÿ¶ÿ·ÿ±ÿ²ÿ§ÿ§ÿ°ÿºÿ¹ÿ­ÿ¦ÿ¤ÿªÿ³ÿ«ÿ·ÿ¬ÿ¦ÿ©ÿ®ÿ©ÿ­ÿ°ÿ½ÿ±ÿ¢ÿ©ÿºÿ²ÿ¶ÿ¸ÿºÿ·ÿ·ÿ¯ÿ¨ÿ®ÿ¬ÿªÿ­ÿÿ9ÿÞþQÿ¯ÿ´ÿ¥ÿ´ÿÿ³ÿ¾ÿªÿ«ÿ¼ÿ²ÿ¬ÿ²ÿ³ÿ´ÿ±ÿ£ÿÿ¢ÿªÿµÿ§ÿ°ÿÙÿªÿ«ÿºÿ´ÿ¬ÿÿ¼ÿµÿºÿµÿºÿ¸ÿ­ÿÿÿ¬ÿºÿ±ÿ¡ÿ«ÿÿ¤ÿ®ÿÂÿ ÿÿ¦ÿ¢ÿÿ¥ÿ°ÿ¨ÿÿ£ÿ¦ÿ£ÿ¥ÿ¢ÿ©ÿ¾ÿ¡ÿÿÿ£ÿÿÿªÿÿÿÿÿÿÿÿ¨ÿÿÿ ÿ¥ÿ§ÿÿÿ¥ÿ«ÿ±ÿ¤ÿ¥ÿÿªÿ¡ÿÿÿÿÿÿÿÿÿ­ÿ§ÿÿ¤ÿ¦ÿ¡ÿ¤ÿ²ÿ¢ÿ¥ÿ¤ÿ¤ÿ¡ÿ ÿ¬ÿÿ¤ÿ¤ÿ©ÿ«ÿÿ£ÿ±ÿ¦ÿ«ÿªÿ ÿ¤ÿÿ©ÿ¡ÿµÿÿÿ©ÿ±ÿ­ÿ­ÿÿÿÿÿ©ÿÿÿ¡ÿ£ÿ¨ÿ®ÿ£ÿÿ±ÿ¥ÿÿ ÿÿÿ¡ÿÿÿ¦ÿ¬ÿ­ÿ¦ÿ ÿ«ÿ±ÿ¶ÿ¬ÿ®ÿ¨ÿªÿ¶ÿ¶ÿ°ÿ¸ÿ¹ÿ±ÿ§ÿ£ÿ«ÿ°ÿ ÿ¯ÿ±ÿÀÿ¥ÿºÿ·ÿ³ÿ¹ÿÇÿµÿ¯ÿ¹ÿºÿ®ÿ¬ÿ¸ÿ¹ÿ¤ÿ¥ÿÿºÿ¬ÿ¯ÿ½ÿÿºÿ¨ÿ°ÿ´ÿµÿ½ÿ¾ÿ¿ÿµÿ¦ÿ¾ÿ«ÿ¾ÿ°ÿ¶ÿ©ÿ¶ÿ­ÿ³ÿ³ÿ´ÿ¶ÿ³ÿ¯ÿ­ÿ¯ÿ°ÿµÿ½ÿ­ÿÅÿÿ¦ÿÿ²ÿ¬ÿªÿ®ÿ¶ÿ´ÿ±ÿ¼ÿ¶ÿ³ÿ­ÿªÿ´ÿ·ÿÀÿ±ÿ¦ÿ´ÿ­ÿ­ÿ©ÿ¥ÿ«ÿ«ÿ¾ÿ¨ÿ°ÿ³ÿªÿ¦ÿ·ÿºÿ°ÿ·ÿ²ÿªÿµÿ²ÿ ÿ¤ÿ¬ÿ®ÿ²ÿ¢ÿ¨ÿ±ÿ²ÿµÿÁÿÀÿ´ÿ±ÿ¹ÿ¼ÿ¿ÿÃÿªÿ£ÿÿÿ¡ÿÿªÿ¥ÿªÿ¸ÿ¸ÿ³ÿ°ÿ®ÿ°ÿ´ÿ·ÿ¬ÿªÿ¶ÿ°ÿ°ÿ³ÿ¢ÿ³ÿ¿ÿ¹ÿ¸ÿ¶ÿÂÿ±ÿ¥ÿ¶ÿ¦ÿ«ÿµÿ¯ÿ·ÿ¹ÿ²ÿ²ÿ³ÿ´ÿµÿ¶ÿ¼ÿ«ÿ©ÿ¬ÿ¯ÿ±ÿ¨ÿ©ÿ±ÿ­ÿ¤ÿ¥ÿ¬ÿ¤ÿ©ÿ¨ÿ«ÿ¯ÿ²ÿ¹ÿ¢ÿÿ£ÿ¡ÿªÿ·ÿ­ÿ²ÿÃÿ¼ÿµÿ¬ÿ¥ÿ±ÿºÿ®ÿ©ÿ°ÿ©ÿÿ²ÿ¶ÿ ÿ¹ÿÿ­ÿªÿ¯ÿ¯ÿ¹ÿµÿ®ÿµÿ¨ÿ°ÿ¬ÿ¹ÿÉÿ®ÿ¥ÿ¾ÿÅÿ¾ÿ¬ÿ¨ÿ°ÿÿ°ÿ¡ÿ³ÿ¨ÿ¢ÿ­ÿ²ÿ¯ÿ±ÿ±ÿ¯ÿ³ÿ³ÿ«ÿ°ÿ³ÿ¯ÿÿ£ÿ´ÿ®ÿ¯ÿ²ÿ¦ÿ¡ÿÿ·ÿ¾ÿ¬ÿµÿÿ¤ÿ¯ÿ¾ÿÁÿ¸ÿ²ÿ°ÿ­ÿ¢ÿ­ÿºÿ¦ÿ¸ÿ»ÿ«ÿ²ÿ»ÿ¬ÿ©ÿ ÿ¦ÿÿ¨ÿ´ÿ£ÿµÿ»ÿ±ÿ¦ÿ¢ÿµÿªÿ¶ÿ¯ÿ«ÿºÿ½ÿ¶ÿ¨ÿ§ÿ°ÿ°ÿ¸ÿ¸ÿÿ®ÿÊÿ¹ÿ¸ÿ«ÿ¢ÿ­ÿµÿ©ÿ¨ÿ¬ÿ®ÿ§ÿ´ÿ³ÿ²ÿ¬ÿ¢ÿÿ¡ÿ°ÿ¾ÿ©ÿ«ÿ¡ÿ­ÿ°ÿ¨ÿ ÿ«ÿ²ÿÿ¤ÿ§ÿ²ÿ¨ÿ­ÿ©ÿªÿ»ÿºÿ¨ÿ®ÿ´ÿ§ÿ²ÿ¨ÿ©ÿ²ÿ±ÿ¬ÿµÿºÿ³ÿÊÿÂÿ¤ÿ¥ÿ³ÿ´ÿ®ÿ²ÿ¯ÿ¦ÿ±ÿ«ÿÿwÿ[þjýtþcÿÿ©ÿ½ÿ¾ÿ©ÿ¸ÿ³ÿ»ÿ«ÿ·ÿ»ÿ²ÿµÿ¶ÿ´ÿ²ÿ°ÿÉÿ¶ÿ°ÿ³ÿ­ÿ«ÿ±ÿ±ÿºÿ»ÿÁÿÁÿ±ÿ¯ÿ¬ÿ§ÿ­ÿ²ÿ­ÿ¯ÿ²ÿ¢ÿ¨ÿµÿ·ÿ©ÿ¢ÿ·ÿ«ÿ´ÿ©ÿ®ÿ¡ÿ«ÿºÿµÿ§ÿ¨ÿ³ÿ ÿ¶ÿ¯ÿ¶ÿ²ÿ©ÿ­ÿ³ÿ²ÿ­ÿ¹ÿ­ÿ®ÿ ÿ¢ÿ¯ÿ®ÿªÿºÿÿ³ÿ·ÿ¯ÿ£ÿ ÿ¦ÿ°ÿ¶ÿ©ÿ®ÿ·ÿªÿ®ÿ«ÿ©ÿ©ÿ§ÿ²ÿÂÿ§ÿ°ÿ±ÿ¬ÿ±ÿ³ÿ²ÿ¸ÿ¨ÿ¥ÿªÿ§ÿ¨ÿ©ÿ«ÿ¬ÿ¥ÿ­ÿÀÿ¬ÿ ÿ¦ÿ¬ÿ©ÿ«ÿ³ÿ±ÿ©ÿ¡ÿ§ÿ¯ÿ¶ÿ±ÿ´ÿ»ÿ·ÿÂÿ§ÿ£ÿ«ÿªÿ§ÿ°ÿ·ÿ²ÿ­ÿ¥ÿ°ÿ§ÿ¯ÿ§ÿ£ÿ­ÿ±ÿ ÿ£ÿÄÿ®ÿ«ÿ®ÿ¯ÿ¤ÿ§ÿ¯ÿ¤ÿ³ÿ°ÿ±ÿÿ©ÿ°ÿªÿ§ÿ¬ÿ²ÿÿ¥ÿ®ÿ¹ÿ¼ÿ¬ÿªÿ¯ÿ©ÿ´ÿÿÿ¦ÿ»ÿ©ÿ¯ÿ­ÿ¤ÿ²ÿÀÿ­ÿ¶ÿ¥ÿÿªÿ¯ÿ¯ÿ±ÿ°ÿ«ÿ¬ÿ²ÿ¿ÿ·ÿ­ÿ«ÿ°ÿµÿ±ÿªÿ§ÿ­ÿ²ÿ®ÿ±ÿ´ÿ·ÿ±ÿ±ÿ¿ÿ¶ÿ¡ÿ«ÿ«ÿ«ÿ¤ÿÿ§ÿ±ÿ¶ÿÂÿ¶ÿÿ®ÿ®ÿ³ÿ´ÿ©ÿÿ¥ÿ´ÿµÿ¦ÿ½ÿ²ÿ¿ÿ·ÿµÿ°ÿ¡ÿÿÿ«ÿ·ÿ§ÿ«ÿ¬ÿ®ÿ®ÿ¬ÿªÿ¯ÿ´ÿ«ÿ¤ÿ³ÿ¶ÿ¬ÿ¼ÿ»ÿ²ÿ¼ÿÆÿ·ÿ ÿ³ÿÃÿ¾ÿ·ÿ±ÿºÿÃÿÁÿ´ÿ«ÿ®ÿ®ÿ§ÿ©ÿ®ÿªÿ©ÿµÿµÿ¸ÿÆÿÁÿ¨ÿ¯ÿ­ÿ¤ÿ°ÿÈÿ´ÿ¦ÿ«ÿªÿ«ÿ¹ÿ¢ÿ«ÿ¾ÿ¨ÿ¨ÿªÿµÿ®ÿªÿ±ÿ¯ÿ¥ÿÿ©ÿ®ÿ¤ÿ´ÿ¶ÿ±ÿ·ÿ¼ÿµÿ­ÿªÿÿ³ÿ¸ÿ¬ÿÿÿ¨ÿ·ÿ¹ÿ´ÿ¯ÿ¦ÿ®ÿÿ§ÿ®ÿµÿ®ÿ®ÿ¨ÿ­ÿ°ÿ¨ÿ©ÿ¸ÿ«ÿ ÿ§ÿ¯ÿ¸ÿºÿ®ÿ±ÿ®ÿ©ÿ­ÿ¦ÿ¨ÿ­ÿ¾ÿ ÿªÿ¥ÿºÿ³ÿ§ÿ¯ÿ°ÿ¤ÿ¥ÿ£ÿ¹ÿ·ÿµÿ±ÿ·ÿ¯ÿºÿ¼ÿ¹ÿ²ÿ®ÿ»ÿ¨ÿ¶ÿÈÿ´ÿ¬ÿÿ¥ÿ¢ÿ«ÿªÿ¤ÿªÿ°ÿ¬ÿ¬ÿµÿ®ÿ­ÿ¦ÿ£ÿ¢ÿÿ§ÿ°ÿ®ÿ¥ÿ ÿ£ÿÿ±ÿ²ÿ½ÿ¡ÿ¢ÿ©ÿ³ÿ­ÿ¡ÿ§ÿµÿ¶ÿ¶ÿ¬ÿ¾ÿ­ÿ¸ÿ°ÿ»ÿ±ÿºÿ·ÿªÿ¬ÿ«ÿÿ¬ÿ«ÿÿ©ÿ ÿÿ¬ÿ¬ÿ§ÿ±ÿ´ÿ²ÿ²ÿ¯ÿ­ÿ¥ÿ¦ÿ®ÿ¡ÿ«ÿ¨ÿµÿ¤ÿ¦ÿªÿ£ÿ¨ÿ´ÿ¬ÿ®ÿÂÿ±ÿ©ÿ¾ÿÿÿ°ÿºÿ¸ÿ¸ÿ«ÿÿ¥ÿ­ÿªÿ°ÿ£ÿÿ£ÿ°ÿ¦ÿµÿ½ÿ¯ÿªÿ«ÿ¬ÿ¯ÿ²ÿ°ÿ±ÿ­ÿ¥ÿªÿ§ÿ ÿÇÿ¿ÿ§ÿÿÿÿ¨ÿ®ÿ±ÿ¦ÿÿÿ«ÿ©ÿ¥ÿ®ÿ«ÿ¯ÿ¢ÿ©ÿ°ÿ¤ÿ¦ÿ¯ÿ¦ÿªÿ¶ÿ±ÿ¦ÿ»ÿËÿÿ©ÿ¶ÿ¨ÿ°ÿ§ÿ¨ÿ´ÿ¶ÿ°ÿ´ÿ·ÿ§ÿ¥ÿ¢ÿ«ÿ¢ÿ§ÿ°ÿ«ÿ°ÿ³ÿ«ÿ¤ÿ¯ÿ¸ÿ¶ÿ±ÿ©ÿ·ÿÁÿ¦ÿÿ¶ÿ ÿªÿ©ÿµÿ¬ÿºÿ·ÿ­ÿ°ÿ¶ÿ¸ÿ³ÿ°ÿµÿ«ÿ·ÿ³ÿºÿµÿ­ÿ¶ÿµÿ±ÿ³ÿ¶ÿ±ÿ ÿÿ£ÿ¤ÿ©ÿÿ¥ÿ¯ÿ²ÿÿÀÿ­ÿÁÿÿ¯ÿ®ÿ©ÿ©ÿ®ÿ²ÿ­ÿ­ÿµÿ¶ÿ«ÿ¦ÿ­ÿ³ÿ®ÿ¿ÿµÿ­ÿ½ÿ®ÿ´ÿ²ÿ²ÿ»ÿ½ÿ¶ÿ®ÿ±ÿ»ÿ­ÿ¥ÿÃÿ´ÿµÿ¹ÿ»ÿ¬ÿ¬ÿ½ÿ¯ÿ¤ÿ£ÿ¬ÿ·ÿ¯ÿ§ÿ³ÿ­ÿ±ÿ¼ÿ£ÿ¦ÿ³ÿÿ¢ÿ°ÿ¸ÿ³ÿ¬ÿ¥ÿ²ÿ½ÿ²ÿ¤ÿ¨ÿµÿ·ÿ¯ÿ´ÿ®ÿ³ÿ¼ÿ¯ÿ®ÿ±ÿ²ÿ£ÿ£ÿªÿªÿ¥ÿ¨ÿ§ÿ£ÿÿ¨ÿ¹ÿ°ÿ²ÿ®ÿµÿÃÿ©ÿ©ÿÿ¸ÿ¦ÿ ÿ¿ÿ½ÿ¬ÿÿ©ÿ¯ÿ£ÿÿ«ÿ´ÿ®ÿ¢ÿ¡ÿ ÿÿÿ¬ÿÿÿ¥ÿÿ®ÿ±ÿ£ÿ«ÿ¯ÿ¥ÿÿÿÿÿÿoÿPÿ-ÿþþÏþXþZþ¿þõþ0ÿ4ÿdÿÿÿÿÿÿ ÿ«ÿ§ÿ§ÿ«ÿ¦ÿ¥ÿ¢ÿ¡ÿ«ÿ­ÿÿ ÿ¨ÿÿÿ§ÿÿ¥ÿ©ÿ ÿ¤ÿÿÿÿ¨ÿÿÿÿÿÿ£ÿ¢ÿÿÿÿÿªÿÿÿ¥ÿ¤ÿÿÿ¢ÿ©ÿ£ÿÿ¨ÿ­ÿ¨ÿÿÿÿÿÿ§ÿÿÿ ÿÿÿÿÿÿÿªÿ­ÿÿÿ«ÿÿÿÿÿ¦ÿ¨ÿ¥ÿ¡ÿ£ÿ§ÿ¤ÿ¤ÿ¥ÿ¤ÿµÿ¯ÿ¹ÿ ÿ£ÿÿ¬ÿ©ÿ²ÿ®ÿÿ«ÿ¬ÿ¥ÿ¤ÿ±ÿ¥ÿ¥ÿ¯ÿ¸ÿµÿ©ÿ§ÿ­ÿ¬ÿ²ÿ¼ÿ·ÿ®ÿ¶ÿ¯ÿ«ÿÅÿ¤ÿ±ÿ®ÿ¾ÿ¬ÿ¿ÿ·ÿÃÿÊÿÍÿ½ÿ´ÿ¸ÿ³ÿ´ÿµÿµÿ®ÿªÿ­ÿ±ÿºÿ·ÿ­ÿ±ÿ±ÿ«ÿ­ÿ²ÿºÿ°ÿ¬ÿÁÿ®ÿ³ÿ¶ÿ­ÿ³ÿ¥ÿ§ÿ­ÿ¤ÿ«ÿ´ÿ¼ÿ³ÿ®ÿ´ÿ¯ÿ³ÿ½ÿ»ÿºÿ¹ÿ®ÿ¡ÿ¯ÿºÿ¶ÿÀÿ°ÿÁÿ£ÿ£ÿ¹ÿÂÿªÿµÿÂÿÇÿ¨ÿ§ÿÿ ÿ¢ÿ§ÿ®ÿ«ÿ¯ÿ°ÿµÿ¾ÿ°ÿÿ¨ÿªÿ¥ÿ¶ÿ¼ÿ§ÿ¬ÿ¢ÿ±ÿÿ¨ÿ±ÿªÿ»ÿ¤ÿ¼ÿ©ÿªÿ²ÿ£ÿ¬ÿ®ÿ³ÿ°ÿ²ÿ´ÿ£ÿ¢ÿ«ÿ¸ÿÀÿºÿ°ÿÿ§ÿ²ÿÄÿµÿ¶ÿªÿ²ÿÿ±ÿªÿ¾ÿ¹ÿÿÀÿ´ÿ¼ÿ´ÿÿ¦ÿ®ÿ«ÿºÿ¹ÿ²ÿ´ÿ¹ÿ¾ÿ½ÿ­ÿ©ÿ®ÿ¯ÿ«ÿªÿ±ÿ°ÿ²ÿªÿ·ÿ¬ÿ©ÿ¬ÿ©ÿ¢ÿ´ÿ­ÿ¿ÿ®ÿ£ÿ®ÿ¨ÿ®ÿ±ÿªÿµÿ¯ÿ»ÿ´ÿ§ÿ²ÿ®ÿÿ°ÿ¹ÿ·ÿ·ÿ²ÿ«ÿÿ¬ÿºÿ©ÿ´ÿ¶ÿ²ÿ«ÿ©ÿ ÿªÿ¤ÿ¨ÿ³ÿ´ÿ®ÿ¸ÿ«ÿ´ÿ¯ÿ¤ÿ¥ÿ®ÿ«ÿ·ÿ¸ÿ±ÿ¤ÿªÿ¯ÿ¤ÿ¤ÿ¤ÿ¢ÿ³ÿ±ÿÿ ÿ¥ÿÿ]ÿRÿÿÿÿ®ÿ£ÿ¥ÿ«ÿ¢ÿ£ÿ ÿ§ÿÿ¡ÿ¢ÿ¦ÿÿ¬ÿÿÿµÿ¤ÿ¶ÿ¦ÿ§ÿÿÿªÿ©ÿ£ÿÿÿ¨ÿ°ÿ´ÿ¯ÿ¤ÿÿ¨ÿ­ÿ¥ÿ£ÿªÿ¤ÿÿ¤ÿ«ÿµÿ¶ÿ©ÿ¤ÿ¢ÿÿ¨ÿ«ÿ¬ÿ¯ÿ¶ÿ°ÿ¢ÿªÿ¶ÿ¨ÿ§ÿ¥ÿ¹ÿªÿÿÿÿ¦ÿµÿÿ§ÿ·ÿªÿ¢ÿ¢ÿ¦ÿ´ÿ·ÿ¬ÿ¢ÿ¦ÿ¯ÿ¬ÿ§ÿ¯ÿ³ÿ¯ÿ­ÿªÿ¯ÿ±ÿ¢ÿ©ÿ¬ÿ ÿ®ÿ´ÿ´ÿ±ÿ²ÿ¤ÿ³ÿ½ÿ­ÿ½ÿ§ÿ«ÿ­ÿ·ÿ«ÿ©ÿÿÿ®ÿ´ÿ®ÿ³ÿ®ÿ­ÿ¤ÿÿ®ÿ¤ÿ®ÿ­ÿ±ÿ¯ÿ²ÿ²ÿ³ÿ±ÿ®ÿ°ÿªÿ¨ÿ¢ÿ ÿ°ÿ«ÿ¦ÿ¦ÿ·ÿ¢ÿÿÿ®ÿ¢ÿ»ÿ¬ÿ£ÿ¢ÿ¤ÿÿÿ±ÿ£ÿ¨ÿ¬ÿ¨ÿÿ©ÿ¡ÿ¶ÿ¨ÿÿ¤ÿ®ÿÿ±ÿ°ÿ¥ÿ±ÿ¼ÿ«ÿ¥ÿÿ£ÿ«ÿ¨ÿ¤ÿ«ÿ§ÿ¡ÿ ÿ£ÿ­ÿ¬ÿ­ÿ±ÿ©ÿ¯ÿªÿ«ÿ¤ÿ¬ÿ­ÿ­ÿ½ÿ·ÿ­ÿ¥ÿªÿ­ÿ³ÿ¬ÿ¦ÿ¨ÿ¬ÿ¶ÿ¬ÿ®ÿ±ÿ«ÿ®ÿ´ÿ¬ÿ®ÿªÿ£ÿ¬ÿ¤ÿ®ÿ°ÿ¬ÿ®ÿ¶ÿ²ÿ°ÿ±ÿ¨ÿ§ÿ­ÿ±ÿ¤ÿ£ÿ¬ÿ±ÿ¸ÿ¸ÿ±ÿ¦ÿ¨ÿ©ÿªÿ³ÿ¬ÿ¦ÿ ÿ¡ÿ¶ÿ´ÿ­ÿ¦ÿ²ÿ§ÿ´ÿ¿ÿ°ÿ¯ÿ¿ÿ°ÿµÿ°ÿ´ÿ´ÿÿ©ÿ ÿ§ÿ¬ÿ±ÿ«ÿ¸ÿ­ÿªÿ½ÿ²ÿ½ÿ¸ÿ¢ÿ­ÿ²ÿ·ÿ¶ÿ®ÿ±ÿ©ÿ¬ÿÃÿÇÿ¿ÿ±ÿ­ÿ­ÿ¤ÿ ÿ¡ÿ³ÿ³ÿ³ÿ¸ÿÁÿ¶ÿ±ÿ©ÿ¯ÿ­ÿ³ÿÿ¤ÿ²ÿ¥ÿ¸ÿ¥ÿ±ÿ¤ÿªÿ·ÿ§ÿªÿÆÿ¬ÿ°ÿÂÿ®ÿ¨ÿÄÿ»ÿ ÿ¾ÿ²ÿ¤ÿ¸ÿµÿ§ÿ¬ÿÌÿÌÿ´ÿ¥ÿ¯ÿ´ÿ¯ÿ©ÿ¬ÿ«ÿ°ÿ¬ÿÿ¬ÿ¼ÿªÿ¢ÿ°ÿ»ÿÿÿÿ£ÿ©ÿ¦ÿ§ÿ¨ÿ¤ÿ¤ÿ°ÿ¦ÿ£ÿ¬ÿ²ÿ¥ÿ¨ÿ­ÿ¡ÿ¼ÿ¡ÿ³ÿ·ÿÿÿ´ÿ©ÿ§ÿ ÿÿ¢ÿºÿªÿÿ½ÿ®ÿ©ÿÿ¢ÿ³ÿ±ÿ«ÿ±ÿ®ÿ§ÿ«ÿ¶ÿ³ÿ¦ÿÿ¢ÿ­ÿ«ÿ¦ÿÿÿ¨ÿ¸ÿ¬ÿ«ÿ¸ÿ´ÿ­ÿÿ¨ÿ«ÿ¢ÿ­ÿ¨ÿµÿÿ·ÿÅÿºÿÿ¡ÿ¦ÿ´ÿªÿ¶ÿ±ÿ³ÿ¬ÿ¸ÿÁÿ²ÿ¬ÿÿ°ÿ¶ÿªÿ´ÿ¬ÿ¤ÿªÿ¾ÿÄÿ¯ÿ¥ÿ¸ÿµÿ°ÿ®ÿ ÿ£ÿ«ÿ©ÿ¥ÿ¯ÿ´ÿ¨ÿ«ÿ«ÿ¢ÿ¥ÿ©ÿ«ÿ¦ÿ®ÿ¡ÿªÿ¯ÿ«ÿÁÿ°ÿµÿ®ÿ­ÿ­ÿ´ÿ«ÿ¨ÿ ÿÿµÿªÿ¦ÿ¡ÿ»ÿ¿ÿ«ÿ©ÿ³ÿ¯ÿ­ÿ­ÿ¦ÿ°ÿ¶ÿ¡ÿ¨ÿ¬ÿ¸ÿ»ÿ¹ÿ±ÿ´ÿ²ÿ¦ÿÿÿ°ÿµÿ«ÿ²ÿ²ÿ©ÿ¬ÿ«ÿ£ÿ§ÿ¯ÿ´ÿ³ÿ­ÿÿ£ÿ¶ÿ°ÿ®ÿ°ÿ§ÿ§ÿ²ÿ­ÿ¥ÿ£ÿºÿ³ÿ§ÿ²ÿ¹ÿ¶ÿ«ÿ®ÿ£ÿ­ÿµÿ¨ÿ«ÿ®ÿ®ÿ¶ÿµÿ®ÿ¹ÿ½ÿ®ÿ§ÿ¤ÿÿ¢ÿºÿ¸ÿ©ÿªÿ¯ÿºÿ»ÿ¢ÿÿ¯ÿ¸ÿ·ÿ®ÿ¢ÿ°ÿªÿ¥ÿ¦ÿ¥ÿªÿ«ÿ°ÿ¤ÿªÿªÿ¡ÿÿ±ÿÿ¨ÿÿ¬ÿÀÿÆÿ²ÿ¯ÿÏÿ©ÿ²ÿ¨ÿ¶ÿÿ°ÿ²ÿ·ÿ®ÿªÿÿ£ÿ¶ÿÀÿ¹ÿ®ÿ­ÿ«ÿ®ÿ´ÿºÿ´ÿ©ÿ²ÿ°ÿªÿ©ÿ«ÿµÿÀÿ²ÿ­ÿ·ÿ«ÿºÿ®ÿ¨ÿ·ÿÀÿ»ÿ¾ÿ¦ÿ¼ÿÿÀÿºÿ´ÿ¹ÿ¬ÿ¾ÿÂÿ¦ÿ¶ÿ¡ÿÿ¢ÿ´ÿ®ÿ¯ÿ³ÿ±ÿ«ÿ§ÿ­ÿ²ÿ¸ÿ³ÿ¡ÿÿ¦ÿ®ÿ ÿÿ²ÿ²ÿ´ÿ¯ÿ¥ÿ­ÿ¯ÿ´ÿ¦ÿ«ÿ´ÿ¸ÿ¤ÿ¡ÿ¯ÿ²ÿÿ¡ÿ­ÿ·ÿ¡ÿÿ¸ÿ£ÿ§ÿ¤ÿ¬ÿ£ÿ¸ÿ»ÿÀÿ´ÿºÿ´ÿªÿ«ÿ¥ÿÿ¤ÿ«ÿ§ÿ¨ÿ©ÿ±ÿ´ÿ¨ÿ´ÿ¨ÿ¬ÿ¬ÿ¸ÿ¨ÿªÿÿ¼ÿ²ÿ§ÿ¥ÿ°ÿ¦ÿ¬ÿ©ÿ£ÿ±ÿÿµÿ£ÿ«ÿ±ÿ·ÿ¨ÿ¯ÿ±ÿ¨ÿ®ÿ±ÿ¯ÿ¶ÿ¹ÿ·ÿ¶ÿ¶ÿµÿ®ÿ¬ÿ¬ÿ©ÿ«ÿ³ÿ»ÿ®ÿ«ÿ¬ÿ¦ÿ¯ÿ©ÿ®ÿ¤ÿÎÿ«ÿ ÿ³ÿÇÿ°ÿ³ÿ±ÿºÿ·ÿ´ÿÀÿºÿ²ÿ¾ÿ²ÿ±ÿÁÿ¾ÿ·ÿ¹ÿ¹ÿ¶ÿ¯ÿ¹ÿÈÿ³ÿ¡ÿ©ÿºÿºÿ¬ÿ¬ÿ¶ÿ­ÿ¢ÿ¬ÿ´ÿ¸ÿ·ÿµÿ¸ÿ«ÿ²ÿ°ÿ¼ÿªÿ«ÿ³ÿ´ÿ­ÿ­ÿµÿ¹ÿÅÿ¸ÿ­ÿµÿ³ÿ±ÿ³ÿ°ÿµÿ¶ÿ³ÿ¹ÿµÿ°ÿ­ÿ®ÿÅÿ´ÿ®ÿ¶ÿ¼ÿ·ÿ­ÿºÿ¸ÿÌÿ¼ÿ»ÿ´ÿ¦ÿ²ÿ±ÿ»ÿ¬ÿ°ÿ»ÿ¼ÿ´ÿ¸ÿ´ÿ¸ÿ¿ÿªÿ­ÿ¾ÿªÿ¤ÿ°ÿµÿ±ÿ²ÿ°ÿ«ÿÿ¯ÿ¦ÿ£ÿ ÿ«ÿ²ÿ¡ÿ«ÿµÿ°ÿ¤ÿ¥ÿ³ÿ¬ÿ°ÿ«ÿ«ÿ®ÿ²ÿ´ÿ¯ÿ¬ÿ¤ÿ¦ÿ¹ÿ¬ÿÿ´ÿ·ÿ¨ÿµÿ¨ÿ®ÿªÿ«ÿ¯ÿ·ÿ³ÿºÿºÿ³ÿ¦ÿ§ÿ­ÿ¶ÿºÿ¬ÿ°ÿ´ÿ±ÿ³ÿ«ÿÿ£ÿ¯ÿ°ÿ²ÿ¬ÿ­ÿ¯ÿ¸ÿµÿ¥ÿ»ÿ¾ÿªÿ¨ÿ¸ÿ¹ÿ»ÿ¢ÿ¢ÿ¬ÿ©ÿ²ÿ·ÿ´ÿ·ÿ¬ÿ¶ÿ¿ÿ±ÿ°ÿ½ÿ»ÿ£ÿÿÀÿ¬ÿ©ÿ¿ÿ¼ÿ«ÿÿÿ²ÿ¹ÿ³ÿ²ÿ±ÿ¸ÿ ÿ°ÿ¸ÿ¨ÿ¤ÿ¶ÿ¿ÿ½ÿ½ÿ´ÿ¬ÿ¯ÿ±ÿ¶ÿ¹ÿ±ÿ´ÿ½ÿÆÿ±ÿ´ÿ®ÿÿ­ÿ½ÿ±ÿ´ÿ®ÿ°ÿ°ÿ±ÿ³ÿ ÿ¡ÿÿ¤ÿ¥ÿ«ÿ±ÿ¡ÿ§ÿ¸ÿ³ÿ¯ÿºÿ¤ÿªÿ±ÿ°ÿ¨ÿ®ÿ¥ÿ«ÿ¹ÿ¢ÿÿªÿ ÿÿ±ÿºÿ´ÿ­ÿ±ÿµÿ¸ÿÁÿ¹ÿ²ÿ¥ÿ¯ÿ¯ÿ¯ÿ±ÿ®ÿ«ÿ°ÿ²ÿ¹ÿªÿªÿ¥ÿ©ÿ¥ÿ´ÿºÿ¨ÿÿÿ©ÿ©ÿ¤ÿ¸ÿÿ>ÿôþnÿ£ÿªÿ­ÿ§ÿ¡ÿ³ÿÃÿªÿ¬ÿµÿ¿ÿ¸ÿ®ÿ©ÿ²ÿ²ÿ§ÿ¦ÿ£ÿ¨ÿ²ÿ­ÿ¯ÿ»ÿÿ¨ÿ³ÿ·ÿ°ÿ©ÿ¢ÿ¦ÿ´ÿ¨ÿ±ÿ¸ÿ¶ÿªÿ¢ÿ¬ÿ´ÿ§ÿÿ¬ÿ ÿ ÿ¦ÿ¸ÿ£ÿ ÿ¡ÿÿÿÿÿÿÿ ÿ¨ÿ¯ÿ°ÿ¦ÿÿÿÿ¥ÿÿ¢ÿ²ÿÿ¥ÿÿÿ¦ÿÿÿÿÿ£ÿÿÿÿ ÿÿÿÿÿ®ÿªÿÿ¡ÿÿ©ÿÿÿÿÿÿÿÿÿ¤ÿ§ÿ¯ÿ¥ÿÿ§ÿÿÿÿÿÿ¤ÿÿ¡ÿªÿ¯ÿÿ¦ÿ§ÿ°ÿ±ÿ¥ÿ¥ÿ¨ÿ¤ÿ¢ÿÿÿ£ÿ ÿ¤ÿÿ£ÿÿ¯ÿ¡ÿ¨ÿ¦ÿ¨ÿ¡ÿÿÿ¦ÿ­ÿ¤ÿÿÿÿÿ¨ÿ¤ÿÿ¬ÿ«ÿÿÿ ÿÿ¡ÿ¥ÿ¨ÿªÿ¯ÿ³ÿ¤ÿ£ÿ£ÿ§ÿ­ÿ«ÿ«ÿ§ÿ¡ÿÿ¢ÿºÿ»ÿ¹ÿ¼ÿ·ÿ°ÿ´ÿ¶ÿ¨ÿªÿ°ÿ³ÿ°ÿºÿ®ÿ°ÿ­ÿ´ÿ¹ÿ³ÿ·ÿ¸ÿ±ÿ±ÿ¶ÿ°ÿ¢ÿ¡ÿ§ÿ±ÿºÿ°ÿºÿÿ³ÿ°ÿ·ÿ½ÿ¼ÿ°ÿ´ÿ½ÿ¨ÿ¥ÿ¸ÿµÿ½ÿÀÿªÿ¯ÿ±ÿ²ÿºÿ³ÿ¨ÿ«ÿªÿ©ÿ¶ÿºÿ¹ÿ¯ÿÁÿÏÿ«ÿªÿ¯ÿ§ÿµÿ·ÿ³ÿ°ÿ²ÿ²ÿ´ÿºÿ¾ÿ¼ÿ¯ÿÿ±ÿ¬ÿ®ÿÿªÿ®ÿªÿ°ÿ¬ÿÿÿ¯ÿ¶ÿ¡ÿµÿÀÿ ÿ ÿ¯ÿ©ÿ®ÿ¾ÿ«ÿ©ÿ¯ÿ®ÿ«ÿ¨ÿªÿ³ÿ·ÿ«ÿ©ÿ­ÿ®ÿ¨ÿ´ÿ³ÿµÿ´ÿ³ÿ¹ÿ¶ÿ«ÿµÿ«ÿÿ¦ÿÿµÿÀÿ²ÿ²ÿ¹ÿ½ÿ³ÿªÿ­ÿ°ÿ¸ÿ»ÿ¢ÿ¥ÿ°ÿ´ÿ¯ÿ¹ÿ§ÿ¥ÿ¨ÿ¨ÿ¯ÿ²ÿ¯ÿ¾ÿ¬ÿ´ÿ±ÿ¯ÿÿ´ÿ³ÿ¡ÿ¨ÿªÿ²ÿ¾ÿ¯ÿ«ÿ­ÿªÿ¡ÿ¬ÿ¬ÿ®ÿ´ÿ±ÿµÿ³ÿ­ÿ²ÿµÿ¯ÿ¸ÿÿÆÿÂÿ°ÿ²ÿ ÿÿÿ ÿ¯ÿ¶ÿ±ÿµÿ²ÿºÿ·ÿ»ÿ°ÿ½ÿ´ÿ¡ÿ¬ÿ³ÿÿÿªÿ³ÿÄÿ®ÿÿµÿ¢ÿ©ÿ´ÿ¯ÿ©ÿ®ÿ¨ÿÿ«ÿ¤ÿ·ÿ·ÿ°ÿ¤ÿ¦ÿ·ÿµÿ¯ÿ«ÿ ÿ©ÿ«ÿ¬ÿ·ÿ«ÿ®ÿ±ÿ©ÿ®ÿ¸ÿµÿ²ÿ·ÿ±ÿ±ÿ·ÿ®ÿ¼ÿ¦ÿ¡ÿ¬ÿ±ÿµÿ¬ÿ¨ÿ®ÿ¥ÿ«ÿºÿ¤ÿ®ÿ©ÿ©ÿ¿ÿ¶ÿ¨ÿ¬ÿ´ÿ¸ÿ¿ÿ®ÿ®ÿ¦ÿ¤ÿ°ÿ­ÿ¦ÿ¯ÿ²ÿªÿ¨ÿªÿ­ÿ¥ÿ®ÿ¢ÿ©ÿÇÿ¹ÿ¯ÿ©ÿ¨ÿ¸ÿ§ÿ»ÿ®ÿªÿ¾ÿ¸ÿ¯ÿ«ÿ«ÿ¬ÿ°ÿ®ÿµÿ´ÿ¬ÿÿ¨ÿ´ÿ²ÿ¤ÿÿ¡ÿ§ÿ«ÿ¸ÿ³ÿ¤ÿ±ÿ´ÿ²ÿ§ÿ§ÿ¦ÿ¡ÿ©ÿ¶ÿ³ÿ´ÿ¦ÿ¨ÿ·ÿ¯ÿ²ÿ¹ÿ²ÿ©ÿªÿªÿ£ÿ£ÿ½ÿ®ÿ­ÿ¸ÿ¸ÿ±ÿ¬ÿªÿ§ÿ ÿÿ¥ÿ°ÿ½ÿ²ÿ¤ÿ©ÿ»ÿËÿÁÿ¥ÿÿ¹ÿµÿ°ÿ´ÿ­ÿ£ÿ£ÿÿrÿþ°üºüþÿªÿ±ÿºÿ¶ÿ±ÿ¾ÿ­ÿÿ¢ÿ°ÿ®ÿ¶ÿºÿ¬ÿ´ÿÀÿ·ÿÄÿ©ÿ­ÿ®ÿ®ÿ´ÿ·ÿ²ÿ±ÿ·ÿ°ÿ¨ÿ¢ÿ«ÿ¯ÿ§ÿ¢ÿ¥ÿ ÿ°ÿ±ÿ ÿ­ÿ»ÿµÿ©ÿ§ÿ¨ÿ¬ÿ¶ÿ±ÿ§ÿ¨ÿ«ÿ¯ÿ¯ÿ«ÿ²ÿ½ÿ´ÿ¼ÿ¨ÿ±ÿ¨ÿ«ÿ¶ÿ²ÿªÿ«ÿ·ÿÿ±ÿµÿ§ÿ©ÿ«ÿÿ±ÿ©ÿ ÿ ÿ¯ÿ¨ÿ¦ÿ¬ÿ°ÿ´ÿ®ÿ­ÿ·ÿ¥ÿ·ÿ½ÿ¶ÿ©ÿÿ¢ÿ¶ÿÉÿ¯ÿ´ÿ²ÿ­ÿ±ÿ¹ÿµÿ±ÿ¬ÿ±ÿ«ÿ³ÿ§ÿ£ÿªÿ¢ÿÿ°ÿªÿ¨ÿ²ÿ­ÿ¬ÿ­ÿªÿ©ÿ¯ÿ¨ÿ±ÿ»ÿ¯ÿÿÿ§ÿ¬ÿ£ÿ®ÿ¤ÿ§ÿºÿ¹ÿ°ÿ«ÿ¥ÿ¬ÿ¡ÿ°ÿ°ÿ¦ÿ©ÿ´ÿ·ÿ®ÿªÿ¯ÿ²ÿ³ÿ­ÿ³ÿ¼ÿºÿ®ÿ¤ÿ¡ÿ¥ÿ®ÿ½ÿ¦ÿ¨ÿ²ÿ­ÿ¦ÿªÿ¡ÿ¦ÿÿÿ¢ÿÿ¢ÿ¬ÿ°ÿ­ÿ¶ÿ¥ÿ©ÿ«ÿ¯ÿ¦ÿ¯ÿ°ÿÿ¤ÿ²ÿ£ÿªÿ´ÿ§ÿÿÿ¤ÿ²ÿ¥ÿÿÿ²ÿ»ÿ¬ÿ¤ÿ«ÿ«ÿ¦ÿ¦ÿ¤ÿÿ³ÿ´ÿ·ÿ¬ÿ©ÿ­ÿªÿ¥ÿ´ÿ¯ÿ¯ÿ¹ÿ°ÿ¶ÿ¦ÿ¬ÿ©ÿÿ¦ÿªÿ¾ÿÿ¦ÿ­ÿ²ÿ­ÿ¬ÿ°ÿµÿµÿ£ÿ¦ÿ²ÿ½ÿ¿ÿ¹ÿ°ÿ´ÿ³ÿÿÿ§ÿ¶ÿ§ÿ«ÿ®ÿ¬ÿ«ÿ­ÿ²ÿ³ÿ¯ÿ©ÿ³ÿ¦ÿ°ÿ¥ÿ¥ÿ§ÿ¤ÿ«ÿ¹ÿ·ÿ³ÿÃÿ¸ÿ²ÿ¼ÿºÿ½ÿÁÿ¼ÿ´ÿ®ÿ®ÿ«ÿ¯ÿ¢ÿ¯ÿ·ÿ®ÿ´ÿ¹ÿ¹ÿ¾ÿ¯ÿÿ²ÿ®ÿ¯ÿ§ÿ®ÿ°ÿ£ÿÿ©ÿ´ÿ½ÿ§ÿ§ÿÄÿ°ÿ·ÿ´ÿ®ÿ¡ÿÿ¥ÿ«ÿµÿ±ÿµÿ²ÿ¤ÿ ÿ¬ÿ©ÿ®ÿºÿ´ÿ¬ÿ°ÿªÿ©ÿ®ÿ°ÿ¦ÿ®ÿ¬ÿ±ÿ¸ÿ´ÿ¨ÿÿ¥ÿ®ÿ²ÿ¬ÿ¯ÿ¯ÿ­ÿªÿªÿ¯ÿ¬ÿ¨ÿ³ÿ£ÿÿ ÿµÿ»ÿ¾ÿµÿ®ÿ±ÿ±ÿ­ÿ²ÿ«ÿ°ÿ·ÿ¡ÿ¯ÿ±ÿ«ÿ¼ÿ·ÿ§ÿ¥ÿ©ÿ¬ÿªÿÀÿ¯ÿ¸ÿ½ÿ¸ÿ´ÿµÿ²ÿ¨ÿ«ÿ¹ÿ±ÿ´ÿ³ÿ³ÿ¾ÿ±ÿ­ÿ²ÿ¾ÿ°ÿ ÿ§ÿ¶ÿµÿ¨ÿ¥ÿ§ÿ­ÿ¦ÿ ÿÿÿ§ÿ³ÿ³ÿ¨ÿ¡ÿ§ÿ±ÿ³ÿÂÿ¤ÿ§ÿ¼ÿ¿ÿ±ÿ£ÿ¦ÿ©ÿ¨ÿ°ÿºÿ¸ÿ¥ÿºÿ®ÿ¯ÿ­ÿ·ÿ²ÿ·ÿ±ÿ§ÿ§ÿ¨ÿ§ÿ«ÿ¥ÿ¯ÿ»ÿ©ÿ­ÿ±ÿ°ÿ®ÿ­ÿ­ÿ®ÿ«ÿ¨ÿ¶ÿ±ÿ·ÿ«ÿ¥ÿ¦ÿ¯ÿÀÿ­ÿ¥ÿªÿ´ÿ·ÿ¦ÿÿ´ÿ·ÿÿ¯ÿ¯ÿ²ÿ¥ÿ¯ÿ­ÿ²ÿÀÿ·ÿ«ÿ©ÿÿ¤ÿ²ÿ¤ÿ¦ÿ´ÿ³ÿ¬ÿ«ÿ¹ÿ«ÿ¡ÿ¥ÿ³ÿ·ÿ©ÿ°ÿ©ÿ°ÿ®ÿ£ÿ§ÿ°ÿ¾ÿ­ÿ¬ÿ¢ÿ£ÿªÿ°ÿµÿ´ÿ²ÿ©ÿ¨ÿ³ÿ¶ÿ¬ÿ©ÿ­ÿ°ÿ°ÿ§ÿ°ÿ®ÿ¡ÿ£ÿ«ÿ¯ÿ­ÿÿ£ÿ¤ÿ­ÿ¦ÿªÿ¨ÿ¨ÿ¸ÿ°ÿÿÿÿ«ÿÂÿºÿ­ÿ¦ÿ¨ÿ ÿÿ¯ÿ¯ÿ²ÿ±ÿ¶ÿ¶ÿ¬ÿ¦ÿ«ÿ±ÿ¶ÿºÿ³ÿ§ÿ¸ÿ¢ÿÿ±ÿÿ«ÿºÿ·ÿ±ÿ¥ÿ¦ÿ±ÿµÿ½ÿÀÿ¬ÿ¼ÿªÿ²ÿ¸ÿ³ÿ¨ÿ¦ÿ¬ÿ¯ÿ«ÿ¨ÿ©ÿ±ÿ¸ÿ¶ÿ´ÿ­ÿ«ÿ´ÿ®ÿ«ÿÿ¥ÿ»ÿ³ÿÃÿ´ÿ´ÿ¶ÿ®ÿ©ÿ¥ÿ©ÿ¬ÿ¦ÿ´ÿ®ÿµÿ«ÿ ÿÃÿ±ÿ¥ÿ²ÿ©ÿÀÿµÿ¬ÿ­ÿ²ÿµÿ¸ÿÃÿÃÿºÿÀÿ©ÿÿ­ÿÌÿ°ÿµÿ´ÿ­ÿ¦ÿ±ÿ·ÿ­ÿ©ÿ±ÿ¶ÿ¯ÿ¬ÿ±ÿ´ÿ´ÿ¹ÿ©ÿ°ÿ´ÿ´ÿ¾ÿ¬ÿ­ÿ»ÿÁÿ³ÿ­ÿ°ÿ»ÿ¿ÿ³ÿ«ÿ®ÿ°ÿ§ÿ¬ÿ°ÿ¹ÿ¢ÿ·ÿ¯ÿ»ÿ¢ÿ­ÿ«ÿ©ÿ£ÿ§ÿ©ÿ§ÿ§ÿ«ÿµÿ³ÿ§ÿ«ÿ¾ÿµÿ¤ÿµÿ°ÿ«ÿ²ÿ¥ÿ¤ÿ¡ÿ­ÿÿÿ¡ÿ´ÿ»ÿ¬ÿ¥ÿ¦ÿ ÿ©ÿÿÿ¦ÿ¢ÿ«ÿ¢ÿ£ÿ¥ÿ²ÿ´ÿÿ¨ÿ«ÿ ÿ©ÿ¢ÿÿÿXÿÿþþ0þ ýÇüþú)ùüÁýþ1ÿÿ ÿÿÿ¡ÿ¤ÿªÿ¥ÿ§ÿ­ÿ¬ÿ«ÿ«ÿ¦ÿ§ÿ±ÿ§ÿÿ¦ÿ¯ÿÿ ÿ¨ÿÿ¦ÿ ÿÿ§ÿ ÿÿÿ¥ÿ ÿÿÿÿ§ÿ¡ÿ§ÿ¢ÿÿÿÿ£ÿÿªÿÿ¨ÿÿ¨ÿÿ³ÿ¢ÿÿ¦ÿ¢ÿ¤ÿ¢ÿÿÿÿÿ¥ÿÿÿÿÿÿÿÿÿÿ¨ÿÿ§ÿÿÿ¢ÿÿÿÿÿÿ¤ÿ­ÿ©ÿ¥ÿ¥ÿ¨ÿ«ÿ§ÿ¸ÿ¨ÿªÿ­ÿ§ÿ¤ÿ±ÿ²ÿ·ÿ´ÿ¨ÿ¦ÿ·ÿ¦ÿ¥ÿ©ÿÿ¢ÿªÿ³ÿ­ÿ«ÿ¯ÿ¯ÿ´ÿ±ÿ¬ÿ³ÿ±ÿ­ÿ©ÿ²ÿ²ÿ©ÿÈÿ©ÿ¸ÿÆÿµÿ¢ÿ©ÿ»ÿ®ÿ®ÿÁÿ»ÿµÿ°ÿ°ÿºÿ·ÿ«ÿ¤ÿ¦ÿµÿ¶ÿ±ÿ¹ÿ¼ÿ²ÿµÿ°ÿ»ÿªÿ¯ÿÌÿ²ÿ¬ÿ´ÿ¯ÿ­ÿ©ÿÿ¦ÿ®ÿ¶ÿ¿ÿ»ÿ³ÿªÿ®ÿ¬ÿ«ÿ¹ÿ¸ÿÂÿ¼ÿ¶ÿ¬ÿ±ÿºÿºÿµÿ¨ÿ°ÿÅÿ«ÿÄÿÃÿ½ÿ¬ÿ¼ÿ¯ÿ§ÿ®ÿ´ÿ¬ÿ ÿ¬ÿ²ÿ¨ÿ¬ÿ¸ÿ¼ÿºÿ³ÿ¯ÿ¯ÿ°ÿªÿ¬ÿ­ÿ¡ÿ²ÿ¯ÿ¶ÿ¶ÿ²ÿ²ÿ°ÿ¹ÿ¤ÿ¤ÿ¸ÿºÿ´ÿ«ÿ±ÿ£ÿ¦ÿ©ÿªÿºÿ·ÿ¤ÿ¨ÿ´ÿ±ÿµÿ¶ÿ¨ÿ¨ÿ¬ÿÀÿ¶ÿ´ÿ´ÿ­ÿ°ÿ¿ÿ®ÿ®ÿ«ÿ£ÿ°ÿ ÿ°ÿÂÿ©ÿ¤ÿ­ÿªÿ½ÿ­ÿ¯ÿ´ÿ³ÿµÿ·ÿ³ÿ°ÿ«ÿ«ÿ°ÿ°ÿµÿµÿ±ÿªÿ³ÿ­ÿ®ÿ²ÿ¥ÿ¢ÿ¯ÿ²ÿ¼ÿ£ÿºÿ²ÿºÿ¨ÿ­ÿ¯ÿ¬ÿµÿÿ¬ÿ®ÿ§ÿ¢ÿ¦ÿ¥ÿ³ÿ­ÿ£ÿ¥ÿ­ÿ»ÿ¸ÿªÿÿÿ°ÿ®ÿÀÿ²ÿºÿ·ÿ¥ÿ¢ÿ ÿ²ÿ©ÿ²ÿ­ÿ¥ÿºÿÿ¯ÿªÿ¯ÿ¶ÿ¬ÿ¯ÿ¦ÿ¢ÿ¥ÿ©ÿ®ÿ¯ÿ¥ÿªÿ³ÿ­ÿ¤ÿÿgÿýþïþcÿ¢ÿ ÿ¬ÿ¬ÿ­ÿ®ÿ¡ÿÿ©ÿ¯ÿ¢ÿ­ÿÿ©ÿ±ÿ®ÿÿ¥ÿÿÿ©ÿ¨ÿÿÿÿÿ§ÿÿÿ¬ÿ½ÿªÿÿ¦ÿ¡ÿ ÿ¯ÿ¯ÿÿÿ£ÿ¥ÿªÿ¯ÿªÿ¨ÿÿ©ÿ¦ÿ¬ÿ«ÿºÿ¿ÿ¥ÿ£ÿ²ÿ§ÿ¬ÿÂÿ©ÿÿ¬ÿÿªÿªÿÿ¤ÿ¡ÿ«ÿ®ÿ¨ÿ£ÿªÿ¯ÿ°ÿ§ÿ¥ÿµÿ±ÿ®ÿ§ÿ£ÿ§ÿ¬ÿ³ÿµÿ²ÿ®ÿ¯ÿ°ÿ®ÿ¬ÿªÿ²ÿ³ÿºÿ³ÿªÿºÿ±ÿ´ÿ©ÿ¸ÿºÿ±ÿÆÿÿ¦ÿ¥ÿÁÿ¥ÿ²ÿ ÿ©ÿ¬ÿ¬ÿ¡ÿ±ÿ©ÿ³ÿ°ÿ²ÿ¬ÿ«ÿªÿ¦ÿ¥ÿÿ£ÿ³ÿ¬ÿµÿ»ÿÿ©ÿ¿ÿ²ÿµÿ²ÿµÿÂÿºÿ­ÿ¹ÿ³ÿ¢ÿ¥ÿ¬ÿ¶ÿªÿ¤ÿ­ÿ°ÿ¡ÿ«ÿ½ÿÄÿµÿÿ©ÿÿÿ¢ÿ¨ÿ¢ÿ¦ÿ©ÿ¯ÿ¦ÿ©ÿªÿ£ÿ¦ÿ¤ÿÿ ÿ§ÿ«ÿ¯ÿªÿ©ÿ°ÿ¨ÿ§ÿ¨ÿ¬ÿ·ÿ®ÿªÿ§ÿ©ÿ¥ÿªÿ³ÿµÿ¬ÿ¦ÿ¬ÿ¸ÿ¬ÿ¯ÿ¯ÿ´ÿ§ÿªÿ·ÿ»ÿ¥ÿ¡ÿ¯ÿ£ÿÿ©ÿ¬ÿ´ÿµÿ²ÿ§ÿ³ÿ±ÿ¤ÿ£ÿ½ÿ²ÿªÿ±ÿ²ÿ­ÿ­ÿ±ÿ«ÿ¬ÿ¦ÿ«ÿ©ÿ¦ÿ®ÿ´ÿµÿ°ÿ¦ÿ¡ÿªÿ«ÿ¯ÿµÿ¥ÿ±ÿ°ÿ²ÿºÿ³ÿªÿ¥ÿ­ÿ«ÿ©ÿ´ÿ¥ÿ´ÿµÿÿ¾ÿ¨ÿ¦ÿ¬ÿÿ´ÿ²ÿ¢ÿ¥ÿ´ÿ±ÿ²ÿ³ÿ¨ÿµÿµÿ´ÿ«ÿ£ÿ¯ÿ«ÿ±ÿµÿ´ÿ±ÿ«ÿ°ÿ¹ÿµÿ¾ÿ´ÿ¡ÿ±ÿ´ÿªÿ©ÿ¬ÿ¯ÿ®ÿÀÿÃÿ¥ÿ©ÿ§ÿµÿ¥ÿ±ÿ²ÿÿ¦ÿÿ·ÿ«ÿªÿ©ÿ¶ÿ¸ÿ¨ÿ¨ÿªÿ©ÿ´ÿ©ÿ¯ÿ¯ÿ¶ÿ¦ÿÿ³ÿºÿ¸ÿÀÿ®ÿ¥ÿÿ³ÿ»ÿ²ÿÿ§ÿ³ÿ¹ÿ«ÿÿÿÿ ÿ­ÿ±ÿ·ÿÁÿ½ÿ²ÿ¯ÿ»ÿ©ÿ­ÿ¬ÿ­ÿ¾ÿ¬ÿ½ÿ¼ÿ©ÿ®ÿ¤ÿÿ©ÿ°ÿÿ²ÿ§ÿ§ÿ¨ÿ»ÿ·ÿ»ÿ¤ÿÿ­ÿÿÿ ÿ¦ÿ«ÿ¸ÿ·ÿ®ÿÿ¯ÿ±ÿ±ÿ»ÿÌÿÀÿÀÿ®ÿ²ÿªÿ§ÿ¶ÿ´ÿ­ÿ«ÿ©ÿ¬ÿ¸ÿ¸ÿ²ÿ¼ÿÄÿÃÿ¹ÿªÿ´ÿ±ÿ¢ÿ°ÿ¥ÿ­ÿ»ÿ­ÿ±ÿ«ÿ¤ÿªÿ¼ÿ«ÿ¨ÿ¬ÿºÿ¥ÿÿ³ÿ¢ÿ´ÿ®ÿÿ£ÿ ÿ­ÿºÿ¸ÿ¯ÿ¸ÿÈÿªÿ¢ÿ£ÿµÿÀÿµÿ®ÿ¨ÿ¨ÿ¹ÿ²ÿ¥ÿµÿ½ÿ¬ÿ­ÿ¬ÿ¤ÿ¯ÿ²ÿ±ÿ®ÿ¡ÿÿ©ÿ®ÿ¨ÿ§ÿ²ÿ±ÿ«ÿ¥ÿ¬ÿªÿ¬ÿ«ÿ°ÿ±ÿ©ÿ¥ÿ¤ÿ¬ÿ±ÿ¥ÿ¬ÿ²ÿ»ÿ¹ÿ¡ÿ±ÿ·ÿ°ÿ´ÿ¶ÿ¢ÿ§ÿ¦ÿÿ©ÿ°ÿ»ÿ¶ÿ°ÿ²ÿ±ÿ©ÿ«ÿ¥ÿ¤ÿ´ÿ´ÿ¯ÿ°ÿ±ÿ¶ÿ¯ÿ§ÿ§ÿ¢ÿ£ÿ±ÿ«ÿ¨ÿÿ£ÿ±ÿ¯ÿ·ÿÀÿ§ÿ¢ÿ¶ÿ¿ÿªÿÿ¹ÿ­ÿ±ÿ«ÿ´ÿµÿ¦ÿ²ÿ¢ÿ£ÿ³ÿ§ÿ£ÿ©ÿ«ÿ¥ÿ¡ÿ¬ÿªÿ±ÿÿÿ|ÿIÿtÿ®ÿ¼ÿµÿ±ÿ±ÿ¶ÿ·ÿ¦ÿ¨ÿ¯ÿ³ÿ³ÿ¥ÿ§ÿ«ÿ¶ÿ©ÿ¥ÿ«ÿÂÿ¥ÿÿ©ÿ¨ÿ¬ÿ¸ÿ©ÿªÿ¼ÿ ÿ¼ÿ¬ÿ«ÿµÿ©ÿ«ÿ²ÿ¢ÿ§ÿ»ÿ±ÿ»ÿ©ÿ°ÿ¯ÿ³ÿ·ÿ±ÿ´ÿµÿ£ÿ²ÿ¾ÿ­ÿ­ÿ¶ÿ°ÿ¨ÿªÿÿÿ±ÿ«ÿ¸ÿ¿ÿ³ÿ²ÿ¥ÿ²ÿªÿ«ÿ¯ÿ­ÿ¸ÿ³ÿºÿ¤ÿ¦ÿ¤ÿ¾ÿ­ÿ±ÿ¾ÿ¦ÿ±ÿ´ÿ¹ÿ¸ÿ¨ÿ­ÿ£ÿ°ÿ«ÿ³ÿ¢ÿ¬ÿ³ÿ¸ÿ·ÿ¦ÿ§ÿ±ÿ±ÿ­ÿ¥ÿÿ¢ÿ°ÿ«ÿÿ«ÿ¶ÿ±ÿ£ÿ¥ÿ¡ÿÿ¬ÿ²ÿ³ÿ¦ÿÁÿ¨ÿ£ÿÿ¬ÿ¦ÿ¤ÿ¬ÿ³ÿ®ÿ²ÿ¬ÿÿ°ÿ±ÿ²ÿ©ÿ¦ÿªÿ¬ÿ¤ÿÿ©ÿ²ÿ¬ÿ©ÿÿ¤ÿ®ÿªÿ¶ÿ­ÿ¡ÿ´ÿ²ÿ¤ÿ¥ÿ·ÿ©ÿÿ¶ÿ¨ÿ¯ÿµÿ°ÿªÿ£ÿ¨ÿ¦ÿ®ÿºÿ´ÿµÿ¦ÿ¯ÿ«ÿ«ÿ¨ÿ§ÿÿ¤ÿ±ÿ¬ÿ¨ÿ´ÿ´ÿ¸ÿºÿµÿ´ÿµÿ´ÿ©ÿ¨ÿ®ÿ¯ÿµÿ³ÿ©ÿ°ÿ½ÿ¶ÿ°ÿ¡ÿ¯ÿ½ÿ·ÿ°ÿºÿ¿ÿ¯ÿ½ÿ°ÿ³ÿ»ÿ·ÿ©ÿ¸ÿÅÿ¹ÿµÿ¬ÿ©ÿ¼ÿ·ÿªÿ¹ÿ¾ÿ³ÿ§ÿ¨ÿ°ÿ¹ÿÃÿªÿ ÿ¬ÿ¨ÿ¨ÿ´ÿºÿ¶ÿ¢ÿ³ÿ£ÿ¹ÿºÿ¾ÿ¿ÿ«ÿ ÿ±ÿÂÿ±ÿ®ÿ·ÿ±ÿ°ÿ¬ÿ·ÿ¸ÿ½ÿ­ÿ¢ÿ¯ÿ¸ÿ·ÿ¸ÿ²ÿ°ÿ¶ÿ°ÿÅÿ½ÿ¦ÿ­ÿ¨ÿ¯ÿ¯ÿ¯ÿ©ÿÉÿ®ÿ¬ÿªÿ·ÿ²ÿºÿµÿªÿ­ÿ¾ÿËÿÆÿµÿ²ÿ®ÿ²ÿ²ÿ­ÿ¯ÿ´ÿºÿ³ÿµÿ¶ÿÿ®ÿ»ÿ®ÿªÿ®ÿ­ÿ«ÿ´ÿ¬ÿ²ÿ«ÿ¯ÿ­ÿºÿªÿ®ÿ°ÿ²ÿ£ÿ§ÿ¤ÿ§ÿµÿ¶ÿ®ÿ¬ÿ³ÿ³ÿ®ÿ©ÿÿÿ±ÿ¼ÿµÿ°ÿ¯ÿ¨ÿ¶ÿ´ÿÂÿÍÿ³ÿÁÿ¬ÿ«ÿ¶ÿ¬ÿ¥ÿ¤ÿ®ÿÿªÿ¹ÿ¯ÿ¨ÿ«ÿ«ÿ²ÿµÿ©ÿÿ¡ÿ°ÿ»ÿ°ÿ®ÿ²ÿ­ÿ¸ÿ¥ÿ¾ÿ½ÿ°ÿ¡ÿ©ÿ¾ÿ²ÿ²ÿ¹ÿ¹ÿ«ÿ±ÿ®ÿ´ÿºÿ°ÿ¼ÿ°ÿÿ²ÿ¿ÿ¾ÿºÿµÿ²ÿÿ±ÿÀÿ³ÿ ÿ¢ÿ§ÿÆÿÃÿ²ÿºÿ´ÿ²ÿ´ÿ¨ÿ¬ÿÿÿ¤ÿ°ÿ´ÿ±ÿ¨ÿ¥ÿ®ÿ´ÿµÿÀÿ´ÿ¶ÿ·ÿ¯ÿ´ÿ±ÿ§ÿÿªÿ¹ÿ°ÿ¬ÿ©ÿ©ÿ¸ÿ¿ÿ¾ÿ±ÿ«ÿµÿ¤ÿ¬ÿ½ÿ¯ÿ°ÿ³ÿ®ÿ³ÿ¯ÿ¤ÿ³ÿ¸ÿ¦ÿ¯ÿ¡ÿÿ ÿ¤ÿ§ÿÿ¡ÿ¥ÿªÿªÿ°ÿ·ÿ¶ÿ´ÿ»ÿ¶ÿ°ÿ¼ÿ½ÿ¶ÿ²ÿ¬ÿºÿ±ÿ®ÿ¸ÿ®ÿ¬ÿ¦ÿ¯ÿ«ÿºÿµÿªÿ¡ÿ¯ÿ¹ÿ»ÿ°ÿ¨ÿ©ÿÿÿ³ÿ¾ÿ¢ÿtÿÿÿÿºÿ«ÿ³ÿ¾ÿ¾ÿ¸ÿªÿ¦ÿ¿ÿ¸ÿ¬ÿ®ÿ®ÿ©ÿ¯ÿ¹ÿ¹ÿ½ÿºÿ®ÿ´ÿ±ÿ´ÿµÿ«ÿ¯ÿºÿ°ÿ³ÿ¬ÿ¬ÿ¨ÿ¦ÿ·ÿ»ÿ·ÿ²ÿ¨ÿ¥ÿ¥ÿ¤ÿ¬ÿÿÿ£ÿ§ÿÿ§ÿ ÿ©ÿÿÿ¦ÿÿÿÿÿÿÿÿÿÿÿÿÿÿÿÿ¢ÿÿ¨ÿ´ÿ¢ÿÿÿÿÿÿÿ¦ÿ¨ÿÿÿÿÿ¡ÿ©ÿ¡ÿÿ ÿ¥ÿ°ÿÿ¡ÿÿ¥ÿ§ÿÿÿ©ÿ¨ÿÿÿÿÿ«ÿÿÿ ÿÿÿÿ£ÿ¥ÿ¦ÿ£ÿ«ÿ©ÿ§ÿ¦ÿ§ÿ§ÿªÿ­ÿ£ÿÿÿ¡ÿÿÿÿ¨ÿ¢ÿ¬ÿÿÿ«ÿ²ÿ«ÿ¢ÿÿÿÿÿÿÿÿÿÿ«ÿ­ÿ©ÿ®ÿ£ÿ ÿ©ÿÿ¡ÿ¯ÿ´ÿ±ÿ°ÿ«ÿ¦ÿÿÿ¢ÿÿÿµÿÿ¨ÿÿ¥ÿÿ§ÿ¨ÿ§ÿªÿ²ÿ·ÿµÿ·ÿ«ÿ¬ÿ©ÿ½ÿ²ÿ°ÿ®ÿ¥ÿ®ÿ´ÿ¥ÿ«ÿ±ÿ·ÿ·ÿ¯ÿ´ÿ®ÿ¹ÿ«ÿÿ¾ÿ³ÿ·ÿ³ÿÀÿ´ÿ¯ÿ©ÿ«ÿ²ÿ´ÿ¯ÿ¦ÿ¡ÿ­ÿ»ÿµÿÁÿ´ÿµÿÿ®ÿ±ÿ¬ÿ¡ÿ¢ÿ¨ÿ®ÿ¶ÿ¸ÿ°ÿ¢ÿ·ÿ£ÿ¸ÿÿ·ÿÿ¬ÿ³ÿ©ÿ®ÿ°ÿ­ÿ«ÿ°ÿ¶ÿªÿ¦ÿ ÿ«ÿ®ÿ­ÿ¥ÿ°ÿ·ÿ­ÿ­ÿ£ÿÿ¤ÿ¢ÿ®ÿ¿ÿ¯ÿ®ÿ¹ÿ«ÿ ÿ­ÿ£ÿ©ÿ°ÿ»ÿ¼ÿµÿ³ÿ®ÿªÿ·ÿ¯ÿ¸ÿ¤ÿ»ÿ³ÿ¨ÿ®ÿ¶ÿ±ÿµÿ½ÿ¾ÿ¹ÿªÿÿ¹ÿ³ÿÿÿ¤ÿ¤ÿ½ÿ±ÿ¶ÿ´ÿ²ÿ·ÿ¹ÿ²ÿ©ÿ¯ÿ¦ÿ«ÿ§ÿ¯ÿ¨ÿ±ÿ§ÿ­ÿ¨ÿ«ÿ±ÿ§ÿ§ÿ³ÿÉÿÃÿÿ¬ÿ¶ÿ¿ÿ®ÿ¯ÿ«ÿ§ÿ¶ÿºÿ¬ÿ¬ÿ¥ÿ³ÿ«ÿ³ÿ¶ÿªÿ®ÿ¸ÿ±ÿ¬ÿ²ÿ¸ÿ±ÿ¡ÿ®ÿ¶ÿ·ÿ·ÿ§ÿ¿ÿ¨ÿ¤ÿ©ÿ³ÿ­ÿ¤ÿ¯ÿ°ÿ­ÿ´ÿ­ÿ¸ÿ¾ÿ´ÿ©ÿ¤ÿ®ÿ³ÿ§ÿ¤ÿ±ÿ«ÿÿ£ÿÿªÿ§ÿÿ©ÿ¶ÿµÿ§ÿÿ ÿ§ÿ¤ÿ¦ÿ¯ÿ­ÿªÿ®ÿ²ÿµÿµÿ«ÿ¦ÿ«ÿ«ÿ¬ÿ¯ÿ«ÿ«ÿ«ÿ¥ÿ«ÿ±ÿ¬ÿ®ÿ·ÿ·ÿ°ÿ°ÿ¢ÿ½ÿ­ÿÿ«ÿ­ÿ»ÿ¸ÿ¨ÿ§ÿ¬ÿ¿ÿ©ÿÇÿ©ÿ±ÿ¼ÿ®ÿ¢ÿÿ«ÿ¹ÿ¸ÿºÿ´ÿ¢ÿ©ÿ¹ÿ¸ÿ©ÿ«ÿ°ÿ«ÿ§ÿ®ÿ¸ÿ¹ÿªÿ«ÿ´ÿ½ÿ®ÿ¬ÿ®ÿ¯ÿ³ÿ¯ÿ©ÿ¾ÿ®ÿ¡ÿÁÿµÿ°ÿ´ÿ°ÿ¬ÿªÿ¬ÿ³ÿ²ÿ®ÿ±ÿ¯ÿ§ÿÿ¥ÿ¯ÿ¬ÿ£ÿ©ÿ·ÿºÿ°ÿ±ÿºÿ®ÿ«ÿ«ÿ«ÿ©ÿ©ÿ°ÿ³ÿ¦ÿ²ÿ¦ÿÀÿ·ÿ­ÿ¯ÿ¦ÿÿ±ÿ ÿ®ÿµÿ¬ÿ®ÿ´ÿ¶ÿ²ÿ«ÿªÿ­ÿªÿ¨ÿ¢ÿ¢ÿ´ÿ®ÿ¦ÿ¶ÿÂÿ°ÿÿ¨ÿ¯ÿ ÿ¬ÿ¶ÿ·ÿ´ÿ®ÿ¤ÿÿhÿªþ+ýhüÆý-ÿÿ§ÿ°ÿ®ÿªÿ¦ÿÂÿ³ÿÿ¢ÿ¡ÿ¸ÿ¿ÿ´ÿ²ÿºÿ¶ÿªÿ°ÿ¬ÿ¢ÿ¢ÿ£ÿ¦ÿ°ÿ°ÿÿ ÿ§ÿ§ÿ§ÿ¬ÿ°ÿ«ÿ©ÿ°ÿ«ÿ­ÿ§ÿ©ÿ°ÿ¶ÿ¯ÿ¤ÿ¤ÿ®ÿªÿ¾ÿ¥ÿ®ÿ¢ÿ¤ÿªÿ¦ÿ¤ÿ«ÿ­ÿ¶ÿ§ÿªÿ±ÿÿ¥ÿ±ÿ¯ÿ°ÿ¨ÿ«ÿ£ÿªÿªÿ°ÿ¸ÿºÿ³ÿÿÿ¤ÿ¨ÿ¿ÿ¥ÿ¨ÿ¬ÿ©ÿ°ÿ²ÿ£ÿ±ÿ¬ÿªÿµÿ´ÿ¯ÿ´ÿ²ÿ ÿ«ÿ§ÿ´ÿ±ÿÿ¦ÿµÿ°ÿ³ÿ²ÿ­ÿ©ÿ´ÿ°ÿ¨ÿ¥ÿ§ÿ¡ÿ©ÿªÿ¨ÿ²ÿ°ÿ«ÿ¬ÿ¤ÿÿ®ÿ®ÿ¯ÿ³ÿªÿ¤ÿ±ÿÃÿÁÿÿ¡ÿ ÿ¥ÿµÿ´ÿ­ÿ­ÿ§ÿ©ÿ¡ÿ°ÿ¾ÿ«ÿ­ÿ¶ÿ«ÿ¤ÿ²ÿ²ÿÿ²ÿ±ÿ¸ÿºÿ³ÿªÿ§ÿ°ÿ¨ÿ©ÿ·ÿ¢ÿ©ÿ°ÿ«ÿ¥ÿ¤ÿ¯ÿ¢ÿÿÿ¢ÿ¡ÿ¤ÿ°ÿ´ÿ¨ÿ¬ÿ´ÿ±ÿ¤ÿ¡ÿ¡ÿ¨ÿ«ÿÿÿ«ÿ¨ÿ²ÿ·ÿ¿ÿ¤ÿ¤ÿ¼ÿ¿ÿ¸ÿÿ²ÿÁÿ¬ÿ ÿ®ÿ¯ÿ§ÿ¤ÿ ÿÿ¢ÿ±ÿ­ÿ­ÿ¥ÿ¨ÿ®ÿ­ÿ°ÿ¥ÿÿ²ÿ´ÿ¡ÿ©ÿªÿ®ÿ§ÿÿ ÿ¥ÿ¸ÿ¢ÿ¦ÿ¦ÿ­ÿ©ÿ¦ÿ®ÿ²ÿ§ÿÿÿ±ÿ·ÿ°ÿ´ÿ¦ÿ±ÿÄÿ³ÿ®ÿ¬ÿ¢ÿ®ÿ±ÿµÿ¬ÿ¦ÿ­ÿ±ÿ«ÿ§ÿ¼ÿ¨ÿÿ¨ÿ´ÿ¾ÿ°ÿ®ÿ¶ÿ¯ÿ®ÿ¸ÿ®ÿ±ÿ®ÿªÿ¶ÿ¹ÿºÿ´ÿ¬ÿ±ÿ§ÿ°ÿ®ÿÿµÿ¤ÿ´ÿÀÿ´ÿ°ÿ½ÿÂÿ­ÿÈÿ³ÿ®ÿ¦ÿÿ©ÿ§ÿÿªÿºÿµÿ­ÿ®ÿµÿµÿ¾ÿ³ÿ¬ÿ©ÿ­ÿµÿ·ÿÁÿ¬ÿ¤ÿ·ÿ¥ÿ®ÿ®ÿ¬ÿ²ÿ·ÿ²ÿ®ÿ¹ÿ¬ÿÿ¯ÿ³ÿ«ÿ¦ÿªÿ­ÿ¯ÿ²ÿ·ÿÉÿ¹ÿÿ«ÿ¦ÿ£ÿ²ÿ±ÿ°ÿ°ÿ±ÿ³ÿ­ÿ²ÿÿ ÿ¢ÿ±ÿ°ÿ¹ÿ¹ÿ°ÿ©ÿ°ÿ¶ÿÿ¡ÿ¯ÿ¦ÿ¦ÿ°ÿ¾ÿ¹ÿ¸ÿ°ÿ¢ÿ¢ÿ©ÿ°ÿ¯ÿ®ÿ©ÿ¹ÿ³ÿ­ÿ¬ÿ¯ÿ¬ÿ­ÿ¬ÿ¤ÿ¶ÿÂÿºÿ¨ÿÃÿ¶ÿ¨ÿ­ÿ¯ÿ«ÿ²ÿºÿ¶ÿ´ÿ©ÿ ÿ©ÿ«ÿ¡ÿ¨ÿµÿ±ÿ§ÿ´ÿ´ÿÿ®ÿÏÿÁÿÍÿ¸ÿ¶ÿ©ÿµÿ²ÿ¯ÿ©ÿ«ÿ¯ÿ±ÿ¾ÿÂÿ´ÿ«ÿ¯ÿ«ÿªÿ£ÿ¢ÿ£ÿ²ÿ±ÿ©ÿ±ÿ³ÿ«ÿÿ¦ÿ ÿÈÿ»ÿ±ÿ¯ÿ«ÿ­ÿ«ÿ«ÿ°ÿ±ÿ®ÿ¶ÿ¶ÿ¯ÿ©ÿ«ÿ°ÿ¯ÿ«ÿ°ÿªÿ¨ÿ­ÿºÿÅÿªÿªÿ¨ÿ«ÿ¶ÿÿ¬ÿ¶ÿ»ÿ±ÿ²ÿµÿ®ÿ¨ÿ«ÿ¦ÿ¢ÿ¯ÿ£ÿ¦ÿ»ÿ°ÿ«ÿ¢ÿªÿ§ÿ©ÿ­ÿ¦ÿ£ÿ¬ÿ®ÿ«ÿ½ÿ®ÿÿ¦ÿ±ÿµÿÄÿ¸ÿ°ÿªÿ­ÿ³ÿ´ÿ¸ÿ²ÿªÿ·ÿ®ÿÅÿ©ÿ¡ÿ­ÿ¬ÿªÿ¨ÿ®ÿ­ÿ£ÿ©ÿ²ÿªÿÿ¦ÿ£ÿ£ÿ±ÿ¨ÿ·ÿµÿ§ÿªÿªÿÿbÿdÿÿ¹ÿ´ÿ¸ÿ®ÿ´ÿ¡ÿ¬ÿ«ÿ«ÿ¬ÿ«ÿ¯ÿ«ÿ©ÿ¯ÿ´ÿ·ÿÀÿ¿ÿ°ÿ¤ÿÉÿÅÿ¬ÿ¢ÿÿ¦ÿµÿÀÿ·ÿ¨ÿ¨ÿ«ÿ¦ÿµÿ¿ÿ«ÿ±ÿ¯ÿ¸ÿºÿ¦ÿ¬ÿ´ÿµÿ§ÿªÿ¢ÿ¨ÿ®ÿ¥ÿªÿ¯ÿ§ÿÿµÿ»ÿ«ÿ«ÿ¤ÿ³ÿ¯ÿ³ÿ»ÿ®ÿªÿ­ÿ¤ÿÿÿ±ÿªÿ¨ÿ§ÿ¹ÿ¹ÿ§ÿ½ÿªÿ³ÿ¹ÿ±ÿ¯ÿÿªÿ°ÿÿ¡ÿ­ÿ¯ÿ¶ÿ°ÿ¸ÿ®ÿªÿºÿÂÿÀÿ¥ÿ«ÿ«ÿ¤ÿªÿ¶ÿ®ÿ­ÿ¸ÿ¶ÿ­ÿªÿ­ÿ­ÿ´ÿ¯ÿ£ÿ¥ÿ¬ÿ³ÿÁÿ ÿÿ¹ÿ³ÿ¤ÿ¦ÿ¨ÿ²ÿºÿ®ÿ©ÿ³ÿÂÿ­ÿ®ÿ¯ÿ¯ÿ­ÿºÿ±ÿ¾ÿ¬ÿ¨ÿ­ÿ§ÿ¦ÿ®ÿ¶ÿ°ÿ«ÿ¶ÿ¹ÿªÿ±ÿ£ÿ°ÿ£ÿ¤ÿ£ÿ¾ÿàÿ³ÿ¡ÿ«ÿ ÿ©ÿ§ÿ¥ÿ¬ÿ¨ÿ©ÿ¬ÿ£ÿ¢ÿ¤ÿ¥ÿÿÿ²ÿ©ÿ£ÿ¬ÿÿ©ÿ¤ÿ¨ÿÿÿÿÿÿ ÿÿÿVÿÿÙþºþDþ®ýÿü¦ý¬þ6ÿrÿ|ÿÿÿÿÿÿÿÿÿÿ¦ÿ¤ÿ¤ÿ±ÿ³ÿ¤ÿ§ÿ ÿ¡ÿ¥ÿ§ÿÿÿÿÿÿ±ÿÿ¡ÿ¢ÿÿÿÿÿ ÿ ÿ©ÿ«ÿÿÿ­ÿ§ÿ¢ÿÿÿ«ÿ¢ÿÿÿ ÿ©ÿÿ¥ÿ ÿ¤ÿ§ÿÿÿ¢ÿÿÿÿÿÿ¦ÿ¥ÿÿ©ÿ©ÿ§ÿÿ¢ÿÿÿ¢ÿ®ÿ ÿ£ÿ ÿÿÿÿÿ¦ÿ®ÿ¨ÿªÿ³ÿ­ÿ¥ÿ§ÿ¬ÿ¨ÿ¯ÿ²ÿ©ÿ²ÿ§ÿ»ÿ­ÿÄÿ¬ÿ²ÿ¹ÿ¾ÿ¨ÿ©ÿ¦ÿ¢ÿ§ÿ¥ÿ¬ÿ°ÿ±ÿµÿ³ÿ¹ÿ¹ÿ­ÿªÿÿ«ÿ°ÿ ÿ£ÿ¼ÿ¼ÿ»ÿ¢ÿ¼ÿ»ÿ°ÿ¯ÿ¸ÿ§ÿ¯ÿ¤ÿ±ÿ³ÿ°ÿ´ÿ»ÿºÿ«ÿ¡ÿ§ÿ³ÿµÿ«ÿ ÿ·ÿ±ÿµÿÿ¨ÿ¡ÿ­ÿÀÿÂÿªÿ¸ÿ¨ÿ¡ÿ±ÿ ÿ¡ÿ¼ÿ³ÿ¯ÿ­ÿ¨ÿ«ÿ¸ÿ²ÿ«ÿÃÿºÿ¹ÿÀÿ³ÿ°ÿ¨ÿ®ÿ»ÿ¾ÿ²ÿ¯ÿ®ÿÿ°ÿ¯ÿ´ÿºÿÁÿªÿ­ÿ¶ÿ¼ÿ³ÿ¨ÿ¥ÿ¨ÿ¯ÿ®ÿ®ÿ¹ÿºÿ¯ÿ®ÿ«ÿ±ÿµÿªÿÿ§ÿ´ÿ¸ÿ¶ÿÅÿ°ÿ®ÿ®ÿÃÿ­ÿ¢ÿ°ÿÂÿ±ÿ±ÿÿÿ²ÿ¶ÿ­ÿ¯ÿ²ÿ¬ÿÿ¤ÿ®ÿ§ÿ©ÿ«ÿ«ÿ³ÿÁÿ«ÿ¾ÿ¾ÿÀÿÁÿ°ÿ¯ÿ¨ÿªÿ­ÿ³ÿÿªÿ½ÿ®ÿ±ÿ´ÿ´ÿ²ÿ¬ÿ¯ÿ²ÿ­ÿ³ÿ´ÿ°ÿµÿ±ÿ­ÿ´ÿ°ÿ¬ÿ³ÿ©ÿ£ÿ¦ÿ«ÿ­ÿµÿÿ¯ÿ»ÿ±ÿ¯ÿ¦ÿ®ÿÿ«ÿ®ÿ¸ÿ¯ÿ°ÿ·ÿ±ÿ¯ÿ­ÿ³ÿ´ÿ¿ÿ¸ÿ­ÿ´ÿ²ÿ¶ÿµÿ¶ÿÂÿ¾ÿµÿ¨ÿ±ÿ¬ÿ±ÿÀÿ´ÿ¦ÿ°ÿ®ÿ©ÿ¯ÿ¿ÿ©ÿ¢ÿ±ÿ£ÿÿ ÿ¤ÿµÿ±ÿ³ÿ©ÿ¥ÿÿ£ÿ±ÿ¯ÿ«ÿ¯ÿ§ÿ¥ÿ¤ÿÿÿGÿÈþ¸þEÿÿ¨ÿ¦ÿ¤ÿÿ¨ÿ­ÿ¤ÿ¯ÿ±ÿÿ±ÿÿÿÿ¡ÿÿ ÿÿÿ¥ÿ­ÿºÿÿ­ÿÿÿ±ÿ±ÿ´ÿ²ÿ ÿÿÿÿ«ÿ¢ÿÿÿÿÿ«ÿ·ÿ¨ÿÿÿ¦ÿ©ÿÿÿ®ÿºÿµÿ­ÿ¨ÿ±ÿÿ°ÿ®ÿ­ÿ¨ÿªÿÿÿ¦ÿ¤ÿÿÿ«ÿªÿ¥ÿ§ÿ©ÿ©ÿ¸ÿ¬ÿ§ÿ¨ÿ¤ÿ¨ÿ¢ÿ¦ÿ®ÿ°ÿ¸ÿ³ÿ«ÿªÿ©ÿªÿ¯ÿ¯ÿ°ÿ»ÿ¸ÿ¸ÿ°ÿ°ÿ´ÿ±ÿ·ÿºÿÇÿ»ÿ´ÿ±ÿ¸ÿÿµÿ·ÿ³ÿ¾ÿ¶ÿÿ­ÿ±ÿ¿ÿ§ÿ¸ÿ»ÿ·ÿ¥ÿ®ÿµÿ¸ÿºÿ¿ÿÅÿ³ÿ¥ÿ«ÿ©ÿ©ÿ¦ÿ§ÿ·ÿ¬ÿ¢ÿ©ÿ£ÿ©ÿ±ÿ¦ÿ¶ÿ±ÿ´ÿ±ÿ®ÿÿ¢ÿªÿ«ÿ¨ÿÿ¥ÿ£ÿ¥ÿ±ÿÿ¤ÿ£ÿªÿ´ÿ­ÿ¦ÿ¯ÿ¨ÿ¬ÿÿ°ÿªÿÿ¨ÿ¤ÿ¨ÿ®ÿ«ÿ©ÿ«ÿ¢ÿ¥ÿ´ÿ­ÿ§ÿ®ÿ¬ÿ¬ÿ¶ÿ¶ÿ¬ÿªÿ°ÿ¬ÿ­ÿµÿ¬ÿ­ÿ²ÿ®ÿ´ÿ±ÿ°ÿ±ÿ ÿ­ÿ°ÿÅÿÿªÿ®ÿ¬ÿ¦ÿ¥ÿ¯ÿ¼ÿ¶ÿ´ÿ²ÿÁÿ¸ÿ­ÿªÿ¼ÿ³ÿ¶ÿÀÿ³ÿ­ÿ°ÿ«ÿ¦ÿ­ÿ©ÿ®ÿ³ÿ¯ÿ°ÿ¶ÿ¼ÿ±ÿ£ÿ§ÿ«ÿ¨ÿ±ÿ·ÿ­ÿ¼ÿ®ÿ®ÿ³ÿ±ÿ¥ÿ¤ÿ¨ÿ¢ÿ¬ÿ¼ÿ«ÿ³ÿÿªÿÇÿªÿ°ÿ¯ÿ²ÿ½ÿ±ÿ§ÿ¥ÿ­ÿ¤ÿ¹ÿ·ÿÆÿÁÿµÿ¬ÿªÿ·ÿ¾ÿ¶ÿ¯ÿ²ÿ«ÿ¨ÿ¯ÿ¦ÿ¥ÿÿÿÿ¥ÿ·ÿ²ÿ¨ÿ©ÿ¶ÿÆÿºÿµÿ®ÿ¯ÿÿ«ÿ¶ÿ±ÿÿ¤ÿÿ²ÿªÿ¢ÿ®ÿ¥ÿ¯ÿ®ÿÿ·ÿ¯ÿÊÿ¼ÿÿ­ÿ³ÿ¬ÿ²ÿ¥ÿ°ÿÀÿ³ÿ²ÿÂÿ¬ÿ´ÿ²ÿ·ÿ ÿ¥ÿ§ÿ¦ÿ¬ÿªÿ°ÿ¥ÿ¨ÿ®ÿ­ÿ±ÿ±ÿ¬ÿ®ÿ»ÿ¹ÿ·ÿ´ÿ¯ÿ´ÿ¶ÿ¨ÿ°ÿ®ÿ¸ÿÿ¼ÿ½ÿ¨ÿ¸ÿÿÿ¢ÿ¡ÿ«ÿ³ÿ·ÿ»ÿ»ÿ·ÿ¤ÿ£ÿªÿ±ÿÀÿ§ÿ ÿ³ÿ·ÿ«ÿªÿÿ¨ÿ¤ÿÿ¨ÿµÿ¨ÿ§ÿ¤ÿ¦ÿ­ÿ¶ÿ½ÿ¬ÿ®ÿ±ÿ¡ÿ¨ÿªÿ­ÿ·ÿ¦ÿªÿºÿ°ÿ ÿ¡ÿ¬ÿ®ÿÅÿ´ÿ¸ÿºÿµÿ­ÿµÿ«ÿ¯ÿ¯ÿ°ÿ¶ÿ¯ÿ»ÿºÿ£ÿ»ÿ´ÿ¡ÿÿ¯ÿÿ£ÿ¯ÿ©ÿ³ÿ¹ÿ ÿ¯ÿ½ÿ®ÿ§ÿ¾ÿ¸ÿ³ÿ©ÿ¬ÿ¬ÿµÿ·ÿ¼ÿÄÿ¾ÿ¶ÿ²ÿ­ÿªÿ¨ÿ±ÿ¼ÿ©ÿ¡ÿªÿ¬ÿ£ÿ©ÿ³ÿ¶ÿ·ÿ¢ÿÃÿÅÿ°ÿ®ÿµÿ²ÿºÿ©ÿ®ÿ¬ÿÇÿ¶ÿµÿÂÿ¸ÿ¦ÿ·ÿªÿ·ÿ¼ÿ¤ÿ¤ÿ¨ÿ¯ÿ¤ÿ£ÿ£ÿ²ÿ·ÿºÿ¬ÿÿ­ÿ¬ÿ¦ÿ·ÿ°ÿ®ÿ²ÿ®ÿ°ÿ¯ÿ®ÿ­ÿ«ÿ¬ÿ®ÿªÿ£ÿ¬ÿ«ÿ¨ÿ­ÿ¦ÿªÿ«ÿ¼ÿ¿ÿ¯ÿ«ÿ¹ÿ¿ÿªÿ£ÿ¤ÿ§ÿ³ÿ«ÿ°ÿºÿ¨ÿ¾ÿ­ÿ«ÿ­ÿ«ÿ¦ÿ«ÿ°ÿ¡ÿÿ£ÿ¨ÿ­ÿ¡ÿ¡ÿÿ[ÿyÿ¥ÿ±ÿ¶ÿ½ÿ²ÿ¤ÿ¥ÿ§ÿ°ÿ®ÿªÿ®ÿ´ÿ½ÿ®ÿ¨ÿ·ÿªÿ­ÿÂÿ²ÿ¥ÿ­ÿ¥ÿ§ÿ ÿ´ÿ­ÿ°ÿ¨ÿÿÿ³ÿ­ÿ°ÿ¬ÿ·ÿ ÿ°ÿ°ÿ±ÿ´ÿ·ÿµÿ°ÿ´ÿ¨ÿ¶ÿ¹ÿÁÿ·ÿ¶ÿ´ÿ·ÿ­ÿ¥ÿºÿ¼ÿ¶ÿ¸ÿ®ÿ©ÿ©ÿ¡ÿ¦ÿ»ÿ¿ÿ½ÿ¬ÿ¸ÿªÿ®ÿ¡ÿ°ÿ¯ÿ¤ÿ¾ÿ§ÿ©ÿ¶ÿµÿ·ÿÊÿ¶ÿ ÿ³ÿÂÿ¥ÿ©ÿ­ÿÿ¶ÿ¸ÿ²ÿ¥ÿºÿ¸ÿ³ÿºÿ¯ÿ£ÿ²ÿ±ÿ¨ÿ¬ÿ¤ÿ¥ÿ¹ÿ²ÿÿ¯ÿ¹ÿ³ÿ¡ÿ®ÿ£ÿ¢ÿÿªÿ«ÿ¨ÿµÿ¶ÿ©ÿ¡ÿªÿÿ¤ÿ­ÿ®ÿ°ÿ²ÿÿ¨ÿÿ¦ÿ®ÿ©ÿ¸ÿ¸ÿ²ÿÿÿ§ÿ¨ÿÿÿ£ÿ¡ÿ§ÿ²ÿ¯ÿ ÿÿ¨ÿ«ÿªÿ¸ÿ¯ÿ²ÿ·ÿ«ÿ¯ÿÀÿªÿ¥ÿ½ÿÂÿ¨ÿ³ÿ®ÿÿµÿ´ÿ³ÿ½ÿ©ÿ¦ÿ¨ÿÿÿ ÿµÿ°ÿµÿ¼ÿ¸ÿ·ÿ´ÿ°ÿ­ÿ°ÿ´ÿ¬ÿ¨ÿ®ÿµÿºÿ®ÿ¦ÿ®ÿ³ÿµÿ«ÿ§ÿ¬ÿ¯ÿ»ÿ£ÿ°ÿ¶ÿ¸ÿ²ÿ´ÿ¤ÿ´ÿ»ÿ¢ÿ¸ÿ´ÿ²ÿ¬ÿ³ÿÿªÿ¹ÿ¹ÿ¨ÿ®ÿ¼ÿ°ÿ¬ÿ±ÿ±ÿ²ÿ¶ÿÄÿÃÿ·ÿ®ÿ¬ÿ¯ÿ¨ÿ¹ÿÑÿ©ÿ±ÿ¿ÿ±ÿ´ÿ²ÿ²ÿÀÿ°ÿ­ÿ¬ÿ©ÿ¦ÿ¸ÿ²ÿ¸ÿ®ÿ³ÿ¯ÿ¯ÿ²ÿ¹ÿ·ÿµÿ¸ÿ°ÿ©ÿ­ÿ¾ÿµÿ¤ÿ®ÿ²ÿ¬ÿ¯ÿµÿ­ÿÀÿµÿ£ÿ³ÿ½ÿ©ÿ¥ÿ¦ÿ»ÿÀÿÅÿ¯ÿ·ÿµÿ°ÿ¥ÿ§ÿ«ÿ¹ÿ«ÿ¨ÿÂÿ½ÿªÿªÿªÿ·ÿ¿ÿ±ÿ¢ÿ«ÿ·ÿÂÿ·ÿ­ÿ®ÿ©ÿ­ÿ¨ÿÀÿºÿ«ÿÿµÿÿ¥ÿ®ÿ­ÿ·ÿ¹ÿ®ÿ¨ÿ°ÿ°ÿ®ÿ§ÿ£ÿ­ÿ³ÿ¾ÿÃÿ»ÿ§ÿ­ÿ»ÿ½ÿ¯ÿ¾ÿÿ¼ÿ½ÿÁÿ¸ÿ½ÿÂÿ²ÿ¿ÿ§ÿ°ÿÄÿªÿ©ÿ§ÿ¦ÿ²ÿ²ÿ§ÿ§ÿ¬ÿ´ÿ»ÿ°ÿ°ÿ°ÿ£ÿ®ÿ´ÿ·ÿªÿ²ÿ«ÿÿ¼ÿ°ÿ¹ÿ»ÿ¯ÿ²ÿµÿ­ÿ­ÿµÿ·ÿ²ÿ¬ÿµÿ³ÿ¶ÿ»ÿ£ÿ§ÿ´ÿ£ÿ©ÿÁÿ¸ÿªÿÿ»ÿºÿ¾ÿÂÿ¦ÿ¤ÿ¯ÿ­ÿ«ÿ³ÿªÿ¦ÿ¥ÿ¬ÿ­ÿ¦ÿ®ÿ¯ÿ«ÿ¥ÿªÿÂÿ·ÿ³ÿ²ÿ©ÿ»ÿ¯ÿ¥ÿÿ®ÿ²ÿ­ÿ±ÿ²ÿµÿªÿ®ÿ»ÿ¯ÿ¨ÿ´ÿ´ÿÀÿÂÿ·ÿ½ÿ¼ÿ¬ÿ³ÿ°ÿÿ¦ÿ§ÿÿ}ÿwÿÿ§ÿ£ÿ¨ÿ´ÿ±ÿ©ÿ®ÿ¶ÿ®ÿºÿ¿ÿ¸ÿ·ÿ­ÿ©ÿ´ÿµÿ¶ÿ©ÿ¬ÿ±ÿµÿ¨ÿ¹ÿ¤ÿ¸ÿÀÿÀÿ´ÿ´ÿ¶ÿ¨ÿ¨ÿ©ÿ´ÿ»ÿªÿ¤ÿ³ÿµÿ³ÿ³ÿ ÿ¡ÿ´ÿ¼ÿ·ÿªÿ­ÿ´ÿ±ÿ»ÿ¦ÿ½ÿ§ÿ¨ÿ±ÿ¯ÿ°ÿ±ÿ®ÿ¥ÿ£ÿ±ÿºÿ¹ÿ¶ÿ·ÿ¾ÿ³ÿ©ÿ£ÿªÿ ÿ¬ÿ¨ÿµÿªÿ¹ÿ§ÿ³ÿ¬ÿ¦ÿ°ÿ­ÿÿ ÿ©ÿ¨ÿ§ÿÿÿ«ÿ­ÿÿ¥ÿ¡ÿ²ÿ ÿÿªÿ­ÿÿÿÿÿ­ÿ§ÿÿÿ ÿÿ£ÿ£ÿ§ÿÿ®ÿ ÿ·ÿ¨ÿÿÿÿ¬ÿ¢ÿÿÿªÿ£ÿÿÿÿÿÿ©ÿ£ÿªÿÿÿÿÿÿ­ÿ¡ÿ¥ÿÿÿ£ÿÿ¢ÿ¡ÿÿÿ¡ÿÿÿÿÿ±ÿ¡ÿ°ÿ«ÿÿ¤ÿ¡ÿ¦ÿÿÿ§ÿªÿ©ÿ­ÿ©ÿÿÿ¥ÿ¡ÿÿ¦ÿ ÿ¡ÿªÿ¥ÿÿ©ÿ§ÿ­ÿ¤ÿ¨ÿ¦ÿÿÿÿÿ¥ÿÿÿ²ÿ®ÿ¥ÿ¯ÿ®ÿ©ÿ¦ÿ¤ÿ¥ÿ±ÿµÿ·ÿµÿ¨ÿ¡ÿ¡ÿÿ ÿÿÿ·ÿ¯ÿ±ÿ¯ÿ²ÿ¬ÿ­ÿ¯ÿ¦ÿ£ÿ¬ÿ¥ÿÿ¥ÿ«ÿ©ÿ²ÿ³ÿ­ÿ¯ÿªÿ³ÿºÿ®ÿÿÿ£ÿ±ÿ¯ÿ¦ÿ¨ÿ±ÿ½ÿ²ÿ°ÿ¬ÿºÿ­ÿ¼ÿ¼ÿ¯ÿ·ÿµÿ®ÿ¨ÿ­ÿ³ÿ§ÿ ÿ²ÿ®ÿ§ÿ³ÿ¼ÿ³ÿÿ¬ÿªÿªÿ±ÿ­ÿ¬ÿ¶ÿ¾ÿ·ÿ«ÿ³ÿµÿ·ÿºÿ¯ÿ¬ÿ§ÿ¸ÿ²ÿÿ­ÿ¶ÿµÿ´ÿ²ÿ®ÿ©ÿ§ÿ´ÿ°ÿµÿ¸ÿµÿ³ÿ´ÿ®ÿ³ÿ©ÿ«ÿ¬ÿªÿ¿ÿÁÿ ÿ¬ÿÀÿ¨ÿ¶ÿ¬ÿÌÿ´ÿÿ¥ÿ©ÿ«ÿ¨ÿÿ ÿ«ÿ«ÿ³ÿ­ÿºÿ²ÿ¼ÿ«ÿ·ÿºÿ³ÿ±ÿ²ÿ¯ÿ­ÿ¯ÿ¤ÿ¨ÿ ÿÿÿ¤ÿªÿ©ÿ®ÿ¨ÿ¯ÿ¹ÿ¸ÿ­ÿ£ÿ°ÿ³ÿ´ÿÿ¨ÿ³ÿ´ÿ²ÿºÿ®ÿ¨ÿªÿ¨ÿ¨ÿ«ÿ¬ÿ¯ÿ»ÿÖÿºÿ±ÿ¾ÿ§ÿ¢ÿ°ÿ¿ÿºÿ³ÿ½ÿ¶ÿ³ÿ°ÿ°ÿ¸ÿ¨ÿªÿ¹ÿ°ÿ®ÿ¶ÿºÿ°ÿ¡ÿªÿ´ÿ·ÿ»ÿ¿ÿ±ÿ¥ÿÿ«ÿ¦ÿÿ¦ÿ¬ÿÿ°ÿ´ÿ¡ÿ¯ÿ¾ÿ©ÿ¬ÿ·ÿ²ÿ¯ÿ¯ÿ©ÿ®ÿ»ÿ¯ÿ®ÿ±ÿ¤ÿ£ÿ¬ÿ¯ÿÀÿ¹ÿ§ÿ ÿÿ¥ÿ´ÿ¬ÿµÿ¥ÿ§ÿ°ÿ­ÿºÿ¸ÿ°ÿ°ÿ©ÿÿªÿ´ÿ£ÿÿ¥ÿ§ÿ­ÿ¬ÿ¹ÿ¹ÿ¶ÿ½ÿ´ÿ²ÿ®ÿ²ÿ¨ÿ£ÿ¬ÿÿ©ÿ°ÿ¨ÿ¨ÿ¶ÿ·ÿ´ÿ¶ÿ®ÿ¯ÿ¦ÿ©ÿ¶ÿ²ÿ¹ÿ½ÿ©ÿÿªÿªÿ¬ÿÀÿ¸ÿ²ÿ±ÿ°ÿ®ÿ¨ÿ¤ÿ­ÿ¶ÿ¦ÿµÿÀÿ¼ÿ¬ÿ§ÿ¥ÿ£ÿ©ÿ­ÿ¬ÿ´ÿ½ÿµÿ¾ÿ­ÿµÿ¶ÿ²ÿ±ÿ®ÿªÿ³ÿ¦ÿ±ÿ¢ÿ«ÿµÿ¯ÿ°ÿ¯ÿ¤ÿÿÿ©ÿÄÿ¼ÿÇÿ¹ÿºÿ²ÿ©ÿ¯ÿ·ÿ¶ÿ¶ÿ©ÿ§ÿ¯ÿ±ÿÁÿÁÿ½ÿ¹ÿ·ÿºÿ¸ÿ®ÿªÿÊÿ·ÿ±ÿ®ÿ±ÿªÿ£ÿ¨ÿ²ÿ­ÿ¡ÿÿ¬ÿ²ÿ¦ÿ©ÿ°ÿ­ÿ¦ÿ§ÿ®ÿ¿ÿÆÿªÿµÿ°ÿ«ÿ«ÿ¥ÿ~ÿãþý¨üýÿÿÿ§ÿ«ÿ¬ÿ¬ÿªÿ­ÿ¥ÿ¸ÿªÿ¤ÿ°ÿ²ÿ°ÿ»ÿÀÿ£ÿÿ®ÿ¸ÿ£ÿ¤ÿ¤ÿ¥ÿ¨ÿªÿ¬ÿ¥ÿªÿ­ÿ«ÿÿÿ§ÿ«ÿ©ÿ¤ÿ¥ÿ²ÿ¯ÿ­ÿ¬ÿ©ÿ¤ÿ¨ÿ«ÿ¬ÿ¾ÿÿ¹ÿ·ÿºÿ³ÿ°ÿ¬ÿ§ÿ²ÿ¶ÿÿ°ÿ¯ÿ¤ÿ©ÿ¨ÿ®ÿ¸ÿ¡ÿ¨ÿ ÿ§ÿ¤ÿ®ÿ±ÿ¦ÿÿ¡ÿ­ÿÄÿ¸ÿ±ÿ±ÿ¸ÿ¶ÿ«ÿ¥ÿ®ÿ©ÿªÿ¹ÿ«ÿ°ÿ«ÿªÿ¯ÿ¯ÿ­ÿ«ÿ±ÿ­ÿ©ÿ§ÿ²ÿ¯ÿ¢ÿ«ÿ¯ÿ¦ÿÿ¦ÿ²ÿ°ÿ°ÿ®ÿ¦ÿ·ÿ´ÿ¬ÿ£ÿ¥ÿ¢ÿÿªÿ©ÿ®ÿ¡ÿÿ¢ÿ¸ÿ½ÿºÿÃÿªÿ£ÿªÿ¹ÿ¸ÿ²ÿ¯ÿ¬ÿ°ÿ·ÿ£ÿÿÿ§ÿ³ÿ¨ÿÿ¥ÿ¥ÿ¡ÿ¬ÿ¬ÿ´ÿ¶ÿ»ÿ½ÿ¶ÿ®ÿ®ÿºÿ±ÿ®ÿ­ÿ¦ÿ­ÿ«ÿ ÿ®ÿ·ÿ´ÿÿ¥ÿ¤ÿªÿ±ÿ¯ÿ¨ÿ¥ÿªÿ¯ÿ¶ÿ´ÿ­ÿªÿ§ÿ¤ÿ ÿÿ¡ÿµÿµÿµÿÿ«ÿ¥ÿÿ§ÿ«ÿÿÿ ÿ¸ÿ¶ÿ«ÿ§ÿ¥ÿ§ÿ³ÿªÿÿ¬ÿ¬ÿ©ÿ©ÿ®ÿ¦ÿ ÿ§ÿ©ÿ®ÿ©ÿ ÿ¨ÿ§ÿÿ¥ÿ¨ÿ¦ÿ¤ÿÿ°ÿ¢ÿ¤ÿ®ÿ®ÿ­ÿ®ÿ«ÿ­ÿ½ÿµÿÿ±ÿÿÿ¡ÿ¡ÿ¥ÿ¬ÿ³ÿ®ÿ°ÿªÿÿ³ÿ±ÿ®ÿ­ÿ§ÿ¦ÿ­ÿ­ÿ«ÿ¦ÿ¯ÿ¯ÿ ÿªÿ¨ÿ¤ÿ«ÿ±ÿ¬ÿºÿ«ÿÿ±ÿ±ÿ¤ÿ®ÿ¶ÿ´ÿ²ÿ±ÿ·ÿ´ÿ¦ÿªÿ¡ÿ½ÿÁÿ­ÿ«ÿ¶ÿµÿ¬ÿ¬ÿ¸ÿ¼ÿ­ÿ±ÿ¨ÿ£ÿ§ÿ¨ÿ§ÿ°ÿ¸ÿ°ÿ¯ÿÆÿ¬ÿ¿ÿ½ÿ³ÿµÿ³ÿ®ÿ¸ÿ½ÿ¢ÿ®ÿ¶ÿÁÿ©ÿ±ÿ¯ÿ¬ÿ´ÿ·ÿ¶ÿ»ÿ­ÿ¢ÿ¢ÿ«ÿ¥ÿ³ÿ³ÿ¬ÿ°ÿ¸ÿ±ÿ©ÿ¦ÿ«ÿ®ÿ¶ÿµÿ¬ÿ¬ÿ©ÿ­ÿµÿ´ÿ±ÿ«ÿ±ÿ±ÿµÿ²ÿ¨ÿ¨ÿºÿ²ÿ¬ÿ¸ÿ¼ÿ¾ÿ´ÿÿ¯ÿªÿ²ÿ³ÿ¹ÿ¿ÿµÿ¥ÿÿ¢ÿ°ÿ«ÿ¡ÿÿÿ¸ÿ¯ÿªÿ ÿ¡ÿ£ÿ¥ÿ¬ÿ¢ÿ«ÿªÿ´ÿ²ÿ»ÿ³ÿ©ÿ®ÿ°ÿ¬ÿ¯ÿ´ÿ³ÿ¶ÿ«ÿªÿ¤ÿ¢ÿÿ«ÿ¸ÿ½ÿ±ÿ°ÿ¶ÿ­ÿ¨ÿ©ÿ²ÿ§ÿ½ÿ¾ÿ£ÿ¢ÿ©ÿ­ÿ®ÿ­ÿ¬ÿµÿÄÿ¿ÿ­ÿ®ÿºÿªÿ¯ÿ©ÿ¦ÿ©ÿ®ÿ§ÿ¤ÿ´ÿ¸ÿ¯ÿ ÿ«ÿµÿ¶ÿ²ÿ¨ÿ®ÿ±ÿ²ÿ¯ÿ±ÿºÿ´ÿ­ÿ¶ÿ¸ÿ¯ÿ³ÿ«ÿ²ÿ¯ÿ¦ÿ¬ÿªÿ©ÿ³ÿµÿ¤ÿÿ«ÿ«ÿ²ÿ©ÿ¢ÿ¢ÿµÿÀÿ´ÿ©ÿ©ÿ¥ÿ¡ÿ­ÿ°ÿ¡ÿ¬ÿ¬ÿ¥ÿµÿ¦ÿ´ÿ©ÿ¡ÿ°ÿ¾ÿ·ÿ¯ÿ²ÿ¬ÿµÿ±ÿ½ÿ¡ÿµÿºÿÁÿ»ÿ¯ÿ°ÿªÿ§ÿ®ÿ¬ÿÿ©ÿ¯ÿ©ÿ¾ÿ ÿ¾ÿ¨ÿ©ÿºÿ±ÿªÿ´ÿ®ÿ©ÿ²ÿ¬ÿ¶ÿ³ÿ²ÿ¶ÿ¸ÿ½ÿ±ÿ»ÿ®ÿ°ÿ­ÿ«ÿ¢ÿÿpÿÿ¨ÿ¬ÿ®ÿªÿ¶ÿ¯ÿ²ÿªÿ¢ÿ¤ÿÿ­ÿ°ÿ£ÿ¤ÿ´ÿ¼ÿµÿ©ÿÂÿ¼ÿ´ÿ·ÿ²ÿ¥ÿ©ÿÿ§ÿ©ÿ½ÿ¾ÿ¯ÿ®ÿ®ÿ£ÿ¨ÿ±ÿ®ÿ¦ÿ°ÿ®ÿ±ÿ¾ÿ®ÿ¬ÿ¯ÿÿ£ÿ©ÿ­ÿ³ÿ­ÿ¦ÿ¦ÿ´ÿÿ¬ÿÁÿ·ÿ§ÿ¡ÿ¥ÿ¬ÿ¬ÿ´ÿ²ÿ£ÿ£ÿÿÿÿ®ÿ¬ÿ ÿ±ÿ¯ÿ±ÿªÿªÿ«ÿ·ÿ£ÿ¤ÿ²ÿ¹ÿ²ÿ©ÿ°ÿ´ÿµÿ»ÿªÿ­ÿ ÿ¥ÿ´ÿ©ÿ³ÿ­ÿ¦ÿ¯ÿ¥ÿ¥ÿ¬ÿ¬ÿªÿ¬ÿ®ÿ«ÿ­ÿ®ÿ¯ÿ¥ÿ¦ÿ¥ÿ²ÿ­ÿÊÿ¢ÿ¹ÿ¹ÿÂÿ¹ÿ£ÿ¡ÿ°ÿ³ÿ²ÿ°ÿ¢ÿ¤ÿ­ÿ®ÿÿ»ÿ¶ÿ¶ÿ±ÿ¯ÿ­ÿ°ÿ¯ÿ¢ÿ¥ÿ¥ÿ­ÿ¸ÿ³ÿ´ÿ·ÿ®ÿ«ÿ­ÿ±ÿ¦ÿ¿ÿ¨ÿ«ÿ£ÿ²ÿ¹ÿ´ÿ©ÿ­ÿÿÿÿ£ÿ«ÿ©ÿ¤ÿ¤ÿÿ£ÿ¦ÿÿÿ¡ÿ¥ÿ®ÿÿ¨ÿÿ¯ÿ¥ÿÿÿÿ ÿ¤ÿ¦ÿ¥ÿ¡ÿÿÿÿÿÿÿdÿEÿVÿrÿÿÿÿÿÿÿ¢ÿÿÿ¤ÿÿÿ¦ÿ¡ÿ¡ÿ®ÿ³ÿ ÿ¡ÿÿ ÿ¢ÿ¬ÿÿ¤ÿ¨ÿ°ÿ¡ÿ®ÿÿ¢ÿ¤ÿ­ÿ´ÿ£ÿ¡ÿ«ÿ­ÿ³ÿªÿ¢ÿ©ÿ¢ÿÿÿÿªÿ¦ÿÿÿÿÿ¬ÿ¡ÿªÿ¢ÿ¨ÿ¤ÿ¢ÿ§ÿ ÿÿ ÿ­ÿ¤ÿÿÿ¬ÿ¬ÿ ÿ®ÿ ÿ®ÿÿÿ£ÿ¬ÿÿ«ÿ¯ÿ ÿ¡ÿ£ÿ¢ÿÿÿ¨ÿ«ÿ«ÿ«ÿ¢ÿ§ÿÿ¯ÿ£ÿ­ÿ¸ÿ¥ÿ³ÿÿÁÿ±ÿ·ÿ±ÿ¨ÿ°ÿµÿ®ÿ³ÿ¶ÿ§ÿ¨ÿ®ÿ°ÿ±ÿ°ÿ´ÿ¼ÿ»ÿ±ÿ´ÿ¸ÿ¨ÿ¢ÿ ÿ»ÿ­ÿÆÿÃÿ´ÿËÿ°ÿ¼ÿµÿµÿ¥ÿ©ÿ­ÿ³ÿ¶ÿ¬ÿ©ÿ±ÿ·ÿµÿ­ÿ§ÿ§ÿ¨ÿ®ÿªÿ¥ÿÿ©ÿ±ÿÿ§ÿ«ÿ­ÿ©ÿ¼ÿ¼ÿ»ÿ²ÿ£ÿ¸ÿ«ÿ¦ÿ¯ÿ¬ÿ¬ÿ¹ÿ²ÿ°ÿ¶ÿ¨ÿ®ÿ»ÿ©ÿÿ¬ÿ¾ÿ£ÿ¯ÿ²ÿÄÿ´ÿ´ÿÄÿ¯ÿ£ÿ¢ÿ»ÿÄÿªÿ¬ÿ¼ÿªÿ¨ÿ²ÿºÿ¼ÿ°ÿ¨ÿ´ÿ´ÿ¬ÿ¸ÿ¹ÿ¬ÿ§ÿ ÿ¨ÿ¯ÿ²ÿ¢ÿ³ÿ°ÿ¬ÿ¦ÿÁÿÃÿ®ÿ¦ÿÈÿ¤ÿµÿ¶ÿ´ÿ·ÿ½ÿ°ÿ©ÿ­ÿºÿµÿ¨ÿ«ÿ»ÿ´ÿ¦ÿ¯ÿ®ÿ±ÿµÿ³ÿ´ÿ°ÿ°ÿ¯ÿ³ÿ·ÿ·ÿ±ÿ­ÿÄÿ£ÿ¤ÿ³ÿ²ÿ²ÿ­ÿ§ÿ¯ÿ°ÿ®ÿ¨ÿ°ÿ´ÿ¬ÿ«ÿ³ÿ³ÿ¨ÿ«ÿµÿ¶ÿ²ÿ¨ÿªÿ°ÿ£ÿ¥ÿ ÿ®ÿ±ÿ·ÿ¤ÿÇÿÄÿÂÿ²ÿ²ÿ¼ÿÿ²ÿÿ¨ÿÿ´ÿ¬ÿ§ÿªÿ¹ÿ´ÿ¥ÿÿ¯ÿ±ÿ¨ÿ¥ÿ§ÿ¨ÿ¤ÿ¨ÿ¨ÿ¯ÿºÿ´ÿ¬ÿ·ÿ¾ÿ¬ÿ¬ÿ­ÿµÿÿµÿªÿµÿÿÁÿ§ÿ«ÿ¤ÿÿ­ÿÿ·ÿ©ÿ¦ÿ¦ÿ¦ÿ­ÿ ÿÿ­ÿ¤ÿÿ£ÿ¥ÿÿbÿóþËþAÿÿ¤ÿÿÿÿµÿ¼ÿ§ÿ«ÿ³ÿÿ¸ÿ¹ÿ­ÿ¦ÿªÿªÿ§ÿ§ÿ§ÿ®ÿ¤ÿÿ¼ÿ¦ÿÿ¨ÿ¦ÿ¡ÿ¦ÿÿÿ ÿÿ¢ÿ©ÿ¨ÿ£ÿ©ÿªÿ¢ÿ©ÿ¬ÿ¥ÿ¥ÿ¦ÿ©ÿ¬ÿ£ÿ£ÿ¦ÿ¤ÿ³ÿ¡ÿ¦ÿ¨ÿ¡ÿ«ÿ¡ÿ¢ÿ£ÿ´ÿ¯ÿÿ£ÿ®ÿÿÿ¬ÿ³ÿÿ¤ÿ¤ÿÿ¤ÿ¨ÿ­ÿ¢ÿ ÿ«ÿ¬ÿ«ÿ°ÿ¬ÿ©ÿ¯ÿ©ÿ ÿ¦ÿ¥ÿ­ÿ»ÿ­ÿ©ÿ®ÿ²ÿ´ÿ·ÿ°ÿÀÿºÿ²ÿ´ÿ¢ÿ·ÿ§ÿ°ÿ»ÿ´ÿÿ¼ÿ¯ÿ¥ÿ±ÿ¤ÿ¢ÿ¶ÿ¦ÿÿ¤ÿªÿ»ÿ³ÿ¸ÿµÿ£ÿ¥ÿ°ÿ«ÿ¯ÿ±ÿ´ÿ°ÿ¤ÿ­ÿ«ÿªÿ´ÿ¸ÿ©ÿ§ÿªÿ®ÿ²ÿ®ÿ¶ÿ¾ÿ³ÿ¥ÿ«ÿÿ³ÿ§ÿ¡ÿ®ÿÿ©ÿ²ÿ³ÿ©ÿ®ÿ±ÿ·ÿ§ÿ­ÿ·ÿ§ÿÿ¡ÿ«ÿ«ÿ¢ÿ¦ÿ±ÿ³ÿ±ÿ¬ÿ«ÿ¦ÿ¢ÿ§ÿªÿ¤ÿ§ÿ³ÿªÿ¢ÿ´ÿ³ÿ¦ÿ§ÿ¶ÿ¥ÿ«ÿ®ÿ¯ÿºÿ´ÿ«ÿ¶ÿ¸ÿ¥ÿªÿ¤ÿ¬ÿ¯ÿ±ÿ§ÿ°ÿ¦ÿ¯ÿ°ÿ¥ÿ±ÿ¶ÿµÿ¦ÿ¸ÿ¶ÿ°ÿ¾ÿ´ÿ±ÿªÿÀÿÀÿ­ÿ¤ÿ«ÿ§ÿ§ÿ­ÿªÿ¸ÿ¸ÿ´ÿ­ÿ«ÿ¹ÿ´ÿºÿ³ÿ£ÿ¡ÿ¤ÿ¬ÿ­ÿ®ÿ¤ÿ£ÿ ÿ§ÿ°ÿ©ÿªÿ½ÿ²ÿ¹ÿ¹ÿ­ÿÿ´ÿÅÿ¥ÿ¶ÿ±ÿÃÿ¶ÿµÿ²ÿ¿ÿ ÿÿ²ÿ½ÿ²ÿ¥ÿ§ÿµÿ¬ÿ¿ÿ¾ÿ¼ÿ½ÿ­ÿªÿ¬ÿ§ÿ¦ÿµÿ¼ÿ²ÿÿÿ©ÿ«ÿ³ÿºÿ¶ÿÅÿÌÿ°ÿ§ÿ­ÿ«ÿ°ÿÿ¯ÿÈÿ·ÿ§ÿ«ÿ½ÿ³ÿ·ÿ·ÿ·ÿ·ÿ¾ÿÇÿ³ÿ»ÿÆÿ»ÿÅÿ±ÿ«ÿµÿ©ÿ§ÿ¨ÿ´ÿÿ°ÿ ÿÿ£ÿ¤ÿ¨ÿµÿ³ÿ¬ÿ©ÿ·ÿ¯ÿÿ¬ÿ©ÿ¤ÿªÿ¤ÿ¨ÿ®ÿ¨ÿ®ÿ­ÿ¥ÿ®ÿ¬ÿ³ÿ§ÿ¸ÿ²ÿ³ÿ¶ÿ¤ÿªÿ£ÿÂÿ¨ÿ¥ÿ¿ÿ²ÿ¶ÿ®ÿÿ¾ÿ¢ÿ½ÿ¨ÿ±ÿ¨ÿ²ÿ¤ÿÆÿ¬ÿÿ²ÿ­ÿ¢ÿ­ÿ½ÿ¶ÿ¬ÿ²ÿ´ÿ­ÿ¤ÿ©ÿ±ÿ¹ÿ«ÿ¡ÿ®ÿ§ÿ¤ÿ©ÿ¢ÿ¡ÿ¤ÿ¦ÿ®ÿ¬ÿÿªÿÿÿ¦ÿ¹ÿ¿ÿ¿ÿÁÿ¼ÿºÿ§ÿ¥ÿÿ«ÿ¬ÿ®ÿ¤ÿ¤ÿ³ÿ¨ÿ¯ÿ¿ÿ»ÿ·ÿ¤ÿÿnÿ­ÿ¾ÿ¸ÿ£ÿ©ÿ±ÿ¤ÿºÿ¯ÿªÿÿÿ·ÿ°ÿ¦ÿ¶ÿµÿ¯ÿ¦ÿªÿºÿ¿ÿ¼ÿ¬ÿ¡ÿÿÿ¥ÿÿÿ¤ÿ¬ÿµÿ­ÿªÿÁÿµÿ¼ÿ²ÿ©ÿ¨ÿ§ÿ®ÿ«ÿ¿ÿÀÿ¾ÿºÿÄÿµÿ¯ÿ±ÿ¯ÿÿ¥ÿ°ÿ©ÿ»ÿÿ¾ÿ«ÿ¸ÿ«ÿ°ÿ´ÿ¬ÿ¢ÿ¯ÿ°ÿªÿ°ÿ¯ÿµÿ¹ÿ¨ÿ¦ÿ±ÿ¯ÿ®ÿ¯ÿ°ÿ§ÿ£ÿ²ÿ­ÿ¬ÿ±ÿ±ÿºÿ«ÿ¥ÿ£ÿ¨ÿ­ÿÃÿ¶ÿ­ÿ®ÿ¬ÿ­ÿ°ÿ¶ÿªÿ±ÿ±ÿ¢ÿ«ÿ·ÿ¨ÿÄÿºÿµÿ±ÿ©ÿ§ÿ£ÿ«ÿ§ÿ¨ÿªÿºÿ¶ÿ²ÿ³ÿ£ÿÿÿ¥ÿ£ÿ­ÿ¶ÿ¨ÿ¢ÿ¡ÿªÿ²ÿ±ÿ²ÿ§ÿºÿºÿªÿ°ÿ¾ÿ¬ÿ²ÿ°ÿ·ÿÿ©ÿ¥ÿ¡ÿ²ÿ·ÿ²ÿ«ÿ±ÿ«ÿÿ¾ÿµÿ¾ÿ¾ÿ ÿ«ÿ°ÿ±ÿ½ÿÃÿ³ÿ¥ÿ©ÿ´ÿ²ÿºÿ±ÿ»ÿ½ÿ½ÿºÿ±ÿ±ÿ«ÿ¶ÿ·ÿ¬ÿ®ÿÿ¬ÿºÿ²ÿºÿ®ÿ³ÿÀÿ±ÿ¾ÿ¬ÿ¥ÿ³ÿ³ÿ¸ÿ´ÿ°ÿ»ÿ®ÿ¨ÿ ÿ±ÿ²ÿ¬ÿ°ÿ¡ÿ¬ÿ­ÿ¥ÿ´ÿÿ­ÿ°ÿ²ÿ²ÿºÿ«ÿ©ÿµÿ´ÿ¤ÿ­ÿ°ÿ£ÿ¦ÿ¬ÿ®ÿ»ÿ·ÿ©ÿ²ÿµÿ©ÿ ÿ¬ÿ ÿ©ÿ¬ÿ¬ÿ¥ÿ§ÿ«ÿ®ÿÿÿ¤ÿÿ¥ÿ¥ÿ«ÿ±ÿÿ£ÿ¥ÿ°ÿ§ÿ­ÿ­ÿ­ÿ§ÿ¤ÿ¥ÿÿ­ÿ²ÿÿÿ¦ÿÿÿ±ÿ³ÿ¯ÿ¨ÿ·ÿ¼ÿ¶ÿ»ÿ´ÿµÿ¯ÿ­ÿ¥ÿÿ¥ÿÿ¤ÿ ÿÿ³ÿ¹ÿ§ÿÁÿÿ¯ÿ¯ÿ ÿ«ÿ©ÿÿvÿÿ¬ÿÿ©ÿ³ÿ®ÿ±ÿ¬ÿ¦ÿ¬ÿµÿ²ÿ¨ÿªÿ­ÿ³ÿ¸ÿ®ÿ¥ÿ¯ÿ¥ÿ©ÿÿÿÿ§ÿ±ÿ§ÿªÿ°ÿÁÿ°ÿ¯ÿÿ§ÿ¼ÿ¥ÿ®ÿ¨ÿ´ÿ§ÿ¸ÿ¯ÿ«ÿ°ÿ·ÿ¬ÿ¬ÿ¶ÿ³ÿ­ÿªÿ¨ÿ¦ÿ¤ÿ«ÿ·ÿµÿ«ÿÿ¦ÿ¹ÿ³ÿ¨ÿ­ÿ£ÿ¯ÿ¸ÿ·ÿ°ÿÉÿµÿ¬ÿ¦ÿ®ÿ±ÿ­ÿ¸ÿ±ÿ©ÿ«ÿ»ÿ¶ÿºÿ¾ÿ·ÿ²ÿ­ÿ±ÿ®ÿ¥ÿ®ÿ¬ÿ³ÿ¶ÿ¸ÿ¹ÿ¯ÿ¹ÿ¸ÿªÿ¬ÿ ÿºÿ´ÿ¶ÿ°ÿ£ÿ·ÿ¿ÿºÿ¤ÿ­ÿ³ÿ¡ÿ§ÿÿ´ÿÀÿºÿ°ÿ©ÿ³ÿÃÿÏÿÃÿ®ÿ¼ÿ¯ÿÿ£ÿ¢ÿ«ÿ±ÿ²ÿ²ÿ³ÿµÿÿÿ±ÿ¹ÿ°ÿ³ÿ°ÿÿ§ÿµÿ®ÿµÿµÿ¬ÿ²ÿ°ÿµÿ¹ÿ±ÿ¯ÿ­ÿ¯ÿ¶ÿ´ÿ³ÿ­ÿ®ÿ¹ÿ¸ÿ®ÿ³ÿ£ÿ£ÿÂÿ¹ÿ°ÿ·ÿ¿ÿ»ÿ¸ÿ­ÿÿ­ÿ°ÿ­ÿ·ÿµÿ±ÿ¦ÿ§ÿ¶ÿµÿ²ÿ¶ÿ·ÿ·ÿ³ÿªÿ«ÿ¿ÿ·ÿ³ÿ¥ÿ±ÿ¦ÿÀÿ²ÿµÿ©ÿ§ÿ¸ÿ´ÿ­ÿ²ÿ®ÿ²ÿ­ÿ¨ÿ®ÿ­ÿ¬ÿ°ÿ®ÿ¶ÿÀÿ·ÿµÿ¯ÿ¡ÿÿ ÿ¨ÿÿ¤ÿ·ÿ·ÿ¯ÿµÿ¹ÿ­ÿ¬ÿªÿ­ÿºÿ¾ÿ»ÿºÿºÿ²ÿ®ÿ¯ÿ²ÿ¹ÿµÿ­ÿ­ÿªÿ¾ÿ°ÿ¬ÿ¡ÿµÿ­ÿ¾ÿ©ÿ§ÿ¸ÿ­ÿ´ÿ©ÿÿ­ÿ³ÿ²ÿ²ÿ®ÿ©ÿ©ÿ«ÿªÿ¯ÿ«ÿ©ÿºÿÿ¬þþåþÿEÿ£ÿ«ÿ½ÿ´ÿ¯ÿ«ÿ¯ÿ°ÿ¹ÿ¸ÿ±ÿ®ÿªÿ¦ÿ¨ÿ±ÿ³ÿ§ÿ¬ÿ¨ÿ¢ÿ§ÿ°ÿ®ÿµÿ²ÿ®ÿ§ÿ±ÿ®ÿ°ÿªÿªÿ®ÿ·ÿ¸ÿµÿ»ÿÁÿÀÿµÿ¤ÿªÿ¯ÿ±ÿ®ÿ¶ÿ¡ÿµÿ¹ÿ¯ÿÿ¸ÿªÿ®ÿ´ÿ¬ÿ®ÿ´ÿ­ÿ©ÿ§ÿ¥ÿ³ÿÁÿ¼ÿ»ÿ´ÿ¨ÿ¨ÿ¢ÿ´ÿ­ÿ²ÿ¼ÿ´ÿ³ÿ¦ÿ©ÿ·ÿ³ÿ¨ÿ¬ÿ¥ÿ¦ÿ¨ÿ¦ÿªÿ§ÿ¦ÿÿ¨ÿ¬ÿÿÿÿ©ÿÿ¢ÿ¡ÿ¦ÿÿÿÿÿ¯ÿ©ÿÿÿÿ ÿ£ÿ¢ÿÿ¡ÿÿ¤ÿ³ÿ§ÿÿÿ£ÿÿÿÿ¡ÿ¥ÿÿÿÿÿÿÿ¢ÿ¢ÿ¬ÿÿÿÿªÿÿ³ÿÿÿÿ£ÿªÿÿÿÿÿÿ¤ÿÿÿÿ¡ÿªÿ©ÿ¡ÿ¬ÿÿÿ£ÿÿÿÿ­ÿ¬ÿ ÿ¤ÿ¢ÿÿ£ÿ ÿÿ¯ÿ¦ÿ¢ÿÿ£ÿÿÿµÿÿ¡ÿ¢ÿ¢ÿ±ÿ´ÿ¤ÿÿ ÿ©ÿ¤ÿÿÿÿ¨ÿ³ÿÿ¬ÿ©ÿ¥ÿ¬ÿ®ÿ«ÿ®ÿ­ÿ¢ÿÿÿÿ£ÿ¨ÿ§ÿ§ÿ¶ÿ¨ÿ½ÿªÿ¤ÿ±ÿªÿÿÿÿwÿfÿuÿ«ÿ§ÿ¨ÿ²ÿÿ¢ÿ¬ÿ¬ÿ·ÿ©ÿ¤ÿÿªÿ°ÿ´ÿ²ÿ®ÿ¶ÿµÿ²ÿ»ÿ¾ÿµÿ²ÿµÿ·ÿ¤ÿ¯ÿ°ÿªÿ¢ÿ«ÿ¯ÿ©ÿ¬ÿ«ÿ¨ÿ³ÿµÿµÿ·ÿ¡ÿ©ÿ¶ÿ·ÿ´ÿ´ÿ³ÿ·ÿ¸ÿµÿ¶ÿ±ÿ³ÿ±ÿ°ÿ½ÿ¹ÿ¹ÿ¸ÿºÿÊÿÄÿÁÿ¼ÿ¯ÿ²ÿ¶ÿ®ÿµÿ¶ÿ·ÿ±ÿ·ÿ·ÿ¯ÿ¨ÿ§ÿ»ÿ³ÿ¬ÿ±ÿ³ÿ­ÿ¨ÿ¥ÿ ÿ°ÿÌÿ·ÿ¨ÿ½ÿ¯ÿ±ÿºÿÀÿ´ÿ§ÿªÿ­ÿ±ÿ¼ÿ¨ÿ³ÿ²ÿ¥ÿ¾ÿ³ÿ¶ÿ±ÿ¬ÿªÿªÿ´ÿ»ÿ´ÿ¶ÿ¿ÿªÿ«ÿ}ÿ ÿ ÿ¯ÿ¸ÿ­ÿ¬ÿ¯ÿ¯ÿ¯ÿ³ÿ»ÿ±ÿ³ÿ¢ÿ¥ÿºÿ¶ÿºÿ·ÿ´ÿ¦ÿ§ÿ¯ÿ§ÿ§ÿ¸ÿÃÿ±ÿ¶ÿ°ÿ½ÿ²ÿÿ¨ÿ´ÿ¹ÿ»ÿ¹ÿ¼ÿ¹ÿ¨ÿ®ÿ¤ÿ´ÿ£ÿ®ÿ­ÿ±ÿ²ÿ³ÿªÿ ÿªÿ¯ÿ±ÿªÿ¬ÿ¢ÿªÿÅÿ¹ÿÿÿ¤ÿ´ÿºÿ­ÿ§ÿ©ÿ¬ÿ«ÿ¸ÿ¬ÿ«ÿ·ÿ¨ÿªÿªÿ¨ÿ²ÿ°ÿ°ÿºÿ©ÿªÿ®ÿÿ­ÿµÿ©ÿÿÿÿ ÿ«ÿ±ÿ©ÿ­ÿ£ÿ±ÿ¶ÿµÿ¯ÿ±ÿ¶ÿ²ÿ­ÿ¬ÿ§ÿ¤ÿ²ÿ¯ÿ¾ÿ®ÿªÿ®ÿ¬ÿ°ÿ»ÿºÿ±ÿ·ÿªÿµÿ®ÿ¤ÿ ÿ¢ÿªÿ¥ÿ¤ÿ±ÿ²ÿ®ÿ«ÿµÿ¦ÿ²ÿ¶ÿ¼ÿ¸ÿ·ÿ²ÿ¯ÿ¾ÿÃÿºÿÿ±ÿ¨ÿ²ÿµÿ­ÿ«ÿ©ÿ­ÿµÿ¨ÿ»ÿ·ÿ±ÿ¿ÿÅÿºÿªÿ°ÿ³ÿªÿ­ÿ¸ÿ¹ÿºÿÁÿ ÿ£ÿ­ÿªÿ´ÿ²ÿ§ÿ¬ÿ«ÿ±ÿ£ÿ°ÿ¯ÿ¬ÿµÿ³ÿ¹ÿ»ÿ¥ÿÿµÿ¯ÿÅÿ¨ÿ¨ÿ«ÿ¬ÿ¶ÿ»ÿ¸ÿ¸ÿ¯ÿ¨ÿ¹ÿ«ÿ±ÿºÿºÿºÿ¹ÿ¹ÿºÿ³ÿ§ÿ§ÿ¯ÿµÿ¢ÿ§ÿ«ÿ¤ÿ§ÿ´ÿ®ÿ¢ÿÿ¯ÿ­ÿ©ÿ­ÿ¨ÿ¤ÿ­ÿ·ÿ·ÿºÿ¬ÿ ÿÿÿÿÿwÿÿ*þQýýôþÿ¦ÿ®ÿ³ÿªÿÿÿ¤ÿ¤ÿ±ÿ·ÿ¼ÿ©ÿ®ÿ¹ÿ¿ÿ¶ÿ¨ÿ§ÿ©ÿ«ÿ½ÿ³ÿ¨ÿ«ÿ¯ÿ¬ÿ¦ÿ¦ÿ¸ÿ¨ÿ£ÿ§ÿ²ÿ¨ÿ¢ÿ§ÿ£ÿÿ¶ÿ¹ÿ¦ÿ¬ÿªÿ¥ÿ­ÿ­ÿ§ÿµÿ¾ÿÿ»ÿ¿ÿ­ÿ®ÿ±ÿ³ÿ¶ÿ´ÿ³ÿ ÿ¡ÿÿ­ÿ»ÿ±ÿ±ÿµÿ¦ÿ©ÿÿªÿ±ÿ­ÿ§ÿ¢ÿ¥ÿ¯ÿ¯ÿ¯ÿÿºÿÅÿ«ÿ¬ÿ¨ÿÿ­ÿ¹ÿ¨ÿ´ÿ¯ÿ©ÿ¨ÿ¦ÿ©ÿ´ÿ·ÿ»ÿ°ÿ©ÿ²ÿ¬ÿ·ÿ°ÿ¥ÿµÿ®ÿ¤ÿÿÿ¢ÿ²ÿ¶ÿ¨ÿ£ÿºÿ´ÿ°ÿ¤ÿÿÿÿ©ÿ·ÿ¹ÿ·ÿÿÿÿ¨ÿ²ÿ´ÿºÿµÿ¥ÿ¶ÿ³ÿ±ÿ²ÿ®ÿ¨ÿ¹ÿ¤ÿ®ÿÿ¦ÿ¢ÿÿ£ÿ«ÿ£ÿ°ÿ¥ÿ°ÿºÿ´ÿ¯ÿ³ÿ¶ÿ²ÿ¯ÿ¹ÿ¶ÿ»ÿ²ÿ³ÿ¸ÿ³ÿ¦ÿÿ´ÿÿ°ÿ¦ÿ­ÿ±ÿ®ÿ¨ÿ¦ÿ±ÿ½ÿ³ÿ¯ÿ²ÿ³ÿ¸ÿ¹ÿ±ÿ¦ÿÿÿ®ÿ¬ÿ¨ÿªÿ²ÿ©ÿ¢ÿ«ÿ§ÿ¡ÿÿÿ£ÿµÿ²ÿ¦ÿÿ£ÿ°ÿ¯ÿ¨ÿ°ÿ¥ÿ²ÿ¬ÿ¤ÿ¡ÿ¦ÿ°ÿ©ÿ£ÿ®ÿ¨ÿÿ¢ÿ¤ÿ«ÿ­ÿ¢ÿÿÿ«ÿÿ¦ÿ®ÿ®ÿ®ÿ°ÿ°ÿ¯ÿ³ÿ¤ÿ¢ÿÿ¹ÿ¶ÿ®ÿ¨ÿ¨ÿ«ÿ®ÿ®ÿ ÿ§ÿ«ÿ®ÿ³ÿ¨ÿÿ©ÿ¬ÿ¢ÿµÿ­ÿÿ±ÿ¶ÿ§ÿ¦ÿÿÿ¡ÿ©ÿ«ÿ®ÿ£ÿ§ÿ¬ÿ·ÿ±ÿ¯ÿ´ÿ°ÿ¬ÿ¶ÿ°ÿ®ÿ¤ÿ¤ÿ£ÿ¯ÿ·ÿ´ÿ±ÿ»ÿ½ÿ¥ÿ­ÿ¶ÿ¸ÿµÿ°ÿ­ÿ§ÿ£ÿ¦ÿ¬ÿªÿ¦ÿ´ÿÃÿ·ÿ¼ÿ¥ÿÿ¤ÿ­ÿ¬ÿ¦ÿ²ÿ¶ÿÿ²ÿ­ÿ¸ÿ®ÿ«ÿ¨ÿ¥ÿ¬ÿ´ÿ´ÿµÿÿ¤ÿªÿ²ÿ´ÿ°ÿ±ÿ·ÿ²ÿ«ÿ°ÿ®ÿÿªÿ­ÿ­ÿ°ÿ®ÿ«ÿ§ÿ°ÿ·ÿ«ÿ¢ÿ¡ÿ­ÿµÿÁÿ¶ÿ©ÿ¡ÿ©ÿ¸ÿºÿ¬ÿªÿ­ÿ¡ÿ®ÿ¦ÿ¸ÿªÿ¬ÿ²ÿ°ÿ¬ÿ¨ÿÿÿ·ÿ¯ÿ ÿÿÿ±ÿ´ÿ½ÿ±ÿ©ÿ°ÿ°ÿ¥ÿ®ÿ¼ÿ±ÿ©ÿÿ±ÿ³ÿ²ÿ®ÿ¬ÿ­ÿ®ÿ²ÿµÿ¯ÿªÿ³ÿÿÿ¦ÿ£ÿ­ÿ¬ÿ¢ÿ«ÿ·ÿ±ÿ¼ÿ³ÿ¶ÿ­ÿ´ÿ¾ÿ¬ÿ¥ÿ°ÿ¬ÿ°ÿ¸ÿ´ÿ²ÿ²ÿ¹ÿªÿ«ÿ¾ÿ¶ÿ±ÿ²ÿ¸ÿÁÿ¿ÿ¹ÿ¯ÿ¢ÿ°ÿ¥ÿªÿ«ÿÀÿ§ÿ£ÿ§ÿ¬ÿ§ÿ©ÿ§ÿ¦ÿ¶ÿ¸ÿ¥ÿ­ÿ³ÿ¹ÿ½ÿ¬ÿ¨ÿ³ÿ³ÿ®ÿ¬ÿ©ÿ¯ÿºÿ¬ÿ·ÿ­ÿ¹ÿ¬ÿÂÿ¥ÿÿªÿ§ÿÿ¡ÿ¨ÿ«ÿ©ÿ«ÿ­ÿÿ®ÿ¼ÿ²ÿ¶ÿ«ÿ§ÿ«ÿ²ÿ´ÿ¯ÿ«ÿªÿ¶ÿ¾ÿ¦ÿ¯ÿ±ÿ°ÿºÿ¾ÿ¸ÿ®ÿ¡ÿ¥ÿ£ÿ£ÿ³ÿ°ÿÿ¡ÿ´ÿ½ÿ¬ÿ¨ÿ¸ÿ«ÿµÿ®ÿ¨ÿ²ÿ²ÿ²ÿªÿÿ®ÿ¶ÿ®ÿÿÿ¡ÿ¸ÿÿ¨ÿ°ÿ±ÿ®ÿ¯ÿ®ÿÿÿ§ÿµÿ·ÿ²ÿ¢ÿ¨ÿ¥ÿ¬ÿ¨ÿªÿ¬ÿ³ÿ±ÿ£ÿÿ ÿ³ÿ´ÿ¦ÿ·ÿµÿ·ÿÃÿ¼ÿ¯ÿ«ÿ´ÿÿ®ÿ¯ÿ²ÿ°ÿ§ÿ¬ÿ¶ÿ°ÿ¬ÿ«ÿ©ÿ­ÿªÿÿ¢ÿÊÿÀÿ«ÿ±ÿ°ÿ©ÿ¯ÿ¬ÿ¨ÿ¯ÿªÿ«ÿ¤ÿ®ÿµÿ²ÿ³ÿ°ÿ¨ÿ®ÿ­ÿ°ÿ¸ÿ¹ÿ«ÿ¦ÿ§ÿ£ÿ¬ÿ²ÿ¹ÿ©ÿ±ÿ¢ÿ»ÿ´ÿ¦ÿ®ÿ©ÿ°ÿ³ÿ³ÿ¦ÿ¥ÿ®ÿ®ÿ·ÿÀÿ²ÿ«ÿÿÿÿ«ÿ®ÿÿÿ²ÿµÿ§ÿ¦ÿ§ÿ¡ÿ§ÿµÿ°ÿ¨ÿ²ÿ­ÿ®ÿµÿµÿÿ°ÿ¾ÿ­ÿ¿ÿªÿ¤ÿ»ÿÀÿ¨ÿ­ÿ¾ÿ·ÿªÿ¦ÿ¦ÿªÿ£ÿ¯ÿÿ±ÿµÿ½ÿªÿ¤ÿ¦ÿ¨ÿ­ÿ±ÿªÿ¬ÿ¯ÿ¶ÿ¬ÿ¢ÿ°ÿ«ÿ§ÿ¦ÿ®ÿ·ÿ³ÿ®ÿ§ÿ®ÿ¯ÿªÿ®ÿ©ÿªÿªÿ«ÿ¯ÿªÿ¨ÿ­ÿ©ÿÿÿÿÿ¤ÿÿ¦ÿÿ¡ÿÿÿ ÿ¦ÿ©ÿ¡ÿÿÿ¦ÿ¯ÿ±ÿ±ÿÿÿ©ÿÿÿÿÿÿÿ ÿtÿÿÿ©ÿ ÿ¡ÿ­ÿ®ÿÿ¦ÿ®ÿÿ¥ÿ°ÿ£ÿ§ÿ§ÿ¥ÿ¥ÿ§ÿÿ¢ÿ³ÿªÿ¢ÿ¨ÿÿ¶ÿ¤ÿÿ¢ÿÿ­ÿªÿÿÿ°ÿ¥ÿÿ¢ÿÿÿÿ¨ÿÿ¢ÿÿ¢ÿÿÿÿÿÿ§ÿ²ÿ¹ÿ¥ÿ£ÿ¡ÿ£ÿ¬ÿ£ÿ ÿ¬ÿªÿ¦ÿ¦ÿ¡ÿ¥ÿ©ÿÿÿÿ¬ÿÿ¢ÿÄÿ¼ÿ§ÿ°ÿ¡ÿ¡ÿ²ÿ©ÿÿÿ ÿ¬ÿªÿ¢ÿ¤ÿ©ÿ¬ÿ¦ÿÿ²ÿ¶ÿªÿªÿ©ÿÿ¶ÿ³ÿ¬ÿ»ÿ±ÿÿ«ÿ±ÿ¼ÿ¹ÿ§ÿªÿ¶ÿ¶ÿ¬ÿ«ÿ·ÿ¾ÿ¼ÿ¯ÿµÿ³ÿ¸ÿ¾ÿ¦ÿ ÿªÿÿ³ÿ©ÿ¤ÿ³ÿ¬ÿ´ÿ¨ÿ¢ÿ±ÿ¼ÿµÿ®ÿ¨ÿ£ÿ¯ÿ·ÿ´ÿºÿ¹ÿ®ÿ­ÿ±ÿ«ÿ¯ÿ¤ÿ¨ÿ±ÿ¥ÿ®ÿ¶ÿ¯ÿ¯ÿ²ÿµÿÀÿ¸ÿ±ÿ®ÿ°ÿ¬ÿ©ÿ©ÿªÿ³ÿ­ÿ¡ÿ¦ÿ¨ÿ£ÿ®ÿ»ÿ²ÿ¾ÿªÿ¯ÿ¶ÿ¹ÿËÿ°ÿ³ÿ§ÿ»ÿ´ÿ¤ÿ¯ÿ»ÿ±ÿ­ÿÃÿ¶ÿ¨ÿ¥ÿªÿ¯ÿµÿ¶ÿ²ÿµÿºÿ¾ÿºÿ°ÿ¯ÿ«ÿ©ÿ©ÿ­ÿ¸ÿ²ÿ³ÿ ÿÿ»ÿ°ÿ¶ÿ«ÿ±ÿ«ÿ¦ÿ¶ÿ¹ÿ­ÿ£ÿÿ°ÿ¶ÿ¥ÿ¦ÿÿÿ®ÿ¶ÿ´ÿ©ÿ®ÿ¶ÿ¾ÿ½ÿ»ÿ¶ÿ´ÿ¡ÿ¾ÿ»ÿ³ÿµÿ©ÿ¼ÿ¨ÿÿ¥ÿºÿ°ÿ²ÿ±ÿ§ÿ®ÿ§ÿ¤ÿ²ÿ¸ÿ¬ÿ«ÿ¬ÿ¬ÿ¨ÿ©ÿ²ÿµÿµÿ¬ÿ¯ÿºÿ·ÿ±ÿªÿ¯ÿ­ÿ¥ÿ°ÿ¸ÿ¨ÿÄÿ»ÿ¨ÿÃÿ¦ÿÅÿÿ¤ÿ´ÿ®ÿ·ÿ²ÿÇÿÂÿ±ÿ¨ÿ¬ÿ¬ÿªÿ¬ÿ¨ÿ£ÿ®ÿ²ÿ°ÿ´ÿ°ÿ³ÿ¬ÿ¬ÿ´ÿµÿÿ¢ÿ°ÿÃÿ£ÿ©ÿ¡ÿ³ÿÿ²ÿ½ÿ²ÿ¯ÿ¡ÿ©ÿÿ«ÿ¬ÿ·ÿ³ÿ¨ÿ¯ÿ¢ÿÿ£ÿ¥ÿ¨ÿ¯ÿ©ÿÿyÿÿáþ>ÿÿ¤ÿ§ÿÿ¢ÿ§ÿ¡ÿ¥ÿ«ÿ ÿ¶ÿ¸ÿ²ÿ£ÿÿ ÿ£ÿ§ÿ®ÿ¡ÿ­ÿÿ®ÿÿ­ÿ¦ÿ©ÿ ÿ£ÿ«ÿÿ©ÿ«ÿ£ÿÿ¨ÿ¯ÿªÿ©ÿ£ÿÿ¦ÿ¥ÿ£ÿ¥ÿ ÿ¥ÿªÿ¥ÿ«ÿ´ÿ¤ÿ³ÿÿ¯ÿ«ÿ²ÿ¦ÿ½ÿÿ¨ÿÂÿ®ÿÿ ÿ­ÿÿÿ¯ÿ¶ÿªÿ¥ÿÿ©ÿ£ÿ¦ÿ©ÿ£ÿªÿ²ÿ·ÿªÿ¥ÿ«ÿ­ÿ¶ÿ«ÿ¥ÿ­ÿ­ÿ­ÿ¶ÿ¸ÿ­ÿªÿ¥ÿ´ÿ´ÿ¬ÿ½ÿ¢ÿºÿ»ÿÿ¹ÿ¥ÿ³ÿ»ÿ¹ÿ²ÿ¨ÿ»ÿªÿ±ÿ³ÿ¦ÿ¹ÿ³ÿ©ÿ¯ÿµÿ¯ÿ®ÿÀÿÀÿ®ÿ«ÿ«ÿ³ÿºÿ¯ÿ¤ÿ¡ÿ¨ÿ¯ÿ®ÿ§ÿÿ¬ÿ´ÿ­ÿ´ÿ¸ÿ¹ÿ¥ÿ§ÿ´ÿ²ÿªÿ§ÿ£ÿÿ¢ÿ®ÿ­ÿ ÿÿ·ÿ³ÿ¤ÿ®ÿ³ÿ²ÿ¨ÿ§ÿ¿ÿ´ÿ¥ÿ¯ÿ¢ÿ¸ÿµÿ°ÿ´ÿ´ÿ°ÿºÿ±ÿ¨ÿ©ÿ«ÿ«ÿ¦ÿ°ÿµÿ©ÿ¦ÿ«ÿ®ÿ¨ÿ¦ÿ¯ÿ¤ÿ©ÿ³ÿ±ÿ²ÿ­ÿ­ÿ·ÿ¼ÿ¨ÿ®ÿ¬ÿ¨ÿ©ÿ¬ÿ¬ÿ¯ÿ«ÿ¨ÿ²ÿ§ÿ¸ÿ°ÿ¬ÿ¢ÿ¬ÿ¶ÿºÿÊÿ½ÿ³ÿ«ÿºÿ¸ÿ¯ÿ®ÿ§ÿ£ÿ¡ÿªÿ²ÿ´ÿ¬ÿ­ÿ©ÿ¥ÿµÿ´ÿ¯ÿ®ÿ²ÿ¶ÿ¯ÿ³ÿµÿ³ÿªÿ­ÿ½ÿ¼ÿ¼ÿÂÿ´ÿ«ÿ¦ÿ¯ÿÅÿ©ÿ©ÿ¶ÿ¢ÿ³ÿ¯ÿ½ÿÍÿ¦ÿÂÿªÿ²ÿ¯ÿÿªÿµÿ­ÿÿ®ÿ´ÿ£ÿ´ÿ¿ÿÿ±ÿºÿ¦ÿ¦ÿ«ÿ´ÿªÿ©ÿ¿ÿ¿ÿµÿ¬ÿ¥ÿ©ÿªÿ°ÿ»ÿ­ÿ ÿ¤ÿªÿÿ¥ÿµÿ´ÿ¼ÿÅÿ²ÿÀÿ¶ÿªÿ¡ÿ¤ÿ¡ÿ¬ÿ´ÿ±ÿÂÿ±ÿ­ÿ©ÿ°ÿÿÿ¦ÿ´ÿ¯ÿ·ÿÎÿ­ÿ§ÿ®ÿ®ÿµÿ§ÿ®ÿ°ÿ®ÿ­ÿ«ÿªÿ°ÿºÿµÿ¶ÿµÿ«ÿ¥ÿªÿ°ÿªÿ¯ÿ­ÿ­ÿ²ÿ«ÿ¡ÿ¦ÿ£ÿÿ«ÿ³ÿªÿ¡ÿ³ÿ¾ÿ°ÿ§ÿ¨ÿ³ÿ°ÿ²ÿ¬ÿÌÿ ÿ°ÿµÿ­ÿ´ÿ¶ÿºÿ´ÿ¯ÿ¸ÿ¬ÿ¶ÿºÿµÿÇÿ¿ÿ²ÿ¦ÿ¢ÿ³ÿ®ÿ¬ÿ©ÿ¦ÿ´ÿ¯ÿ°ÿ·ÿªÿ§ÿ·ÿ¾ÿ¸ÿ´ÿ©ÿ¤ÿ­ÿ¹ÿºÿ³ÿ§ÿÿ¼ÿ¸ÿ¤ÿ­ÿ½ÿÀÿ­ÿ¶ÿ©ÿ²ÿ±ÿÂÿ¥ÿÈÿ¶ÿÅÿ¿ÿÆÿ»ÿÿ ÿwÿÿÿÿ¶ÿ²ÿ²ÿ¬ÿ·ÿ¸ÿ«ÿ¤ÿ¥ÿ²ÿ·ÿ¯ÿ²ÿ«ÿ¡ÿ¨ÿ©ÿ¥ÿÿÿ­ÿ­ÿ»ÿÎÿÁÿ­ÿ®ÿ¢ÿ«ÿ²ÿ®ÿ®ÿµÿ°ÿ­ÿ¢ÿ¹ÿ¸ÿ¼ÿ³ÿ´ÿºÿ®ÿ¶ÿ³ÿ³ÿ¾ÿ¯ÿ¿ÿÅÿ§ÿ³ÿËÿ½ÿ©ÿ­ÿ»ÿ°ÿ¨ÿ«ÿ´ÿ¬ÿ­ÿ¦ÿ´ÿ¾ÿ¼ÿ¹ÿºÿµÿºÿµÿ®ÿ¯ÿ³ÿ³ÿ¶ÿ½ÿµÿ®ÿ­ÿ¨ÿ°ÿ¯ÿ³ÿºÿ¯ÿ¢ÿ¦ÿ¨ÿ¦ÿ³ÿ°ÿ¡ÿ§ÿÿ¢ÿ¯ÿ¢ÿ·ÿ»ÿ¬ÿÿÿ«ÿ©ÿ³ÿ¶ÿ¹ÿ±ÿ°ÿ²ÿ¥ÿ§ÿ«ÿ¥ÿ«ÿ½ÿ«ÿ¯ÿ´ÿ¬ÿ¯ÿ®ÿ¢ÿÿ¦ÿ«ÿ¦ÿ­ÿ¬ÿ¯ÿºÿºÿ¶ÿ§ÿ±ÿ·ÿ±ÿ¶ÿ²ÿ§ÿ¨ÿ°ÿÂÿ°ÿ©ÿ£ÿÿ©ÿ£ÿ®ÿºÿ¥ÿ£ÿ¥ÿ·ÿ§ÿ³ÿ²ÿ¡ÿ«ÿ¹ÿ´ÿ±ÿÀÿ³ÿ¯ÿ¡ÿ£ÿ¤ÿ«ÿ¥ÿ¦ÿ±ÿ¬ÿ§ÿ¬ÿªÿ©ÿ¸ÿ¹ÿ³ÿµÿ®ÿ°ÿ¯ÿ«ÿ¶ÿ¹ÿ¶ÿ³ÿ±ÿ¨ÿÿ¢ÿ¯ÿ²ÿÅÿ¿ÿ°ÿ¿ÿ©ÿÁÿ·ÿÿ­ÿ­ÿ§ÿ°ÿ¥ÿÿ£ÿ¦ÿ­ÿ¬ÿ¸ÿ¸ÿ¸ÿ·ÿ¸ÿ§ÿªÿªÿ²ÿ¶ÿ®ÿ¡ÿ¡ÿªÿ®ÿ´ÿ¶ÿ¯ÿ®ÿ³ÿ¤ÿ¡ÿ§ÿ ÿ¥ÿ®ÿ¬ÿªÿ¤ÿ©ÿ¤ÿÿÿÿ¤ÿ«ÿ±ÿ°ÿ±ÿ§ÿªÿ°ÿ¯ÿÿ«ÿ±ÿ§ÿ¤ÿ¨ÿ«ÿ©ÿ¦ÿ¤ÿÿ¢ÿ§ÿ¢ÿÿ¢ÿ®ÿ®ÿ®ÿ²ÿ©ÿ¯ÿ«ÿºÿ¿ÿµÿ°ÿ²ÿ®ÿÿzÿ1ÿKÿ¶ÿ¶ÿ¤ÿ½ÿ¤ÿ®ÿ©ÿ¬ÿÿ§ÿ ÿ©ÿ²ÿµÿ´ÿ¡ÿªÿ§ÿ°ÿ»ÿ«ÿ£ÿ¬ÿ³ÿ´ÿ®ÿ©ÿ¨ÿ«ÿ¹ÿ¼ÿ§ÿ«ÿ¬ÿ¡ÿÿfÿÿ·ÿ«ÿ­ÿ©ÿ®ÿªÿ½ÿ¬ÿªÿ­ÿ¶ÿ¡ÿ²ÿ«ÿ¹ÿ¯ÿ´ÿºÿªÿ°ÿªÿµÿ¶ÿ­ÿ°ÿ´ÿ·ÿ·ÿ«ÿ£ÿ¯ÿµÿ¼ÿ²ÿ®ÿ¼ÿ§ÿ¦ÿ¥ÿ­ÿ¹ÿ«ÿ¥ÿ·ÿµÿÑÿÿªÿ¸ÿ²ÿ±ÿ¼ÿ»ÿ²ÿ±ÿ¶ÿ½ÿ©ÿ²ÿ¸ÿ¨ÿ­ÿ­ÿ¬ÿ¯ÿ®ÿ­ÿªÿ¹ÿ¸ÿ°ÿ¶ÿ±ÿ¹ÿ²ÿ©ÿ¤ÿ¢ÿ°ÿ©ÿ®ÿ«ÿ©ÿµÿ¹ÿ²ÿ­ÿªÿ¢ÿ¥ÿÿ¦ÿµÿ¸ÿ±ÿ«ÿ±ÿ¿ÿ¹ÿ®ÿ¶ÿ³ÿ¨ÿ®ÿ«ÿ¦ÿ¥ÿ¶ÿ´ÿ¯ÿ«ÿªÿµÿ§ÿÿ¦ÿ¸ÿ¦ÿ¹ÿ£ÿ²ÿµÿ©ÿ¯ÿ³ÿ®ÿ«ÿ·ÿ²ÿ·ÿ·ÿ·ÿ¹ÿ®ÿ«ÿ­ÿ¬ÿµÿ¶ÿ­ÿ²ÿ±ÿ¥ÿ®ÿ°ÿ­ÿªÿ´ÿ¢ÿ¶ÿ¯ÿ¹ÿ¸ÿ¶ÿÿ¨ÿ¯ÿ²ÿ¦ÿ®ÿ®ÿ¨ÿ¨ÿ¯ÿ°ÿ©ÿ«ÿ±ÿ´ÿ½ÿ½ÿ´ÿ®ÿ´ÿªÿ©ÿ®ÿ±ÿ¾ÿ«ÿ­ÿªÿ¬ÿ»ÿ¸ÿ¯ÿ®ÿ©ÿ¬ÿ¨ÿ®ÿ²ÿ«ÿ©ÿ¨ÿ¦ÿ´ÿ»ÿ²ÿ´ÿ¸ÿ»ÿÃÿ«ÿ¡ÿ¦ÿ¸ÿ¤ÿ³ÿ«ÿ«ÿÑÿ®ÿ°ÿ´ÿ°ÿºÿ¹ÿ±ÿ´ÿ¶ÿ²ÿ·ÿ½ÿ¼ÿ¼ÿ±ÿ©ÿÿ ÿ»ÿ¹ÿ°ÿªÿ¶ÿ¯ÿ¬ÿ­ÿ¢ÿ¸ÿ³ÿ»ÿ¯ÿ«ÿ¤ÿ¤ÿ¨ÿ£ÿÿ©ÿ®ÿ¯ÿ¸ÿ²ÿ¬ÿ°ÿ®ÿÿöþ!ýnüý|þÿ«ÿ¨ÿ­ÿ­ÿ§ÿ­ÿµÿ®ÿ©ÿ¯ÿ°ÿ²ÿ­ÿ­ÿ·ÿ³ÿ±ÿ³ÿ¬ÿ¨ÿªÿ°ÿ³ÿÊÿ³ÿ»ÿ½ÿºÿ²ÿ³ÿÃÿ½ÿ¾ÿ´ÿÿ¤ÿ±ÿµÿ·ÿ¢ÿ¤ÿ°ÿ§ÿ±ÿ¯ÿ³ÿ©ÿ¾ÿ¿ÿ­ÿ¬ÿ´ÿ³ÿ¤ÿ¶ÿ³ÿªÿ³ÿ®ÿ´ÿ¹ÿ­ÿ¶ÿÃÿµÿ·ÿ¯ÿ«ÿªÿ¯ÿ¥ÿÁÿ­ÿ¸ÿ¦ÿ®ÿ»ÿ¬ÿ¹ÿ´ÿ·ÿ§ÿ¡ÿ¬ÿªÿ¨ÿ¬ÿ¢ÿÿÿ£ÿ¡ÿÿÿ£ÿ¨ÿÿ©ÿÿÿ­ÿÿÿ ÿªÿ¡ÿÿÿÿÿÿÿÿÿÿÿÿÿ±ÿ¤ÿÿÿÿ ÿ ÿÿÿÿÿÿÿÿ ÿ£ÿ£ÿ¡ÿÿ¢ÿ§ÿÿ¨ÿÿ¦ÿÿ¤ÿ¢ÿÿÿÿÿÿÿ¡ÿÿÿ¥ÿÿÿÿ°ÿ¡ÿÿÿ¨ÿÿÿ¬ÿ¦ÿ¢ÿ¥ÿÿÿÿ¡ÿÿ®ÿ¢ÿÿÿµÿÿÿ·ÿ ÿ§ÿªÿÿÿ ÿÿÿÿÿ¥ÿ ÿÿÿÿ³ÿ§ÿ¸ÿ²ÿ«ÿ±ÿ£ÿÿ ÿ¦ÿ£ÿÿÿÿ©ÿªÿ·ÿ±ÿ¯ÿ¬ÿ®ÿ¼ÿ®ÿ¢ÿ¢ÿÿÿFÿÿÿaÿÿ¨ÿ´ÿ¶ÿÿ©ÿ¨ÿ¨ÿ¬ÿ©ÿ°ÿ±ÿ²ÿ±ÿ¸ÿÂÿÃÿºÿ¯ÿ®ÿºÿÀÿ²ÿªÿ­ÿ¶ÿ«ÿ®ÿ´ÿ¬ÿ¢ÿ¨ÿ©ÿ¨ÿ¬ÿ¬ÿ¸ÿ¶ÿ¼ÿ¨ÿÆÿÿÿÄÿÀÿ®ÿ®ÿªÿ¯ÿ±ÿ·ÿÀÿ´ÿ§ÿ¯ÿ¹ÿµÿ«ÿ´ÿ´ÿ®ÿ¼ÿ¯ÿ¾ÿ¸ÿ¤ÿ©ÿ°ÿ©ÿ¨ÿ£ÿ·ÿ´ÿ«ÿ¸ÿ©ÿªÿ¡ÿÀÿ´ÿ±ÿ´ÿ¬ÿ«ÿ°ÿ³ÿ¯ÿ¹ÿÄÿ®ÿ¾ÿÿ²ÿ¢ÿ©ÿ´ÿºÿ¼ÿ²ÿ´ÿÉÿÄÿªÿÿºÿÿ¯ÿÁÿ°ÿ¦ÿ¯ÿªÿ­ÿÀÿÇÿ¿ÿ½ÿ¸ÿ­ÿ±ÿxÿxÿÿ¤ÿ²ÿºÿ¶ÿ·ÿ´ÿ«ÿ§ÿ¬ÿ´ÿ¨ÿ¬ÿ£ÿ®ÿµÿ°ÿ´ÿ¶ÿ¥ÿ§ÿ©ÿ ÿ ÿ¤ÿ²ÿ¿ÿ¼ÿ¯ÿÁÿÿ¯ÿ´ÿ§ÿ¢ÿ¢ÿ¨ÿ³ÿ´ÿ±ÿ±ÿ®ÿ´ÿ¤ÿ²ÿ¢ÿ°ÿ¨ÿ«ÿ¨ÿªÿ¸ÿµÿ¬ÿ©ÿ±ÿ©ÿ«ÿ·ÿ´ÿ¨ÿ²ÿ³ÿ£ÿ©ÿ¿ÿ¹ÿ­ÿ¼ÿ¡ÿ±ÿ®ÿÿ«ÿ§ÿ°ÿ¬ÿ¤ÿ¦ÿ§ÿ§ÿ­ÿ®ÿ¸ÿ¦ÿ¢ÿªÿ ÿÿ£ÿ¦ÿ¨ÿ­ÿÿÿ¡ÿ°ÿ®ÿ·ÿÃÿ±ÿ¬ÿ¯ÿ´ÿ·ÿ±ÿ¨ÿ±ÿ¨ÿ´ÿ¯ÿ±ÿ ÿºÿµÿ¢ÿ¢ÿªÿ«ÿ¨ÿ²ÿ³ÿÁÿ©ÿÿ¬ÿ®ÿ¯ÿ¬ÿ«ÿ²ÿ·ÿªÿ°ÿ´ÿ¯ÿ³ÿ£ÿÿ®ÿ»ÿ¹ÿ¶ÿµÿªÿ¯ÿ­ÿ¾ÿ¦ÿ±ÿ¸ÿ­ÿ¨ÿ§ÿ¶ÿºÿ¢ÿ¸ÿ®ÿ¾ÿ­ÿ¯ÿ­ÿ«ÿ¸ÿÀÿ¶ÿ§ÿ£ÿ­ÿ²ÿ¯ÿ©ÿ ÿ§ÿ©ÿ³ÿ±ÿ¨ÿ©ÿªÿ®ÿ¬ÿ°ÿ°ÿºÿ·ÿ¯ÿ³ÿ¶ÿ®ÿ¬ÿ»ÿ¹ÿ¨ÿ»ÿ·ÿ¯ÿ­ÿ³ÿ±ÿ®ÿ´ÿ·ÿ¹ÿ²ÿ¬ÿ«ÿ°ÿ«ÿ§ÿ¯ÿ¯ÿ©ÿ®ÿÿ¤ÿ³ÿ«ÿ±ÿ¯ÿ©ÿ¨ÿ°ÿ´ÿ±ÿ´ÿ©ÿ²ÿ³ÿ«ÿ¯ÿ¦ÿ©ÿ¨ÿ ÿ­ÿ´ÿ°ÿÿqÿEÿtÿvÿüþ0þÁý8þÿÿ°ÿ´ÿªÿ©ÿ«ÿ¯ÿ­ÿ£ÿ¨ÿ²ÿ­ÿ®ÿ¶ÿ­ÿªÿ§ÿ ÿÿ«ÿ³ÿ¯ÿ®ÿ´ÿ£ÿ«ÿ²ÿ²ÿ®ÿ«ÿ²ÿ¤ÿ¥ÿÿ¬ÿ·ÿ¯ÿ©ÿ²ÿ¹ÿ­ÿ±ÿ¯ÿ»ÿ²ÿ§ÿ°ÿ¬ÿ¨ÿ²ÿ¬ÿ®ÿ°ÿ¬ÿ§ÿ·ÿ¼ÿ¬ÿÿ¢ÿ¤ÿ²ÿ·ÿ·ÿ¼ÿÀÿ¾ÿ·ÿ°ÿ«ÿ®ÿ°ÿ¯ÿ¶ÿ¯ÿ±ÿ´ÿ³ÿ«ÿ¢ÿ«ÿ¹ÿÅÿ«ÿ¬ÿ¹ÿ´ÿ«ÿ¬ÿ¨ÿÿ¢ÿ§ÿ¦ÿªÿ­ÿ±ÿ´ÿ¸ÿ·ÿ¯ÿ­ÿµÿ§ÿ ÿÿ§ÿ­ÿ¢ÿ«ÿ±ÿ­ÿ´ÿ³ÿ®ÿ¥ÿ£ÿ±ÿ±ÿ¯ÿ²ÿ²ÿ©ÿ¤ÿ¨ÿÿ£ÿ§ÿ²ÿ±ÿ§ÿ¨ÿ²ÿ¨ÿ¹ÿ»ÿ²ÿ³ÿ«ÿ©ÿ­ÿªÿ«ÿ²ÿ©ÿ¬ÿÿ¤ÿ³ÿ¯ÿ¨ÿ·ÿ­ÿ³ÿ¤ÿ¤ÿ¶ÿ²ÿ¬ÿ°ÿ´ÿ¯ÿ¨ÿ­ÿ½ÿ¼ÿ¯ÿ¢ÿ®ÿºÿ°ÿ±ÿ¨ÿ¦ÿÿÿ ÿ«ÿ¨ÿ¢ÿ©ÿ²ÿ¯ÿ¤ÿ°ÿ­ÿ©ÿ³ÿµÿ§ÿÿ£ÿ¥ÿ«ÿ®ÿµÿ¥ÿ¯ÿ´ÿ«ÿ³ÿ³ÿ©ÿ£ÿ¯ÿ«ÿ²ÿ®ÿ©ÿ¨ÿ£ÿ¨ÿªÿ¯ÿ¶ÿ§ÿ¡ÿµÿ´ÿ£ÿ¤ÿ²ÿ¸ÿ¥ÿÿµÿ­ÿ ÿ¦ÿ¬ÿ§ÿÿÿÿ¥ÿ°ÿ¬ÿ¶ÿ¥ÿÿÿ´ÿÂÿ¬ÿ¯ÿÁÿÿ¨ÿ­ÿ¨ÿ¨ÿ¦ÿ¥ÿ¯ÿ±ÿÿ¦ÿ­ÿ ÿ±ÿ¯ÿÿ ÿ°ÿ±ÿ®ÿ¬ÿ±ÿ ÿºÿ¬ÿ¤ÿ£ÿªÿ°ÿªÿ¯ÿ¥ÿ¥ÿ°ÿ¦ÿ°ÿ¸ÿ²ÿ¨ÿ§ÿ±ÿ±ÿÿ¬ÿ¯ÿÂÿ±ÿÿ ÿªÿ­ÿ°ÿ´ÿÿ®ÿ¨ÿ¬ÿ©ÿ±ÿ±ÿªÿ¤ÿ¥ÿ¬ÿ¯ÿ°ÿ²ÿ°ÿ¬ÿ¨ÿºÿ¢ÿ¤ÿ¬ÿ©ÿ®ÿ§ÿ«ÿ¡ÿ©ÿ¨ÿ¯ÿ²ÿ°ÿ§ÿ¢ÿ¤ÿªÿ©ÿ£ÿ«ÿ´ÿ¯ÿÆÿ¯ÿÿ¯ÿÂÿÂÿ¸ÿ®ÿ©ÿ£ÿÿ©ÿªÿµÿ«ÿªÿ²ÿ¹ÿ·ÿ¢ÿÿ ÿ¶ÿ«ÿºÿ«ÿ¯ÿ¨ÿªÿ¨ÿ¡ÿ¤ÿ«ÿªÿ¡ÿ¼ÿÿ³ÿ´ÿ·ÿ¿ÿ¹ÿ°ÿ­ÿ§ÿ ÿ±ÿ³ÿºÿ¢ÿ ÿ¸ÿºÿ·ÿ¤ÿ¬ÿ·ÿ ÿ¨ÿ¾ÿ´ÿ¦ÿ­ÿ©ÿ¬ÿ³ÿµÿ·ÿ°ÿ§ÿ­ÿ»ÿ¼ÿÿ®ÿÿ­ÿ®ÿµÿ·ÿ´ÿªÿ§ÿ­ÿ¬ÿ§ÿ²ÿ´ÿ£ÿÿ¸ÿ®ÿ­ÿ¦ÿ¥ÿ«ÿ®ÿ´ÿºÿµÿ¦ÿ½ÿ´ÿ´ÿ¨ÿÿ©ÿ¦ÿ°ÿ¼ÿ¯ÿ ÿ¥ÿ£ÿ¬ÿÿµÿµÿ¼ÿ®ÿ¬ÿ¤ÿ©ÿ¦ÿ£ÿ¨ÿ©ÿ¬ÿ²ÿ¨ÿ¦ÿ¢ÿ«ÿ²ÿ®ÿ®ÿ¬ÿ°ÿ²ÿ²ÿ¶ÿ±ÿªÿÀÿ»ÿ¦ÿ¸ÿ¸ÿ®ÿ«ÿ¡ÿ¥ÿ£ÿ¡ÿ©ÿ­ÿ±ÿ¶ÿ¬ÿ°ÿÿ´ÿ³ÿ®ÿ¨ÿÂÿªÿ«ÿ±ÿ¹ÿµÿ¦ÿ«ÿ¬ÿ°ÿ¶ÿ¬ÿµÿ­ÿ¯ÿµÿ¯ÿ¦ÿ¥ÿ­ÿ­ÿ«ÿ´ÿ´ÿ§ÿ©ÿ´ÿ»ÿÿ¬ÿ°ÿ¬ÿ¯ÿ´ÿ±ÿºÿÁÿ±ÿ¤ÿ©ÿ©ÿ¯ÿ¸ÿ­ÿ­ÿÿ¯ÿ©ÿ¤ÿ°ÿ¯ÿªÿªÿ¯ÿ­ÿ¦ÿ©ÿ¯ÿÂÿ±ÿ©ÿ­ÿ°ÿ¸ÿ¶ÿ¸ÿ¶ÿ±ÿ¨ÿ¶ÿ·ÿÿ£ÿ¸ÿ¥ÿ¸ÿ¬ÿ¹ÿ¹ÿ¬ÿ¶ÿ¶ÿ¸ÿ§ÿ¯ÿ«ÿ§ÿ¥ÿ£ÿ¬ÿ´ÿ¶ÿ»ÿ¼ÿ¬ÿ¿ÿ¦ÿ£ÿ«ÿ¾ÿ¿ÿ¹ÿ´ÿ³ÿ²ÿªÿ¥ÿ°ÿ¶ÿ²ÿºÿ¦ÿ¥ÿ½ÿ«ÿ¨ÿºÿ¤ÿ·ÿªÿ¬ÿ·ÿ±ÿ®ÿ¯ÿ¬ÿ®ÿ°ÿ²ÿÃÿªÿ¹ÿÿºÿ¡ÿ­ÿ²ÿ¼ÿ³ÿÿ­ÿÇÿËÿÁÿ³ÿ´ÿ¿ÿ¬ÿ¥ÿ£ÿ©ÿÿµÿ³ÿ¡ÿ¢ÿ¯ÿ»ÿ·ÿ¯ÿ§ÿÿ£ÿ´ÿ¯ÿ¡ÿ´ÿ£ÿ¥ÿ©ÿÀÿ¨ÿ»ÿ´ÿ¢ÿ¡ÿ±ÿ²ÿ­ÿ¸ÿªÿªÿ¸ÿ±ÿ¦ÿ¤ÿ¢ÿ¥ÿ£ÿ¬ÿÿ©ÿ¯ÿ¦ÿªÿ¡ÿªÿ±ÿ·ÿ²ÿ³ÿ¨ÿªÿµÿ¯ÿ©ÿ¨ÿÿÿ·ÿ»ÿ»ÿ½ÿ«ÿÿ­ÿ ÿÿ¤ÿ´ÿ±ÿ°ÿ®ÿ¯ÿ²ÿ¨ÿ£ÿ§ÿÿÿÿ¤ÿ¥ÿ ÿ£ÿ§ÿ¤ÿ£ÿÿ£ÿ ÿ¢ÿ¡ÿÿÿ¢ÿ¯ÿ­ÿÿÿ®ÿÿ§ÿ¦ÿÿÿÿÿÿÿÿÿ´ÿÿÿÿ¦ÿ¢ÿ ÿ¨ÿ¢ÿ§ÿ­ÿÿ ÿ£ÿÿ¦ÿ©ÿ¡ÿ¨ÿ­ÿ®ÿÿ«ÿ§ÿÿªÿ¢ÿÿÿ¢ÿ«ÿ¡ÿÿ¢ÿ¨ÿ¥ÿÿÿÿÿ®ÿÿÿÿÿ¢ÿÿ«ÿ¤ÿ ÿÿ­ÿ±ÿ¡ÿÿ§ÿ ÿÿÿ¤ÿ¦ÿ¤ÿ¥ÿÿ ÿÿÿÿÿÿÿÿÿÿÿÿ²ÿ±ÿÿ¬ÿ¨ÿ§ÿ¯ÿ¬ÿ¦ÿ¤ÿ¨ÿ±ÿ°ÿ¤ÿ­ÿÿ³ÿ¥ÿ°ÿ©ÿ¯ÿÿ®ÿ·ÿ¨ÿ´ÿ¼ÿ£ÿ³ÿ¬ÿºÿ²ÿ£ÿ­ÿ±ÿ®ÿ¨ÿ ÿªÿ­ÿ¯ÿµÿ¯ÿ®ÿªÿ³ÿÿÿ¯ÿ­ÿ¥ÿ­ÿ§ÿ·ÿ¸ÿ²ÿ­ÿ¡ÿ¥ÿ­ÿ«ÿªÿ¬ÿ§ÿ²ÿ¼ÿ²ÿ´ÿ²ÿ­ÿ±ÿ¬ÿ¦ÿ¦ÿ¼ÿ¨ÿ¨ÿ£ÿ´ÿ©ÿ§ÿÂÿ»ÿ¦ÿÁÿÿ­ÿ½ÿ´ÿ©ÿ¬ÿ¦ÿÿ ÿ©ÿ¤ÿÿ¡ÿ ÿ¢ÿ°ÿ¯ÿ³ÿµÿ®ÿÈÿ±ÿ¸ÿ©ÿ¹ÿ±ÿ°ÿªÿ·ÿ»ÿ¶ÿ¸ÿ®ÿ´ÿ´ÿ·ÿ¬ÿ¨ÿªÿ°ÿºÿ¸ÿ·ÿ¼ÿºÿ½ÿ¸ÿªÿ¬ÿ­ÿ²ÿ¨ÿµÿ±ÿ®ÿ§ÿ«ÿ·ÿ¶ÿÁÿ­ÿ¬ÿ¦ÿ­ÿÿµÿ¿ÿ´ÿ¯ÿ´ÿ°ÿ¸ÿ»ÿ¼ÿÄÿÌÿ¾ÿªÿ»ÿÁÿ¸ÿ±ÿ°ÿÂÿ¥ÿ®ÿÿºÿ·ÿµÿ²ÿ¥ÿ¢ÿ¯ÿÿ§ÿ¶ÿ¥ÿ²ÿ·ÿ§ÿ¶ÿ©ÿ¨ÿ°ÿ³ÿ²ÿ¯ÿ¦ÿ£ÿ¦ÿ¬ÿ®ÿ¨ÿ³ÿ´ÿ£ÿ§ÿ¸ÿµÿ°ÿ¨ÿ®ÿ©ÿ¬ÿ®ÿ¦ÿÈÿ¡ÿÿ¥ÿ®ÿ¤ÿ¦ÿ±ÿÂÿ±ÿ¦ÿÿ§ÿ±ÿ­ÿ­ÿ§ÿ²ÿ·ÿ°ÿ¦ÿÿ¦ÿ²ÿ²ÿ¸ÿ»ÿ²ÿ²ÿ¥ÿÿ­ÿÿ®ÿ³ÿºÿ¨ÿ¤ÿ®ÿ¯ÿ¢ÿ®ÿÀÿ¯ÿ¬ÿ²ÿ·ÿ«ÿ¥ÿ°ÿ²ÿ¬ÿ¨ÿµÿ­ÿªÿ©ÿ±ÿ²ÿ§ÿÿÿÿEÿÿPÿÿ¬ÿ¯ÿÿ¦ÿ²ÿ¨ÿ¡ÿ§ÿ§ÿ¬ÿÿ¶ÿ£ÿ§ÿ¯ÿ ÿ§ÿ«ÿ§ÿÿ´ÿ«ÿ¦ÿÿÿ§ÿ¶ÿÿÿÿÿÿÿ¤ÿ¤ÿªÿ¯ÿ¦ÿ¡ÿ¥ÿÿ¥ÿ°ÿ­ÿ¦ÿ­ÿ¬ÿ­ÿ¯ÿ´ÿÿ¥ÿÿ¯ÿ§ÿ©ÿÿ³ÿ­ÿ¯ÿ»ÿ¯ÿ«ÿÿ£ÿÿ¬ÿ´ÿ§ÿ³ÿ«ÿ°ÿ¶ÿºÿ«ÿÿ¦ÿ³ÿ°ÿ´ÿ°ÿ­ÿ¹ÿµÿ¨ÿ©ÿ¶ÿ«ÿÿÿ±ÿ¿ÿµÿ½ÿ«ÿ³ÿÂÿ¹ÿªÿ·ÿ¬ÿÿ¶ÿ«ÿ·ÿ³ÿÿ¢ÿÿ­ÿ¥ÿÿ¼ÿ£ÿÿ¯ÿ¹ÿ²ÿ´ÿ·ÿ¯ÿ©ÿ·ÿ²ÿªÿµÿ¸ÿÁÿ»ÿ­ÿªÿÿÿ­ÿ³ÿ¬ÿ ÿ¨ÿ±ÿ¹ÿ·ÿ®ÿ¼ÿ¬ÿ¦ÿ¬ÿ¶ÿ§ÿÿÿÿ¦ÿÿ­ÿ¡ÿ¦ÿºÿ­ÿ©ÿ¬ÿªÿ¨ÿÿ¤ÿ¹ÿºÿ»ÿ²ÿ¤ÿ¿ÿ±ÿ«ÿ¸ÿ³ÿ¬ÿ·ÿ°ÿ§ÿ¨ÿ«ÿ®ÿ¯ÿ´ÿ¯ÿ¥ÿ¨ÿ­ÿ¶ÿªÿ ÿ«ÿ«ÿ«ÿ¹ÿ¯ÿ©ÿ¡ÿ«ÿÀÿ´ÿºÿ®ÿ©ÿ´ÿ¥ÿ¬ÿ£ÿ·ÿÀÿ¯ÿ³ÿ®ÿ±ÿ¦ÿÿÿ©ÿ©ÿ·ÿ·ÿªÿ¢ÿ¨ÿ¸ÿ¨ÿ¦ÿ²ÿÿ¦ÿ¤ÿ¦ÿ®ÿ¨ÿ®ÿ¿ÿ·ÿªÿ´ÿµÿ¡ÿÿ¦ÿºÿ«ÿ°ÿÿÿ¬ÿ±ÿ¯ÿ¯ÿ³ÿµÿ¨ÿ¬ÿÿ¸ÿªÿ¿ÿ·ÿ³ÿ»ÿ·ÿ¨ÿ¯ÿ¾ÿ¢ÿ­ÿÿ½ÿ«ÿ ÿÿ±ÿÿÿ»ÿ´ÿÁÿµÿ®ÿ³ÿ·ÿ®ÿ°ÿ©ÿªÿ³ÿ±ÿ­ÿ©ÿªÿ¬ÿ¬ÿ´ÿ´ÿÂÿÈÿ«ÿªÿ©ÿ½ÿ·ÿ´ÿ¨ÿ£ÿ¥ÿ ÿ·ÿ°ÿÆÿ°ÿ­ÿ¤ÿ¸ÿµÿ¼ÿ¥ÿ²ÿ®ÿ¬ÿ¿ÿ²ÿ²ÿ¬ÿ·ÿ²ÿ­ÿ±ÿ±ÿ·ÿµÿ­ÿ©ÿ²ÿ¼ÿ©ÿÿ«ÿ¶ÿ¨ÿ¬ÿµÿºÿ¹ÿ°ÿ¨ÿ¥ÿ¬ÿ±ÿ®ÿ¯ÿ°ÿ­ÿ®ÿµÿ¯ÿ¶ÿ­ÿ¥ÿÿªÿ¾ÿ¬ÿ±ÿ¢ÿ²ÿ®ÿ¯ÿ¾ÿªÿ¯ÿ¨ÿ¦ÿ©ÿ»ÿ¦ÿ¬ÿºÿ¬ÿ¤ÿ²ÿµÿ¾ÿ¤ÿ¬ÿ¸ÿ¸ÿ³ÿ¦ÿ«ÿ¬ÿ²ÿ¶ÿ²ÿµÿ¶ÿ¹ÿµÿ°ÿ·ÿ¶ÿ²ÿ­ÿ«ÿ«ÿ­ÿ²ÿ¯ÿ¶ÿ·ÿ«ÿ«ÿ¹ÿ»ÿµÿ©ÿ«ÿ·ÿ²ÿ§ÿ¤ÿ°ÿ¨ÿÿ¸ÿ§ÿ¼ÿ«ÿ¥ÿ±ÿ²ÿ¦ÿ²ÿ±ÿ¿ÿµÿªÿ¤ÿÿÿÿ¬ÿ³ÿ¹ÿ¯ÿ¦ÿ¸ÿ±ÿÿ²ÿ¹ÿ¯ÿ§ÿ©ÿ°ÿÿ³ÿ¾ÿ¬ÿ³ÿ¨ÿ£ÿ´ÿ³ÿ¬ÿ´ÿÀÿ·ÿ·ÿ»ÿ·ÿ²ÿªÿ¯ÿ¬ÿ¤ÿ«ÿ³ÿ§ÿ´ÿ¨ÿ«ÿ­ÿ·ÿÿ«ÿ®ÿ«ÿºÿ´ÿÂÿ³ÿ·ÿºÿ¢ÿÿ¼ÿ¨ÿ³ÿ¡ÿ·ÿ¢ÿ¯ÿ¢ÿ¨ÿ°ÿ¤ÿ°ÿ¹ÿ»ÿµÿ¶ÿ·ÿ´ÿµÿ²ÿ¨ÿ¥ÿ§ÿ´ÿ¼ÿ¹ÿ¶ÿ«ÿ»ÿÄÿ½ÿ­ÿ¨ÿ´ÿ¹ÿ£ÿµÿ¤ÿ°ÿ³ÿ¶ÿ¤ÿ¤ÿ±ÿªÿ¯ÿ·ÿ¹ÿÿ§ÿ¯ÿ±ÿ®ÿªÿ±ÿªÿ½ÿ·ÿ¯ÿ®ÿ±ÿÿÿ°ÿ¤ÿ­ÿ´ÿ¯ÿ¯ÿ®ÿ¦ÿ¢ÿ¦ÿ«ÿ¬ÿ²ÿ®ÿ©ÿ¸ÿ¼ÿ±ÿ¯ÿ®ÿ¬ÿ®ÿ¯ÿ¥ÿ«ÿ­ÿ³ÿ²ÿ¸ÿ®ÿ©ÿ­ÿ¦ÿ·ÿÀÿ´ÿ©ÿ¨ÿ³ÿ®ÿ±ÿ´ÿ±ÿ¬ÿµÿ´ÿ¥ÿµÿºÿ­ÿ¦ÿ¨ÿ­ÿ®ÿ®ÿ²ÿ¨ÿ´ÿ°ÿ³ÿ¶ÿµÿ¬ÿ£ÿ³ÿ¼ÿ±ÿ±ÿ¹ÿ³ÿ¨ÿ¡ÿ»ÿ¾ÿ±ÿ¬ÿµÿÁÿ¤ÿ§ÿ¤ÿªÿ ÿªÿ¥ÿºÿ«ÿÿ«ÿªÿÿ ÿ»ÿÎÿÄÿ­ÿ´ÿ¯ÿ«ÿ§ÿ³ÿ·ÿ¹ÿ®ÿ¸ÿ¾ÿ¹ÿ¬ÿ«ÿ¸ÿ³ÿ©ÿ­ÿ­ÿ¦ÿ§ÿ¨ÿ¬ÿ²ÿ«ÿ©ÿ¨ÿ­ÿ¬ÿ©ÿ¦ÿ¯ÿ¬ÿµÿ¯ÿ©ÿ¨ÿÿ­ÿ«ÿºÿµÿ¯ÿµÿ´ÿ®ÿ²ÿ®ÿ§ÿ£ÿ¡ÿ­ÿ»ÿ°ÿ®ÿµÿ­ÿ¦ÿ«ÿ¨ÿ¦ÿ®ÿ³ÿµÿ´ÿ­ÿ¤ÿ¥ÿ®ÿ¯ÿ·ÿ®ÿ¬ÿ°ÿ»ÿ¬ÿÿÿ@ÿÿ¡ÿ·ÿ³ÿ§ÿ ÿÒÿºÿºÿµÿ¦ÿ­ÿ¡ÿ¦ÿ¸ÿ®ÿÿ©ÿ¸ÿ±ÿ°ÿ¬ÿ¨ÿ³ÿÁÿ½ÿ¯ÿ§ÿªÿ°ÿ¸ÿÃÿ°ÿÿÿ7ÿ­þÖþgÿ¶ÿ¨ÿ®ÿ§ÿ«ÿ¦ÿ¸ÿ¼ÿ¶ÿ·ÿ¸ÿ¯ÿ­ÿ£ÿ¯ÿ°ÿ°ÿµÿ®ÿÿÿ±ÿ³ÿºÿ¾ÿµÿ³ÿ·ÿ²ÿªÿ­ÿµÿÁÿ¼ÿªÿ§ÿÿªÿ¶ÿ¶ÿ°ÿ²ÿ¬ÿ¼ÿÃÿ°ÿ¶ÿ¬ÿ±ÿ¶ÿ¶ÿ¯ÿµÿ¬ÿ²ÿ¸ÿ¶ÿ«ÿ¬ÿ©ÿ¤ÿ©ÿ©ÿ®ÿ¶ÿ­ÿ¦ÿ¯ÿ¶ÿ«ÿ¦ÿ­ÿ§ÿ¯ÿ¶ÿ®ÿ©ÿ¨ÿ¯ÿÿ°ÿ±ÿ«ÿ°ÿ¶ÿµÿ±ÿ«ÿÿ ÿªÿ£ÿ­ÿ ÿ°ÿ¯ÿ¥ÿ¨ÿ«ÿ«ÿ¬ÿ§ÿ§ÿ·ÿ°ÿÿÿ±ÿ³ÿÂÿ¡ÿ½ÿ³ÿ·ÿ±ÿ­ÿ¤ÿ£ÿ©ÿ¯ÿ±ÿ±ÿ¯ÿ¶ÿ³ÿÿ¤ÿ²ÿ³ÿ«ÿ¥ÿ®ÿ³ÿ¯ÿ¯ÿ¯ÿ°ÿ°ÿ­ÿ§ÿ¥ÿ¬ÿ¥ÿ©ÿ¶ÿ¥ÿ¬ÿµÿ¥ÿ¶ÿ¬ÿ¨ÿÁÿÅÿ¾ÿ¯ÿ©ÿªÿ¨ÿ¬ÿ´ÿ²ÿ´ÿ­ÿ§ÿ³ÿ¶ÿ°ÿ±ÿ´ÿ³ÿ¦ÿÿ³ÿ±ÿ´ÿ®ÿ©ÿ°ÿ®ÿ¥ÿ³ÿ®ÿ¸ÿµÿ´ÿªÿ®ÿ§ÿ¦ÿ±ÿ­ÿ±ÿ²ÿªÿ©ÿ¯ÿ°ÿ¬ÿ²ÿ©ÿ¤ÿ«ÿ¶ÿ­ÿ¯ÿ¹ÿ§ÿ¬ÿÌÿ©ÿ¬ÿ²ÿ¦ÿ¼ÿ´ÿµÿ§ÿÿ¤ÿµÿµÿ¹ÿ¹ÿºÿ»ÿ­ÿ¬ÿÿÿ´ÿÂÿ¶ÿ¼ÿ¤ÿ°ÿÿ¦ÿ¥ÿ¹ÿ¢ÿ±ÿ®ÿ­ÿÿ ÿ¬ÿ£ÿ©ÿ·ÿ½ÿµÿ±ÿ¸ÿ²ÿ¼ÿÁÿºÿÿ<ÿîüËùýÿ´ÿ­ÿ¨ÿ²ÿ©ÿªÿ¬ÿ°ÿ¬ÿ±ÿ´ÿ³ÿ¶ÿ¹ÿ¶ÿ²ÿ¸ÿ¿ÿºÿ³ÿ§ÿ§ÿ®ÿ·ÿ·ÿ³ÿÁÿ´ÿ¦ÿ°ÿ¿ÿ¶ÿ¥ÿ©ÿ©ÿ»ÿµÿ®ÿ¾ÿÄÿ½ÿ®ÿ¥ÿ§ÿ©ÿ½ÿ¿ÿ«ÿ©ÿ¤ÿÿ­ÿ±ÿÿ«ÿ·ÿ´ÿ²ÿ³ÿ¹ÿºÿ³ÿ´ÿµÿ¯ÿ¯ÿ©ÿ¯ÿ´ÿ§ÿ¢ÿÀÿµÿÀÿ¡ÿ«ÿ¨ÿ¤ÿ°ÿ«ÿªÿ«ÿ­ÿ´ÿ¤ÿÿ ÿ®ÿ£ÿÿ¢ÿ ÿÿ¦ÿ¸ÿ¨ÿ¡ÿÿÿÿ§ÿÿ ÿ§ÿªÿÿÿÿÿÿ«ÿÿ¥ÿ¦ÿ¢ÿ­ÿÿÿÿ¦ÿªÿ®ÿÿÿÿÿÿÿÿÿÿÿÿÿÿÿÿÿÿÿÿ¢ÿ ÿÿÿÿÿÿÿ¢ÿ ÿÿÿÿÿ ÿ¡ÿÿÿÿÿ£ÿÿ ÿÿ ÿÿÿ¥ÿ¨ÿ¦ÿÿÿ¬ÿ¦ÿ£ÿÿÿÿ¶ÿ¯ÿÿ«ÿÿ®ÿ¢ÿÿ ÿ¥ÿ¥ÿ¦ÿ¬ÿ´ÿ®ÿ®ÿÿªÿ«ÿ²ÿ³ÿÄÿ«ÿ ÿªÿÿÿ¥ÿ­ÿ°ÿ¦ÿ¡ÿ«ÿ®ÿ¥ÿ´ÿ²ÿ§ÿ¹ÿ­ÿ«ÿ¦ÿ®ÿ©ÿÿÿ4þþÝþÿ­ÿ£ÿÁÿ«ÿ§ÿ§ÿ¬ÿ®ÿºÿ¯ÿ´ÿ©ÿ©ÿ«ÿ®ÿ¼ÿÀÿ¹ÿ¶ÿ¯ÿ¸ÿ·ÿ©ÿ¬ÿ«ÿ¿ÿ®ÿ®ÿ­ÿ©ÿ¹ÿ±ÿÿ ÿ¨ÿ¯ÿÁÿ¶ÿµÿºÿÖÿ»ÿ¡ÿ·ÿ°ÿ·ÿ¯ÿ£ÿ®ÿ°ÿ®ÿ³ÿ©ÿ¥ÿ¶ÿºÿºÿ«ÿ¹ÿ¿ÿ´ÿ¯ÿ®ÿ¸ÿ¸ÿ¹ÿµÿ«ÿ§ÿ¦ÿ¨ÿ¬ÿ§ÿ²ÿ¹ÿ²ÿ­ÿ¨ÿ³ÿ¬ÿµÿµÿ³ÿµÿ¹ÿ¶ÿªÿ«ÿ¹ÿ¯ÿ¹ÿ¯ÿ¡ÿ­ÿ½ÿ³ÿÿÿ¯ÿ¿ÿºÿ¯ÿ´ÿ­ÿ´ÿ¤ÿ¶ÿ¸ÿ©ÿ®ÿ³ÿ¯ÿ¾ÿÆÿºÿ´ÿµÿ©ÿ§ÿ ÿ¦ÿjÿ¥ÿ³ÿ«ÿ¸ÿºÿ®ÿÿ ÿ°ÿµÿ¬ÿ¦ÿ³ÿ¢ÿ©ÿ¸ÿ¬ÿ¸ÿ©ÿ©ÿ¯ÿ¬ÿ©ÿ¦ÿ¤ÿ®ÿ»ÿ­ÿ¯ÿ²ÿÿ·ÿ¨ÿ´ÿÄÿ¶ÿ¢ÿ¤ÿ®ÿ®ÿ­ÿ½ÿ°ÿ¯ÿµÿ£ÿ¤ÿÿ­ÿ±ÿ®ÿ·ÿ¹ÿ²ÿ·ÿ´ÿÀÿ¯ÿ³ÿ³ÿ­ÿ±ÿ½ÿ°ÿ¥ÿ·ÿÃÿ³ÿ¤ÿ¤ÿ¨ÿ¢ÿ¡ÿ©ÿ´ÿ²ÿ¯ÿªÿ£ÿ§ÿªÿ©ÿ¯ÿ²ÿ¼ÿ¢ÿ²ÿ·ÿ¶ÿ­ÿ­ÿ±ÿ±ÿ±ÿ©ÿ¥ÿ¥ÿ¹ÿ¡ÿ¹ÿµÿ³ÿ±ÿ±ÿ´ÿ²ÿ¯ÿµÿ«ÿ±ÿ»ÿ¶ÿ³ÿÂÿÅÿ¹ÿ®ÿ«ÿ´ÿ¼ÿ·ÿÈÿ¢ÿÿ¦ÿ¦ÿ«ÿ¬ÿ°ÿ±ÿ³ÿ²ÿ°ÿ±ÿ±ÿ¶ÿ°ÿ¦ÿ¯ÿ±ÿªÿ®ÿ¹ÿ·ÿ°ÿ²ÿ¯ÿ¯ÿ±ÿ¯ÿ¯ÿ²ÿ¬ÿ¤ÿ³ÿµÿ ÿ·ÿ©ÿµÿ¤ÿ«ÿ°ÿ±ÿ¸ÿºÿµÿ±ÿ¯ÿ®ÿ¬ÿ±ÿ²ÿ³ÿ¼ÿ±ÿ¶ÿ³ÿ¯ÿ²ÿ¯ÿ¬ÿªÿºÿ«ÿ²ÿ¯ÿ·ÿ±ÿ§ÿ¦ÿ¥ÿ§ÿµÿ«ÿ¨ÿ¡ÿ¦ÿªÿ°ÿ°ÿ®ÿ­ÿ²ÿÀÿ©ÿ©ÿ­ÿ¢ÿÿ ÿ¤ÿ¤ÿÿÿ®ÿ«ÿ²ÿ¡ÿ°ÿ©ÿ¤ÿ³ÿ·ÿ±ÿ±ÿ°ÿ¶ÿ¶ÿ³ÿ©ÿ­ÿ­ÿ¶ÿ¬ÿ¢ÿ¨ÿ£ÿ ÿ¡ÿ£ÿÿ|ÿëþCþúý]þ*ÿÿÿ¡ÿ¼ÿÿ ÿ©ÿµÿ²ÿ©ÿ´ÿ®ÿÄÿ¯ÿ±ÿ§ÿ´ÿ·ÿ¥ÿ¬ÿÌÿÂÿ¤ÿÿ¦ÿªÿ®ÿ­ÿµÿ¸ÿ®ÿ¦ÿ¤ÿ§ÿªÿ±ÿ¬ÿ¦ÿ«ÿ¥ÿÿ²ÿ¤ÿ¬ÿ°ÿ³ÿµÿ¶ÿªÿªÿ®ÿ¢ÿ³ÿ¥ÿÿ¥ÿ´ÿ¶ÿ¶ÿ´ÿ°ÿ³ÿ³ÿ°ÿ·ÿ°ÿµÿ²ÿ³ÿ­ÿ¦ÿ³ÿ´ÿ¬ÿ­ÿ°ÿ·ÿºÿ²ÿ«ÿ°ÿ²ÿ¡ÿ ÿ¢ÿ¯ÿ©ÿ¬ÿ¼ÿ¾ÿ¬ÿ¨ÿ°ÿ¯ÿ¯ÿ¬ÿ±ÿ²ÿ²ÿ­ÿ¡ÿ¬ÿªÿ®ÿÀÿ½ÿºÿ»ÿ¹ÿ³ÿ§ÿ§ÿ²ÿ¼ÿ¯ÿ¯ÿ­ÿ©ÿ¬ÿ«ÿ°ÿ²ÿ·ÿµÿ¥ÿ¶ÿÿ®ÿ§ÿªÿ°ÿ´ÿ´ÿªÿ ÿ¹ÿµÿµÿ¸ÿ°ÿ©ÿ©ÿ­ÿ«ÿ²ÿ¯ÿ¤ÿÿÿ­ÿ½ÿ·ÿ¨ÿ¬ÿ³ÿ£ÿ­ÿ¶ÿ±ÿ­ÿ®ÿ¯ÿ³ÿ©ÿÿ¹ÿ§ÿÿÿªÿÀÿ±ÿ«ÿ§ÿ§ÿ¨ÿ ÿ¥ÿªÿ©ÿ©ÿ®ÿ­ÿÿÿ°ÿ©ÿ­ÿ·ÿ´ÿ«ÿ·ÿ¦ÿ»ÿ·ÿ§ÿ¥ÿªÿ«ÿ­ÿ±ÿ·ÿ¯ÿ¥ÿ³ÿ³ÿ°ÿ«ÿ©ÿ¦ÿ¥ÿ«ÿ±ÿ¡ÿÿ³ÿ«ÿ¯ÿªÿÿÿ¬ÿ¡ÿ·ÿºÿ¦ÿ®ÿ¬ÿ¢ÿ¨ÿ­ÿ¡ÿÿÿÿ ÿ ÿ¦ÿ§ÿ¡ÿ¥ÿ¨ÿ¬ÿÃÿ³ÿ¿ÿ¸ÿ§ÿÿ ÿ ÿ¢ÿ¤ÿÿ©ÿ­ÿ¦ÿÿ¯ÿ¥ÿ©ÿ¬ÿ°ÿ´ÿªÿÿ ÿ ÿ¨ÿ ÿ¬ÿ¬ÿÿ¢ÿ´ÿ³ÿ©ÿµÿ¨ÿ­ÿ­ÿ§ÿ¢ÿªÿ¬ÿ¦ÿ§ÿ©ÿ¤ÿ¨ÿ¶ÿ¬ÿ³ÿºÿ¿ÿ´ÿ«ÿ§ÿ¥ÿ²ÿ¥ÿ¥ÿ©ÿ­ÿ¡ÿ°ÿ°ÿ«ÿ¬ÿ¦ÿ§ÿÄÿ²ÿ«ÿºÿ±ÿÿ²ÿ«ÿ«ÿ³ÿ©ÿ¨ÿÿ¥ÿ¨ÿ¥ÿ¶ÿ­ÿ±ÿ¸ÿ¬ÿ¡ÿ¡ÿÿ«ÿ¤ÿ­ÿ¤ÿ½ÿ´ÿ¬ÿ¨ÿ±ÿµÿ°ÿ´ÿ­ÿ§ÿªÿ´ÿ¨ÿ³ÿ¶ÿ¬ÿ¤ÿ¬ÿ²ÿ­ÿ¨ÿ©ÿ®ÿ±ÿ´ÿ°ÿ¦ÿ«ÿÿ ÿ®ÿ¬ÿ¤ÿÿ¸ÿ«ÿ¯ÿºÿ²ÿ³ÿ»ÿÁÿÃÿ¶ÿ¨ÿ¨ÿ«ÿ´ÿ­ÿ«ÿ°ÿ´ÿ¬ÿ¶ÿ³ÿ±ÿ®ÿ¤ÿÿ ÿ°ÿÿºÿ¼ÿ±ÿ¨ÿ°ÿ¸ÿ¼ÿ²ÿ¦ÿ­ÿµÿºÿ¡ÿ»ÿÿ«ÿªÿµÿªÿ¤ÿ©ÿ±ÿ¶ÿ°ÿµÿ½ÿÿ±ÿ¡ÿ¬ÿ´ÿ«ÿ«ÿ¨ÿ©ÿ©ÿ«ÿ¹ÿ´ÿ­ÿ»ÿ½ÿ·ÿ©ÿ§ÿ½ÿ±ÿ¸ÿÁÿ·ÿ®ÿ©ÿªÿ ÿ¬ÿ´ÿ£ÿ¢ÿ«ÿ¯ÿ¥ÿ©ÿ©ÿ¨ÿ¯ÿ°ÿ§ÿ¨ÿ°ÿ¯ÿ«ÿ´ÿ¡ÿ¦ÿµÿµÿ¯ÿ©ÿ¡ÿ¢ÿ©ÿ¶ÿÃÿ°ÿ¤ÿ´ÿµÿ¡ÿ¯ÿªÿªÿ³ÿ¬ÿ©ÿ¯ÿ¬ÿ³ÿ­ÿ´ÿ¡ÿ­ÿªÿ©ÿµÿ²ÿ´ÿ»ÿ´ÿ±ÿµÿ®ÿ¦ÿ¥ÿ¨ÿ¬ÿ·ÿ´ÿ§ÿ¬ÿ²ÿ¬ÿ¬ÿ¬ÿ·ÿ¹ÿ´ÿ²ÿ¨ÿ¨ÿ°ÿ®ÿ·ÿ«ÿ²ÿÿ©ÿ¤ÿ¶ÿ»ÿ±ÿ°ÿ¶ÿ²ÿ©ÿ­ÿ®ÿ¾ÿ¾ÿ´ÿÿªÿ²ÿ«ÿ«ÿªÿ±ÿ²ÿ¬ÿ©ÿ«ÿ­ÿ´ÿºÿÁÿ±ÿ³ÿ¥ÿÿ¨ÿ¨ÿ¢ÿ¤ÿ«ÿ¯ÿµÿ°ÿ¨ÿ°ÿ¨ÿ«ÿµÿ³ÿ³ÿ¤ÿ°ÿ§ÿ©ÿ¥ÿ¢ÿÿ¤ÿ­ÿ«ÿ®ÿµÿ³ÿ³ÿ»ÿ½ÿ½ÿ£ÿ´ÿÿ±ÿ®ÿ±ÿ¬ÿ¦ÿ§ÿ£ÿ©ÿ½ÿ½ÿ°ÿ¬ÿ³ÿ¢ÿ¸ÿ´ÿ·ÿ¾ÿ¯ÿ³ÿ­ÿ¬ÿ­ÿ©ÿ¯ÿ®ÿ¤ÿ«ÿ©ÿ«ÿ±ÿ¥ÿÿ«ÿ»ÿ¥ÿ£ÿ°ÿ©ÿªÿ ÿ§ÿ¶ÿ°ÿ¤ÿ¨ÿ³ÿ»ÿ±ÿ§ÿ©ÿ§ÿ³ÿ±ÿ´ÿ¸ÿ©ÿ¥ÿ¹ÿ¹ÿ¹ÿ´ÿ¦ÿ¬ÿÃÿÀÿ±ÿµÿ§ÿ±ÿºÿºÿ§ÿ¯ÿÿ«ÿªÿ¬ÿ¶ÿµÿ¹ÿ£ÿÿ®ÿ¸ÿ³ÿ¥ÿ§ÿªÿªÿ®ÿÿ³ÿ·ÿÿ¬ÿ§ÿ³ÿ®ÿ³ÿ³ÿµÿªÿ¥ÿ¬ÿ¤ÿ¤ÿ°ÿ¤ÿ¬ÿ§ÿ³ÿ¯ÿ§ÿ¹ÿ¬ÿ´ÿÿªÿµÿÃÿ³ÿ©ÿ¨ÿ­ÿ«ÿ£ÿ£ÿ¦ÿ¡ÿ¡ÿ¤ÿ®ÿ ÿ¨ÿÿÿ©ÿÿ¨ÿ¦ÿÿÿ²ÿ»ÿ´ÿ¢ÿÿÿÿÿÿ¡ÿ¬ÿÿ¨ÿ²ÿªÿÿ¢ÿ«ÿ ÿÿ©ÿ¨ÿÿÿ£ÿ¥ÿ¢ÿÿÿ¥ÿ ÿÿÿÿÿ©ÿ¦ÿ°ÿ¡ÿÿÿ ÿ£ÿ¤ÿ¼ÿÿÿÿ¦ÿ¤ÿÿ¥ÿ«ÿÿ¤ÿ¯ÿ¢ÿÿ ÿÿ¢ÿÿÿ¦ÿÿÿÿ«ÿ ÿ¥ÿ ÿÿ ÿÿÿ§ÿ£ÿÿÿÿ¨ÿÿÿÿÿ¥ÿ¬ÿ­ÿÿ°ÿ¯ÿ²ÿ¤ÿÿ·ÿªÿ ÿ¦ÿÿ ÿ©ÿ¨ÿ¬ÿ¯ÿ¥ÿÿ¢ÿ«ÿªÿ«ÿ´ÿ¡ÿ«ÿÿ¼ÿ­ÿ·ÿ ÿ³ÿºÿ§ÿµÿ²ÿ¨ÿ¸ÿ¯ÿ±ÿ­ÿÿ¡ÿªÿ±ÿ®ÿ¤ÿ­ÿ¬ÿ¯ÿ½ÿ®ÿµÿ°ÿ·ÿ·ÿ¬ÿ³ÿ¶ÿ¡ÿ­ÿ¥ÿªÿ½ÿÃÿ»ÿ±ÿµÿ¯ÿ¨ÿ¥ÿ£ÿ§ÿµÿ»ÿ±ÿ­ÿ©ÿ©ÿ¨ÿ¢ÿ¢ÿ«ÿ­ÿ¦ÿ¬ÿ±ÿ¦ÿ¦ÿÿ©ÿ´ÿÁÿ¯ÿÿ¤ÿ­ÿ·ÿ½ÿºÿ¬ÿ«ÿ­ÿ¬ÿ¶ÿºÿ¹ÿ¶ÿ¬ÿ¨ÿ¹ÿ­ÿ³ÿ¯ÿºÿ§ÿ¸ÿ­ÿ¸ÿ·ÿ¥ÿ¯ÿ­ÿ»ÿ°ÿÄÿ¢ÿªÿ¹ÿºÿ­ÿ¬ÿ®ÿ¬ÿ³ÿÀÿºÿªÿ¯ÿ¹ÿ¹ÿ¦ÿÿ¯ÿ¶ÿ¨ÿ¢ÿ²ÿÿ³ÿ¸ÿ¬ÿÂÿºÿ¾ÿ´ÿ¹ÿ¯ÿÿ¤ÿ³ÿ§ÿ®ÿ®ÿ¬ÿºÿÄÿ¼ÿ«ÿ¨ÿ­ÿ­ÿ²ÿ±ÿ³ÿ«ÿ©ÿ¶ÿ³ÿ©ÿ±ÿµÿºÿ®ÿ¸ÿªÿ§ÿ´ÿ©ÿ®ÿ±ÿ¤ÿ¬ÿ®ÿ¥ÿ´ÿ«ÿ¯ÿ¯ÿ®ÿ°ÿ°ÿ«ÿ¨ÿ©ÿ®ÿ­ÿ£ÿªÿ¤ÿ¨ÿ°ÿ³ÿµÿ¿ÿ¸ÿ¬ÿ²ÿÿ¯ÿºÿ¯ÿ³ÿ§ÿÿ£ÿ½ÿµÿ¡ÿ§ÿ¥ÿ¨ÿ¬ÿ¬ÿ¹ÿ®ÿ©ÿ¬ÿ³ÿ¹ÿ³ÿªÿªÿ±ÿµÿ³ÿ³ÿ¹ÿ´ÿ²ÿ°ÿÿÿ¬ÿ ÿ·ÿ©ÿ±ÿ«ÿ­ÿ¨ÿ¶ÿ¶ÿ¯ÿ©ÿ£ÿ¯ÿ¼ÿ·ÿ£ÿ£ÿÿ£ÿ¥ÿ´ÿ¹ÿ§ÿ£ÿ¨ÿ«ÿ¤ÿÿ£ÿÿaÿ/ÿ_ÿ§ÿ¬ÿ°ÿÿ ÿ¹ÿ¤ÿ§ÿ£ÿ ÿ£ÿ ÿ«ÿÿ§ÿ ÿÿÿ³ÿ¦ÿÿ¨ÿ«ÿºÿ¨ÿ±ÿ±ÿ­ÿÿÿ¨ÿ¨ÿ¥ÿ£ÿ¤ÿÿÿ¤ÿ¨ÿ®ÿ²ÿ©ÿ¢ÿ©ÿ­ÿÿ²ÿªÿ£ÿÿ®ÿÿ ÿ¤ÿ¬ÿÿÿÿÿ·ÿ¥ÿ°ÿ°ÿ±ÿ§ÿ¨ÿÿ¨ÿ´ÿÿ¤ÿ¦ÿ¶ÿµÿ¶ÿ©ÿÿ¡ÿ§ÿªÿ®ÿ­ÿºÿÇÿ½ÿ­ÿ¢ÿ¯ÿ¹ÿ ÿ¥ÿ·ÿ»ÿ­ÿ·ÿ¢ÿÿ§ÿªÿµÿ¿ÿ¢ÿ·ÿ³ÿ«ÿ·ÿ¨ÿÿ­ÿ ÿ­ÿ«ÿ½ÿªÿ²ÿ½ÿ¹ÿµÿ³ÿ¸ÿ¶ÿµÿ³ÿ­ÿ±ÿ¯ÿ¸ÿºÿ»ÿ¸ÿ­ÿªÿ©ÿ³ÿ¶ÿ±ÿ®ÿ¥ÿ¬ÿ©ÿ´ÿ®ÿÿ·ÿ­ÿ«ÿ¯ÿ¯ÿ³ÿ°ÿ ÿÿ¸ÿÿ¦ÿ­ÿ­ÿ¼ÿ¬ÿ«ÿ§ÿ¥ÿÿ¢ÿªÿ¹ÿ²ÿ²ÿ¯ÿ¦ÿ´ÿ¬ÿ§ÿ¹ÿ¯ÿ¢ÿ®ÿ±ÿ©ÿ®ÿ±ÿ­ÿ¯ÿ¯ÿ­ÿ­ÿ­ÿ¸ÿ³ÿÿÿ«ÿ¨ÿ°ÿ·ÿ®ÿ²ÿ§ÿ¤ÿ±ÿ·ÿ¸ÿªÿ¤ÿ¿ÿ³ÿµÿ­ÿ·ÿÂÿ§ÿ¯ÿ¥ÿ³ÿÿ¨ÿ ÿ¡ÿ­ÿ¨ÿ¿ÿ·ÿ¦ÿ§ÿ³ÿ®ÿ³ÿ¶ÿ©ÿ¢ÿ¥ÿ³ÿ¨ÿ¦ÿ¬ÿ®ÿ³ÿ¢ÿ£ÿºÿ¬ÿÿÿ¥ÿÃÿ³ÿ¦ÿ»ÿ¿ÿªÿ¯ÿ¡ÿ¬ÿºÿ¤ÿªÿ¼ÿ¥ÿ¼ÿÇÿÂÿ£ÿ³ÿ·ÿ·ÿ³ÿ»ÿ¥ÿ§ÿ±ÿ¦ÿªÿ±ÿ¦ÿ¡ÿªÿµÿ­ÿ­ÿ¦ÿ¦ÿ¶ÿ°ÿ²ÿ¶ÿ¡ÿÿ®ÿÂÿ¹ÿ¦ÿ ÿ¨ÿ±ÿªÿ¢ÿ ÿ®ÿºÿ®ÿ²ÿ«ÿ¯ÿ­ÿ©ÿ±ÿ²ÿÁÿ¬ÿ¡ÿ¨ÿªÿ¯ÿ®ÿ¬ÿÀÿ­ÿ¤ÿÿ°ÿ¸ÿ²ÿÿ®ÿ¶ÿ­ÿ©ÿ¯ÿ´ÿ¦ÿ­ÿÄÿªÿ¡ÿªÿ°ÿ´ÿ¢ÿ£ÿ£ÿ³ÿ´ÿ¤ÿ°ÿ·ÿ½ÿ¶ÿ¢ÿ§ÿµÿ²ÿ­ÿ¬ÿ¨ÿ¨ÿ±ÿ»ÿ±ÿ­ÿ¯ÿ¦ÿÿ¶ÿÈÿ³ÿ¹ÿÿ¥ÿ«ÿ®ÿ¼ÿ±ÿ¬ÿ«ÿµÿ­ÿ®ÿ¡ÿÿÅÿµÿ¤ÿ·ÿ¬ÿ°ÿ°ÿ´ÿ±ÿ¬ÿ©ÿ¨ÿ¬ÿ²ÿ©ÿ¬ÿ´ÿµÿ¼ÿ°ÿ¨ÿ¬ÿ¬ÿ³ÿ¶ÿ«ÿ¦ÿ±ÿ°ÿ°ÿ·ÿ²ÿµÿ´ÿ¨ÿ§ÿ®ÿªÿ«ÿ¦ÿ©ÿ²ÿ²ÿ¤ÿ´ÿ®ÿ®ÿ£ÿ°ÿ±ÿ¥ÿ¦ÿ©ÿ¢ÿ­ÿ¯ÿ¼ÿ²ÿ¹ÿÿ¥ÿ£ÿ¾ÿ±ÿµÿ¨ÿ·ÿ¦ÿ£ÿ®ÿÁÿµÿ±ÿ±ÿ¨ÿªÿ°ÿµÿ°ÿ´ÿ´ÿ±ÿ·ÿ§ÿÿ¯ÿ¶ÿªÿªÿÿ¦ÿ¹ÿ¸ÿ«ÿ°ÿ¢ÿ¨ÿ§ÿ¨ÿ§ÿ£ÿÅÿ´ÿ¨ÿ¯ÿ°ÿ¶ÿ¬ÿÿ£ÿÿÿÃÿ·ÿ¨ÿºÿ¨ÿ§ÿ ÿ¦ÿ®ÿ¬ÿ¯ÿ²ÿÿ ÿ ÿ³ÿ§ÿ°ÿªÿ¨ÿºÿ½ÿÀÿÅÿ¹ÿ¾ÿ¹ÿ¥ÿ¦ÿ§ÿ¬ÿ²ÿ´ÿ³ÿ°ÿ¾ÿ»ÿºÿ¨ÿ©ÿ¦ÿ·ÿ¹ÿ¬ÿ©ÿ¬ÿ»ÿ©ÿ¯ÿ·ÿ¬ÿ©ÿ¬ÿ²ÿºÿªÿ­ÿ¥ÿ¼ÿ´ÿ³ÿ­ÿ²ÿ²ÿ ÿ¶ÿ¶ÿ±ÿ§ÿ­ÿ±ÿ´ÿºÿ»ÿ®ÿªÿ§ÿ°ÿªÿ¢ÿÿ¢ÿ®ÿ¨ÿ¢ÿ³ÿ½ÿµÿ»ÿ®ÿ ÿ­ÿ©ÿ§ÿ¶ÿºÿ´ÿ¤ÿ²ÿ»ÿ®ÿ°ÿ¯ÿ¸ÿ¯ÿ«ÿ±ÿ¨ÿ¼ÿÃÿ·ÿµÿ¯ÿ¡ÿ±ÿ²ÿ§ÿ°ÿ°ÿµÿ¯ÿµÿ¨ÿ®ÿ§ÿ¬ÿ­ÿ­ÿ¬ÿ¸ÿ»ÿ²ÿ­ÿ­ÿ®ÿ°ÿªÿ®ÿÂÿ¹ÿ°ÿµÿÀÿ«ÿ§ÿªÿ¬ÿ·ÿ°ÿ«ÿ¬ÿ´ÿ¾ÿ¨ÿ®ÿ¨ÿ³ÿ»ÿ³ÿÿÀÿ³ÿ·ÿ·ÿ·ÿ´ÿ¶ÿ©ÿ¤ÿ´ÿºÿªÿ£ÿ«ÿ²ÿºÿ¬ÿÿ¦ÿ­ÿµÿ´ÿ±ÿ®ÿ¦ÿªÿ¨ÿ«ÿ±ÿ§ÿ­ÿ­ÿªÿ³ÿ±ÿ¯ÿ¸ÿ°ÿ¼ÿ·ÿ®ÿ¡ÿ¤ÿ¯ÿ©ÿ®ÿ³ÿªÿ©ÿ·ÿ¨ÿ°ÿ¶ÿ¥ÿÿ£ÿ³ÿºÿ«ÿ®ÿ²ÿ°ÿ·ÿ½ÿ±ÿ¨ÿ¯ÿ±ÿ®ÿ­ÿ§ÿ¨ÿ©ÿ¦ÿªÿµÿ»ÿ¢ÿ¦ÿ¬ÿ®ÿ¬ÿ§ÿÿÿ­ÿ¨ÿ¨ÿÿ²ÿ¥ÿ¹ÿ¬ÿÿÍÿ²ÿ²ÿ¯ÿ±ÿ°ÿ©ÿ¬ÿªÿ´ÿ±ÿ©ÿªÿ¶ÿ±ÿ¶ÿÄÿÀÿ¶ÿ©ÿ¨ÿ²ÿ¬ÿÿñþ¡ý·üjþbÿ©ÿ®ÿµÿ²ÿªÿ¸ÿ¯ÿ·ÿµÿÆÿºÿ¨ÿ²ÿ§ÿ¦ÿ¦ÿ°ÿµÿÿÿ¨ÿ¹ÿ½ÿ²ÿ¬ÿ±ÿ¸ÿºÿµÿ¶ÿ¤ÿÿºÿ°ÿ¸ÿ¤ÿÿ±ÿÐÿ¼ÿÀÿ²ÿ©ÿ¿ÿÃÿ·ÿÒÿ¬ÿ¨ÿ²ÿ¯ÿªÿ²ÿ»ÿ©ÿ¶ÿ°ÿ¡ÿ°ÿ©ÿ©ÿµÿ¨ÿªÿ±ÿ§ÿ¢ÿ§ÿ¯ÿªÿ²ÿ¯ÿ£ÿµÿ¼ÿ«ÿ¯ÿ²ÿºÿ²ÿ¨ÿ®ÿ°ÿ±ÿ·ÿ¼ÿ¬ÿ«ÿ¢ÿ¦ÿ®ÿ´ÿ²ÿªÿ¯ÿ³ÿ³ÿ«ÿ­ÿ¹ÿ¯ÿ®ÿ¶ÿ²ÿ¿ÿ´ÿ¨ÿ©ÿµÿ¨ÿµÿ¢ÿ¯ÿ©ÿ¦ÿ¨ÿÿ²ÿ±ÿ¼ÿÿ°ÿ³ÿ·ÿµÿÿªÿ¶ÿ´ÿ§ÿÿ¨ÿ­ÿ±ÿ´ÿ²ÿ³ÿ§ÿ¤ÿ­ÿ¨ÿ«ÿ©ÿªÿ´ÿªÿ¬ÿÁÿ²ÿ®ÿÅÿ±ÿ¹ÿ¯ÿ¬ÿ¸ÿ±ÿ¤ÿ´ÿ±ÿÁÿ·ÿ»ÿ·ÿ¯ÿ·ÿ·ÿµÿµÿºÿ¹ÿªÿÿµÿ·ÿ¨ÿªÿ«ÿµÿ°ÿ¯ÿ»ÿ«ÿ»ÿ®ÿ¸ÿ¯ÿ¬ÿ¬ÿ±ÿ¯ÿ­ÿ¸ÿ¹ÿ´ÿ¬ÿªÿ´ÿ°ÿ¨ÿ©ÿ¤ÿ¥ÿ¹ÿ¬ÿ ÿ¨ÿ²ÿ¸ÿ¬ÿÆÿ°ÿÿ®ÿªÿºÿ³ÿ­ÿ§ÿ«ÿ±ÿ­ÿ©ÿ¯ÿ­ÿ¤ÿªÿ°ÿ¥ÿ¥ÿºÿÉÿÂÿ»ÿÿµÿ­ÿÿ§ÿ¯ÿ©ÿªÿ¦ÿ¸ÿ´ÿªÿ¹ÿ¥ÿ¦ÿ·ÿ¾ÿºÿ»ÿÃÿ»ÿ°ÿ«ÿ¯ÿªÿ¨ÿ]ÿ¸þÅýÿ¢ÿ²ÿ­ÿ·ÿ±ÿÃÿ½ÿ¹ÿ¸ÿ­ÿ¨ÿ¦ÿ®ÿ´ÿ±ÿ¯ÿ³ÿ½ÿÀÿµÿ®ÿ¬ÿ°ÿ¦ÿ©ÿ¤ÿ¹ÿ¹ÿ²ÿºÿÃÿ½ÿ©ÿ°ÿ¤ÿªÿ°ÿ¦ÿ¯ÿ²ÿ¨ÿ´ÿ·ÿ´ÿ©ÿ¦ÿ¹ÿ¯ÿ±ÿÿÿ¬ÿ¬ÿ§ÿ¸ÿ¦ÿ¸ÿ»ÿ²ÿ¯ÿ®ÿ¯ÿ«ÿ©ÿ°ÿ´ÿ¬ÿ°ÿÄÿ°ÿ°ÿ¬ÿÂÿ·ÿ´ÿÿ¨ÿºÿÀÿµÿ²ÿ­ÿ©ÿµÿ¿ÿµÿ¯ÿ®ÿ£ÿ£ÿ«ÿ¦ÿ©ÿ©ÿ¶ÿÿ¥ÿ¢ÿÿÿÿÿÿÿ£ÿ§ÿªÿ©ÿÿ¡ÿ¢ÿÿÿÿÿÿ¢ÿÿ¡ÿ{ÿÿ ÿÿÿ¬ÿÿ¡ÿ ÿÿÿÿÿÿÿÿÿÿÿÿÿÿ¦ÿ ÿÿ ÿÿÿÿ ÿ ÿ¦ÿ¢ÿÿÿ¡ÿÿÿ¬ÿÿÿÿÿÿÿÿ§ÿ¡ÿÿÿ¡ÿ ÿ ÿ¦ÿ¨ÿ ÿ£ÿÿÿÿ§ÿ®ÿ¨ÿ­ÿ¢ÿ ÿÿ¥ÿ¨ÿ¤ÿÿ£ÿ©ÿÿ¦ÿ²ÿ¦ÿÿ§ÿ¤ÿ¶ÿºÿ©ÿ¬ÿ­ÿÿ¤ÿªÿ¢ÿ¶ÿ¼ÿ®ÿ®ÿ«ÿ©ÿ®ÿªÿ¤ÿªÿÿ­ÿ§ÿ«ÿÿSÿPþ)ýýÝþÿ±ÿ¾ÿÄÿ¸ÿ®ÿ¾ÿ±ÿ¹ÿºÿ¥ÿ®ÿ£ÿ­ÿ®ÿ©ÿ§ÿ¨ÿ¯ÿ¬ÿ£ÿºÿ´ÿ²ÿ¶ÿ¶ÿÀÿºÿ©ÿ§ÿµÿ¸ÿ¬ÿ¢ÿ£ÿ¥ÿ©ÿ²ÿ²ÿ»ÿ´ÿ¹ÿ°ÿ¸ÿªÿ¨ÿ¶ÿ»ÿ®ÿ±ÿ§ÿ¢ÿ©ÿ§ÿ°ÿ¿ÿ¸ÿ¸ÿ«ÿ°ÿ¿ÿ©ÿ°ÿµÿ²ÿ©ÿ°ÿ¥ÿ¢ÿ¶ÿ»ÿ¹ÿ³ÿÿÿ²ÿ·ÿ¦ÿ­ÿÿ­ÿµÿ¹ÿ´ÿ±ÿ´ÿªÿÿ¨ÿ³ÿ­ÿ·ÿ­ÿ¶ÿ·ÿ³ÿ ÿ²ÿ½ÿ±ÿ²ÿÀÿ¼ÿ»ÿÁÿµÿ²ÿ»ÿ¡ÿªÿ²ÿ­ÿ²ÿ¾ÿ½ÿ°ÿ®ÿ·ÿ´ÿªÿ§ÿ±ÿÿÿ¦ÿ°ÿ´ÿ»ÿ·ÿ¨ÿ´ÿÃÿ¿ÿ¿ÿµÿºÿ£ÿ¯ÿ¬ÿºÿ¶ÿÿ¬ÿ¯ÿ¯ÿ±ÿ§ÿ¤ÿ°ÿ¯ÿ¶ÿ¬ÿ¬ÿ¨ÿ¶ÿªÿ¦ÿ³ÿ®ÿ©ÿ©ÿ ÿ£ÿ²ÿ²ÿ²ÿ­ÿ°ÿ¨ÿÿ¢ÿ±ÿ²ÿ¬ÿ¬ÿ«ÿ«ÿ¸ÿ´ÿ¹ÿ¸ÿ¶ÿ¶ÿÀÿ®ÿªÿ°ÿ­ÿ¥ÿ©ÿ°ÿ¦ÿ¾ÿ¾ÿÿ¶ÿ·ÿÄÿ¯ÿ«ÿ«ÿ«ÿ®ÿ«ÿ¨ÿ·ÿ®ÿÀÿµÿ±ÿ´ÿ¬ÿªÿ²ÿµÿ¸ÿ¼ÿ®ÿÿ³ÿ¶ÿÿ¦ÿµÿ·ÿ´ÿªÿ«ÿ³ÿµÿ·ÿ±ÿ´ÿ®ÿ£ÿ´ÿ²ÿ¹ÿ¹ÿ¸ÿÀÿ·ÿÿ¤ÿ±ÿ¬ÿ ÿ±ÿ¥ÿ¢ÿ§ÿ¥ÿ®ÿ²ÿ±ÿ·ÿ©ÿ­ÿ°ÿ¯ÿ²ÿ¹ÿ©ÿ«ÿ®ÿ®ÿ®ÿ¯ÿ´ÿ¬ÿ­ÿ§ÿ¤ÿ½ÿ³ÿ´ÿ§ÿ­ÿ®ÿ¤ÿ²ÿ®ÿ´ÿºÿ«ÿ¶ÿ¶ÿ¹ÿµÿ¨ÿ«ÿ»ÿµÿµÿÂÿÂÿ¡ÿ«ÿ¯ÿ¶ÿ³ÿ±ÿ³ÿ°ÿ±ÿ©ÿ²ÿ£ÿ¤ÿ ÿµÿ¯ÿ«ÿ¬ÿ¥ÿ¥ÿ­ÿ³ÿºÿ³ÿ©ÿ¸ÿ½ÿ·ÿ°ÿ¯ÿ±ÿ°ÿ®ÿ©ÿ¶ÿ¢ÿ£ÿ¨ÿ©ÿ¢ÿ¢ÿ¬ÿ¬ÿ²ÿ·ÿ¼ÿ£ÿÿÿ¡ÿÿ¨ÿ°ÿ§ÿ½ÿ®ÿ²ÿ®ÿ¦ÿ°ÿ²ÿ®ÿ«ÿ©ÿ§ÿÿ ÿÿÿÿúýºý}þHÿÿÿ«ÿ¢ÿ©ÿ§ÿ©ÿ¦ÿ¶ÿ³ÿ¬ÿºÿ¬ÿ¸ÿºÿ°ÿ¹ÿµÿ®ÿ¥ÿ¥ÿ°ÿ¶ÿ³ÿ¶ÿ¾ÿ½ÿ°ÿ¬ÿ²ÿ±ÿ©ÿ§ÿ­ÿ¯ÿ¬ÿ§ÿªÿªÿ±ÿ¬ÿ£ÿ¤ÿ¬ÿ³ÿ»ÿ³ÿ¥ÿ°ÿ³ÿºÿ¹ÿ®ÿ¯ÿ§ÿ¦ÿ¥ÿ£ÿ®ÿ¸ÿ¯ÿ«ÿ·ÿ°ÿ´ÿÈÿ¢ÿ±ÿ´ÿÂÿÆÿ·ÿ©ÿ£ÿ§ÿ°ÿ±ÿ»ÿ¼ÿ´ÿ°ÿ±ÿ°ÿªÿÿ ÿ¨ÿ¬ÿ±ÿ·ÿ³ÿ®ÿ·ÿ§ÿ®ÿ¯ÿ¯ÿ­ÿ±ÿ°ÿ©ÿ¨ÿ¯ÿ°ÿ·ÿ´ÿ·ÿ°ÿ«ÿ°ÿ±ÿªÿ¨ÿ¶ÿ£ÿ¥ÿ§ÿ¨ÿªÿ¯ÿÿÿ¨ÿ­ÿ¶ÿÿ¯ÿÿ²ÿÿÿ¥ÿ§ÿ®ÿªÿ¬ÿ­ÿ«ÿ§ÿ®ÿ¯ÿ±ÿ¾ÿ½ÿ³ÿ­ÿ«ÿ´ÿ©ÿªÿµÿµÿ«ÿ«ÿ¦ÿ¦ÿ¨ÿ²ÿ²ÿ­ÿ¯ÿ®ÿ¦ÿ¼ÿµÿ¦ÿ£ÿ«ÿªÿ¯ÿ¸ÿ´ÿ ÿÿ¤ÿ¬ÿ±ÿ§ÿ£ÿ¥ÿ«ÿ´ÿ±ÿ¯ÿ©ÿ¥ÿ¤ÿ¡ÿªÿ¯ÿ«ÿªÿÿªÿÿ¤ÿ¦ÿÿ©ÿ¬ÿÿ ÿ­ÿ¥ÿ¥ÿ¶ÿ®ÿ£ÿÿ¢ÿ¬ÿªÿ¡ÿ¥ÿÿ»ÿ¸ÿ±ÿ³ÿ³ÿ¬ÿ¨ÿ¬ÿ§ÿ³ÿ°ÿ¬ÿ«ÿ¤ÿ¢ÿ¨ÿ¯ÿªÿÿÿÿ¡ÿ£ÿªÿ©ÿ±ÿ©ÿÿ¤ÿµÿ¼ÿ½ÿ·ÿ®ÿ¯ÿ®ÿ§ÿ£ÿ¤ÿ£ÿ°ÿ¬ÿ³ÿ ÿ«ÿ©ÿ©ÿ´ÿ»ÿ¶ÿ±ÿªÿ¬ÿ¦ÿ²ÿ±ÿ²ÿ©ÿ¤ÿ¨ÿ±ÿ®ÿ©ÿµÿ«ÿ­ÿ¦ÿ°ÿ¯ÿ©ÿ­ÿ³ÿ¯ÿªÿ´ÿ½ÿ»ÿ¥ÿ§ÿ°ÿ®ÿµÿ³ÿªÿ®ÿ«ÿ®ÿ¥ÿªÿ·ÿ´ÿªÿªÿ¨ÿ¦ÿ©ÿ¤ÿÿ«ÿ«ÿ²ÿ¶ÿ ÿªÿ¦ÿ£ÿ®ÿ©ÿ¦ÿªÿ¡ÿ­ÿ³ÿ¿ÿ¬ÿªÿ²ÿ¬ÿ¢ÿ¦ÿªÿ³ÿºÿ½ÿ­ÿµÿ´ÿ°ÿ¦ÿÿ¥ÿ²ÿ»ÿ¹ÿ³ÿ­ÿ¼ÿ©ÿ¯ÿ©ÿ¨ÿ§ÿ ÿ¡ÿ¦ÿ¥ÿªÿªÿ¨ÿ£ÿ­ÿ¦ÿÿ£ÿ¨ÿ¬ÿ³ÿ±ÿ§ÿ©ÿªÿµÿ®ÿ¨ÿ¨ÿ­ÿ±ÿ¸ÿ´ÿ¤ÿ¯ÿ¯ÿ²ÿÿÈÿ¼ÿ«ÿ²ÿ¨ÿ³ÿ¹ÿ¯ÿ«ÿ¥ÿ¥ÿ«ÿ¥ÿ¼ÿºÿ³ÿµÿ±ÿ°ÿ¶ÿ¶ÿ³ÿ¹ÿ°ÿ©ÿÿ²ÿªÿ¬ÿÿ¦ÿºÿµÿ¤ÿ§ÿ¸ÿ·ÿ²ÿ¹ÿªÿ¹ÿ¶ÿµÿ¹ÿ³ÿ°ÿµÿ¯ÿ¥ÿ®ÿºÿ§ÿ«ÿªÿµÿ¶ÿ«ÿ¨ÿ´ÿÂÿÅÿ·ÿªÿ©ÿªÿ¸ÿ¥ÿ¬ÿ«ÿÆÿ©ÿ¢ÿ«ÿ¦ÿ¤ÿ¨ÿ­ÿ±ÿªÿ¥ÿªÿ±ÿ§ÿ´ÿ­ÿªÿ±ÿ³ÿÄÿ¹ÿ«ÿ¥ÿ¤ÿµÿ©ÿµÿ¹ÿÂÿ§ÿ«ÿ¬ÿ·ÿ°ÿ­ÿ·ÿ²ÿ¬ÿ²ÿ«ÿ¯ÿ£ÿ°ÿÿ©ÿ¯ÿ­ÿ»ÿ¨ÿ ÿ¯ÿ³ÿ¬ÿ·ÿÂÿ«ÿ¶ÿ³ÿÿ¥ÿ°ÿ©ÿµÿ¶ÿ¬ÿ³ÿ´ÿ´ÿ¸ÿ´ÿ°ÿ¨ÿ®ÿ½ÿ²ÿ«ÿÀÿ¨ÿ¦ÿ¾ÿ·ÿ¨ÿ ÿÿÿ¨ÿ²ÿ§ÿ¦ÿ©ÿ®ÿ®ÿ©ÿÿ§ÿ¶ÿ¬ÿ§ÿ¦ÿ±ÿ»ÿµÿ®ÿ¨ÿ¤ÿ°ÿ³ÿ½ÿºÿ´ÿ­ÿ¸ÿ¬ÿ¡ÿÿÿªÿ¯ÿµÿ¿ÿµÿ«ÿ§ÿ¤ÿ®ÿ´ÿ¯ÿ´ÿÃÿ¤ÿ ÿ¦ÿ£ÿ¥ÿ©ÿ­ÿªÿ¢ÿ±ÿµÿ¤ÿ¨ÿ°ÿÿµÿ°ÿÿ¨ÿ«ÿ ÿ¨ÿ±ÿ¯ÿ°ÿ¸ÿ¾ÿ¾ÿ¼ÿ·ÿ¸ÿÿ¯ÿ±ÿºÿ²ÿ¸ÿ¯ÿ¸ÿµÿªÿ¯ÿµÿ¯ÿ¨ÿ ÿÿ±ÿ±ÿ¨ÿ«ÿ§ÿËÿ¯ÿªÿ©ÿªÿ¢ÿ®ÿ¯ÿ³ÿ¹ÿ¶ÿ¯ÿ§ÿ­ÿ®ÿ©ÿ²ÿ£ÿ±ÿ¥ÿ¶ÿ¹ÿ¨ÿªÿ«ÿ¨ÿ¦ÿ¨ÿ©ÿ©ÿ³ÿ¿ÿ´ÿ¶ÿ¸ÿ¹ÿÿ©ÿµÿ½ÿ®ÿ±ÿ­ÿ©ÿ±ÿºÿºÿ§ÿÿ¨ÿ³ÿ°ÿ­ÿ¬ÿ¹ÿ³ÿ´ÿ¦ÿ°ÿÂÿ²ÿ«ÿµÿ¶ÿ¯ÿ¸ÿ¸ÿ±ÿ®ÿ¯ÿ²ÿµÿ¸ÿ»ÿµÿ¨ÿªÿ¬ÿ©ÿ°ÿ¾ÿ¢ÿ¬ÿªÿ¦ÿ©ÿ¬ÿ°ÿ«ÿ¥ÿªÿ¦ÿ£ÿ¬ÿ¥ÿ¢ÿ¡ÿ£ÿ¥ÿ ÿ©ÿÿÿ«ÿÿ¨ÿ­ÿÿÿ§ÿ¡ÿ¤ÿ¡ÿ¤ÿ¢ÿÿÿÿÿÿÿ¡ÿÿ¡ÿ¡ÿÿ«ÿÿÿÿ ÿÿ¤ÿ¡ÿ¡ÿ§ÿÿÿ ÿÿÿ ÿÿÿ­ÿÿÿ®ÿ³ÿ¢ÿªÿ«ÿ«ÿ±ÿÿÿÿÿ¦ÿ¬ÿÿÿÿÿÿÿÿÿ¢ÿ¦ÿÿÿÿÿ¡ÿ¤ÿÿÿ£ÿ¥ÿÿÿÿÿÿÿÿÿÿÿÿ¨ÿ£ÿÿ©ÿ¯ÿÿÿ¾ÿ»ÿ£ÿ¶ÿ²ÿ«ÿÿÿÿÿ¢ÿÿÿ¡ÿ¬ÿ©ÿ¦ÿ«ÿ®ÿ©ÿ°ÿ´ÿ¡ÿ¦ÿÿºÿ¯ÿ°ÿ¯ÿµÿ«ÿ¼ÿÂÿ³ÿ·ÿ®ÿ¯ÿºÿ²ÿ£ÿ¡ÿ°ÿ­ÿ¦ÿ¹ÿ³ÿ¢ÿ¤ÿ³ÿ­ÿ¬ÿ»ÿªÿ±ÿ¯ÿ¦ÿ³ÿ²ÿ­ÿ³ÿ¬ÿ¹ÿ¹ÿªÿªÿ¸ÿ³ÿ±ÿ°ÿ§ÿ§ÿ®ÿ¯ÿ°ÿ³ÿ±ÿ¤ÿ£ÿ«ÿ«ÿ«ÿ£ÿ°ÿ¼ÿÿÿ¹ÿÿ­ÿ°ÿÂÿ¸ÿ»ÿ·ÿ³ÿ¶ÿ´ÿºÿªÿ¥ÿªÿ¥ÿ¶ÿºÿ¦ÿ¥ÿ¥ÿ²ÿÀÿ´ÿ¨ÿ¬ÿ©ÿ©ÿ²ÿÿ¬ÿ»ÿ«ÿ·ÿÿ¬ÿ±ÿ¿ÿ¢ÿ«ÿÅÿ»ÿªÿ¦ÿ§ÿªÿ«ÿ·ÿ¹ÿ¤ÿ®ÿ²ÿ¬ÿ¬ÿ±ÿ±ÿµÿ¸ÿªÿ¬ÿ¤ÿ³ÿ©ÿÈÿÂÿ­ÿ¹ÿ®ÿ«ÿ·ÿ®ÿ¸ÿ ÿÿ¦ÿµÿ¯ÿªÿ¶ÿ»ÿ®ÿ§ÿ°ÿ·ÿ´ÿ´ÿ°ÿ¬ÿ§ÿ¬ÿµÿÿ¼ÿ¤ÿ®ÿ¡ÿÁÿ¤ÿ´ÿ¬ÿµÿ¤ÿ¥ÿ«ÿ«ÿ®ÿ§ÿ¨ÿ®ÿµÿ²ÿ¯ÿ®ÿ²ÿ·ÿ¼ÿ¸ÿ«ÿªÿ«ÿªÿ¤ÿ·ÿ¯ÿ¹ÿÂÿÃÿ¸ÿ¥ÿ ÿ®ÿ£ÿ§ÿ«ÿºÿ¡ÿ¢ÿ£ÿ¯ÿ¶ÿ¬ÿ­ÿ°ÿ¸ÿ¼ÿ·ÿºÿ¾ÿ½ÿµÿ³ÿ°ÿ¯ÿ¹ÿ³ÿ±ÿ¾ÿ±ÿ²ÿµÿ²ÿºÿ¼ÿ ÿÿ·ÿÿ»ÿÿ©ÿ²ÿ©ÿ¢ÿ´ÿ¯ÿ£ÿ¡ÿÿÿ°ÿ¶ÿ£ÿÿÿ¥ÿªÿ¨ÿµÿ§ÿ¤ÿ¬ÿ«ÿ¬ÿ¦ÿ¥ÿ¤ÿÿÿÿ©ÿ ÿÿ«ÿÿ²ÿ°ÿ¶ÿ°ÿ·ÿÿÿÿ£ÿ ÿ­ÿÿ­ÿ­ÿÿÿ ÿ³ÿªÿ©ÿ¬ÿªÿ¦ÿ±ÿ´ÿ§ÿ¡ÿÿ¥ÿ¤ÿ¤ÿ«ÿ«ÿ´ÿ³ÿ¨ÿ­ÿ©ÿ£ÿ©ÿÿªÿ¤ÿÿÿ¨ÿ¢ÿ¢ÿ¦ÿªÿ©ÿ¥ÿ£ÿÿ²ÿ¨ÿ³ÿ¡ÿ¯ÿµÿ±ÿ«ÿ­ÿ¥ÿÿ ÿ¡ÿ©ÿ²ÿ·ÿ·ÿ»ÿªÿ©ÿ¼ÿ´ÿ¢ÿ¤ÿ«ÿ¬ÿ±ÿ°ÿ¡ÿ©ÿ°ÿ·ÿ«ÿÿ­ÿªÿ¶ÿ¾ÿ­ÿºÿ³ÿ¹ÿÌÿ¶ÿ¨ÿ³ÿÂÿ¤ÿ¦ÿ«ÿ¾ÿ®ÿ¥ÿµÿµÿ®ÿ¦ÿ¿ÿ»ÿ¯ÿ°ÿÿ¥ÿ­ÿ»ÿºÿ¶ÿ¯ÿ¬ÿ»ÿ´ÿ¨ÿ¦ÿªÿ½ÿ¼ÿ²ÿ§ÿªÿ«ÿ¥ÿ²ÿ®ÿ£ÿ°ÿªÿ®ÿ²ÿ¯ÿ¸ÿ¿ÿ¯ÿ´ÿ³ÿ¬ÿ®ÿ¬ÿ­ÿ¬ÿ¶ÿÿ£ÿªÿÿªÿ­ÿºÿ¬ÿ¨ÿµÿ¬ÿ«ÿ®ÿ«ÿ¬ÿªÿ¥ÿ±ÿµÿ°ÿ¶ÿ´ÿµÿµÿ«ÿ°ÿ±ÿ±ÿ¸ÿ¯ÿªÿ¼ÿ³ÿ¥ÿ°ÿ±ÿ¯ÿºÿ±ÿ§ÿ¬ÿµÿ¹ÿ³ÿÿ¸ÿµÿ­ÿ±ÿºÿÿ­ÿªÿ²ÿ¯ÿ¿ÿ¯ÿ·ÿ¤ÿ»ÿ¶ÿ´ÿ¼ÿÀÿ«ÿ´ÿ´ÿ®ÿ³ÿ©ÿ ÿ¡ÿ¬ÿ±ÿµÿ·ÿ¹ÿ²ÿ¬ÿ´ÿ«ÿ¥ÿ©ÿªÿ¬ÿ¸ÿ´ÿ¥ÿ®ÿ³ÿ¯ÿÃÿ­ÿÂÿ´ÿÄÿ¤ÿ­ÿµÿ«ÿÿ»ÿ²ÿ¤ÿ¯ÿ·ÿ³ÿ°ÿ¡ÿ­ÿ¹ÿ¶ÿªÿºÿ±ÿ¥ÿ¡ÿ²ÿ»ÿ°ÿªÿªÿ¡ÿÿ¢ÿ±ÿµÿ©ÿ§ÿ³ÿ¯ÿ¢ÿ±ÿ¹ÿ¨ÿ«ÿ²ÿ©ÿ¨ÿªÿ¬ÿ³ÿ¬ÿ£ÿ¨ÿ§ÿ©ÿªÿ­ÿ©ÿ¬ÿ¿ÿµÿ³ÿµÿ³ÿ¡ÿ«ÿ®ÿÿ©ÿµÿ³ÿ©ÿ¯ÿ±ÿ¤ÿ«ÿÿ«ÿ¥ÿ¹ÿ´ÿ¥ÿ¢ÿ£ÿ§ÿ¸ÿ¤ÿ¤ÿ²ÿ¶ÿ¸ÿ³ÿ®ÿ°ÿ´ÿ³ÿ­ÿ©ÿ¤ÿ¦ÿ²ÿ¸ÿ­ÿ¨ÿ¸ÿ¸ÿ³ÿ§ÿ«ÿ®ÿ¡ÿªÿ­ÿ²ÿ¯ÿÿ°ÿ¼ÿ¯ÿ¶ÿ¨ÿ©ÿ³ÿ­ÿ¬ÿ£ÿ¾ÿ°ÿ±ÿ´ÿ¯ÿªÿ´ÿ¯ÿ±ÿÀÿ´ÿ¤ÿµÿ­ÿ«ÿªÿÿ¨ÿ³ÿ±ÿ¼ÿ¿ÿ³ÿ§ÿ¯ÿ·ÿ´ÿ®ÿ±ÿ½ÿµÿ¥ÿªÿ­ÿªÿ©ÿ¦ÿ§ÿ¨ÿ¯ÿ©ÿ«ÿ¯ÿ¦ÿÿ«ÿ²ÿ«ÿµÿ©ÿ¤ÿ»ÿÿ¬ÿ¾ÿ«ÿ¦ÿ¸ÿ¹ÿµÿ»ÿ¶ÿ¥ÿ±ÿºÿ·ÿ¿ÿ½ÿ¤ÿ¡ÿ²ÿ¶ÿºÿ³ÿ«ÿ¶ÿ«ÿ±ÿ¯ÿªÿ¯ÿÁÿ½ÿ¶ÿ°ÿ³ÿ¿ÿ°ÿ¨ÿ±ÿ°ÿ´ÿ¥ÿÿ´ÿ»ÿ°ÿ®ÿ°ÿÿ¢ÿ±ÿÈÿ±ÿÄÿ®ÿ®ÿ­ÿÒÿÁÿÿ§ÿ®ÿ´ÿ©ÿ¬ÿ½ÿ©ÿ¼ÿ¾ÿÈÿ¹ÿ·ÿºÿ·ÿ­ÿÇÿ°ÿ§ÿªÿ®ÿ¯ÿ²ÿ«ÿ¯ÿ±ÿÿ´ÿ¹ÿ¶ÿ¬ÿ¤ÿ«ÿ¦ÿÿ¨ÿµÿ¥ÿ¤ÿ¶ÿµÿ¼ÿ«ÿ³ÿªÿ³ÿ¿ÿ¶ÿ±ÿ¨ÿÿ§ÿ¡ÿ»ÿ¦ÿ«ÿÿÁÿ³ÿ©ÿ¼ÿ¡ÿ°ÿ£ÿ¹ÿ½ÿÎÿ©ÿ£ÿÂÿºÿ´ÿ¯ÿ·ÿ¼ÿ¹ÿ·ÿ¯ÿ³ÿ²ÿ£ÿªÿ¨ÿÿÿÿ³ÿ²ÿ¢ÿ¯ÿ¹ÿ¹ÿ½ÿªÿ¦ÿ³ÿ«ÿ©ÿ¯ÿ´ÿµÿ­ÿ°ÿ¶ÿ¦ÿ³ÿ±ÿ£ÿ¦ÿ«ÿ­ÿºÿ¿ÿ¿ÿ¶ÿ¯ÿºÿ§ÿ¸ÿ²ÿ¶ÿ«ÿ¸ÿ¹ÿ²ÿ¸ÿ¶ÿ´ÿ³ÿ´ÿ±ÿ¯ÿ¨ÿ§ÿ¬ÿ±ÿ³ÿ´ÿ·ÿµÿ¨ÿ ÿ©ÿ±ÿ²ÿ²ÿ«ÿ¬ÿªÿ¦ÿ°ÿÀÿ¹ÿ«ÿ¿ÿÈÿ°ÿ§ÿ«ÿ¤ÿ³ÿ¬ÿ³ÿ¶ÿ©ÿÿÃÿ¹ÿ·ÿ´ÿ³ÿ¼ÿ°ÿ«ÿÇÿ¶ÿ§ÿ­ÿ©ÿ®ÿ»ÿ³ÿ¯ÿ°ÿ¶ÿ¹ÿ¹ÿ´ÿ¨ÿ¥ÿ¦ÿ±ÿ¼ÿ´ÿ±ÿ²ÿ«ÿ¬ÿ¨ÿ§ÿ¹ÿ®ÿ©ÿ´ÿ°ÿÿ¯ÿ¬ÿ®ÿ°ÿ­ÿÿÿ®ÿ«ÿ©ÿ«ÿ«ÿ¦ÿªÿ§ÿ¦ÿ¬ÿµÿºÿ­ÿ²ÿ³ÿ¯ÿ³ÿ¯ÿ©ÿ¦ÿ«ÿ³ÿ°ÿ­ÿ¢ÿÿ¢ÿ°ÿ´ÿ¦ÿ ÿ²ÿ±ÿ§ÿÿ¨ÿ©ÿ²ÿµÿªÿ¡ÿ¼ÿÉÿ´ÿ¡ÿ±ÿ³ÿ³ÿ ÿ¥ÿ­ÿ¦ÿ¢ÿÿ­ÿºÿ³ÿ®ÿ¬ÿ®ÿºÿÅÿ¾ÿ«ÿ¦ÿ«ÿ¯ÿ©ÿRÿÖýOû7û¹þÿªÿ²ÿ¸ÿ»ÿ¨ÿ¹ÿ©ÿ­ÿªÿÁÿ³ÿ¡ÿ¶ÿ¯ÿªÿªÿ²ÿ¶ÿÿ£ÿ¬ÿ³ÿ¶ÿ®ÿ®ÿ¬ÿ¬ÿ³ÿ°ÿ¤ÿ£ÿ³ÿ¸ÿÀÿ·ÿªÿºÿµÿ¶ÿ³ÿ¼ÿ®ÿ»ÿ©ÿ°ÿ¬ÿ×ÿ¡ÿ²ÿºÿ¬ÿ¸ÿºÿ³ÿ¸ÿ±ÿ®ÿ±ÿ«ÿ®ÿ°ÿ±ÿ¬ÿ²ÿ³ÿ¬ÿ ÿ ÿ­ÿ¦ÿ²ÿ¹ÿ°ÿ´ÿ¸ÿ¨ÿ¯ÿ½ÿ³ÿ½ÿ¦ÿ¯ÿ±ÿ­ÿ¹ÿ²ÿ¢ÿ°ÿÿ£ÿ±ÿ²ÿ¨ÿ­ÿºÿ®ÿÿÿ¢ÿÿ¥ÿ³ÿ¥ÿÿ«ÿ·ÿ°ÿ¦ÿ©ÿ¡ÿÿ¦ÿ·ÿ¸ÿ¢ÿ°ÿ¹ÿ°ÿ¶ÿ·ÿ¬ÿ¨ÿ©ÿ¬ÿ±ÿ¶ÿ¶ÿ¯ÿ´ÿ¯ÿ¨ÿ®ÿ´ÿ¸ÿ±ÿ²ÿ»ÿ¬ÿ¦ÿ°ÿ´ÿ«ÿ©ÿ±ÿ«ÿ©ÿ²ÿºÿ¼ÿ®ÿÉÿ¯ÿÁÿ ÿµÿ¶ÿÿ¬ÿ¨ÿ©ÿ©ÿÿ¢ÿ³ÿ¾ÿ·ÿ«ÿ©ÿ§ÿ£ÿ ÿ²ÿ¸ÿ ÿ¬ÿ¹ÿ¾ÿ¾ÿ¶ÿ»ÿ¯ÿÍÿ®ÿ¿ÿ°ÿ³ÿ­ÿ¤ÿ¶ÿºÿ¬ÿ¬ÿ¯ÿ­ÿ¶ÿµÿ«ÿµÿ¸ÿ§ÿ¤ÿ§ÿ®ÿºÿ±ÿ¥ÿ®ÿ»ÿ«ÿªÿ°ÿ²ÿ¼ÿ¸ÿ¦ÿÿ¨ÿ·ÿ¾ÿ¬ÿÿ£ÿ§ÿ±ÿºÿ´ÿ©ÿ¤ÿªÿ¯ÿ½ÿ½ÿºÿ«ÿÿ¶ÿ¹ÿ©ÿ¯ÿ§ÿ¹ÿ«ÿÿ·ÿ¾ÿ¯ÿ·ÿµÿ³ÿ¬ÿµÿ»ÿ´ÿ®ÿ«ÿ¬ÿ­ÿ·ÿ©ÿ¦ÿ ÿÿÿÿÿ®ÿ¶ÿ¦ÿÿ­ÿ´ÿ°ÿ«ÿªÿ¦ÿªÿµÿ¼ÿ¸ÿ­ÿªÿ¯ÿºÿµÿ¸ÿ·ÿ¯ÿªÿ¥ÿ¤ÿµÿ±ÿ¯ÿ¹ÿ¼ÿ­ÿ¬ÿ¦ÿ³ÿ¶ÿ­ÿÿ¨ÿ£ÿ£ÿ»ÿ®ÿ´ÿ¶ÿµÿ¸ÿ¯ÿ°ÿÿ¨ÿ§ÿ°ÿÃÿÂÿªÿ¨ÿ½ÿ­ÿ¦ÿ¬ÿ¯ÿ¬ÿ¬ÿ²ÿ±ÿ«ÿ¬ÿ¾ÿ¸ÿ±ÿ³ÿÀÿ°ÿ°ÿ¼ÿÿ®ÿ®ÿ¯ÿÿ¥ÿ³ÿ§ÿ¦ÿ­ÿ±ÿ§ÿÿÿÿÿÿÿ£ÿÿ¨ÿ©ÿÿÿÿÿÿÿÿªÿ´ÿ¬ÿÿÿÿÿÿÿÿÿÿÿÿªÿ ÿÿÿ¢ÿÿÿ¥ÿÿÿÿÿÿÿÿÿÿ¦ÿÿÿÿ¥ÿÿ¦ÿÿ©ÿ¢ÿÿÿ£ÿ¦ÿ¤ÿ¡ÿÿ¡ÿªÿ¤ÿ¯ÿÿ¡ÿ£ÿ®ÿ»ÿÿÿ¬ÿÿÿ¦ÿ«ÿ¦ÿÿÿ£ÿ£ÿ¡ÿ§ÿÿÿ¢ÿÿ°ÿ¬ÿ²ÿ£ÿÿ¡ÿ´ÿ¬ÿ¬ÿ§ÿ¡ÿ¡ÿ¢ÿ¬ÿ°ÿ¥ÿÿ ÿ§ÿ«ÿ²ÿ¤ÿµÿµÿÿ£ÿ§ÿ¬ÿ±ÿ¸ÿºÿ­ÿ¦ÿ³ÿ®ÿ´ÿ£ÿ¡ÿ£ÿ­ÿªÿ´ÿmÿ)þôüýCþGÿÿÿ³ÿ·ÿ¯ÿ¥ÿ¾ÿ¹ÿ«ÿ´ÿ¼ÿ±ÿ´ÿ³ÿ¯ÿ­ÿ¤ÿ¥ÿ¬ÿ¢ÿ ÿµÿµÿ·ÿ¸ÿÁÿ°ÿ¼ÿ°ÿ¤ÿ¼ÿ¶ÿ¢ÿ®ÿ¹ÿ¸ÿ¶ÿ©ÿ£ÿ¦ÿ°ÿµÿ´ÿ¸ÿ¶ÿ·ÿªÿ·ÿµÿ¬ÿ¢ÿ¥ÿ¬ÿ±ÿ·ÿ»ÿ»ÿ°ÿ°ÿ®ÿºÿ¥ÿ§ÿ´ÿ¬ÿ²ÿ¨ÿªÿ¹ÿ»ÿ±ÿ°ÿ¾ÿ®ÿÿ¯ÿ¸ÿÿªÿ¬ÿ·ÿ»ÿ³ÿªÿ²ÿ·ÿ©ÿ¥ÿµÿ®ÿ¬ÿ´ÿ±ÿ»ÿ¥ÿ¯ÿ²ÿÀÿ»ÿ»ÿÂÿ­ÿ¡ÿ¹ÿ³ÿ¾ÿ²ÿ«ÿÿ¬ÿ­ÿ§ÿ°ÿªÿ¬ÿ²ÿ­ÿ¨ÿ­ÿ¦ÿ¥ÿ²ÿ¦ÿ~ÿÿÿ¢ÿµÿ½ÿ½ÿ§ÿÿ°ÿÇÿ¹ÿÿ«ÿ¯ÿ¦ÿºÿ·ÿ¢ÿªÿ©ÿ°ÿ²ÿ¨ÿ¦ÿ¬ÿ¯ÿºÿºÿ°ÿ¦ÿ¥ÿ®ÿ±ÿ³ÿ²ÿ²ÿ¸ÿ­ÿ¡ÿ¸ÿ®ÿ¯ÿ©ÿ«ÿ¨ÿ£ÿ¬ÿ±ÿ°ÿ¬ÿ¦ÿ¦ÿ®ÿ®ÿ±ÿ¼ÿ³ÿ´ÿ´ÿ´ÿ¸ÿ°ÿ§ÿ²ÿ»ÿ·ÿ¸ÿºÿºÿ¾ÿµÿ³ÿÃÿÊÿµÿ¥ÿ¦ÿ°ÿ·ÿ´ÿ³ÿ·ÿ®ÿÄÿÃÿÆÿ¯ÿ¬ÿ³ÿ°ÿ½ÿ»ÿ¢ÿÿÿ´ÿÂÿÿ°ÿ¬ÿºÿ®ÿ¢ÿ§ÿ­ÿ­ÿ±ÿ¶ÿ°ÿ­ÿÿ°ÿ®ÿ¬ÿ±ÿ°ÿ²ÿ°ÿªÿ«ÿ©ÿ¤ÿ³ÿ¯ÿ´ÿ±ÿ°ÿ¢ÿ¬ÿ´ÿ´ÿ´ÿ©ÿªÿ¦ÿ»ÿ§ÿ¯ÿ®ÿ¯ÿ³ÿ©ÿ¥ÿ¯ÿ²ÿµÿ ÿ¨ÿ«ÿ¸ÿ¸ÿºÿ¨ÿ¦ÿ©ÿ¦ÿ­ÿ­ÿ¸ÿºÿ¨ÿ¬ÿ±ÿ±ÿ¥ÿÿÿÿ§ÿ¥ÿÿ¯ÿÿ¥ÿ°ÿ«ÿ¦ÿ¨ÿ¡ÿ ÿ·ÿ¶ÿ¯ÿ°ÿ¨ÿªÿ´ÿ¯ÿ¬ÿ¬ÿ°ÿ°ÿ«ÿ¿ÿ²ÿÿ¬ÿ©ÿ°ÿ³ÿ¼ÿÆÿ¼ÿ¨ÿ³ÿ»ÿ¹ÿ¯ÿ§ÿ¢ÿ£ÿ£ÿ©ÿ²ÿ¶ÿ°ÿ¯ÿµÿ§ÿ©ÿ¥ÿÿ¤ÿ°ÿ°ÿ«ÿ´ÿ¬ÿ¼ÿ±ÿ¢ÿ¨ÿ¥ÿ¯ÿ´ÿ²ÿ³ÿ©ÿ»ÿÿ=ÿQþôýeþÿÿÿ¢ÿ³ÿ²ÿÿ±ÿ¦ÿªÿ¾ÿ¸ÿ²ÿ¶ÿ¬ÿ²ÿ¿ÿµÿ¬ÿ¥ÿ ÿÿ®ÿÂÿ·ÿ¥ÿªÿ£ÿµÿ¨ÿ¡ÿ¦ÿ¬ÿ­ÿ®ÿ¸ÿµÿ¥ÿ¯ÿ¬ÿ«ÿªÿ©ÿªÿ¯ÿ²ÿªÿ³ÿ¨ÿ´ÿµÿÄÿ¹ÿ©ÿµÿÁÿ°ÿ±ÿ¬ÿ¥ÿ²ÿ³ÿ­ÿ®ÿ±ÿªÿ§ÿ·ÿªÿ¯ÿªÿ±ÿµÿªÿ¡ÿ²ÿ¿ÿ´ÿ²ÿ¸ÿ·ÿµÿ«ÿ¦ÿ²ÿ·ÿ®ÿ­ÿ¥ÿÿ ÿ¦ÿ°ÿ¼ÿ¾ÿ¹ÿ«ÿ°ÿ§ÿ¸ÿ¶ÿ¨ÿªÿµÿ¯ÿ½ÿ½ÿ¢ÿ©ÿ²ÿ·ÿÀÿÆÿ³ÿ ÿÿ©ÿ¥ÿ¦ÿ¤ÿ«ÿ°ÿ¯ÿ®ÿµÿ·ÿ°ÿÁÿ­ÿ®ÿ¼ÿ¥ÿ¡ÿ¨ÿ¡ÿ¥ÿ·ÿ¶ÿ§ÿ¤ÿ§ÿ¨ÿ«ÿ±ÿ·ÿºÿÿ¸ÿ±ÿ§ÿ±ÿ®ÿ¥ÿ¢ÿ£ÿ®ÿ¨ÿªÿ«ÿ°ÿ¯ÿ­ÿ±ÿ´ÿ©ÿ±ÿ°ÿ¨ÿ¡ÿºÿÀÿ»ÿµÿÿ¦ÿ§ÿ¹ÿ¬ÿ¥ÿ§ÿ¨ÿ¤ÿ¥ÿ®ÿªÿ«ÿ²ÿ¡ÿÿ¦ÿ£ÿ¢ÿ³ÿ°ÿ¥ÿÿ¨ÿ©ÿªÿ©ÿªÿªÿ£ÿ ÿªÿ£ÿ¦ÿ©ÿ¨ÿ¥ÿ¦ÿ¥ÿ¤ÿ©ÿ¢ÿ¡ÿºÿ´ÿ®ÿ³ÿ§ÿÿÿ¢ÿ¨ÿ¯ÿªÿ¨ÿ©ÿ­ÿ¨ÿ¡ÿÿ¦ÿ­ÿÿ®ÿÿÿ¡ÿ³ÿ±ÿµÿ´ÿ§ÿ°ÿ²ÿ¤ÿ«ÿ¥ÿ®ÿ²ÿ³ÿ­ÿ¨ÿ¦ÿ©ÿÂÿ¬ÿ³ÿ£ÿ¨ÿ¸ÿÅÿÁÿ­ÿ¦ÿ¶ÿ©ÿ¯ÿ§ÿ²ÿ®ÿ¹ÿ¸ÿ²ÿ¬ÿ¦ÿªÿ®ÿªÿ«ÿ¤ÿ¨ÿ±ÿ¨ÿ£ÿ¢ÿÿ©ÿÁÿ¬ÿ±ÿºÿ¶ÿ­ÿ¶ÿ»ÿ´ÿ«ÿ§ÿ¯ÿ©ÿ«ÿ«ÿ£ÿ©ÿ²ÿ¨ÿ¥ÿÿÿ¢ÿ«ÿ¾ÿ¶ÿ¢ÿ°ÿ´ÿ¥ÿ­ÿ©ÿ ÿ¨ÿ§ÿªÿ©ÿÿªÿ³ÿ³ÿ¨ÿ¡ÿ£ÿ«ÿ±ÿ«ÿ­ÿ¬ÿ¯ÿ¡ÿ°ÿ³ÿ¶ÿºÿ¶ÿ©ÿÿ£ÿ´ÿ³ÿ´ÿ¤ÿ¶ÿ¦ÿ¤ÿ¤ÿ¬ÿ±ÿ°ÿªÿ¬ÿ´ÿ§ÿ¤ÿ®ÿ¢ÿ®ÿÿ¡ÿ²ÿµÿ±ÿµÿ¬ÿªÿÿ´ÿ¶ÿ¬ÿ ÿ§ÿ¨ÿ«ÿ´ÿ¹ÿ¶ÿºÿºÿÿ¦ÿÆÿ°ÿÿ©ÿÀÿ½ÿ¯ÿ¯ÿ±ÿ¨ÿªÿ®ÿºÿ·ÿ¬ÿ¬ÿ¸ÿ´ÿ¥ÿ¬ÿ½ÿ¾ÿ´ÿ²ÿ²ÿÿ«ÿÿµÿ¤ÿ­ÿ¦ÿÿ¢ÿ§ÿ¨ÿ´ÿÿ¦ÿ½ÿ°ÿ³ÿ¾ÿ°ÿ±ÿ³ÿ®ÿ­ÿªÿ¬ÿ²ÿ¦ÿ­ÿ´ÿ°ÿ°ÿ²ÿ°ÿ¥ÿ®ÿºÿ±ÿ¤ÿªÿ±ÿ§ÿ°ÿÿÿÂÿ¿ÿ²ÿ±ÿ®ÿ¤ÿ¥ÿ­ÿ±ÿ´ÿ±ÿ¨ÿ¯ÿ¨ÿ¬ÿ¯ÿ£ÿ­ÿ«ÿ¯ÿ½ÿºÿ¬ÿ©ÿ¬ÿ«ÿµÿµÿ®ÿ®ÿ¬ÿ¯ÿ²ÿªÿ­ÿ°ÿ¸ÿ¾ÿ·ÿ·ÿºÿ²ÿ¸ÿ§ÿ´ÿ£ÿÿ¸ÿÊÿ¨ÿÿ¨ÿ¨ÿ£ÿ¥ÿµÿ±ÿ­ÿ¨ÿ§ÿÿ¸ÿ³ÿ­ÿªÿ±ÿµÿ±ÿ³ÿ´ÿ¯ÿ»ÿºÿ¥ÿ°ÿªÿ¡ÿ§ÿ¤ÿ¯ÿ»ÿ¹ÿ´ÿ»ÿµÿ§ÿ°ÿ«ÿ§ÿ®ÿ¤ÿÿ ÿÿ¥ÿ·ÿ±ÿ¨ÿ¤ÿ¦ÿ®ÿ±ÿ´ÿ¹ÿ°ÿ§ÿ¯ÿ³ÿ¶ÿºÿ»ÿµÿ¨ÿ¨ÿµÿ³ÿ¬ÿ°ÿ³ÿ³ÿ¶ÿ¯ÿ¤ÿ±ÿªÿ°ÿ¯ÿ³ÿÌÿ»ÿ°ÿ°ÿµÿ´ÿªÿ£ÿ¨ÿ©ÿ¤ÿ¨ÿµÿ©ÿ¤ÿ§ÿ¹ÿ¤ÿ¥ÿ¬ÿ§ÿ³ÿ±ÿ°ÿ°ÿ¯ÿºÿ·ÿ±ÿÀÿ¶ÿºÿ«ÿ­ÿ©ÿ®ÿ¬ÿ­ÿ«ÿºÿ¹ÿ­ÿ·ÿ»ÿ¬ÿ«ÿ¯ÿ²ÿ¹ÿ²ÿ«ÿ«ÿ®ÿ¸ÿ­ÿ³ÿ²ÿ¤ÿÿ¬ÿ·ÿ¸ÿ½ÿ·ÿ§ÿ¦ÿ¬ÿ­ÿ°ÿ¹ÿ±ÿ«ÿ¦ÿ¯ÿ´ÿ¬ÿ²ÿ«ÿ®ÿ®ÿ¤ÿ¦ÿ±ÿ´ÿ³ÿ¯ÿ¦ÿ±ÿ¹ÿ¥ÿªÿ¦ÿºÿ«ÿªÿ±ÿ«ÿ¸ÿ¼ÿ¬ÿ¬ÿ±ÿ¯ÿ¯ÿ©ÿ°ÿ¥ÿ®ÿ¶ÿ²ÿ§ÿ£ÿºÿ£ÿ¨ÿ­ÿ°ÿ®ÿ«ÿ§ÿµÿ´ÿ ÿ§ÿ´ÿ·ÿ¼ÿ¥ÿ¯ÿ´ÿªÿÿ³ÿ¨ÿ¡ÿ¬ÿ¢ÿ¡ÿ ÿ¤ÿªÿ§ÿÿ¡ÿ¨ÿ¥ÿ«ÿÿ¤ÿÿÿ¨ÿ¢ÿ«ÿ©ÿÿ£ÿÿ¬ÿ¦ÿ­ÿ¥ÿÿÿÿÿ ÿÿÿÿ¤ÿÿÿÿ ÿÿ°ÿÿ ÿªÿÿÿ ÿÿÿ§ÿ£ÿÿ ÿ¦ÿ£ÿÿÿÿ¤ÿ¥ÿÿ©ÿÿÿ½ÿ²ÿÿ§ÿ¡ÿ©ÿ©ÿ£ÿÿÿ£ÿ«ÿÿÿÿ ÿ£ÿÿ ÿÿÿ¢ÿ¤ÿ¤ÿÿÿÿ§ÿÿÿÿ ÿ¢ÿÿÿÿÿ£ÿÿÿ¢ÿ¦ÿÿÿÿ¢ÿ²ÿ¯ÿÿ­ÿÿÿªÿÿÿ¦ÿÿÿ¡ÿ¯ÿ ÿÿ ÿÿÿ¦ÿ®ÿ¯ÿ¬ÿ¨ÿÿ¨ÿ°ÿ£ÿ¨ÿ ÿµÿ¬ÿ³ÿ©ÿ¹ÿ¦ÿ»ÿ´ÿ§ÿ®ÿ«ÿ¸ÿ³ÿ¬ÿ­ÿ°ÿºÿÁÿÀÿÀÿºÿ±ÿ¥ÿ©ÿ£ÿºÿ°ÿ§ÿ©ÿ²ÿ¤ÿ²ÿªÿ°ÿ°ÿªÿ¥ÿ¬ÿÿ­ÿ¹ÿ°ÿ®ÿ±ÿªÿªÿªÿ¦ÿ²ÿ·ÿ«ÿÿ ÿ±ÿ¸ÿ°ÿ¿ÿ¸ÿ´ÿÿ»ÿ¥ÿ£ÿ³ÿ³ÿ¾ÿºÿ´ÿ¸ÿ¶ÿ¿ÿ®ÿ´ÿ²ÿ ÿ¯ÿ¸ÿ¯ÿ¥ÿÿÿ¥ÿ¯ÿ´ÿ»ÿ±ÿÀÿ¹ÿ»ÿ¹ÿ ÿ¶ÿ­ÿ­ÿ³ÿªÿ¯ÿ·ÿ·ÿ³ÿ¯ÿºÿ·ÿ¬ÿ¦ÿ©ÿ±ÿ©ÿªÿ·ÿ«ÿ«ÿ«ÿ£ÿ±ÿ¬ÿ¶ÿ´ÿ¥ÿÿ¢ÿ¾ÿ±ÿºÿ³ÿ¨ÿÿÃÿ§ÿ®ÿ¼ÿ«ÿªÿ¥ÿ§ÿ¥ÿ©ÿµÿ³ÿ·ÿ»ÿ­ÿ¥ÿ«ÿ±ÿ®ÿ´ÿ±ÿ²ÿ£ÿ¨ÿ´ÿ£ÿ­ÿ¤ÿ¬ÿÿµÿ¨ÿ¶ÿ£ÿÃÿ§ÿ£ÿ­ÿ¬ÿµÿ¯ÿ­ÿ±ÿ®ÿ«ÿ«ÿ³ÿ¶ÿ²ÿµÿ°ÿ¨ÿ©ÿ«ÿ®ÿ¦ÿ¢ÿÿ°ÿ³ÿ¦ÿ³ÿÿÿÿªÿ§ÿ¼ÿ»ÿ«ÿÿÿ¢ÿÁÿ¾ÿ­ÿ§ÿ¯ÿ­ÿ¸ÿ¶ÿ²ÿ¸ÿ±ÿ¬ÿ®ÿ«ÿ¨ÿ£ÿ«ÿ½ÿ³ÿ´ÿ±ÿ¶ÿ¼ÿ·ÿªÿÿÿªÿ°ÿÿÿ´ÿ°ÿ§ÿ¤ÿªÿ¬ÿ¦ÿÿ©ÿ­ÿ¤ÿ¦ÿÿÿ¦ÿ±ÿ¥ÿ¨ÿ©ÿ§ÿ®ÿ¶ÿ¶ÿ­ÿ¤ÿÿÿÿÿÿÿ«ÿ©ÿ£ÿªÿ¯ÿÿ ÿÿ¯ÿ¢ÿ©ÿ±ÿ­ÿ¢ÿ¹ÿ´ÿ¬ÿªÿªÿÿ§ÿ¢ÿÿ¤ÿ§ÿÿ¦ÿ¤ÿ ÿÿÿ ÿÿ®ÿ¹ÿ©ÿ¥ÿ²ÿ¬ÿ«ÿ°ÿ®ÿ©ÿ£ÿ£ÿ ÿ ÿ¬ÿ¥ÿ°ÿ¡ÿ¨ÿ§ÿ³ÿ¨ÿ§ÿÿ«ÿ¶ÿ¶ÿ¤ÿ¬ÿ²ÿ¦ÿ°ÿµÿ¨ÿ«ÿ­ÿÿªÿ¯ÿ£ÿ©ÿ³ÿ£ÿ¥ÿµÿ¡ÿÿ©ÿ®ÿ¥ÿ¦ÿÿÿ®ÿ«ÿ ÿ¬ÿ¯ÿ°ÿ±ÿ¨ÿÿ¶ÿ³ÿ´ÿºÿ²ÿºÿ®ÿ¡ÿ±ÿ»ÿ²ÿ¯ÿ¬ÿ±ÿ ÿªÿ«ÿ¨ÿ¦ÿ³ÿ¾ÿ¶ÿ£ÿ°ÿ½ÿÀÿ¯ÿ£ÿªÿ¨ÿªÿ·ÿ²ÿ±ÿ²ÿ²ÿ¾ÿ²ÿ©ÿ¥ÿ«ÿ«ÿ§ÿ¬ÿ´ÿ¸ÿ¶ÿ¦ÿ¥ÿ«ÿ¥ÿ­ÿ®ÿ¬ÿ§ÿ¥ÿµÿ»ÿ¤ÿ´ÿ¬ÿµÿÿ«ÿ²ÿ¡ÿ«ÿ¯ÿ±ÿ«ÿ¤ÿ·ÿ«ÿ«ÿ©ÿ¤ÿ¦ÿ«ÿ°ÿ¬ÿ±ÿ¯ÿ¨ÿ¯ÿ»ÿµÿ¨ÿ¥ÿÿ¤ÿ¦ÿ¦ÿ±ÿ¯ÿºÿ§ÿ¡ÿµÿªÿ¿ÿ±ÿ¶ÿ²ÿÿ¿ÿ²ÿÆÿ¹ÿ½ÿ¥ÿ«ÿÆÿ£ÿ»ÿÃÿ§ÿ®ÿ¥ÿÿ®ÿ¤ÿ¤ÿÀÿ°ÿµÿµÿ³ÿ°ÿ±ÿ¨ÿ¤ÿ²ÿ©ÿÿ¨ÿ¹ÿ³ÿÿÿ­ÿ²ÿ´ÿ¸ÿÉÿÁÿ¯ÿ¹ÿ¶ÿ°ÿÈÿ°ÿÿ­ÿ±ÿ©ÿ»ÿ§ÿ´ÿ®ÿ²ÿ°ÿ²ÿ´ÿ·ÿ¶ÿ ÿ«ÿÿ¨ÿ¨ÿ¯ÿ»ÿµÿ¥ÿ´ÿËÿ°ÿ§ÿ³ÿ²ÿ±ÿ¹ÿ¹ÿ±ÿ¥ÿ¤ÿ§ÿ²ÿ¹ÿ±ÿ¬ÿ¬ÿ­ÿ¦ÿÿ«ÿ®ÿ¥ÿ«ÿ·ÿ·ÿ­ÿ´ÿ³ÿ«ÿ§ÿ¨ÿ²ÿ±ÿ²ÿ¨ÿ´ÿ¯ÿÁÿ¯ÿ®ÿ¤ÿ²ÿºÿ·ÿ»ÿÿ¤ÿ°ÿ­ÿ§ÿÿ°ÿ«ÿ®ÿÿ§ÿ²ÿ·ÿ³ÿ«ÿµÿ°ÿ¯ÿ¹ÿ°ÿ®ÿ³ÿ¹ÿ¶ÿ¬ÿÿ¦ÿ±ÿ­ÿ¬ÿ®ÿ¥ÿÿ¬ÿ²ÿ°ÿ¸ÿ´ÿ³ÿ¶ÿ¯ÿ®ÿ´ÿ§ÿ­ÿ¯ÿ±ÿ­ÿ·ÿ½ÿ±ÿ¹ÿ¥ÿ§ÿÿ®ÿÿÿ¢ÿ°ÿ¸ÿ´ÿ¶ÿ³ÿ§ÿÿ¶ÿªÿ·ÿ¬ÿ¥ÿ²ÿµÿ±ÿ¬ÿ¡ÿ®ÿªÿªÿ¹ÿ¹ÿ´ÿ±ÿ²ÿ²ÿ¯ÿ¶ÿ½ÿ¹ÿ¯ÿ¥ÿ«ÿ¶ÿ²ÿªÿ¯ÿ±ÿ§ÿ®ÿ²ÿ°ÿ±ÿ®ÿÿ¯ÿ©ÿ¨ÿ·ÿªÿ¯ÿ¯ÿ¬ÿ¨ÿªÿ¦ÿÿ¸ÿ ÿ¥ÿÀÿ´ÿ²ÿ¯ÿ³ÿ´ÿ¾ÿ¾ÿ­ÿ¢ÿ³ÿ·ÿ³ÿ²ÿµÿ²ÿ©ÿ¨ÿ¦ÿ³ÿ¹ÿ¸ÿ·ÿ·ÿµÿµÿ¼ÿ³ÿ¨ÿ®ÿ°ÿ³ÿ°ÿ¨ÿªÿ®ÿ°ÿ¦ÿ¯ÿ²ÿ¢ÿ®ÿ´ÿ£ÿ¥ÿ®ÿ©ÿ®ÿ¯ÿ£ÿ²ÿÿÿ¬ÿ«ÿ«ÿ´ÿ¹ÿµÿ¸ÿ¶ÿÀÿ¬ÿ¬ÿ¸ÿ®ÿÅÿ¾ÿ®ÿ±ÿ°ÿºÿ©ÿÿ¶ÿÆÿºÿ¸ÿ¹ÿ¹ÿ¿ÿ¶ÿ©ÿ¹ÿ¼ÿ¯ÿ®ÿ¡ÿ ÿ¨ÿ¨ÿ³ÿ¹ÿµÿ®ÿªÿ´ÿ¯ÿÿ©ÿ¡ÿ¢ÿªÿ³ÿ®ÿ¡ÿÿ¬ÿÒÿ°ÿ±ÿ¨ÿÿ¨ÿ¯ÿÀÿ±ÿ»ÿ²ÿ´ÿ¯ÿµÿ©ÿ¶ÿºÿ­ÿ¯ÿ¦ÿ¯ÿµÿÿÿ¨ÿ³ÿ®ÿ¨ÿ¼ÿ·ÿ¢ÿ©ÿ­ÿ¬ÿ®ÿªÿ®ÿ³ÿ°ÿ©ÿ¦ÿ¨ÿ³ÿ½ÿ­ÿ±ÿ¤ÿ¯ÿªÿ ÿªÿ°ÿ¦ÿ¸ÿµÿ¯ÿ§ÿ±ÿÀÿ±ÿ»ÿºÿ­ÿªÿºÿ·ÿ¯ÿ´ÿ¹ÿ¬ÿ¬ÿ±ÿ«ÿµÿ®ÿ ÿ¦ÿ±ÿªÿ¡ÿµÿ¹ÿªÿ¦ÿ¬ÿ¶ÿ®ÿ´ÿ­ÿ±ÿ©ÿªÿ«ÿ®ÿ·ÿÿ¢ÿ²ÿ¤ÿ²ÿ¹ÿÿ¦ÿ²ÿºÿ¬ÿÿÿ¾ÿ¸ÿ·ÿ´ÿ¦ÿ§ÿÀÿ±ÿ¨ÿ³ÿºÿ½ÿ¿ÿ·ÿ½ÿµÿ«ÿ·ÿÅÿÀÿ¹ÿ¶ÿ¯ÿ±ÿµÿ°ÿ¹ÿ¿ÿ¸ÿ©ÿ§ÿ²ÿ­ÿ£ÿ´ÿ¨ÿ¥ÿ°ÿ³ÿ¨ÿ²ÿ¬ÿ®ÿÃÿ®ÿÿ§ÿ°ÿ·ÿ«ÿ¨ÿ¨ÿ®ÿ­ÿ¦ÿ£ÿ°ÿ¶ÿ¹ÿ­ÿ­ÿ²ÿ³ÿ±ÿ°ÿ­ÿ§ÿ¬ÿ¶ÿ´ÿ²ÿ³ÿ©ÿ­ÿ¯ÿ«ÿÿ¡ÿ°ÿ¹ÿµÿ©ÿ©ÿ·ÿ´ÿ¼ÿ¤ÿ­ÿ£ÿ¼ÿËÿ£ÿ ÿ´ÿ´ÿ²ÿ¯ÿ¯ÿ ÿÿ°ÿ·ÿ¥ÿ¥ÿ»ÿ¯ÿ°ÿ¸ÿ®ÿ«ÿ°ÿ³ÿ±ÿ¯ÿ£ÿ#ÿ?ýÑúÛûÿÿ¢ÿ§ÿ£ÿ±ÿ¬ÿ°ÿÿ¯ÿ¡ÿ«ÿ©ÿ®ÿ­ÿ¬ÿ°ÿ³ÿ­ÿ©ÿ¬ÿªÿ¯ÿ°ÿ²ÿ±ÿµÿ¨ÿ§ÿ²ÿ®ÿ§ÿªÿ±ÿ¨ÿªÿ ÿÿ¤ÿ¥ÿÀÿªÿ­ÿ©ÿ±ÿ³ÿÀÿµÿÿÿ ÿ«ÿÿ¬ÿ¨ÿ¤ÿ°ÿ©ÿ¼ÿ²ÿ­ÿ¹ÿ³ÿ®ÿ£ÿ®ÿ¼ÿ´ÿ®ÿ«ÿ©ÿ¥ÿ£ÿ²ÿ²ÿ£ÿ³ÿ´ÿ§ÿ¹ÿ­ÿ°ÿ«ÿªÿ±ÿ£ÿ´ÿ¸ÿµÿ©ÿ¨ÿ¢ÿ«ÿ¯ÿ³ÿ±ÿ°ÿµÿ«ÿ ÿ¡ÿ©ÿ¯ÿ«ÿ¬ÿ´ÿµÿºÿÄÿ¸ÿ¤ÿ°ÿ³ÿ¯ÿ²ÿÂÿ¾ÿ¶ÿ¨ÿ»ÿ¯ÿ¹ÿ¯ÿ©ÿ±ÿªÿ·ÿ°ÿ¬ÿµÿ¸ÿ°ÿ°ÿ¯ÿ´ÿ¶ÿ©ÿ±ÿÁÿ»ÿ±ÿªÿ¸ÿ¯ÿ®ÿ­ÿ­ÿ¬ÿ°ÿ­ÿ¶ÿ¸ÿ©ÿ­ÿ»ÿ§ÿ¨ÿ ÿ¯ÿ«ÿÿ°ÿ°ÿ§ÿ¬ÿµÿÀÿÂÿ³ÿ¤ÿ³ÿ³ÿÿ³ÿ©ÿÿ¦ÿ»ÿªÿºÿ¨ÿ»ÿ´ÿ³ÿµÿ·ÿ¨ÿ¥ÿ°ÿ¯ÿ¶ÿ¸ÿ¯ÿ¯ÿ®ÿ¦ÿµÿµÿ«ÿ¯ÿ­ÿ«ÿ¥ÿ¢ÿ¯ÿ·ÿ©ÿ¦ÿ¦ÿ´ÿ¥ÿ°ÿÿ¼ÿ³ÿºÿÄÿ¥ÿ´ÿ²ÿ¨ÿ®ÿ­ÿÿ±ÿ·ÿ¦ÿ©ÿ«ÿ§ÿ¦ÿ©ÿ¯ÿ¯ÿ¶ÿ¯ÿ¨ÿªÿ²ÿ¯ÿ·ÿ¤ÿ±ÿ¯ÿ¥ÿ¯ÿ³ÿ«ÿªÿ¶ÿ±ÿ­ÿ¥ÿ§ÿ¦ÿ¥ÿªÿ¢ÿ±ÿºÿ°ÿ³ÿ©ÿ°ÿ¡ÿ§ÿ®ÿºÿ³ÿÁÿÃÿ¥ÿ¢ÿªÿ¤ÿ±ÿ³ÿµÿ¤ÿ¬ÿ·ÿ­ÿ©ÿ­ÿµÿ®ÿ©ÿ®ÿ¢ÿ°ÿ¯ÿ°ÿ«ÿ¥ÿ«ÿ¦ÿ°ÿ¬ÿªÿ«ÿ¹ÿªÿ§ÿ¬ÿªÿªÿ¯ÿ²ÿ®ÿ§ÿ³ÿ¯ÿ¤ÿ§ÿ·ÿÿÿ©ÿºÿºÿ®ÿ¯ÿ°ÿ©ÿ§ÿ²ÿ¬ÿ¬ÿ¯ÿ¯ÿ«ÿ¨ÿ«ÿ¬ÿµÿÀÿ¯ÿ®ÿ¹ÿ±ÿ¦ÿ®ÿ¯ÿ¶ÿ»ÿ¨ÿ¨ÿ ÿ®ÿ®ÿ²ÿ´ÿ¯ÿ¢ÿÿ¤ÿ§ÿªÿ¯ÿ«ÿ§ÿ¨ÿ ÿ®ÿÿÿ¢ÿÿÿªÿÿÿ¤ÿ©ÿ¡ÿÿÿÿÿÿÿ¡ÿÿÿÿÿÿÿÿÿÿ ÿÿÿÿ«ÿ«ÿÿÿÿÿÿÿÿÿ¦ÿ«ÿÿÿ ÿ¥ÿÿ¤ÿ¡ÿÿÿÿ§ÿ¥ÿÿ¨ÿ©ÿ¨ÿÿÿÿ ÿÿÿÿÿ¯ÿºÿ¯ÿ§ÿ¤ÿÿÿ£ÿ¦ÿ§ÿ¤ÿÿÿ¥ÿÿ´ÿ¤ÿ¦ÿÿÿ¦ÿÿ¦ÿ°ÿ¯ÿ¯ÿ­ÿªÿ¬ÿªÿÿ ÿ¥ÿµÿ®ÿ¤ÿÿÿÿÿ­ÿ¯ÿµÿ®ÿ©ÿ¬ÿ§ÿ¦ÿ®ÿ³ÿ»ÿÿ¨ÿ±ÿ¡ÿ¤ÿÿíþòü,üýÿÿ¦ÿ¦ÿ©ÿ¨ÿ¦ÿ¬ÿ²ÿ¬ÿ®ÿÿÂÿÁÿ½ÿµÿ³ÿ¹ÿµÿ±ÿ³ÿ²ÿ­ÿ®ÿ³ÿ·ÿ´ÿ¹ÿ­ÿ¦ÿ¸ÿÿªÿ¯ÿ«ÿ¦ÿ²ÿ»ÿ¯ÿ°ÿ¼ÿ­ÿ®ÿ ÿ¸ÿ¨ÿ¡ÿÊÿ¤ÿ°ÿ»ÿ¯ÿ­ÿ¬ÿ®ÿµÿµÿ³ÿ²ÿ®ÿ¸ÿ­ÿ°ÿ­ÿÿ£ÿ­ÿ´ÿ®ÿ²ÿ§ÿ¨ÿ·ÿ°ÿ²ÿ¿ÿµÿÀÿ»ÿÿ¦ÿ­ÿ´ÿ³ÿªÿ±ÿ¼ÿ·ÿªÿªÿ°ÿ­ÿ ÿ­ÿ¸ÿ¬ÿ¦ÿ´ÿ²ÿ¬ÿ°ÿ¸ÿ³ÿ¦ÿ¦ÿªÿ§ÿ¤ÿÿ£ÿ¤ÿ·ÿ«ÿ«ÿ±ÿ§ÿ¡ÿ°ÿ­ÿÿ¥ÿ©ÿ«ÿ´ÿ«ÿÿÿÿ¦ÿ²ÿ®ÿ·ÿ´ÿ¨ÿ§ÿ·ÿÅÿ³ÿªÿ²ÿ³ÿ´ÿÀÿ£ÿ¡ÿ­ÿ¶ÿ¸ÿ¯ÿ§ÿ¬ÿ´ÿ·ÿ¶ÿ®ÿ®ÿ¥ÿ®ÿ¦ÿ·ÿºÿ¥ÿÿ ÿÿ©ÿ¿ÿ¶ÿ³ÿ­ÿ­ÿ§ÿ¯ÿ¹ÿ°ÿ©ÿ¦ÿ®ÿµÿ®ÿµÿ¾ÿ²ÿ¸ÿ³ÿ²ÿ°ÿ¥ÿ ÿ¨ÿ·ÿ·ÿ­ÿ¼ÿÃÿ«ÿ½ÿ³ÿ¬ÿ¸ÿ®ÿ¤ÿ¨ÿ°ÿ´ÿ±ÿ«ÿ­ÿ®ÿ³ÿ½ÿ½ÿ§ÿ¦ÿ°ÿ²ÿ­ÿ¦ÿ§ÿ­ÿ§ÿ ÿ²ÿ²ÿ¯ÿ±ÿ¸ÿ£ÿÿ¤ÿ«ÿ©ÿ©ÿ²ÿ²ÿ®ÿ«ÿ¬ÿ¬ÿ³ÿ¶ÿ­ÿ¥ÿ«ÿ·ÿµÿ°ÿ»ÿÿ¯ÿÿ¦ÿµÿ ÿªÿ³ÿ±ÿ¯ÿ©ÿ¦ÿ´ÿ²ÿ­ÿ²ÿ¡ÿ¦ÿ§ÿ­ÿ²ÿ³ÿ´ÿ¨ÿ©ÿ¶ÿ¯ÿ¯ÿ§ÿ­ÿ¦ÿ±ÿ«ÿ§ÿ±ÿ«ÿ±ÿ­ÿ¶ÿ¶ÿ«ÿ³ÿªÿ®ÿ®ÿ£ÿ£ÿ±ÿ°ÿ¤ÿ¦ÿ ÿ©ÿ±ÿµÿ·ÿ¨ÿ¤ÿ¸ÿÃÿ¶ÿ´ÿ¬ÿ´ÿµÿ²ÿ©ÿ­ÿ­ÿ¦ÿ¯ÿ­ÿ¬ÿ¬ÿ²ÿ²ÿ¶ÿ·ÿ²ÿ¶ÿ°ÿ£ÿ¶ÿºÿ´ÿ·ÿ§ÿ ÿÿªÿ¬ÿ«ÿ³ÿ©ÿ«ÿºÿ¥ÿ¡ÿ¨ÿ±ÿªÿ§ÿ¨ÿ«ÿ³ÿ¬ÿ¢ÿ©ÿ§ÿ§ÿ¦ÿ®ÿµÿ¹ÿ¶ÿ°ÿ°ÿÿøþ7þªþ7ÿÿ±ÿ®ÿ®ÿ©ÿ ÿÿ¨ÿ°ÿ¤ÿ®ÿ»ÿ»ÿ´ÿ®ÿ®ÿ³ÿµÿ¨ÿ§ÿÿ¨ÿ©ÿÿ¥ÿªÿ§ÿ¤ÿµÿ¨ÿÿ§ÿµÿ³ÿ«ÿ®ÿ«ÿ§ÿ¹ÿ²ÿ¤ÿÿ§ÿ°ÿ²ÿ³ÿºÿ¶ÿ®ÿ½ÿÂÿÀÿ¾ÿ¶ÿ²ÿ·ÿ´ÿ®ÿ°ÿ¶ÿ´ÿºÿ³ÿ«ÿ±ÿ±ÿÿ°ÿ®ÿ¬ÿ¥ÿÿ±ÿ¯ÿÿ·ÿÉÿ£ÿ­ÿÿ¦ÿªÿ©ÿªÿªÿ¬ÿ±ÿ©ÿ¯ÿ©ÿ®ÿ«ÿ¢ÿ¤ÿ²ÿ¶ÿ°ÿ·ÿ®ÿ°ÿ«ÿ ÿ£ÿ«ÿ§ÿ®ÿ´ÿ®ÿ£ÿ§ÿ³ÿ³ÿ¨ÿ¨ÿ¨ÿ£ÿ±ÿ¬ÿ®ÿ±ÿ·ÿ·ÿªÿ¢ÿ¨ÿ¶ÿ±ÿ¬ÿ®ÿ­ÿ¼ÿ«ÿ ÿ¨ÿ§ÿ¦ÿ´ÿ®ÿªÿ¬ÿ´ÿµÿ²ÿ®ÿ¬ÿ½ÿ«ÿ¢ÿÿ­ÿÀÿµÿÿÿ´ÿ¼ÿ¶ÿ¨ÿ§ÿªÿ®ÿ°ÿ¬ÿ¨ÿ³ÿÿ²ÿ§ÿ£ÿÿ ÿ°ÿ½ÿ´ÿ¬ÿ¦ÿ´ÿ¬ÿÿ¡ÿ¥ÿ¤ÿªÿ¬ÿÿ¥ÿ§ÿ©ÿ°ÿ¶ÿ¹ÿ¸ÿ´ÿ­ÿÌÿÿÿÿ¦ÿ­ÿ¬ÿ­ÿªÿ£ÿ°ÿªÿ ÿ¢ÿ£ÿ«ÿ¬ÿ©ÿ¨ÿ§ÿÿªÿ¢ÿÿªÿ¬ÿ£ÿÿÿÿ«ÿ³ÿ­ÿªÿªÿ®ÿ±ÿ¨ÿÿ§ÿ¸ÿÿÿ¼ÿ»ÿ·ÿÇÿÁÿªÿ¤ÿ­ÿ·ÿ¹ÿ­ÿ¬ÿ£ÿ¬ÿ¤ÿ¡ÿ§ÿ¨ÿ©ÿ¦ÿ¶ÿ°ÿ°ÿ·ÿ¯ÿ²ÿ£ÿ¢ÿ§ÿÿ°ÿÿ©ÿ§ÿÿÿµÿÁÿ¼ÿ±ÿ©
[truncated: 11,619,031 more chars]
