# Supplementary material for: Liver microRNA transcriptome reveals miR-182 as link between type 2 diabetes and fatty liver disease in obesity
Source: eLife. 2024 Jul 22;12:RP92075. doi: 10.7554/eLife.92075 (PMC11262792; doi:10.7554/eLife.92075)
Supplement: Figure 4—source data 1. [file elife-92075-fig4-data1.zip › Figure 4J Western Blots Lrp6 und Hsp90 mouse trial/Sample Orientation.txt]

left to right


49	46	45	41	47	44	43	40	M	36	35	34	33	38	37	32	31
