# Supplementary material for: Liver microRNA transcriptome reveals miR-182 as link between type 2 diabetes and fatty liver disease in obesity
Source: eLife. 2024 Jul 22;12:RP92075. doi: 10.7554/eLife.92075 (PMC11262792; doi:10.7554/eLife.92075)
Supplement: Figure 4—figure supplement 1—source data 1. [file elife-92075-fig4-figsupp1-data1.zip]

Archive with 4 entries (4 files):
- miR23_miR182_10x_1_scale.jpg
- miR30_miR182_10x_3_scale.jpg
- miR32_10x_ID_43_3_scale.jpg
- miR36_10x_ID_47_scale.jpg
